# Supplementary material for: Electrophoretic-deposited MXene titanium coatings in regulating bacteria and cell response for peri-implantitis
Source: Front Chem. 2022 Sep 29;10:991481. doi: 10.3389/fchem.2022.991481 (PMC9558740; doi:10.3389/fchem.2022.991481)
Supplement: Supplementary file 1 [file DataSheet3.ZIP]

Archive with 5 entries (4 files):
- In vitro cytocompatibility assay-CCK8/Results/
- In vitro cytocompatibility assay-CCK8/Results/cck8╫▄.tif
- In vitro cytocompatibility assay-CCK8/Results/CCK8╫ε╓╒╗¡═╝╩2╛▌.xls
- In vitro cytocompatibility assay-CCK8/Results/Data 1.tif
- In vitro cytocompatibility assay-CCK8/Results/Project1 CCK8D1.pzfx
