# Supplementary material for: Electrophoretic-deposited MXene titanium coatings in regulating bacteria and cell response for peri-implantitis
Source: Front Chem. 2022 Sep 29;10:991481. doi: 10.3389/fchem.2022.991481 (PMC9558740; doi:10.3389/fchem.2022.991481)
Supplement: Supplementary file 1 [file DataSheet3.ZIP › In vitro cytocompatibility assay-CCK8/Results/CCK8╫ε╓╒╗¡═╝╩2╛▌.xls]

## Sheet: Sheet1
	Ti			M30			M40			M50
1D	0.142	0.145	0.13	0.179	0.181	0.184	0.176	0.153	0.156	0.602	0.562	0.582
3D	0.464	0.56	0.511	0.984	0.998	1.085	0.953	0.98	0.967	1.084	1.055	1.019
5D	2.24	2.219	2.187	2.636	2.589	2.636	2.47	2.481	2.533	2.693	2.736	2.693
