# Supplementary material for: Electrophoretic-deposited MXene titanium coatings in regulating bacteria and cell response for peri-implantitis
Source: Front Chem. 2022 Sep 29;10:991481. doi: 10.3389/fchem.2022.991481 (PMC9558740; doi:10.3389/fchem.2022.991481)
Supplement: Supplementary file 2 [file DataSheet4.ZIP]

Archive with 60 entries (50 files):
- Surface characterization data/Nano scratch experiment/
- Surface characterization data/Nano scratch experiment/M30.TXT
- Surface characterization data/Nano scratch experiment/M40.TXT
- Surface characterization data/Nano scratch experiment/M50.TXT
- Surface characterization data/Nano scratch experiment/Ti.TXT
- Surface characterization data/Raman/
- Surface characterization data/Raman/Raman╗¡═╝╘┤╬─╝■2.opj
- Surface characterization data/Static water contact angle/
- Surface characterization data/Static water contact angle/Brown-Forsythe and Welch ANOVA tests of Data 1.txt
- Surface characterization data/Static water contact angle/Data 1.tif
- Surface characterization data/Static water contact angle/M30/
- Surface characterization data/Static water contact angle/M30/1.png
- Surface characterization data/Static water contact angle/M30/1-1.png
- Surface characterization data/Static water contact angle/M30/2.png
- Surface characterization data/Static water contact angle/M30/2-1.png
- Surface characterization data/Static water contact angle/M30/3.png
- Surface characterization data/Static water contact angle/M30/3-1.png
- Surface characterization data/Static water contact angle/M40/
- Surface characterization data/Static water contact angle/M40/1.png
- Surface characterization data/Static water contact angle/M40/1-1.png
- Surface characterization data/Static water contact angle/M40/2.png
- Surface characterization data/Static water contact angle/M40/2-1.png
- Surface characterization data/Static water contact angle/M40/3.png
- Surface characterization data/Static water contact angle/M40/3-1.png
- Surface characterization data/Static water contact angle/M50/
- Surface characterization data/Static water contact angle/M50/1.png
- Surface characterization data/Static water contact angle/M50/1-1.png
- Surface characterization data/Static water contact angle/M50/2.png
- Surface characterization data/Static water contact angle/M50/2-1.png
- Surface characterization data/Static water contact angle/M50/3.png
- Surface characterization data/Static water contact angle/M50/3-1.png
- Surface characterization data/Static water contact angle/statistics.xlsx
- Surface characterization data/Static water contact angle/Ti/
- Surface characterization data/Static water contact angle/Ti/1.png
- Surface characterization data/Static water contact angle/Ti/1-1.png
- Surface characterization data/Static water contact angle/Ti/2.png
- Surface characterization data/Static water contact angle/Ti/2-1.png
- Surface characterization data/Static water contact angle/Ti/3.png
- Surface characterization data/Static water contact angle/Ti/3-1.png
- Surface characterization data/XPS/
- Surface characterization data/XPS/092816   xps╫▄╞╫╗μ═╝(1).rar
- Surface characterization data/XPS/M30.png
- Surface characterization data/XPS/M40.png
- Surface characterization data/XPS/M50.png
- Surface characterization data/XPS/UNTITLED.opju
- Surface characterization data/XRD/
- Surface characterization data/XRD/XRDí┴6/
- Surface characterization data/XRD/XRDí┴6/M30.raw
- Surface characterization data/XRD/XRDí┴6/M30.txt
- Surface characterization data/XRD/XRDí┴6/M40.raw
- Surface characterization data/XRD/XRDí┴6/M40.txt
- Surface characterization data/XRD/XRDí┴6/M50.raw
- Surface characterization data/XRD/XRDí┴6/M50.txt
- Surface characterization data/XRD/XRDí┴6/Ti.raw
- Surface characterization data/XRD/XRDí┴6/Ti.txt
- Surface characterization data/XRD/XRDí┴6/Ti3AlC2.raw
- Surface characterization data/XRD/XRDí┴6/Ti3AlC2.txt
- Surface characterization data/XRD/XRDí┴6/Ti3C2Tx.raw
- Surface characterization data/XRD/XRDí┴6/Ti3C2Tx.txt
- Surface characterization data/XRD/XRD╗¡═╝╘┤╬─╝■.opj
