# Supplementary material for: Electrophoretic-deposited MXene titanium coatings in regulating bacteria and cell response for peri-implantitis
Source: Front Chem. 2022 Sep 29;10:991481. doi: 10.3389/fchem.2022.991481 (PMC9558740; doi:10.3389/fchem.2022.991481)
Supplement: Supplementary file 2 [file DataSheet4.ZIP › Surface characterization data/Nano scratch experiment/M30.TXT]

Scratch test parameters
Linear Scratch
Type :	Progressive
Begin Load (N) :	0.01
End Load (N) :	15
Loading rate (N/min) :	29.98
Scanning load (N) :	0.01
Speed (mm/min) :	6
Length (mm) :	3
Position X (mm) :	44.752
Position Y (mm) :	114.299
Position Z (mm) :	8.974
AESensitivity :	9
Acquisition Rate :	20.0 [Hz]

Indenter
Type :	Rockwell
Serial number :	100
Material :	Diamond
Radius (�m) :	100

Critical loads (N)
Lc	Optical	Ft	AE	Pd
1	4.92	 	 	 
2	 	 	 	 
3	 	 	 	 
4	 	 	 	 
5	 	 	 	 

Date :	12/1/2021
Hour :	4:46:09 PM

Measured values
X (mm)	Fn (N)	Measured Fn (N)	Ft (N)	AE (%)	Pd (nm)	Rd (nm)	Profile (nm)	Time (sec)
0.0051	0.0349	0.0111	0.0012	4.1003	55.6342	449.5248	-2.665	0.5719
0.0051	0.0349	0.0111	0.0012	4.1003	55.6342	449.5248	-2.665	0.5719
0.0051	0.0349	0.0111	0.0012	4.1003	55.6342	449.5248	-2.665	0.5719
0.0051	0.0349	0.0111	0.0012	4.1003	55.6342	449.5248	-2.665	0.5719
0.0051	0.0349	0.0111	0.0012	4.1003	55.6342	449.5248	-2.665	0.5719
0.0051	0.0349	0.0111	0.0012	4.1003	55.6342	449.5248	-2.665	0.5719
0.0102	0.0604	0.0208	0.0033	4.1009	201.4923	459.7295	-23.189	0.6228
0.0102	0.0604	0.0208	0.0033	4.1009	201.4923	459.7295	-23.189	0.6228
0.0102	0.0604	0.0208	0.0033	4.1009	201.4923	459.7295	-23.189	0.6228
0.0102	0.0604	0.0208	0.0033	4.1009	201.4923	459.7295	-23.189	0.6228
0.0102	0.0604	0.0208	0.0033	4.1009	201.4923	459.7295	-23.189	0.6228
0.0153	0.0854	0.0417	0.0117	4.1062	709.9628	432.2887	-6.0934	0.6739
0.0153	0.0854	0.0417	0.0117	4.1062	709.9628	432.2887	-6.0934	0.6739
0.0153	0.0854	0.0417	0.0117	4.1062	709.9628	432.2887	-6.0934	0.6739
0.0153	0.0854	0.0417	0.0117	4.1062	709.9628	432.2887	-6.0934	0.6739
0.0153	0.0854	0.0417	0.0117	4.1062	709.9628	432.2887	-6.0934	0.6739
0.0204	0.1114	0.0661	0.0186	4.1027	1144.0624	447.5318	0.0694	0.7248
0.0204	0.1114	0.0661	0.0186	4.1027	1144.0624	447.5318	0.0694	0.7248
0.0204	0.1114	0.0661	0.0186	4.1027	1144.0624	447.5318	0.0694	0.7248
0.0204	0.1114	0.0661	0.0186	4.1027	1144.0624	447.5318	0.0694	0.7248
0.0204	0.1114	0.0661	0.0186	4.1027	1144.0624	447.5318	0.0694	0.7248
0.0255	0.1368	0.0924	0.0152	4.1091	1554.9283	420.5599	-0.2482	0.7758
0.0255	0.1368	0.0924	0.0152	4.1091	1554.9283	420.5599	-0.2482	0.7758
0.0255	0.1368	0.0924	0.0152	4.1091	1554.9283	420.5599	-0.2482	0.7758
0.0255	0.1368	0.0924	0.0152	4.1091	1554.9283	420.5599	-0.2482	0.7758
0.0255	0.1368	0.0924	0.0152	4.1091	1554.9283	420.5599	-0.2482	0.7758
0.0306	0.1623	0.1162	0.0207	4.1063	1985.6262	377.2814	48.4959	0.8269
0.0306	0.1623	0.1162	0.0207	4.1063	1985.6262	377.2814	48.4959	0.8269
0.0306	0.1623	0.1162	0.0207	4.1063	1985.6262	377.2814	48.4959	0.8269
0.0306	0.1623	0.1162	0.0207	4.1063	1985.6262	377.2814	48.4959	0.8269
0.0306	0.1623	0.1162	0.0207	4.1063	1985.6262	377.2814	48.4959	0.8269
0.0357	0.1878	0.1434	0.0298	4.1061	2383.0183	318.0788	120.7048	0.8778
0.0357	0.1878	0.1434	0.0298	4.1061	2383.0183	318.0788	120.7048	0.8778
0.0357	0.1878	0.1434	0.0298	4.1061	2383.0183	318.0788	120.7048	0.8778
0.0357	0.1878	0.1434	0.0298	4.1061	2383.0183	318.0788	120.7048	0.8778
0.0357	0.1878	0.1434	0.0298	4.1061	2383.0183	318.0788	120.7048	0.8778
0.0407	0.2128	0.1682	0.0277	4.1091	2705.7122	284.3444	159.6703	0.9279
0.0407	0.2128	0.1682	0.0277	4.1091	2705.7122	284.3444	159.6703	0.9279
0.0407	0.2128	0.1682	0.0277	4.1091	2705.7122	284.3444	159.6703	0.9279
0.0407	0.2128	0.1682	0.0277	4.1091	2705.7122	284.3444	159.6703	0.9279
0.0407	0.2128	0.1682	0.0277	4.1091	2705.7122	284.3444	159.6703	0.9279
0.0458	0.2383	0.1951	0.0417	4.1046	3005.957	267.9686	204.6971	0.9788
0.0458	0.2383	0.1951	0.0417	4.1046	3005.957	267.9686	204.6971	0.9788
0.0458	0.2383	0.1951	0.0417	4.1046	3005.957	267.9686	204.6971	0.9788
0.0458	0.2383	0.1951	0.0417	4.1046	3005.957	267.9686	204.6971	0.9788
0.0458	0.2383	0.1951	0.0417	4.1046	3005.957	267.9686	204.6971	0.9788
0.0508	0.2632	0.2187	0.0431	4.1064	3256.0535	201.3115	291.1773	1.0288
0.0508	0.2632	0.2187	0.0431	4.1064	3256.0535	201.3115	291.1773	1.0288
0.0508	0.2632	0.2187	0.0431	4.1064	3256.0535	201.3115	291.1773	1.0288
0.0508	0.2632	0.2187	0.0431	4.1064	3256.0535	201.3115	291.1773	1.0288
0.0508	0.2632	0.2187	0.0431	4.1064	3256.0535	201.3115	291.1773	1.0288
0.0559	0.2887	0.2462	0.0498	4.1076	3560.7332	205.6259	337.1675	1.0798
0.0559	0.2887	0.2462	0.0498	4.1076	3560.7332	205.6259	337.1675	1.0798
0.0559	0.2887	0.2462	0.0498	4.1076	3560.7332	205.6259	337.1675	1.0798
0.0559	0.2887	0.2462	0.0498	4.1076	3560.7332	205.6259	337.1675	1.0798
0.0559	0.2887	0.2462	0.0498	4.1076	3560.7332	205.6259	337.1675	1.0798
0.0559	0.2887	0.2462	0.0498	4.1076	3560.7332	205.6259	337.1675	1.0798
0.061	0.3142	0.2721	0.0616	4.1061	3755.7654	291.3267	366.5457	1.1308
0.061	0.3142	0.2721	0.0616	4.1061	3755.7654	291.3267	366.5457	1.1308
0.061	0.3142	0.2721	0.0616	4.1061	3755.7654	291.3267	366.5457	1.1308
0.061	0.3142	0.2721	0.0616	4.1061	3755.7654	291.3267	366.5457	1.1308
0.061	0.3142	0.2721	0.0616	4.1061	3755.7654	291.3267	366.5457	1.1308
0.0661	0.3397	0.2983	0.0665	4.1032	3944.0085	363.2708	357.0487	1.1818
0.0661	0.3397	0.2983	0.0665	4.1032	3944.0085	363.2708	357.0487	1.1818
0.0661	0.3397	0.2983	0.0665	4.1032	3944.0085	363.2708	357.0487	1.1818
0.0661	0.3397	0.2983	0.0665	4.1032	3944.0085	363.2708	357.0487	1.1818
0.0661	0.3397	0.2983	0.0665	4.1032	3944.0085	363.2708	357.0487	1.1818
0.0713	0.3652	0.3234	0.0676	4.098	4122.1597	386.6155	365.8144	1.2338
0.0713	0.3652	0.3234	0.0676	4.098	4122.1597	386.6155	365.8144	1.2338
0.0713	0.3652	0.3234	0.0676	4.098	4122.1597	386.6155	365.8144	1.2338
0.0713	0.3652	0.3234	0.0676	4.098	4122.1597	386.6155	365.8144	1.2338
0.0713	0.3652	0.3234	0.0676	4.098	4122.1597	386.6155	365.8144	1.2338
0.0763	0.3907	0.3491	0.0695	4.0988	4337.6553	447.2595	364.2903	1.2838
0.0763	0.3907	0.3491	0.0695	4.0988	4337.6553	447.2595	364.2903	1.2838
0.0763	0.3907	0.3491	0.0695	4.0988	4337.6553	447.2595	364.2903	1.2838
0.0763	0.3907	0.3491	0.0695	4.0988	4337.6553	447.2595	364.2903	1.2838
0.0763	0.3907	0.3491	0.0695	4.0988	4337.6553	447.2595	364.2903	1.2838
0.0813	0.4151	0.374	0.0726	4.0992	4528.5615	506.9034	372.9631	1.3338
0.0813	0.4151	0.374	0.0726	4.0992	4528.5615	506.9034	372.9631	1.3338
0.0813	0.4151	0.374	0.0726	4.0992	4528.5615	506.9034	372.9631	1.3338
0.0813	0.4151	0.374	0.0726	4.0992	4528.5615	506.9034	372.9631	1.3338
0.0813	0.4151	0.374	0.0726	4.0992	4528.5615	506.9034	372.9631	1.3338
0.0863	0.4406	0.3998	0.0817	4.0984	4694.9214	533.6069	392.5664	1.3838
0.0863	0.4406	0.3998	0.0817	4.0984	4694.9214	533.6069	392.5664	1.3838
0.0863	0.4406	0.3998	0.0817	4.0984	4694.9214	533.6069	392.5664	1.3838
0.0863	0.4406	0.3998	0.0817	4.0984	4694.9214	533.6069	392.5664	1.3838
0.0863	0.4406	0.3998	0.0817	4.0984	4694.9214	533.6069	392.5664	1.3838
0.0914	0.4661	0.4261	0.0914	4.0951	4772.8486	503.8148	475.6082	1.4348
0.0914	0.4661	0.4261	0.0914	4.0951	4772.8486	503.8148	475.6082	1.4348
0.0914	0.4661	0.4261	0.0914	4.0951	4772.8486	503.8148	475.6082	1.4348
0.0914	0.4661	0.4261	0.0914	4.0951	4772.8486	503.8148	475.6082	1.4348
0.0914	0.4661	0.4261	0.0914	4.0951	4772.8486	503.8148	475.6082	1.4348
0.0965	0.4916	0.4525	0.0923	4.1001	4835.207	450.123	566.9883	1.4858
0.0965	0.4916	0.4525	0.0923	4.1001	4835.207	450.123	566.9883	1.4858
0.0965	0.4916	0.4525	0.0923	4.1001	4835.207	450.123	566.9883	1.4858
0.0965	0.4916	0.4525	0.0923	4.1001	4835.207	450.123	566.9883	1.4858
0.0965	0.4916	0.4525	0.0923	4.1001	4835.207	450.123	566.9883	1.4858
0.1016	0.5171	0.4758	0.1003	4.0976	4992.7236	472.9102	555.7107	1.5368
0.1016	0.5171	0.4758	0.1003	4.0976	4992.7236	472.9102	555.7107	1.5368
0.1016	0.5171	0.4758	0.1003	4.0976	4992.7236	472.9102	555.7107	1.5368
0.1016	0.5171	0.4758	0.1003	4.0976	4992.7236	472.9102	555.7107	1.5368
0.1016	0.5171	0.4758	0.1003	4.0976	4992.7236	472.9102	555.7107	1.5368
0.1067	0.5425	0.5011	0.1092	4.0973	5128.6084	471.6028	597.7102	1.5878
0.1067	0.5425	0.5011	0.1092	4.0973	5128.6084	471.6028	597.7102	1.5878
0.1067	0.5425	0.5011	0.1092	4.0973	5128.6084	471.6028	597.7102	1.5878
0.1067	0.5425	0.5011	0.1092	4.0973	5128.6084	471.6028	597.7102	1.5878
0.1067	0.5425	0.5011	0.1092	4.0973	5128.6084	471.6028	597.7102	1.5878
0.1118	0.568	0.5272	0.1149	4.0982	5178.3857	434.9806	694.4442	1.6388
0.1118	0.568	0.5272	0.1149	4.0982	5178.3857	434.9806	694.4442	1.6388
0.1118	0.568	0.5272	0.1149	4.0982	5178.3857	434.9806	694.4442	1.6388
0.1118	0.568	0.5272	0.1149	4.0982	5178.3857	434.9806	694.4442	1.6388
0.1118	0.568	0.5272	0.1149	4.0982	5178.3857	434.9806	694.4442	1.6388
0.1118	0.568	0.5272	0.1149	4.0982	5178.3857	434.9806	694.4442	1.6388
0.1169	0.5935	0.5534	0.1134	4.0993	5230.9595	410.2981	756.6497	1.6898
0.1169	0.5935	0.5534	0.1134	4.0993	5230.9595	410.2981	756.6497	1.6898
0.1169	0.5935	0.5534	0.1134	4.0993	5230.9595	410.2981	756.6497	1.6898
0.1169	0.5935	0.5534	0.1134	4.0993	5230.9595	410.2981	756.6497	1.6898
0.1169	0.5935	0.5534	0.1134	4.0993	5230.9595	410.2981	756.6497	1.6898
0.122	0.619	0.5785	0.1212	4.1036	5299.6465	406.724	815.3368	1.7408
0.122	0.619	0.5785	0.1212	4.1036	5299.6465	406.724	815.3368	1.7408
0.122	0.619	0.5785	0.1212	4.1036	5299.6465	406.724	815.3368	1.7408
0.122	0.619	0.5785	0.1212	4.1036	5299.6465	406.724	815.3368	1.7408
0.122	0.619	0.5785	0.1212	4.1036	5299.6465	406.724	815.3368	1.7408
0.1271	0.6445	0.6038	0.1309	4.1024	5408.854	426.8825	814.6622	1.7918
0.1271	0.6445	0.6038	0.1309	4.1024	5408.854	426.8825	814.6622	1.7918
0.1271	0.6445	0.6038	0.1309	4.1024	5408.854	426.8825	814.6622	1.7918
0.1271	0.6445	0.6038	0.1309	4.1024	5408.854	426.8825	814.6622	1.7918
0.1271	0.6445	0.6038	0.1309	4.1024	5408.854	426.8825	814.6622	1.7918
0.1321	0.6694	0.629	0.1401	4.0972	5520.1851	452.9675	820.9033	1.8418
0.1321	0.6694	0.629	0.1401	4.0972	5520.1851	452.9675	820.9033	1.8418
0.1321	0.6694	0.629	0.1401	4.0972	5520.1851	452.9675	820.9033	1.8418
0.1321	0.6694	0.629	0.1401	4.0972	5520.1851	452.9675	820.9033	1.8418
0.1321	0.6694	0.629	0.1401	4.0972	5520.1851	452.9675	820.9033	1.8418
0.1372	0.6949	0.6547	0.1426	4.0936	5618.0352	453.4644	832.2975	1.8927
0.1372	0.6949	0.6547	0.1426	4.0936	5618.0352	453.4644	832.2975	1.8927
0.1372	0.6949	0.6547	0.1426	4.0936	5618.0352	453.4644	832.2975	1.8927
0.1372	0.6949	0.6547	0.1426	4.0936	5618.0352	453.4644	832.2975	1.8927
0.1372	0.6949	0.6547	0.1426	4.0936	5618.0352	453.4644	832.2975	1.8927
0.1423	0.7204	0.6803	0.1437	4.0925	5676.5615	405.4737	893.0408	1.9438
0.1423	0.7204	0.6803	0.1437	4.0925	5676.5615	405.4737	893.0408	1.9438
0.1423	0.7204	0.6803	0.1437	4.0925	5676.5615	405.4737	893.0408	1.9438
0.1423	0.7204	0.6803	0.1437	4.0925	5676.5615	405.4737	893.0408	1.9438
0.1423	0.7204	0.6803	0.1437	4.0925	5676.5615	405.4737	893.0408	1.9438
0.1474	0.7454	0.7058	0.1541	4.0973	5749.1528	391.4946	927.4026	1.9947
0.1474	0.7454	0.7058	0.1541	4.0973	5749.1528	391.4946	927.4026	1.9947
0.1474	0.7454	0.7058	0.1541	4.0973	5749.1528	391.4946	927.4026	1.9947
0.1474	0.7454	0.7058	0.1541	4.0973	5749.1528	391.4946	927.4026	1.9947
0.1474	0.7454	0.7058	0.1541	4.0973	5749.1528	391.4946	927.4026	1.9947
0.1525	0.7714	0.7313	0.1582	4.0965	5819.0884	381.4685	953.5011	2.0457
0.1525	0.7714	0.7313	0.1582	4.0965	5819.0884	381.4685	953.5011	2.0457
0.1525	0.7714	0.7313	0.1582	4.0965	5819.0884	381.4685	953.5011	2.0457
0.1525	0.7714	0.7313	0.1582	4.0965	5819.0884	381.4685	953.5011	2.0457
0.1525	0.7714	0.7313	0.1582	4.0965	5819.0884	381.4685	953.5011	2.0457
0.1575	0.7964	0.7561	0.1689	4.0978	5879.1831	359.4594	974.1814	2.0957
0.1575	0.7964	0.7561	0.1689	4.0978	5879.1831	359.4594	974.1814	2.0957
0.1575	0.7964	0.7561	0.1689	4.0978	5879.1831	359.4594	974.1814	2.0957
0.1575	0.7964	0.7561	0.1689	4.0978	5879.1831	359.4594	974.1814	2.0957
0.1575	0.7964	0.7561	0.1689	4.0978	5879.1831	359.4594	974.1814	2.0957
0.1626	0.8218	0.7819	0.171	4.0994	5983.0952	414.6233	955.219	2.1467
0.1626	0.8218	0.7819	0.171	4.0994	5983.0952	414.6233	955.219	2.1467
0.1626	0.8218	0.7819	0.171	4.0994	5983.0952	414.6233	955.219	2.1467
0.1626	0.8218	0.7819	0.171	4.0994	5983.0952	414.6233	955.219	2.1467
0.1626	0.8218	0.7819	0.171	4.0994	5983.0952	414.6233	955.219	2.1467
0.1676	0.8468	0.807	0.1796	4.0939	6089.145	433.2478	979.3882	2.1968
0.1676	0.8468	0.807	0.1796	4.0939	6089.145	433.2478	979.3882	2.1968
0.1676	0.8468	0.807	0.1796	4.0939	6089.145	433.2478	979.3882	2.1968
0.1676	0.8468	0.807	0.1796	4.0939	6089.145	433.2478	979.3882	2.1968
0.1676	0.8468	0.807	0.1796	4.0939	6089.145	433.2478	979.3882	2.1968
0.1676	0.8468	0.807	0.1796	4.0939	6089.145	433.2478	979.3882	2.1968
0.1727	0.8723	0.833	0.1841	4.0916	6121.5171	396.3514	1051.1119	2.2477
0.1727	0.8723	0.833	0.1841	4.0916	6121.5171	396.3514	1051.1119	2.2477
0.1727	0.8723	0.833	0.1841	4.0916	6121.5171	396.3514	1051.1119	2.2477
0.1727	0.8723	0.833	0.1841	4.0916	6121.5171	396.3514	1051.1119	2.2477
0.1727	0.8723	0.833	0.1841	4.0916	6121.5171	396.3514	1051.1119	2.2477
0.1778	0.8978	0.8581	0.187	4.1001	6083.459	282.4073	1168.8611	2.2987
0.1778	0.8978	0.8581	0.187	4.1001	6083.459	282.4073	1168.8611	2.2987
0.1778	0.8978	0.8581	0.187	4.1001	6083.459	282.4073	1168.8611	2.2987
0.1778	0.8978	0.8581	0.187	4.1001	6083.459	282.4073	1168.8611	2.2987
0.1778	0.8978	0.8581	0.187	4.1001	6083.459	282.4073	1168.8611	2.2987
0.1829	0.9233	0.8833	0.1933	4.1005	6147.4087	246.0149	1229.6431	2.3497
0.1829	0.9233	0.8833	0.1933	4.1005	6147.4087	246.0149	1229.6431	2.3497
0.1829	0.9233	0.8833	0.1933	4.1005	6147.4087	246.0149	1229.6431	2.3497
0.1829	0.9233	0.8833	0.1933	4.1005	6147.4087	246.0149	1229.6431	2.3497
0.1829	0.9233	0.8833	0.1933	4.1005	6147.4087	246.0149	1229.6431	2.3497
0.188	0.9487	0.9092	0.2013	4.1021	6234.27	250.3107	1265.5266	2.4007
0.188	0.9487	0.9092	0.2013	4.1021	6234.27	250.3107	1265.5266	2.4007
0.188	0.9487	0.9092	0.2013	4.1021	6234.27	250.3107	1265.5266	2.4007
0.188	0.9487	0.9092	0.2013	4.1021	6234.27	250.3107	1265.5266	2.4007
0.188	0.9487	0.9092	0.2013	4.1021	6234.27	250.3107	1265.5266	2.4007
0.1931	0.9742	0.9342	0.2054	4.116	6314.9712	276.2274	1311.01	2.4517
0.1931	0.9742	0.9342	0.2054	4.116	6314.9712	276.2274	1311.01	2.4517
0.1931	0.9742	0.9342	0.2054	4.116	6314.9712	276.2274	1311.01	2.4517
0.1931	0.9742	0.9342	0.2054	4.116	6314.9712	276.2274	1311.01	2.4517
0.1931	0.9742	0.9342	0.2054	4.116	6314.9712	276.2274	1311.01	2.4517
0.1982	0.9997	0.9602	0.2125	4.1144	6420.2246	337.5395	1303.4862	2.5027
0.1982	0.9997	0.9602	0.2125	4.1144	6420.2246	337.5395	1303.4862	2.5027
0.1982	0.9997	0.9602	0.2125	4.1144	6420.2246	337.5395	1303.4862	2.5027
0.1982	0.9997	0.9602	0.2125	4.1144	6420.2246	337.5395	1303.4862	2.5027
0.1982	0.9997	0.9602	0.2125	4.1144	6420.2246	337.5395	1303.4862	2.5027
0.2034	1.0252	0.9859	0.2181	4.113	6497.4536	363.4461	1315.368	2.5547
0.2034	1.0252	0.9859	0.2181	4.113	6497.4536	363.4461	1315.368	2.5547
0.2034	1.0252	0.9859	0.2181	4.113	6497.4536	363.4461	1315.368	2.5547
0.2034	1.0252	0.9859	0.2181	4.113	6497.4536	363.4461	1315.368	2.5547
0.2034	1.0252	0.9859	0.2181	4.113	6497.4536	363.4461	1315.368	2.5547
0.2084	1.0507	1.0115	0.2221	4.109	6577.2183	387.6913	1319.312	2.6047
0.2084	1.0507	1.0115	0.2221	4.109	6577.2183	387.6913	1319.312	2.6047
0.2084	1.0507	1.0115	0.2221	4.109	6577.2183	387.6913	1319.312	2.6047
0.2084	1.0507	1.0115	0.2221	4.109	6577.2183	387.6913	1319.312	2.6047
0.2084	1.0507	1.0115	0.2221	4.109	6577.2183	387.6913	1319.312	2.6047
0.2135	1.0761	1.0378	0.2252	4.1039	6685.624	395.656	1312.5873	2.6557
0.2135	1.0761	1.0378	0.2252	4.1039	6685.624	395.656	1312.5873	2.6557
0.2135	1.0761	1.0378	0.2252	4.1039	6685.624	395.656	1312.5873	2.6557
0.2135	1.0761	1.0378	0.2252	4.1039	6685.624	395.656	1312.5873	2.6557
0.2135	1.0761	1.0378	0.2252	4.1039	6685.624	395.656	1312.5873	2.6557
0.2186	1.1016	1.062	0.2232	4.1185	6786.8296	426.3473	1305.6068	2.7067
0.2186	1.1016	1.062	0.2232	4.1185	6786.8296	426.3473	1305.6068	2.7067
0.2186	1.1016	1.062	0.2232	4.1185	6786.8296	426.3473	1305.6068	2.7067
0.2186	1.1016	1.062	0.2232	4.1185	6786.8296	426.3473	1305.6068	2.7067
0.2186	1.1016	1.062	0.2232	4.1185	6786.8296	426.3473	1305.6068	2.7067
0.2186	1.1016	1.062	0.2232	4.1185	6786.8296	426.3473	1305.6068	2.7067
0.2236	1.1266	1.0864	0.2324	4.1853	6914.9292	490.972	1313.1423	2.7567
0.2236	1.1266	1.0864	0.2324	4.1853	6914.9292	490.972	1313.1423	2.7567
0.2236	1.1266	1.0864	0.2324	4.1853	6914.9292	490.972	1313.1423	2.7567
0.2236	1.1266	1.0864	0.2324	4.1853	6914.9292	490.972	1313.1423	2.7567
0.2236	1.1266	1.0864	0.2324	4.1853	6914.9292	490.972	1313.1423	2.7567
0.2286	1.1516	1.1117	0.2377	4.1743	7045.3862	570.2081	1317.8365	2.8067
0.2286	1.1516	1.1117	0.2377	4.1743	7045.3862	570.2081	1317.8365	2.8067
0.2286	1.1516	1.1117	0.2377	4.1743	7045.3862	570.2081	1317.8365	2.8067
0.2286	1.1516	1.1117	0.2377	4.1743	7045.3862	570.2081	1317.8365	2.8067
0.2286	1.1516	1.1117	0.2377	4.1743	7045.3862	570.2081	1317.8365	2.8067
0.2337	1.1771	1.1379	0.2508	4.1592	7155.1289	616.0598	1321.6624	2.8577
0.2337	1.1771	1.1379	0.2508	4.1592	7155.1289	616.0598	1321.6624	2.8577
0.2337	1.1771	1.1379	0.2508	4.1592	7155.1289	616.0598	1321.6624	2.8577
0.2337	1.1771	1.1379	0.2508	4.1592	7155.1289	616.0598	1321.6624	2.8577
0.2337	1.1771	1.1379	0.2508	4.1592	7155.1289	616.0598	1321.6624	2.8577
0.2388	1.2026	1.1627	0.255	4.1468	7262.3481	668.5211	1332.7516	2.9087
0.2388	1.2026	1.1627	0.255	4.1468	7262.3481	668.5211	1332.7516	2.9087
0.2388	1.2026	1.1627	0.255	4.1468	7262.3481	668.5211	1332.7516	2.9087
0.2388	1.2026	1.1627	0.255	4.1468	7262.3481	668.5211	1332.7516	2.9087
0.2388	1.2026	1.1627	0.255	4.1468	7262.3481	668.5211	1332.7516	2.9087
0.2439	1.228	1.188	0.2624	4.1399	7326.2427	683.2271	1375.7666	2.9597
0.2439	1.228	1.188	0.2624	4.1399	7326.2427	683.2271	1375.7666	2.9597
0.2439	1.228	1.188	0.2624	4.1399	7326.2427	683.2271	1375.7666	2.9597
0.2439	1.228	1.188	0.2624	4.1399	7326.2427	683.2271	1375.7666	2.9597
0.2439	1.228	1.188	0.2624	4.1399	7326.2427	683.2271	1375.7666	2.9597
0.2489	1.253	1.2133	0.2687	4.1369	7329.3677	646.5093	1487.3165	3.0097
0.2489	1.253	1.2133	0.2687	4.1369	7329.3677	646.5093	1487.3165	3.0097
0.2489	1.253	1.2133	0.2687	4.1369	7329.3677	646.5093	1487.3165	3.0097
0.2489	1.253	1.2133	0.2687	4.1369	7329.3677	646.5093	1487.3165	3.0097
0.2489	1.253	1.2133	0.2687	4.1369	7329.3677	646.5093	1487.3165	3.0097
0.2539	1.278	1.2389	0.2656	4.8894	7333.1523	612.0226	1563.4674	3.0597
0.2539	1.278	1.2389	0.2656	4.8894	7333.1523	612.0226	1563.4674	3.0597
0.2539	1.278	1.2389	0.2656	4.8894	7333.1523	612.0226	1563.4674	3.0597
0.2539	1.278	1.2389	0.2656	4.8894	7333.1523	612.0226	1563.4674	3.0597
0.2539	1.278	1.2389	0.2656	4.8894	7333.1523	612.0226	1563.4674	3.0597
0.259	1.3035	1.2645	0.2796	4.9273	7429.7456	630.9048	1564.2164	3.1107
0.259	1.3035	1.2645	0.2796	4.9273	7429.7456	630.9048	1564.2164	3.1107
0.259	1.3035	1.2645	0.2796	4.9273	7429.7456	630.9048	1564.2164	3.1107
0.259	1.3035	1.2645	0.2796	4.9273	7429.7456	630.9048	1564.2164	3.1107
0.259	1.3035	1.2645	0.2796	4.9273	7429.7456	630.9048	1564.2164	3.1107
0.264	1.3285	1.2897	0.2915	4.8251	7483.1821	680.7933	1570.6124	3.1607
0.264	1.3285	1.2897	0.2915	4.8251	7483.1821	680.7933	1570.6124	3.1607
0.264	1.3285	1.2897	0.2915	4.8251	7483.1821	680.7933	1570.6124	3.1607
0.264	1.3285	1.2897	0.2915	4.8251	7483.1821	680.7933	1570.6124	3.1607
0.264	1.3285	1.2897	0.2915	4.8251	7483.1821	680.7933	1570.6124	3.1607
0.2691	1.3539	1.3146	0.299	4.7356	7556.5771	737.2917	1574.6252	3.2117
0.2691	1.3539	1.3146	0.299	4.7356	7556.5771	737.2917	1574.6252	3.2117
0.2691	1.3539	1.3146	0.299	4.7356	7556.5771	737.2917	1574.6252	3.2117
0.2691	1.3539	1.3146	0.299	4.7356	7556.5771	737.2917	1574.6252	3.2117
0.2691	1.3539	1.3146	0.299	4.7356	7556.5771	737.2917	1574.6252	3.2117
0.2742	1.3794	1.3403	0.307	4.6624	7604.4575	745.7762	1603.8595	3.2626
0.2742	1.3794	1.3403	0.307	4.6624	7604.4575	745.7762	1603.8595	3.2626
0.2742	1.3794	1.3403	0.307	4.6624	7604.4575	745.7762	1603.8595	3.2626
0.2742	1.3794	1.3403	0.307	4.6624	7604.4575	745.7762	1603.8595	3.2626
0.2742	1.3794	1.3403	0.307	4.6624	7604.4575	745.7762	1603.8595	3.2626
0.2742	1.3794	1.3403	0.307	4.6624	7604.4575	745.7762	1603.8595	3.2626
0.2792	1.4044	1.3657	0.3127	4.593	7602.8081	720.7546	1668.5197	3.3126
0.2792	1.4044	1.3657	0.3127	4.593	7602.8081	720.7546	1668.5197	3.3126
0.2792	1.4044	1.3657	0.3127	4.593	7602.8081	720.7546	1668.5197	3.3126
0.2792	1.4044	1.3657	0.3127	4.593	7602.8081	720.7546	1668.5197	3.3126
0.2792	1.4044	1.3657	0.3127	4.593	7602.8081	720.7546	1668.5197	3.3126
0.2843	1.4299	1.3905	0.3153	4.5342	7619.5713	684.9225	1719.0756	3.3637
0.2843	1.4299	1.3905	0.3153	4.5342	7619.5713	684.9225	1719.0756	3.3637
0.2843	1.4299	1.3905	0.3153	4.5342	7619.5713	684.9225	1719.0756	3.3637
0.2843	1.4299	1.3905	0.3153	4.5342	7619.5713	684.9225	1719.0756	3.3637
0.2843	1.4299	1.3905	0.3153	4.5342	7619.5713	684.9225	1719.0756	3.3637
0.2895	1.4554	1.4164	0.3268	4.4846	7638.1963	676.3959	1766.2134	3.4156
0.2895	1.4554	1.4164	0.3268	4.4846	7638.1963	676.3959	1766.2134	3.4156
0.2895	1.4554	1.4164	0.3268	4.4846	7638.1963	676.3959	1766.2134	3.4156
0.2895	1.4554	1.4164	0.3268	4.4846	7638.1963	676.3959	1766.2134	3.4156
0.2895	1.4554	1.4164	0.3268	4.4846	7638.1963	676.3959	1766.2134	3.4156
0.2946	1.4813	1.4424	0.3321	4.7065	7715.4658	735.9995	1773.2605	3.4667
0.2946	1.4813	1.4424	0.3321	4.7065	7715.4658	735.9995	1773.2605	3.4667
0.2946	1.4813	1.4424	0.3321	4.7065	7715.4658	735.9995	1773.2605	3.4667
0.2946	1.4813	1.4424	0.3321	4.7065	7715.4658	735.9995	1773.2605	3.4667
0.2946	1.4813	1.4424	0.3321	4.7065	7715.4658	735.9995	1773.2605	3.4667
0.2997	1.5068	1.467	0.348	5.7013	7833.5303	820.3475	1766.7905	3.5176
0.2997	1.5068	1.467	0.348	5.7013	7833.5303	820.3475	1766.7905	3.5176
0.2997	1.5068	1.467	0.348	5.7013	7833.5303	820.3475	1766.7905	3.5176
0.2997	1.5068	1.467	0.348	5.7013	7833.5303	820.3475	1766.7905	3.5176
0.2997	1.5068	1.467	0.348	5.7013	7833.5303	820.3475	1766.7905	3.5176
0.3047	1.5318	1.4924	0.3535	5.5043	7879.6411	825.7922	1813.3597	3.5676
0.3047	1.5318	1.4924	0.3535	5.5043	7879.6411	825.7922	1813.3597	3.5676
0.3047	1.5318	1.4924	0.3535	5.5043	7879.6411	825.7922	1813.3597	3.5676
0.3047	1.5318	1.4924	0.3535	5.5043	7879.6411	825.7922	1813.3597	3.5676
0.3047	1.5318	1.4924	0.3535	5.5043	7879.6411	825.7922	1813.3597	3.5676
0.3098	1.5573	1.518	0.3671	5.3334	7865.7666	721.398	1924.0527	3.6186
0.3098	1.5573	1.518	0.3671	5.3334	7865.7666	721.398	1924.0527	3.6186
0.3098	1.5573	1.518	0.3671	5.3334	7865.7666	721.398	1924.0527	3.6186
0.3098	1.5573	1.518	0.3671	5.3334	7865.7666	721.398	1924.0527	3.6186
0.3098	1.5573	1.518	0.3671	5.3334	7865.7666	721.398	1924.0527	3.6186
0.3149	1.5828	1.5439	0.3731	5.1813	7796.7505	595.4985	2069.0452	3.6696
0.3149	1.5828	1.5439	0.3731	5.1813	7796.7505	595.4985	2069.0452	3.6696
0.3149	1.5828	1.5439	0.3731	5.1813	7796.7505	595.4985	2069.0452	3.6696
0.3149	1.5828	1.5439	0.3731	5.1813	7796.7505	595.4985	2069.0452	3.6696
0.3149	1.5828	1.5439	0.3731	5.1813	7796.7505	595.4985	2069.0452	3.6696
0.32	1.6083	1.5688	0.3731	5.7563	7818.2769	540.4597	2140.1672	3.7206
0.32	1.6083	1.5688	0.3731	5.7563	7818.2769	540.4597	2140.1672	3.7206
0.32	1.6083	1.5688	0.3731	5.7563	7818.2769	540.4597	2140.1672	3.7206
0.32	1.6083	1.5688	0.3731	5.7563	7818.2769	540.4597	2140.1672	3.7206
0.32	1.6083	1.5688	0.3731	5.7563	7818.2769	540.4597	2140.1672	3.7206
0.3251	1.6337	1.5941	0.3803	6.2902	7884.5254	529.9169	2184.4128	3.7716
0.3251	1.6337	1.5941	0.3803	6.2902	7884.5254	529.9169	2184.4128	3.7716
0.3251	1.6337	1.5941	0.3803	6.2902	7884.5254	529.9169	2184.4128	3.7716
0.3251	1.6337	1.5941	0.3803	6.2902	7884.5254	529.9169	2184.4128	3.7716
0.3251	1.6337	1.5941	0.3803	6.2902	7884.5254	529.9169	2184.4128	3.7716
0.3302	1.6592	1.6213	0.3855	6.023	7947.4067	549.0811	2191.054	3.8226
0.3302	1.6592	1.6213	0.3855	6.023	7947.4067	549.0811	2191.054	3.8226
0.3302	1.6592	1.6213	0.3855	6.023	7947.4067	549.0811	2191.054	3.8226
0.3302	1.6592	1.6213	0.3855	6.023	7947.4067	549.0811	2191.054	3.8226
0.3302	1.6592	1.6213	0.3855	6.023	7947.4067	549.0811	2191.054	3.8226
0.3302	1.6592	1.6213	0.3855	6.023	7947.4067	549.0811	2191.054	3.8226
0.3352	1.6842	1.645	0.3939	5.8106	7990.7329	555.6765	2225.7759	3.8726
0.3352	1.6842	1.645	0.3939	5.8106	7990.7329	555.6765	2225.7759	3.8726
0.3352	1.6842	1.645	0.3939	5.8106	7990.7329	555.6765	2225.7759	3.8726
0.3352	1.6842	1.645	0.3939	5.8106	7990.7329	555.6765	2225.7759	3.8726
0.3352	1.6842	1.645	0.3939	5.8106	7990.7329	555.6765	2225.7759	3.8726
0.3403	1.7097	1.6706	0.3908	5.6097	8021.5591	569.1989	2260.2903	3.9236
0.3403	1.7097	1.6706	0.3908	5.6097	8021.5591	569.1989	2260.2903	3.9236
0.3403	1.7097	1.6706	0.3908	5.6097	8021.5591	569.1989	2260.2903	3.9236
0.3403	1.7097	1.6706	0.3908	5.6097	8021.5591	569.1989	2260.2903	3.9236
0.3403	1.7097	1.6706	0.3908	5.6097	8021.5591	569.1989	2260.2903	3.9236
0.3455	1.7352	1.696	0.3979	5.4355	8109.5728	656.0652	2255.5164	3.9756
0.3455	1.7352	1.696	0.3979	5.4355	8109.5728	656.0652	2255.5164	3.9756
0.3455	1.7352	1.696	0.3979	5.4355	8109.5728	656.0652	2255.5164	3.9756
0.3455	1.7352	1.696	0.3979	5.4355	8109.5728	656.0652	2255.5164	3.9756
0.3455	1.7352	1.696	0.3979	5.4355	8109.5728	656.0652	2255.5164	3.9756
0.3506	1.7611	1.7222	0.4013	5.2738	8147.4097	666.4607	2265.2659	4.0266
0.3506	1.7611	1.7222	0.4013	5.2738	8147.4097	666.4607	2265.2659	4.0266
0.3506	1.7611	1.7222	0.4013	5.2738	8147.4097	666.4607	2265.2659	4.0266
0.3506	1.7611	1.7222	0.4013	5.2738	8147.4097	666.4607	2265.2659	4.0266
0.3506	1.7611	1.7222	0.4013	5.2738	8147.4097	666.4607	2265.2659	4.0266
0.3556	1.7861	1.7473	0.4065	5.1339	8189.8711	661.4948	2300.4023	4.0768
0.3556	1.7861	1.7473	0.4065	5.1339	8189.8711	661.4948	2300.4023	4.0768
0.3556	1.7861	1.7473	0.4065	5.1339	8189.8711	661.4948	2300.4023	4.0768
0.3556	1.7861	1.7473	0.4065	5.1339	8189.8711	661.4948	2300.4023	4.0768
0.3556	1.7861	1.7473	0.4065	5.1339	8189.8711	661.4948	2300.4023	4.0768
0.3607	1.8116	1.7728	0.4153	5.006	8163.8506	611.7648	2368.3938	4.1276
0.3607	1.8116	1.7728	0.4153	5.006	8163.8506	611.7648	2368.3938	4.1276
0.3607	1.8116	1.7728	0.4153	5.006	8163.8506	611.7648	2368.3938	4.1276
0.3607	1.8116	1.7728	0.4153	5.006	8163.8506	611.7648	2368.3938	4.1276
0.3607	1.8116	1.7728	0.4153	5.006	8163.8506	611.7648	2368.3938	4.1276
0.3657	1.8366	1.7984	0.4236	4.8964	8177.8042	610.3408	2407.8762	4.1776
0.3657	1.8366	1.7984	0.4236	4.8964	8177.8042	610.3408	2407.8762	4.1776
0.3657	1.8366	1.7984	0.4236	4.8964	8177.8042	610.3408	2407.8762	4.1776
0.3657	1.8366	1.7984	0.4236	4.8964	8177.8042	610.3408	2407.8762	4.1776
0.3657	1.8366	1.7984	0.4236	4.8964	8177.8042	610.3408	2407.8762	4.1776
0.3707	1.8616	1.8236	0.4208	4.798	8164.5444	602.4755	2476.9104	4.2276
0.3707	1.8616	1.8236	0.4208	4.798	8164.5444	602.4755	2476.9104	4.2276
0.3707	1.8616	1.8236	0.4208	4.798	8164.5444	602.4755	2476.9104	4.2276
0.3707	1.8616	1.8236	0.4208	4.798	8164.5444	602.4755	2476.9104	4.2276
0.3707	1.8616	1.8236	0.4208	4.798	8164.5444	602.4755	2476.9104	4.2276
0.3758	1.887	1.8478	0.42	4.7329	8209.0371	651.3174	2495.3149	4.2786
0.3758	1.887	1.8478	0.42	4.7329	8209.0371	651.3174	2495.3149	4.2786
0.3758	1.887	1.8478	0.42	4.7329	8209.0371	651.3174	2495.3149	4.2786
0.3758	1.887	1.8478	0.42	4.7329	8209.0371	651.3174	2495.3149	4.2786
0.3758	1.887	1.8478	0.42	4.7329	8209.0371	651.3174	2495.3149	4.2786
0.3809	1.9125	1.8727	0.4257	4.7384	8294.1143	678.7769	2510.2896	4.3296
0.3809	1.9125	1.8727	0.4257	4.7384	8294.1143	678.7769	2510.2896	4.3296
0.3809	1.9125	1.8727	0.4257	4.7384	8294.1143	678.7769	2510.2896	4.3296
0.3809	1.9125	1.8727	0.4257	4.7384	8294.1143	678.7769	2510.2896	4.3296
0.3809	1.9125	1.8727	0.4257	4.7384	8294.1143	678.7769	2510.2896	4.3296
0.3809	1.9125	1.8727	0.4257	4.7384	8294.1143	678.7769	2510.2896	4.3296
0.386	1.938	1.8994	0.4277	4.6715	8390.2275	675.1812	2506.1304	4.3806
0.386	1.938	1.8994	0.4277	4.6715	8390.2275	675.1812	2506.1304	4.3806
0.386	1.938	1.8994	0.4277	4.6715	8390.2275	675.1812	2506.1304	4.3806
0.386	1.938	1.8994	0.4277	4.6715	8390.2275	675.1812	2506.1304	4.3806
0.386	1.938	1.8994	0.4277	4.6715	8390.2275	675.1812	2506.1304	4.3806
0.3911	1.9635	1.9251	0.4323	4.6023	8445.6816	682.951	2525.7217	4.4316
0.3911	1.9635	1.9251	0.4323	4.6023	8445.6816	682.951	2525.7217	4.4316
0.3911	1.9635	1.9251	0.4323	4.6023	8445.6816	682.951	2525.7217	4.4316
0.3911	1.9635	1.9251	0.4323	4.6023	8445.6816	682.951	2525.7217	4.4316
0.3911	1.9635	1.9251	0.4323	4.6023	8445.6816	682.951	2525.7217	4.4316
0.3962	1.989	1.95	0.4359	4.5452	8536.4824	710.5909	2531.8677	4.4826
0.3962	1.989	1.95	0.4359	4.5452	8536.4824	710.5909	2531.8677	4.4826
0.3962	1.989	1.95	0.4359	4.5452	8536.4824	710.5909	2531.8677	4.4826
0.3962	1.989	1.95	0.4359	4.5452	8536.4824	710.5909	2531.8677	4.4826
0.3962	1.989	1.95	0.4359	4.5452	8536.4824	710.5909	2531.8677	4.4826
0.4013	2.0145	1.9752	0.4447	4.8892	8617.9277	715.5843	2556.9529	4.5336
0.4013	2.0145	1.9752	0.4447	4.8892	8617.9277	715.5843	2556.9529	4.5336
0.4013	2.0145	1.9752	0.4447	4.8892	8617.9277	715.5843	2556.9529	4.5336
0.4013	2.0145	1.9752	0.4447	4.8892	8617.9277	715.5843	2556.9529	4.5336
0.4013	2.0145	1.9752	0.4447	4.8892	8617.9277	715.5843	2556.9529	4.5336
0.4064	2.0399	2.0009	0.4618	5.2619	8618.9199	685.8447	2632.8748	4.5845
0.4064	2.0399	2.0009	0.4618	5.2619	8618.9199	685.8447	2632.8748	4.5845
0.4064	2.0399	2.0009	0.4618	5.2619	8618.9199	685.8447	2632.8748	4.5845
0.4064	2.0399	2.0009	0.4618	5.2619	8618.9199	685.8447	2632.8748	4.5845
0.4064	2.0399	2.0009	0.4618	5.2619	8618.9199	685.8447	2632.8748	4.5845
0.4116	2.0654	2.0279	0.4795	5.1068	8639.6748	674.8167	2682.6689	4.6366
0.4116	2.0654	2.0279	0.4795	5.1068	8639.6748	674.8167	2682.6689	4.6366
0.4116	2.0654	2.0279	0.4795	5.1068	8639.6748	674.8167	2682.6689	4.6366
0.4116	2.0654	2.0279	0.4795	5.1068	8639.6748	674.8167	2682.6689	4.6366
0.4116	2.0654	2.0279	0.4795	5.1068	8639.6748	674.8167	2682.6689	4.6366
0.4167	2.0914	2.0522	0.5009	5.0019	8721.2314	746.5107	2688.0276	4.6875
0.4167	2.0914	2.0522	0.5009	5.0019	8721.2314	746.5107	2688.0276	4.6875
0.4167	2.0914	2.0522	0.5009	5.0019	8721.2314	746.5107	2688.0276	4.6875
0.4167	2.0914	2.0522	0.5009	5.0019	8721.2314	746.5107	2688.0276	4.6875
0.4167	2.0914	2.0522	0.5009	5.0019	8721.2314	746.5107	2688.0276	4.6875
0.4218	2.1169	2.0774	0.504	6.0151	8771.1836	808.0095	2720.2488	4.7385
0.4218	2.1169	2.0774	0.504	6.0151	8771.1836	808.0095	2720.2488	4.7385
0.4218	2.1169	2.0774	0.504	6.0151	8771.1836	808.0095	2720.2488	4.7385
0.4218	2.1169	2.0774	0.504	6.0151	8771.1836	808.0095	2720.2488	4.7385
0.4218	2.1169	2.0774	0.504	6.0151	8771.1836	808.0095	2720.2488	4.7385
0.4269	2.1424	2.1031	0.5053	6.3771	8842.7334	835.2568	2756.9241	4.7895
0.4269	2.1424	2.1031	0.5053	6.3771	8842.7334	835.2568	2756.9241	4.7895
0.4269	2.1424	2.1031	0.5053	6.3771	8842.7334	835.2568	2756.9241	4.7895
0.4269	2.1424	2.1031	0.5053	6.3771	8842.7334	835.2568	2756.9241	4.7895
0.4269	2.1424	2.1031	0.5053	6.3771	8842.7334	835.2568	2756.9241	4.7895
0.432	2.1678	2.1287	0.5081	6.1143	8880.1074	816.3784	2808.157	4.8405
0.432	2.1678	2.1287	0.5081	6.1143	8880.1074	816.3784	2808.157	4.8405
0.432	2.1678	2.1287	0.5081	6.1143	8880.1074	816.3784	2808.157	4.8405
0.432	2.1678	2.1287	0.5081	6.1143	8880.1074	816.3784	2808.157	4.8405
0.432	2.1678	2.1287	0.5081	6.1143	8880.1074	816.3784	2808.157	4.8405
0.4371	2.1933	2.1544	0.5137	5.9896	8898.3867	780.0507	2871.7869	4.8915
0.4371	2.1933	2.1544	0.5137	5.9896	8898.3867	780.0507	2871.7869	4.8915
0.4371	2.1933	2.1544	0.5137	5.9896	8898.3867	780.0507	2871.7869	4.8915
0.4371	2.1933	2.1544	0.5137	5.9896	8898.3867	780.0507	2871.7869	4.8915
0.4371	2.1933	2.1544	0.5137	5.9896	8898.3867	780.0507	2871.7869	4.8915
0.4371	2.1933	2.1544	0.5137	5.9896	8898.3867	780.0507	2871.7869	4.8915
0.4422	2.2188	2.1803	0.5194	5.8518	8850.3359	705.9955	2971.9226	4.9425
0.4422	2.2188	2.1803	0.5194	5.8518	8850.3359	705.9955	2971.9226	4.9425
0.4422	2.2188	2.1803	0.5194	5.8518	8850.3359	705.9955	2971.9226	4.9425
0.4422	2.2188	2.1803	0.5194	5.8518	8850.3359	705.9955	2971.9226	4.9425
0.4422	2.2188	2.1803	0.5194	5.8518	8850.3359	705.9955	2971.9226	4.9425
0.4473	2.2443	2.2064	0.5265	5.6784	8835.6699	685.0944	3016.0776	4.9935
0.4473	2.2443	2.2064	0.5265	5.6784	8835.6699	685.0944	3016.0776	4.9935
0.4473	2.2443	2.2064	0.5265	5.6784	8835.6699	685.0944	3016.0776	4.9935
0.4473	2.2443	2.2064	0.5265	5.6784	8835.6699	685.0944	3016.0776	4.9935
0.4473	2.2443	2.2064	0.5265	5.6784	8835.6699	685.0944	3016.0776	4.9935
0.4524	2.2698	2.2314	0.5401	5.4898	8877.8301	698.6993	3025.8315	5.0445
0.4524	2.2698	2.2314	0.5401	5.4898	8877.8301	698.6993	3025.8315	5.0445
0.4524	2.2698	2.2314	0.5401	5.4898	8877.8301	698.6993	3025.8315	5.0445
0.4524	2.2698	2.2314	0.5401	5.4898	8877.8301	698.6993	3025.8315	5.0445
0.4524	2.2698	2.2314	0.5401	5.4898	8877.8301	698.6993	3025.8315	5.0445
0.4576	2.2952	2.2565	0.5419	5.3242	8908.8369	701.4883	3040.6709	5.0965
0.4576	2.2952	2.2565	0.5419	5.3242	8908.8369	701.4883	3040.6709	5.0965
0.4576	2.2952	2.2565	0.5419	5.3242	8908.8369	701.4883	3040.6709	5.0965
0.4576	2.2952	2.2565	0.5419	5.3242	8908.8369	701.4883	3040.6709	5.0965
0.4576	2.2952	2.2565	0.5419	5.3242	8908.8369	701.4883	3040.6709	5.0965
0.4626	2.3207	2.2815	0.5468	5.1906	8944.0195	702.3878	3071.8181	5.1465
0.4626	2.3207	2.2815	0.5468	5.1906	8944.0195	702.3878	3071.8181	5.1465
0.4626	2.3207	2.2815	0.5468	5.1906	8944.0195	702.3878	3071.8181	5.1465
0.4626	2.3207	2.2815	0.5468	5.1906	8944.0195	702.3878	3071.8181	5.1465
0.4626	2.3207	2.2815	0.5468	5.1906	8944.0195	702.3878	3071.8181	5.1465
0.4677	2.3462	2.3077	0.545	5.0633	8944.9307	694.525	3132.2524	5.1975
0.4677	2.3462	2.3077	0.545	5.0633	8944.9307	694.525	3132.2524	5.1975
0.4677	2.3462	2.3077	0.545	5.0633	8944.9307	694.525	3132.2524	5.1975
0.4677	2.3462	2.3077	0.545	5.0633	8944.9307	694.525	3132.2524	5.1975
0.4677	2.3462	2.3077	0.545	5.0633	8944.9307	694.525	3132.2524	5.1975
0.4727	2.3712	2.333	0.5437	4.9447	8987.8672	708.9166	3174.5137	5.2475
0.4727	2.3712	2.333	0.5437	4.9447	8987.8672	708.9166	3174.5137	5.2475
0.4727	2.3712	2.333	0.5437	4.9447	8987.8672	708.9166	3174.5137	5.2475
0.4727	2.3712	2.333	0.5437	4.9447	8987.8672	708.9166	3174.5137	5.2475
0.4727	2.3712	2.333	0.5437	4.9447	8987.8672	708.9166	3174.5137	5.2475
0.4777	2.3962	2.3572	0.5488	4.8432	9028.6162	710.9982	3211.2324	5.2975
0.4777	2.3962	2.3572	0.5488	4.8432	9028.6162	710.9982	3211.2324	5.2975
0.4777	2.3962	2.3572	0.5488	4.8432	9028.6162	710.9982	3211.2324	5.2975
0.4777	2.3962	2.3572	0.5488	4.8432	9028.6162	710.9982	3211.2324	5.2975
0.4777	2.3962	2.3572	0.5488	4.8432	9028.6162	710.9982	3211.2324	5.2975
0.4828	2.4217	2.3823	0.5628	4.7535	9070.0186	727.4669	3237.991	5.3485
0.4828	2.4217	2.3823	0.5628	4.7535	9070.0186	727.4669	3237.991	5.3485
0.4828	2.4217	2.3823	0.5628	4.7535	9070.0186	727.4669	3237.991	5.3485
0.4828	2.4217	2.3823	0.5628	4.7535	9070.0186	727.4669	3237.991	5.3485
0.4828	2.4217	2.3823	0.5628	4.7535	9070.0186	727.4669	3237.991	5.3485
0.4879	2.4471	2.4081	0.5748	4.6762	9137.457	764.3648	3252.354	5.3995
0.4879	2.4471	2.4081	0.5748	4.6762	9137.457	764.3648	3252.354	5.3995
0.4879	2.4471	2.4081	0.5748	4.6762	9137.457	764.3648	3252.354	5.3995
0.4879	2.4471	2.4081	0.5748	4.6762	9137.457	764.3648	3252.354	5.3995
0.4879	2.4471	2.4081	0.5748	4.6762	9137.457	764.3648	3252.354	5.3995
0.493	2.4726	2.4334	0.5854	4.6144	9172.5557	811.468	3280.8376	5.4505
0.493	2.4726	2.4334	0.5854	4.6144	9172.5557	811.468	3280.8376	5.4505
0.493	2.4726	2.4334	0.5854	4.6144	9172.5557	811.468	3280.8376	5.4505
0.493	2.4726	2.4334	0.5854	4.6144	9172.5557	811.468	3280.8376	5.4505
0.493	2.4726	2.4334	0.5854	4.6144	9172.5557	811.468	3280.8376	5.4505
0.493	2.4726	2.4334	0.5854	4.6144	9172.5557	811.468	3280.8376	5.4505
0.498	2.4976	2.4588	0.5984	4.554	9233.2412	860.0984	3307.5974	5.5005
0.498	2.4976	2.4588	0.5984	4.554	9233.2412	860.0984	3307.5974	5.5005
0.498	2.4976	2.4588	0.5984	4.554	9233.2412	860.0984	3307.5974	5.5005
0.498	2.4976	2.4588	0.5984	4.554	9233.2412	860.0984	3307.5974	5.5005
0.498	2.4976	2.4588	0.5984	4.554	9233.2412	860.0984	3307.5974	5.5005
0.5031	2.5231	2.4842	0.5964	4.6981	9209.2441	862.2651	3398.4121	5.5515
0.5031	2.5231	2.4842	0.5964	4.6981	9209.2441	862.2651	3398.4121	5.5515
0.5031	2.5231	2.4842	0.5964	4.6981	9209.2441	862.2651	3398.4121	5.5515
0.5031	2.5231	2.4842	0.5964	4.6981	9209.2441	862.2651	3398.4121	5.5515
0.5031	2.5231	2.4842	0.5964	4.6981	9209.2441	862.2651	3398.4121	5.5515
0.5081	2.5486	2.509	0.5814	6.3677	9248.3818	886.63	3464.269	5.6025
0.5081	2.5486	2.509	0.5814	6.3677	9248.3818	886.63	3464.269	5.6025
0.5081	2.5486	2.509	0.5814	6.3677	9248.3818	886.63	3464.269	5.6025
0.5081	2.5486	2.509	0.5814	6.3677	9248.3818	886.63	3464.269	5.6025
0.5081	2.5486	2.509	0.5814	6.3677	9248.3818	886.63	3464.269	5.6025
0.5132	2.5735	2.534	0.5747	8.0907	9386.374	963.0776	3481.0266	5.6525
0.5132	2.5735	2.534	0.5747	8.0907	9386.374	963.0776	3481.0266	5.6525
0.5132	2.5735	2.534	0.5747	8.0907	9386.374	963.0776	3481.0266	5.6525
0.5132	2.5735	2.534	0.5747	8.0907	9386.374	963.0776	3481.0266	5.6525
0.5132	2.5735	2.534	0.5747	8.0907	9386.374	963.0776	3481.0266	5.6525
0.5182	2.599	2.5593	0.585	7.9095	9520.4434	1068.9542	3470.7847	5.7035
0.5182	2.599	2.5593	0.585	7.9095	9520.4434	1068.9542	3470.7847	5.7035
0.5182	2.599	2.5593	0.585	7.9095	9520.4434	1068.9542	3470.7847	5.7035
0.5182	2.599	2.5593	0.585	7.9095	9520.4434	1068.9542	3470.7847	5.7035
0.5182	2.599	2.5593	0.585	7.9095	9520.4434	1068.9542	3470.7847	5.7035
0.5233	2.6245	2.5849	0.5903	7.5481	9603.4092	1148.9797	3482.1917	5.7545
0.5233	2.6245	2.5849	0.5903	7.5481	9603.4092	1148.9797	3482.1917	5.7545
0.5233	2.6245	2.5849	0.5903	7.5481	9603.4092	1148.9797	3482.1917	5.7545
0.5233	2.6245	2.5849	0.5903	7.5481	9603.4092	1148.9797	3482.1917	5.7545
0.5233	2.6245	2.5849	0.5903	7.5481	9603.4092	1148.9797	3482.1917	5.7545
0.5284	2.65	2.6107	0.5937	7.1781	9673.2314	1207.613	3501.6357	5.8055
0.5284	2.65	2.6107	0.5937	7.1781	9673.2314	1207.613	3501.6357	5.8055
0.5284	2.65	2.6107	0.5937	7.1781	9673.2314	1207.613	3501.6357	5.8055
0.5284	2.65	2.6107	0.5937	7.1781	9673.2314	1207.613	3501.6357	5.8055
0.5284	2.65	2.6107	0.5937	7.1781	9673.2314	1207.613	3501.6357	5.8055
0.5336	2.6755	2.6359	0.6123	6.8432	9768.3418	1243.8099	3501.8372	5.8575
0.5336	2.6755	2.6359	0.6123	6.8432	9768.3418	1243.8099	3501.8372	5.8575
0.5336	2.6755	2.6359	0.6123	6.8432	9768.3418	1243.8099	3501.8372	5.8575
0.5336	2.6755	2.6359	0.6123	6.8432	9768.3418	1243.8099	3501.8372	5.8575
0.5336	2.6755	2.6359	0.6123	6.8432	9768.3418	1243.8099	3501.8372	5.8575
0.5387	2.7014	2.6627	0.6281	6.5345	9842.624	1253.1421	3498.4844	5.9085
0.5387	2.7014	2.6627	0.6281	6.5345	9842.624	1253.1421	3498.4844	5.9085
0.5387	2.7014	2.6627	0.6281	6.5345	9842.624	1253.1421	3498.4844	5.9085
0.5387	2.7014	2.6627	0.6281	6.5345	9842.624	1253.1421	3498.4844	5.9085
0.5387	2.7014	2.6627	0.6281	6.5345	9842.624	1253.1421	3498.4844	5.9085
0.5437	2.7264	2.6885	0.6322	6.2683	9891.8848	1272.7333	3494.3491	5.9585
0.5437	2.7264	2.6885	0.6322	6.2683	9891.8848	1272.7333	3494.3491	5.9585
0.5437	2.7264	2.6885	0.6322	6.2683	9891.8848	1272.7333	3494.3491	5.9585
0.5437	2.7264	2.6885	0.6322	6.2683	9891.8848	1272.7333	3494.3491	5.9585
0.5437	2.7264	2.6885	0.6322	6.2683	9891.8848	1272.7333	3494.3491	5.9585
0.5488	2.7519	2.7135	0.646	6.0266	9880.2764	1246.9114	3536.2102	6.0094
0.5488	2.7519	2.7135	0.646	6.0266	9880.2764	1246.9114	3536.2102	6.0094
0.5488	2.7519	2.7135	0.646	6.0266	9880.2764	1246.9114	3536.2102	6.0094
0.5488	2.7519	2.7135	0.646	6.0266	9880.2764	1246.9114	3536.2102	6.0094
0.5488	2.7519	2.7135	0.646	6.0266	9880.2764	1246.9114	3536.2102	6.0094
0.5488	2.7519	2.7135	0.646	6.0266	9880.2764	1246.9114	3536.2102	6.0094
0.5538	2.7769	2.7381	0.6618	5.8101	9871.25	1242.1613	3590.4431	6.0594
0.5538	2.7769	2.7381	0.6618	5.8101	9871.25	1242.1613	3590.4431	6.0594
0.5538	2.7769	2.7381	0.6618	5.8101	9871.25	1242.1613	3590.4431	6.0594
0.5538	2.7769	2.7381	0.6618	5.8101	9871.25	1242.1613	3590.4431	6.0594
0.5538	2.7769	2.7381	0.6618	5.8101	9871.25	1242.1613	3590.4431	6.0594
0.5589	2.8024	2.7629	0.6758	5.8373	9917.8184	1262.0552	3604.0396	6.1104
0.5589	2.8024	2.7629	0.6758	5.8373	9917.8184	1262.0552	3604.0396	6.1104
0.5589	2.8024	2.7629	0.6758	5.8373	9917.8184	1262.0552	3604.0396	6.1104
0.5589	2.8024	2.7629	0.6758	5.8373	9917.8184	1262.0552	3604.0396	6.1104
0.5589	2.8024	2.7629	0.6758	5.8373	9917.8184	1262.0552	3604.0396	6.1104
0.564	2.8279	2.7879	0.6979	5.829	9986.7529	1269.1392	3623.4768	6.1614
0.564	2.8279	2.7879	0.6979	5.829	9986.7529	1269.1392	3623.4768	6.1614
0.564	2.8279	2.7879	0.6979	5.829	9986.7529	1269.1392	3623.4768	6.1614
0.564	2.8279	2.7879	0.6979	5.829	9986.7529	1269.1392	3623.4768	6.1614
0.564	2.8279	2.7879	0.6979	5.829	9986.7529	1269.1392	3623.4768	6.1614
0.5691	2.8533	2.8142	0.7023	5.77	9991.9092	1234.1323	3677.9165	6.2124
0.5691	2.8533	2.8142	0.7023	5.77	9991.9092	1234.1323	3677.9165	6.2124
0.5691	2.8533	2.8142	0.7023	5.77	9991.9092	1234.1323	3677.9165	6.2124
0.5691	2.8533	2.8142	0.7023	5.77	9991.9092	1234.1323	3677.9165	6.2124
0.5691	2.8533	2.8142	0.7023	5.77	9991.9092	1234.1323	3677.9165	6.2124
0.5741	2.8783	2.84	0.7146	5.6802	9982.7236	1179.1942	3741.0854	6.2624
0.5741	2.8783	2.84	0.7146	5.6802	9982.7236	1179.1942	3741.0854	6.2624
0.5741	2.8783	2.84	0.7146	5.6802	9982.7236	1179.1942	3741.0854	6.2624
0.5741	2.8783	2.84	0.7146	5.6802	9982.7236	1179.1942	3741.0854	6.2624
0.5741	2.8783	2.84	0.7146	5.6802	9982.7236	1179.1942	3741.0854	6.2624
0.5791	2.9033	2.8648	0.7223	5.5606	9975.2197	1152.2384	3767.314	6.3124
0.5791	2.9033	2.8648	0.7223	5.5606	9975.2197	1152.2384	3767.314	6.3124
0.5791	2.9033	2.8648	0.7223	5.5606	9975.2197	1152.2384	3767.314	6.3124
0.5791	2.9033	2.8648	0.7223	5.5606	9975.2197	1152.2384	3767.314	6.3124
0.5791	2.9033	2.8648	0.7223	5.5606	9975.2197	1152.2384	3767.314	6.3124
0.5842	2.9288	2.8901	0.7275	5.4567	9964.3467	1135.8491	3786.5752	6.3634
0.5842	2.9288	2.8901	0.7275	5.4567	9964.3467	1135.8491	3786.5752	6.3634
0.5842	2.9288	2.8901	0.7275	5.4567	9964.3467	1135.8491	3786.5752	6.3634
0.5842	2.9288	2.8901	0.7275	5.4567	9964.3467	1135.8491	3786.5752	6.3634
0.5842	2.9288	2.8901	0.7275	5.4567	9964.3467	1135.8491	3786.5752	6.3634
0.5893	2.9543	2.9154	0.7329	5.3687	9995.832	1143.6221	3786.8252	6.4144
0.5893	2.9543	2.9154	0.7329	5.3687	9995.832	1143.6221	3786.8252	6.4144
0.5893	2.9543	2.9154	0.7329	5.3687	9995.832	1143.6221	3786.8252	6.4144
0.5893	2.9543	2.9154	0.7329	5.3687	9995.832	1143.6221	3786.8252	6.4144
0.5893	2.9543	2.9154	0.7329	5.3687	9995.832	1143.6221	3786.8252	6.4144
0.5944	2.9797	2.9407	0.7358	5.989	10018.1572	1137.7152	3796.4919	6.4654
0.5944	2.9797	2.9407	0.7358	5.989	10018.1572	1137.7152	3796.4919	6.4654
0.5944	2.9797	2.9407	0.7358	5.989	10018.1572	1137.7152	3796.4919	6.4654
0.5944	2.9797	2.9407	0.7358	5.989	10018.1572	1137.7152	3796.4919	6.4654
0.5944	2.9797	2.9407	0.7358	5.989	10018.1572	1137.7152	3796.4919	6.4654
0.5996	3.0052	2.9659	0.7403	6.0224	10061.165	1125.4637	3818.0852	6.5174
0.5996	3.0052	2.9659	0.7403	6.0224	10061.165	1125.4637	3818.0852	6.5174
0.5996	3.0052	2.9659	0.7403	6.0224	10061.165	1125.4637	3818.0852	6.5174
0.5996	3.0052	2.9659	0.7403	6.0224	10061.165	1125.4637	3818.0852	6.5174
0.5996	3.0052	2.9659	0.7403	6.0224	10061.165	1125.4637	3818.0852	6.5174
0.5996	3.0052	2.9659	0.7403	6.0224	10061.165	1125.4637	3818.0852	6.5174
0.6047	3.0312	2.992	0.7515	5.8089	10115.3545	1116.2625	3837.1277	6.5684
0.6047	3.0312	2.992	0.7515	5.8089	10115.3545	1116.2625	3837.1277	6.5684
0.6047	3.0312	2.992	0.7515	5.8089	10115.3545	1116.2625	3837.1277	6.5684
0.6047	3.0312	2.992	0.7515	5.8089	10115.3545	1116.2625	3837.1277	6.5684
0.6047	3.0312	2.992	0.7515	5.8089	10115.3545	1116.2625	3837.1277	6.5684
0.6098	3.0567	3.0175	0.7662	5.6604	10128.0449	1098.5309	3880.4744	6.6194
0.6098	3.0567	3.0175	0.7662	5.6604	10128.0449	1098.5309	3880.4744	6.6194
0.6098	3.0567	3.0175	0.7662	5.6604	10128.0449	1098.5309	3880.4744	6.6194
0.6098	3.0567	3.0175	0.7662	5.6604	10128.0449	1098.5309	3880.4744	6.6194
0.6098	3.0567	3.0175	0.7662	5.6604	10128.0449	1098.5309	3880.4744	6.6194
0.6149	3.0822	3.0427	0.7787	5.479	10110.5186	1073.9709	3943.8179	6.6704
0.6149	3.0822	3.0427	0.7787	5.479	10110.5186	1073.9709	3943.8179	6.6704
0.6149	3.0822	3.0427	0.7787	5.479	10110.5186	1073.9709	3943.8179	6.6704
0.6149	3.0822	3.0427	0.7787	5.479	10110.5186	1073.9709	3943.8179	6.6704
0.6149	3.0822	3.0427	0.7787	5.479	10110.5186	1073.9709	3943.8179	6.6704
0.62	3.1076	3.0677	0.8074	5.8783	10089.4883	1037.4288	4026.615	6.7214
0.62	3.1076	3.0677	0.8074	5.8783	10089.4883	1037.4288	4026.615	6.7214
0.62	3.1076	3.0677	0.8074	5.8783	10089.4883	1037.4288	4026.615	6.7214
0.62	3.1076	3.0677	0.8074	5.8783	10089.4883	1037.4288	4026.615	6.7214
0.62	3.1076	3.0677	0.8074	5.8783	10089.4883	1037.4288	4026.615	6.7214
0.6251	3.1331	3.0941	0.8153	6.1773	10090.5547	995.7098	4113.228	6.7724
0.6251	3.1331	3.0941	0.8153	6.1773	10090.5547	995.7098	4113.228	6.7724
0.6251	3.1331	3.0941	0.8153	6.1773	10090.5547	995.7098	4113.228	6.7724
0.6251	3.1331	3.0941	0.8153	6.1773	10090.5547	995.7098	4113.228	6.7724
0.6251	3.1331	3.0941	0.8153	6.1773	10090.5547	995.7098	4113.228	6.7724
0.6302	3.1586	3.119	0.8363	5.9373	10101.625	997.5757	4169.1113	6.8234
0.6302	3.1586	3.119	0.8363	5.9373	10101.625	997.5757	4169.1113	6.8234
0.6302	3.1586	3.119	0.8363	5.9373	10101.625	997.5757	4169.1113	6.8234
0.6302	3.1586	3.119	0.8363	5.9373	10101.625	997.5757	4169.1113	6.8234
0.6302	3.1586	3.119	0.8363	5.9373	10101.625	997.5757	4169.1113	6.8234
0.6353	3.1841	3.1438	0.8508	5.7301	10164.0088	1040.3596	4203.2637	6.8744
0.6353	3.1841	3.1438	0.8508	5.7301	10164.0088	1040.3596	4203.2637	6.8744
0.6353	3.1841	3.1438	0.8508	5.7301	10164.0088	1040.3596	4203.2637	6.8744
0.6353	3.1841	3.1438	0.8508	5.7301	10164.0088	1040.3596	4203.2637	6.8744
0.6353	3.1841	3.1438	0.8508	5.7301	10164.0088	1040.3596	4203.2637	6.8744
0.6403	3.2091	3.1694	0.8574	5.5474	10256.3545	1166.9094	4181.7334	6.9244
0.6403	3.2091	3.1694	0.8574	5.5474	10256.3545	1166.9094	4181.7334	6.9244
0.6403	3.2091	3.1694	0.8574	5.5474	10256.3545	1166.9094	4181.7334	6.9244
0.6403	3.2091	3.1694	0.8574	5.5474	10256.3545	1166.9094	4181.7334	6.9244
0.6403	3.2091	3.1694	0.8574	5.5474	10256.3545	1166.9094	4181.7334	6.9244
0.6454	3.2346	3.1949	0.8767	5.4198	10336.6729	1260.3473	4183.2021	6.9754
0.6454	3.2346	3.1949	0.8767	5.4198	10336.6729	1260.3473	4183.2021	6.9754
0.6454	3.2346	3.1949	0.8767	5.4198	10336.6729	1260.3473	4183.2021	6.9754
0.6454	3.2346	3.1949	0.8767	5.4198	10336.6729	1260.3473	4183.2021	6.9754
0.6454	3.2346	3.1949	0.8767	5.4198	10336.6729	1260.3473	4183.2021	6.9754
0.6505	3.26	3.2204	0.8841	5.8012	10396.2188	1303.8344	4195.478	7.0264
0.6505	3.26	3.2204	0.8841	5.8012	10396.2188	1303.8344	4195.478	7.0264
0.6505	3.26	3.2204	0.8841	5.8012	10396.2188	1303.8344	4195.478	7.0264
0.6505	3.26	3.2204	0.8841	5.8012	10396.2188	1303.8344	4195.478	7.0264
0.6505	3.26	3.2204	0.8841	5.8012	10396.2188	1303.8344	4195.478	7.0264
0.6556	3.285	3.2448	0.8803	6.0927	10455.2207	1303.9958	4219.5708	7.0774
0.6556	3.285	3.2448	0.8803	6.0927	10455.2207	1303.9958	4219.5708	7.0774
0.6556	3.285	3.2448	0.8803	6.0927	10455.2207	1303.9958	4219.5708	7.0774
0.6556	3.285	3.2448	0.8803	6.0927	10455.2207	1303.9958	4219.5708	7.0774
0.6556	3.285	3.2448	0.8803	6.0927	10455.2207	1303.9958	4219.5708	7.0774
0.6556	3.285	3.2448	0.8803	6.0927	10455.2207	1303.9958	4219.5708	7.0774
0.6607	3.311	3.2708	0.883	5.8435	10487.8799	1280.3335	4239.5396	7.1284
0.6607	3.311	3.2708	0.883	5.8435	10487.8799	1280.3335	4239.5396	7.1284
0.6607	3.311	3.2708	0.883	5.8435	10487.8799	1280.3335	4239.5396	7.1284
0.6607	3.311	3.2708	0.883	5.8435	10487.8799	1280.3335	4239.5396	7.1284
0.6607	3.311	3.2708	0.883	5.8435	10487.8799	1280.3335	4239.5396	7.1284
0.6657	3.3355	3.2969	0.9038	5.6361	10460.2568	1228.1276	4295.3467	7.1784
0.6657	3.3355	3.2969	0.9038	5.6361	10460.2568	1228.1276	4295.3467	7.1784
0.6657	3.3355	3.2969	0.9038	5.6361	10460.2568	1228.1276	4295.3467	7.1784
0.6657	3.3355	3.2969	0.9038	5.6361	10460.2568	1228.1276	4295.3467	7.1784
0.6657	3.3355	3.2969	0.9038	5.6361	10460.2568	1228.1276	4295.3467	7.1784
0.6708	3.3615	3.3223	0.9322	5.4529	10434.2412	1171.3646	4364.2437	7.2294
0.6708	3.3615	3.3223	0.9322	5.4529	10434.2412	1171.3646	4364.2437	7.2294
0.6708	3.3615	3.3223	0.9322	5.4529	10434.2412	1171.3646	4364.2437	7.2294
0.6708	3.3615	3.3223	0.9322	5.4529	10434.2412	1171.3646	4364.2437	7.2294
0.6708	3.3615	3.3223	0.9322	5.4529	10434.2412	1171.3646	4364.2437	7.2294
0.6759	3.3869	3.3483	0.9445	6.1821	10418.1348	1135.2627	4400.0239	7.2803
0.6759	3.3869	3.3483	0.9445	6.1821	10418.1348	1135.2627	4400.0239	7.2803
0.6759	3.3869	3.3483	0.9445	6.1821	10418.1348	1135.2627	4400.0239	7.2803
0.6759	3.3869	3.3483	0.9445	6.1821	10418.1348	1135.2627	4400.0239	7.2803
0.6759	3.3869	3.3483	0.9445	6.1821	10418.1348	1135.2627	4400.0239	7.2803
0.6809	3.4119	3.3732	0.9466	7.1328	10399.877	1116.472	4436.0996	7.3303
0.6809	3.4119	3.3732	0.9466	7.1328	10399.877	1116.472	4436.0996	7.3303
0.6809	3.4119	3.3732	0.9466	7.1328	10399.877	1116.472	4436.0996	7.3303
0.6809	3.4119	3.3732	0.9466	7.1328	10399.877	1116.472	4436.0996	7.3303
0.6809	3.4119	3.3732	0.9466	7.1328	10399.877	1116.472	4436.0996	7.3303
0.686	3.4374	3.3983	0.955	7.1366	10419.79	1168.1914	4455.355	7.3813
0.686	3.4374	3.3983	0.955	7.1366	10419.79	1168.1914	4455.355	7.3813
0.686	3.4374	3.3983	0.955	7.1366	10419.79	1168.1914	4455.355	7.3813
0.686	3.4374	3.3983	0.955	7.1366	10419.79	1168.1914	4455.355	7.3813
0.686	3.4374	3.3983	0.955	7.1366	10419.79	1168.1914	4455.355	7.3813
0.6911	3.4629	3.4232	0.9475	8.6177	10471.1582	1308.7501	4468.4927	7.4323
0.6911	3.4629	3.4232	0.9475	8.6177	10471.1582	1308.7501	4468.4927	7.4323
0.6911	3.4629	3.4232	0.9475	8.6177	10471.1582	1308.7501	4468.4927	7.4323
0.6911	3.4629	3.4232	0.9475	8.6177	10471.1582	1308.7501	4468.4927	7.4323
0.6911	3.4629	3.4232	0.9475	8.6177	10471.1582	1308.7501	4468.4927	7.4323
0.6962	3.4884	3.4488	0.9512	10.7861	10500.8555	1397.5887	4532.6719	7.4834
0.6962	3.4884	3.4488	0.9512	10.7861	10500.8555	1397.5887	4532.6719	7.4834
0.6962	3.4884	3.4488	0.9512	10.7861	10500.8555	1397.5887	4532.6719	7.4834
0.6962	3.4884	3.4488	0.9512	10.7861	10500.8555	1397.5887	4532.6719	7.4834
0.6962	3.4884	3.4488	0.9512	10.7861	10500.8555	1397.5887	4532.6719	7.4834
0.7012	3.5133	3.4738	0.9618	11.055	10548.3984	1419.0801	4580.728	7.5334
0.7012	3.5133	3.4738	0.9618	11.055	10548.3984	1419.0801	4580.728	7.5334
0.7012	3.5133	3.4738	0.9618	11.055	10548.3984	1419.0801	4580.728	7.5334
0.7012	3.5133	3.4738	0.9618	11.055	10548.3984	1419.0801	4580.728	7.5334
0.7012	3.5133	3.4738	0.9618	11.055	10548.3984	1419.0801	4580.728	7.5334
0.7063	3.5388	3.4992	0.9749	12.3079	10614.7588	1446.1611	4597.105	7.5843
0.7063	3.5388	3.4992	0.9749	12.3079	10614.7588	1446.1611	4597.105	7.5843
0.7063	3.5388	3.4992	0.9749	12.3079	10614.7588	1446.1611	4597.105	7.5843
0.7063	3.5388	3.4992	0.9749	12.3079	10614.7588	1446.1611	4597.105	7.5843
0.7063	3.5388	3.4992	0.9749	12.3079	10614.7588	1446.1611	4597.105	7.5843
0.7114	3.5643	3.5243	0.9855	12.3276	10670.4404	1439.7965	4608.1997	7.6353
0.7114	3.5643	3.5243	0.9855	12.3276	10670.4404	1439.7965	4608.1997	7.6353
0.7114	3.5643	3.5243	0.9855	12.3276	10670.4404	1439.7965	4608.1997	7.6353
0.7114	3.5643	3.5243	0.9855	12.3276	10670.4404	1439.7965	4608.1997	7.6353
0.7114	3.5643	3.5243	0.9855	12.3276	10670.4404	1439.7965	4608.1997	7.6353
0.7114	3.5643	3.5243	0.9855	12.3276	10670.4404	1439.7965	4608.1997	7.6353
0.7165	3.5898	3.5506	0.9991	12.469	10691.0791	1409.1116	4643.2661	7.6863
0.7165	3.5898	3.5506	0.9991	12.469	10691.0791	1409.1116	4643.2661	7.6863
0.7165	3.5898	3.5506	0.9991	12.469	10691.0791	1409.1116	4643.2661	7.6863
0.7165	3.5898	3.5506	0.9991	12.469	10691.0791	1409.1116	4643.2661	7.6863
0.7165	3.5898	3.5506	0.9991	12.469	10691.0791	1409.1116	4643.2661	7.6863
0.7215	3.6148	3.5762	1.0124	11.7898	10675.2832	1356.3877	4694.1152	7.7363
0.7215	3.6148	3.5762	1.0124	11.7898	10675.2832	1356.3877	4694.1152	7.7363
0.7215	3.6148	3.5762	1.0124	11.7898	10675.2832	1356.3877	4694.1152	7.7363
0.7215	3.6148	3.5762	1.0124	11.7898	10675.2832	1356.3877	4694.1152	7.7363
0.7215	3.6148	3.5762	1.0124	11.7898	10675.2832	1356.3877	4694.1152	7.7363
0.7265	3.6398	3.6017	1.0208	11.1148	10683.207	1343.7271	4725.2915	7.7864
0.7265	3.6398	3.6017	1.0208	11.1148	10683.207	1343.7271	4725.2915	7.7864
0.7265	3.6398	3.6017	1.0208	11.1148	10683.207	1343.7271	4725.2915	7.7864
0.7265	3.6398	3.6017	1.0208	11.1148	10683.207	1343.7271	4725.2915	7.7864
0.7265	3.6398	3.6017	1.0208	11.1148	10683.207	1343.7271	4725.2915	7.7864
0.7317	3.6652	3.6254	1.0179	10.6259	10758.3418	1384.0896	4722.48	7.8383
0.7317	3.6652	3.6254	1.0179	10.6259	10758.3418	1384.0896	4722.48	7.8383
0.7317	3.6652	3.6254	1.0179	10.6259	10758.3418	1384.0896	4722.48	7.8383
0.7317	3.6652	3.6254	1.0179	10.6259	10758.3418	1384.0896	4722.48	7.8383
0.7317	3.6652	3.6254	1.0179	10.6259	10758.3418	1384.0896	4722.48	7.8383
0.7368	3.6912	3.6513	0.998	10.1972	10853.8652	1502.4871	4730.2305	7.8893
0.7368	3.6912	3.6513	0.998	10.1972	10853.8652	1502.4871	4730.2305	7.8893
0.7368	3.6912	3.6513	0.998	10.1972	10853.8652	1502.4871	4730.2305	7.8893
0.7368	3.6912	3.6513	0.998	10.1972	10853.8652	1502.4871	4730.2305	7.8893
0.7368	3.6912	3.6513	0.998	10.1972	10853.8652	1502.4871	4730.2305	7.8893
0.7419	3.7167	3.6775	1.0179	9.8076	10918.3438	1632.7886	4746.5791	7.9403
0.7419	3.7167	3.6775	1.0179	9.8076	10918.3438	1632.7886	4746.5791	7.9403
0.7419	3.7167	3.6775	1.0179	9.8076	10918.3438	1632.7886	4746.5791	7.9403
0.7419	3.7167	3.6775	1.0179	9.8076	10918.3438	1632.7886	4746.5791	7.9403
0.7419	3.7167	3.6775	1.0179	9.8076	10918.3438	1632.7886	4746.5791	7.9403
0.7469	3.7417	3.7019	1.0175	10.1563	10979.4658	1694.5178	4775.686	7.9903
0.7469	3.7417	3.7019	1.0175	10.1563	10979.4658	1694.5178	4775.686	7.9903
0.7469	3.7417	3.7019	1.0175	10.1563	10979.4658	1694.5178	4775.686	7.9903
0.7469	3.7417	3.7019	1.0175	10.1563	10979.4658	1694.5178	4775.686	7.9903
0.7469	3.7417	3.7019	1.0175	10.1563	10979.4658	1694.5178	4775.686	7.9903
0.752	3.7672	3.7265	1.0112	11.2874	11090.8613	1656.3463	4843.5503	8.0413
0.752	3.7672	3.7265	1.0112	11.2874	11090.8613	1656.3463	4843.5503	8.0413
0.752	3.7672	3.7265	1.0112	11.2874	11090.8613	1656.3463	4843.5503	8.0413
0.752	3.7672	3.7265	1.0112	11.2874	11090.8613	1656.3463	4843.5503	8.0413
0.752	3.7672	3.7265	1.0112	11.2874	11090.8613	1656.3463	4843.5503	8.0413
0.7571	3.7926	3.7529	1.0256	10.7368	11114.3555	1617.2325	4900.1587	8.0923
0.7571	3.7926	3.7529	1.0256	10.7368	11114.3555	1617.2325	4900.1587	8.0923
0.7571	3.7926	3.7529	1.0256	10.7368	11114.3555	1617.2325	4900.1587	8.0923
0.7571	3.7926	3.7529	1.0256	10.7368	11114.3555	1617.2325	4900.1587	8.0923
0.7571	3.7926	3.7529	1.0256	10.7368	11114.3555	1617.2325	4900.1587	8.0923
0.7621	3.8176	3.7789	1.0223	10.0948	11143.4824	1569.6328	4948.7979	8.1423
0.7621	3.8176	3.7789	1.0223	10.0948	11143.4824	1569.6328	4948.7979	8.1423
0.7621	3.8176	3.7789	1.0223	10.0948	11143.4824	1569.6328	4948.7979	8.1423
0.7621	3.8176	3.7789	1.0223	10.0948	11143.4824	1569.6328	4948.7979	8.1423
0.7621	3.8176	3.7789	1.0223	10.0948	11143.4824	1569.6328	4948.7979	8.1423
0.7621	3.8176	3.7789	1.0223	10.0948	11143.4824	1569.6328	4948.7979	8.1423
0.7672	3.8431	3.8045	1.039	10.0609	11157.4844	1543.298	4981.6157	8.1933
0.7672	3.8431	3.8045	1.039	10.0609	11157.4844	1543.298	4981.6157	8.1933
0.7672	3.8431	3.8045	1.039	10.0609	11157.4844	1543.298	4981.6157	8.1933
0.7672	3.8431	3.8045	1.039	10.0609	11157.4844	1543.298	4981.6157	8.1933
0.7672	3.8431	3.8045	1.039	10.0609	11157.4844	1543.298	4981.6157	8.1933
0.7723	3.8686	3.8299	1.0587	10.4128	11157.377	1539.3425	5014.6914	8.2443
0.7723	3.8686	3.8299	1.0587	10.4128	11157.377	1539.3425	5014.6914	8.2443
0.7723	3.8686	3.8299	1.0587	10.4128	11157.377	1539.3425	5014.6914	8.2443
0.7723	3.8686	3.8299	1.0587	10.4128	11157.377	1539.3425	5014.6914	8.2443
0.7723	3.8686	3.8299	1.0587	10.4128	11157.377	1539.3425	5014.6914	8.2443
0.7773	3.8936	3.8558	1.0544	9.8966	11156.2275	1588.1143	5037.2715	8.2943
0.7773	3.8936	3.8558	1.0544	9.8966	11156.2275	1588.1143	5037.2715	8.2943
0.7773	3.8936	3.8558	1.0544	9.8966	11156.2275	1588.1143	5037.2715	8.2943
0.7773	3.8936	3.8558	1.0544	9.8966	11156.2275	1588.1143	5037.2715	8.2943
0.7773	3.8936	3.8558	1.0544	9.8966	11156.2275	1588.1143	5037.2715	8.2943
0.7824	3.919	3.8815	1.0378	9.8468	11172.6816	1659.8848	5057.7612	8.3452
0.7824	3.919	3.8815	1.0378	9.8468	11172.6816	1659.8848	5057.7612	8.3452
0.7824	3.919	3.8815	1.0378	9.8468	11172.6816	1659.8848	5057.7612	8.3452
0.7824	3.919	3.8815	1.0378	9.8468	11172.6816	1659.8848	5057.7612	8.3452
0.7824	3.919	3.8815	1.0378	9.8468	11172.6816	1659.8848	5057.7612	8.3452
0.7874	3.944	3.9045	1.0526	11.1116	11139.1904	1686.5079	5120.8989	8.3953
0.7874	3.944	3.9045	1.0526	11.1116	11139.1904	1686.5079	5120.8989	8.3953
0.7874	3.944	3.9045	1.0526	11.1116	11139.1904	1686.5079	5120.8989	8.3953
0.7874	3.944	3.9045	1.0526	11.1116	11139.1904	1686.5079	5120.8989	8.3953
0.7874	3.944	3.9045	1.0526	11.1116	11139.1904	1686.5079	5120.8989	8.3953
0.7925	3.9695	3.9299	1.0485	11.4781	11179.0176	1702.4691	5215.4629	8.4463
0.7925	3.9695	3.9299	1.0485	11.4781	11179.0176	1702.4691	5215.4629	8.4463
0.7925	3.9695	3.9299	1.0485	11.4781	11179.0176	1702.4691	5215.4629	8.4463
0.7925	3.9695	3.9299	1.0485	11.4781	11179.0176	1702.4691	5215.4629	8.4463
0.7925	3.9695	3.9299	1.0485	11.4781	11179.0176	1702.4691	5215.4629	8.4463
0.7976	3.995	3.9555	1.0577	10.8981	11249.2158	1715.2803	5262.3413	8.4973
0.7976	3.995	3.9555	1.0577	10.8981	11249.2158	1715.2803	5262.3413	8.4973
0.7976	3.995	3.9555	1.0577	10.8981	11249.2158	1715.2803	5262.3413	8.4973
0.7976	3.995	3.9555	1.0577	10.8981	11249.2158	1715.2803	5262.3413	8.4973
0.7976	3.995	3.9555	1.0577	10.8981	11249.2158	1715.2803	5262.3413	8.4973
0.8027	4.0205	3.9809	1.0787	10.9934	11298.6641	1706.5828	5306.2163	8.5483
0.8027	4.0205	3.9809	1.0787	10.9934	11298.6641	1706.5828	5306.2163	8.5483
0.8027	4.0205	3.9809	1.0787	10.9934	11298.6641	1706.5828	5306.2163	8.5483
0.8027	4.0205	3.9809	1.0787	10.9934	11298.6641	1706.5828	5306.2163	8.5483
0.8027	4.0205	3.9809	1.0787	10.9934	11298.6641	1706.5828	5306.2163	8.5483
0.8078	4.0454	4.0065	1.1013	10.4977	11357.7109	1699.6605	5329.1309	8.5993
0.8078	4.0454	4.0065	1.1013	10.4977	11357.7109	1699.6605	5329.1309	8.5993
0.8078	4.0454	4.0065	1.1013	10.4977	11357.7109	1699.6605	5329.1309	8.5993
0.8078	4.0454	4.0065	1.1013	10.4977	11357.7109	1699.6605	5329.1309	8.5993
0.8078	4.0454	4.0065	1.1013	10.4977	11357.7109	1699.6605	5329.1309	8.5993
0.8129	4.0714	4.0341	1.1054	10.033	11398.0322	1709.1866	5350.6333	8.6503
0.8129	4.0714	4.0341	1.1054	10.033	11398.0322	1709.1866	5350.6333	8.6503
0.8129	4.0714	4.0341	1.1054	10.033	11398.0322	1709.1866	5350.6333	8.6503
0.8129	4.0714	4.0341	1.1054	10.033	11398.0322	1709.1866	5350.6333	8.6503
0.8129	4.0714	4.0341	1.1054	10.033	11398.0322	1709.1866	5350.6333	8.6503
0.818	4.0969	4.0581	1.1239	9.8403	11427.8945	1738.8252	5362.0508	8.7012
0.818	4.0969	4.0581	1.1239	9.8403	11427.8945	1738.8252	5362.0508	8.7012
0.818	4.0969	4.0581	1.1239	9.8403	11427.8945	1738.8252	5362.0508	8.7012
0.818	4.0969	4.0581	1.1239	9.8403	11427.8945	1738.8252	5362.0508	8.7012
0.818	4.0969	4.0581	1.1239	9.8403	11427.8945	1738.8252	5362.0508	8.7012
0.818	4.0969	4.0581	1.1239	9.8403	11427.8945	1738.8252	5362.0508	8.7012
0.8231	4.1224	4.084	1.1277	9.6044	11418.042	1769.1669	5398.6587	8.7522
0.8231	4.1224	4.084	1.1277	9.6044	11418.042	1769.1669	5398.6587	8.7522
0.8231	4.1224	4.084	1.1277	9.6044	11418.042	1769.1669	5398.6587	8.7522
0.8231	4.1224	4.084	1.1277	9.6044	11418.042	1769.1669	5398.6587	8.7522
0.8231	4.1224	4.084	1.1277	9.6044	11418.042	1769.1669	5398.6587	8.7522
0.8282	4.1479	4.1091	1.1296	10.1728	11433.7666	1793.5723	5439.8145	8.8032
0.8282	4.1479	4.1091	1.1296	10.1728	11433.7666	1793.5723	5439.8145	8.8032
0.8282	4.1479	4.1091	1.1296	10.1728	11433.7666	1793.5723	5439.8145	8.8032
0.8282	4.1479	4.1091	1.1296	10.1728	11433.7666	1793.5723	5439.8145	8.8032
0.8282	4.1479	4.1091	1.1296	10.1728	11433.7666	1793.5723	5439.8145	8.8032
0.8333	4.1734	4.1362	1.1406	10.6538	11482.2129	1842.8146	5446.3218	8.8542
0.8333	4.1734	4.1362	1.1406	10.6538	11482.2129	1842.8146	5446.3218	8.8542
0.8333	4.1734	4.1362	1.1406	10.6538	11482.2129	1842.8146	5446.3218	8.8542
0.8333	4.1734	4.1362	1.1406	10.6538	11482.2129	1842.8146	5446.3218	8.8542
0.8333	4.1734	4.1362	1.1406	10.6538	11482.2129	1842.8146	5446.3218	8.8542
0.8384	4.1988	4.1598	1.1667	10.871	11551.8496	1896.0269	5442.9492	8.9052
0.8384	4.1988	4.1598	1.1667	10.871	11551.8496	1896.0269	5442.9492	8.9052
0.8384	4.1988	4.1598	1.1667	10.871	11551.8496	1896.0269	5442.9492	8.9052
0.8384	4.1988	4.1598	1.1667	10.871	11551.8496	1896.0269	5442.9492	8.9052
0.8384	4.1988	4.1598	1.1667	10.871	11551.8496	1896.0269	5442.9492	8.9052
0.8435	4.2243	4.1855	1.1717	10.4414	11591.6797	1911.9957	5476.8735	8.9563
0.8435	4.2243	4.1855	1.1717	10.4414	11591.6797	1911.9957	5476.8735	8.9563
0.8435	4.2243	4.1855	1.1717	10.4414	11591.6797	1911.9957	5476.8735	8.9563
0.8435	4.2243	4.1855	1.1717	10.4414	11591.6797	1911.9957	5476.8735	8.9563
0.8435	4.2243	4.1855	1.1717	10.4414	11591.6797	1911.9957	5476.8735	8.9563
0.8486	4.2498	4.2113	1.1787	10.2054	11554.6895	1865.5647	5569.1777	9.0072
0.8486	4.2498	4.2113	1.1787	10.2054	11554.6895	1865.5647	5569.1777	9.0072
0.8486	4.2498	4.2113	1.1787	10.2054	11554.6895	1865.5647	5569.1777	9.0072
0.8486	4.2498	4.2113	1.1787	10.2054	11554.6895	1865.5647	5569.1777	9.0072
0.8486	4.2498	4.2113	1.1787	10.2054	11554.6895	1865.5647	5569.1777	9.0072
0.8536	4.2748	4.2359	1.1726	10.0214	11535.459	1793.2053	5662.7002	9.0574
0.8536	4.2748	4.2359	1.1726	10.0214	11535.459	1793.2053	5662.7002	9.0574
0.8536	4.2748	4.2359	1.1726	10.0214	11535.459	1793.2053	5662.7002	9.0574
0.8536	4.2748	4.2359	1.1726	10.0214	11535.459	1793.2053	5662.7002	9.0574
0.8536	4.2748	4.2359	1.1726	10.0214	11535.459	1793.2053	5662.7002	9.0574
0.8587	4.3003	4.2615	1.1756	9.656	11608.6055	1785.8971	5677.9175	9.1082
0.8587	4.3003	4.2615	1.1756	9.656	11608.6055	1785.8971	5677.9175	9.1082
0.8587	4.3003	4.2615	1.1756	9.656	11608.6055	1785.8971	5677.9175	9.1082
0.8587	4.3003	4.2615	1.1756	9.656	11608.6055	1785.8971	5677.9175	9.1082
0.8587	4.3003	4.2615	1.1756	9.656	11608.6055	1785.8971	5677.9175	9.1082
0.8638	4.3252	4.2868	1.2032	9.8524	11608.9111	1753.2689	5713.7778	9.1592
0.8638	4.3252	4.2868	1.2032	9.8524	11608.9111	1753.2689	5713.7778	9.1592
0.8638	4.3252	4.2868	1.2032	9.8524	11608.9111	1753.2689	5713.7778	9.1592
0.8638	4.3252	4.2868	1.2032	9.8524	11608.9111	1753.2689	5713.7778	9.1592
0.8638	4.3252	4.2868	1.2032	9.8524	11608.9111	1753.2689	5713.7778	9.1592
0.8689	4.3512	4.3125	1.2194	11.7692	11564.2754	1662.6592	5817.5322	9.2102
0.8689	4.3512	4.3125	1.2194	11.7692	11564.2754	1662.6592	5817.5322	9.2102
0.8689	4.3512	4.3125	1.2194	11.7692	11564.2754	1662.6592	5817.5322	9.2102
0.8689	4.3512	4.3125	1.2194	11.7692	11564.2754	1662.6592	5817.5322	9.2102
0.8689	4.3512	4.3125	1.2194	11.7692	11564.2754	1662.6592	5817.5322	9.2102
0.8739	4.3762	4.3379	1.2215	12.0448	11483.2988	1576.7188	5909.9956	9.2602
0.8739	4.3762	4.3379	1.2215	12.0448	11483.2988	1576.7188	5909.9956	9.2602
0.8739	4.3762	4.3379	1.2215	12.0448	11483.2988	1576.7188	5909.9956	9.2602
0.8739	4.3762	4.3379	1.2215	12.0448	11483.2988	1576.7188	5909.9956	9.2602
0.8739	4.3762	4.3379	1.2215	12.0448	11483.2988	1576.7188	5909.9956	9.2602
0.8739	4.3762	4.3379	1.2215	12.0448	11483.2988	1576.7188	5909.9956	9.2602
0.8789	4.4012	4.3633	1.2385	11.6447	11484.8311	1601.0164	5922.3647	9.3102
0.8789	4.4012	4.3633	1.2385	11.6447	11484.8311	1601.0164	5922.3647	9.3102
0.8789	4.4012	4.3633	1.2385	11.6447	11484.8311	1601.0164	5922.3647	9.3102
0.8789	4.4012	4.3633	1.2385	11.6447	11484.8311	1601.0164	5922.3647	9.3102
0.8789	4.4012	4.3633	1.2385	11.6447	11484.8311	1601.0164	5922.3647	9.3102
0.884	4.4267	4.3889	1.2501	10.9828	11492.5791	1706.0284	5921.4907	9.3612
0.884	4.4267	4.3889	1.2501	10.9828	11492.5791	1706.0284	5921.4907	9.3612
0.884	4.4267	4.3889	1.2501	10.9828	11492.5791	1706.0284	5921.4907	9.3612
0.884	4.4267	4.3889	1.2501	10.9828	11492.5791	1706.0284	5921.4907	9.3612
0.884	4.4267	4.3889	1.2501	10.9828	11492.5791	1706.0284	5921.4907	9.3612
0.889	4.4516	4.4143	1.2537	10.4588	11467.3037	1815.9908	5934.1274	9.4112
0.889	4.4516	4.4143	1.2537	10.4588	11467.3037	1815.9908	5934.1274	9.4112
0.889	4.4516	4.4143	1.2537	10.4588	11467.3037	1815.9908	5934.1274	9.4112
0.889	4.4516	4.4143	1.2537	10.4588	11467.3037	1815.9908	5934.1274	9.4112
0.889	4.4516	4.4143	1.2537	10.4588	11467.3037	1815.9908	5934.1274	9.4112
0.894	4.4766	4.4386	1.264	9.8884	11460.2549	1904.8485	5934.9961	9.4612
0.894	4.4766	4.4386	1.264	9.8884	11460.2549	1904.8485	5934.9961	9.4612
0.894	4.4766	4.4386	1.264	9.8884	11460.2549	1904.8485	5934.9961	9.4612
0.894	4.4766	4.4386	1.264	9.8884	11460.2549	1904.8485	5934.9961	9.4612
0.894	4.4766	4.4386	1.264	9.8884	11460.2549	1904.8485	5934.9961	9.4612
0.8991	4.5021	4.4613	1.2604	11.711	11655.332	1966.4244	5949.563	9.5122
0.8991	4.5021	4.4613	1.2604	11.711	11655.332	1966.4244	5949.563	9.5122
0.8991	4.5021	4.4613	1.2604	11.711	11655.332	1966.4244	5949.563	9.5122
0.8991	4.5021	4.4613	1.2604	11.711	11655.332	1966.4244	5949.563	9.5122
0.8991	4.5021	4.4613	1.2604	11.711	11655.332	1966.4244	5949.563	9.5122
0.9042	4.5276	4.4875	1.2686	11.4018	11741.7129	2000.2145	5999.48	9.5632
0.9042	4.5276	4.4875	1.2686	11.4018	11741.7129	2000.2145	5999.48	9.5632
0.9042	4.5276	4.4875	1.2686	11.4018	11741.7129	2000.2145	5999.48	9.5632
0.9042	4.5276	4.4875	1.2686	11.4018	11741.7129	2000.2145	5999.48	9.5632
0.9042	4.5276	4.4875	1.2686	11.4018	11741.7129	2000.2145	5999.48	9.5632
0.9093	4.5531	4.5129	1.2768	10.7347	11817.1396	2013.0792	6040.4136	9.6142
0.9093	4.5531	4.5129	1.2768	10.7347	11817.1396	2013.0792	6040.4136	9.6142
0.9093	4.5531	4.5129	1.2768	10.7347	11817.1396	2013.0792	6040.4136	9.6142
0.9093	4.5531	4.5129	1.2768	10.7347	11817.1396	2013.0792	6040.4136	9.6142
0.9093	4.5531	4.5129	1.2768	10.7347	11817.1396	2013.0792	6040.4136	9.6142
0.9143	4.5781	4.539	1.2902	10.384	11844.2383	1977.3552	6103.9937	9.6642
0.9143	4.5781	4.539	1.2902	10.384	11844.2383	1977.3552	6103.9937	9.6642
0.9143	4.5781	4.539	1.2902	10.384	11844.2383	1977.3552	6103.9937	9.6642
0.9143	4.5781	4.539	1.2902	10.384	11844.2383	1977.3552	6103.9937	9.6642
0.9143	4.5781	4.539	1.2902	10.384	11844.2383	1977.3552	6103.9937	9.6642
0.9194	4.6035	4.5646	1.3143	9.8635	11846.0576	1956.0466	6179.3872	9.7152
0.9194	4.6035	4.5646	1.3143	9.8635	11846.0576	1956.0466	6179.3872	9.7152
0.9194	4.6035	4.5646	1.3143	9.8635	11846.0576	1956.0466	6179.3872	9.7152
0.9194	4.6035	4.5646	1.3143	9.8635	11846.0576	1956.0466	6179.3872	9.7152
0.9194	4.6035	4.5646	1.3143	9.8635	11846.0576	1956.0466	6179.3872	9.7152
0.9245	4.629	4.5904	1.3383	9.3454	11847.5029	1963.5814	6232.2695	9.7662
0.9245	4.629	4.5904	1.3383	9.3454	11847.5029	1963.5814	6232.2695	9.7662
0.9245	4.629	4.5904	1.3383	9.3454	11847.5029	1963.5814	6232.2695	9.7662
0.9245	4.629	4.5904	1.3383	9.3454	11847.5029	1963.5814	6232.2695	9.7662
0.9245	4.629	4.5904	1.3383	9.3454	11847.5029	1963.5814	6232.2695	9.7662
0.9296	4.6545	4.6159	1.374	9.4566	11883.3662	2008.5454	6239.5093	9.8172
0.9296	4.6545	4.6159	1.374	9.4566	11883.3662	2008.5454	6239.5093	9.8172
0.9296	4.6545	4.6159	1.374	9.4566	11883.3662	2008.5454	6239.5093	9.8172
0.9296	4.6545	4.6159	1.374	9.4566	11883.3662	2008.5454	6239.5093	9.8172
0.9296	4.6545	4.6159	1.374	9.4566	11883.3662	2008.5454	6239.5093	9.8172
0.9296	4.6545	4.6159	1.374	9.4566	11883.3662	2008.5454	6239.5093	9.8172
0.9347	4.68	4.6423	1.3927	9.2562	11963.1934	2034.4102	6238.3623	9.8682
0.9347	4.68	4.6423	1.3927	9.2562	11963.1934	2034.4102	6238.3623	9.8682
0.9347	4.68	4.6423	1.3927	9.2562	11963.1934	2034.4102	6238.3623	9.8682
0.9347	4.68	4.6423	1.3927	9.2562	11963.1934	2034.4102	6238.3623	9.8682
0.9347	4.68	4.6423	1.3927	9.2562	11963.1934	2034.4102	6238.3623	9.8682
0.9397	4.705	4.6666	1.4321	8.9797	11977.0918	2038.6992	6251.4927	9.9182
0.9397	4.705	4.6666	1.4321	8.9797	11977.0918	2038.6992	6251.4927	9.9182
0.9397	4.705	4.6666	1.4321	8.9797	11977.0918	2038.6992	6251.4927	9.9182
0.9397	4.705	4.6666	1.4321	8.9797	11977.0918	2038.6992	6251.4927	9.9182
0.9397	4.705	4.6666	1.4321	8.9797	11977.0918	2038.6992	6251.4927	9.9182
0.9448	4.7304	4.6913	1.453	8.8935	12013.1221	2024.9204	6264.8813	9.9692
0.9448	4.7304	4.6913	1.453	8.8935	12013.1221	2024.9204	6264.8813	9.9692
0.9448	4.7304	4.6913	1.453	8.8935	12013.1221	2024.9204	6264.8813	9.9692
0.9448	4.7304	4.6913	1.453	8.8935	12013.1221	2024.9204	6264.8813	9.9692
0.9448	4.7304	4.6913	1.453	8.8935	12013.1221	2024.9204	6264.8813	9.9692
0.9499	4.7554	4.718	1.4681	8.5957	11972.3398	1946.4392	6334.249	10.0202
0.9499	4.7554	4.718	1.4681	8.5957	11972.3398	1946.4392	6334.249	10.0202
0.9499	4.7554	4.718	1.4681	8.5957	11972.3398	1946.4392	6334.249	10.0202
0.9499	4.7554	4.718	1.4681	8.5957	11972.3398	1946.4392	6334.249	10.0202
0.9499	4.7554	4.718	1.4681	8.5957	11972.3398	1946.4392	6334.249	10.0202
0.955	4.7814	4.7434	1.4998	8.1307	11885.3223	1851.6703	6421.8403	10.0711
0.955	4.7814	4.7434	1.4998	8.1307	11885.3223	1851.6703	6421.8403	10.0711
0.955	4.7814	4.7434	1.4998	8.1307	11885.3223	1851.6703	6421.8403	10.0711
0.955	4.7814	4.7434	1.4998	8.1307	11885.3223	1851.6703	6421.8403	10.0711
0.955	4.7814	4.7434	1.4998	8.1307	11885.3223	1851.6703	6421.8403	10.0711
0.9601	4.8069	4.7691	1.5255	8.0351	11818.2109	1796.7186	6480.7349	10.1221
0.9601	4.8069	4.7691	1.5255	8.0351	11818.2109	1796.7186	6480.7349	10.1221
0.9601	4.8069	4.7691	1.5255	8.0351	11818.2109	1796.7186	6480.7349	10.1221
0.9601	4.8069	4.7691	1.5255	8.0351	11818.2109	1796.7186	6480.7349	10.1221
0.9601	4.8069	4.7691	1.5255	8.0351	11818.2109	1796.7186	6480.7349	10.1221
0.9652	4.8324	4.7943	1.5411	7.7448	11729.501	1700.7678	6577.3047	10.1732
0.9652	4.8324	4.7943	1.5411	7.7448	11729.501	1700.7678	6577.3047	10.1732
0.9652	4.8324	4.7943	1.5411	7.7448	11729.501	1700.7678	6577.3047	10.1732
0.9652	4.8324	4.7943	1.5411	7.7448	11729.501	1700.7678	6577.3047	10.1732
0.9652	4.8324	4.7943	1.5411	7.7448	11729.501	1700.7678	6577.3047	10.1732
0.9703	4.8579	4.8195	1.5604	9.2535	11698.458	1659.3608	6625.627	10.2241
0.9703	4.8579	4.8195	1.5604	9.2535	11698.458	1659.3608	6625.627	10.2241
0.9703	4.8579	4.8195	1.5604	9.2535	11698.458	1659.3608	6625.627	10.2241
0.9703	4.8579	4.8195	1.5604	9.2535	11698.458	1659.3608	6625.627	10.2241
0.9703	4.8579	4.8195	1.5604	9.2535	11698.458	1659.3608	6625.627	10.2241
0.9754	4.8833	4.8449	1.5697	9.3701	11725.3232	1642.9722	6646.6177	10.2751
0.9754	4.8833	4.8449	1.5697	9.3701	11725.3232	1642.9722	6646.6177	10.2751
0.9754	4.8833	4.8449	1.5697	9.3701	11725.3232	1642.9722	6646.6177	10.2751
0.9754	4.8833	4.8449	1.5697	9.3701	11725.3232	1642.9722	6646.6177	10.2751
0.9754	4.8833	4.8449	1.5697	9.3701	11725.3232	1642.9722	6646.6177	10.2751
0.9805	4.9083	4.8689	1.5963	8.9115	11720.5938	1646.2386	6653.3428	10.3261
0.9805	4.9083	4.8689	1.5963	8.9115	11720.5938	1646.2386	6653.3428	10.3261
0.9805	4.9083	4.8689	1.5963	8.9115	11720.5938	1646.2386	6653.3428	10.3261
0.9805	4.9083	4.8689	1.5963	8.9115	11720.5938	1646.2386	6653.3428	10.3261
0.9805	4.9083	4.8689	1.5963	8.9115	11720.5938	1646.2386	6653.3428	10.3261
0.9805	4.9083	4.8689	1.5963	8.9115	11720.5938	1646.2386	6653.3428	10.3261
0.9855	4.9338	4.8945	1.6305	10.6309	11778.4688	1658.5114	6651.0361	10.3762
0.9855	4.9338	4.8945	1.6305	10.6309	11778.4688	1658.5114	6651.0361	10.3762
0.9855	4.9338	4.8945	1.6305	10.6309	11778.4688	1658.5114	6651.0361	10.3762
0.9855	4.9338	4.8945	1.6305	10.6309	11778.4688	1658.5114	6651.0361	10.3762
0.9855	4.9338	4.8945	1.6305	10.6309	11778.4688	1658.5114	6651.0361	10.3762
0.9906	4.9593	4.9209	1.6509	10.7812	11803.8623	1680.3542	6644.2676	10.4271
0.9906	4.9593	4.9209	1.6509	10.7812	11803.8623	1680.3542	6644.2676	10.4271
0.9906	4.9593	4.9209	1.6509	10.7812	11803.8623	1680.3542	6644.2676	10.4271
0.9906	4.9593	4.9209	1.6509	10.7812	11803.8623	1680.3542	6644.2676	10.4271
0.9906	4.9593	4.9209	1.6509	10.7812	11803.8623	1680.3542	6644.2676	10.4271
0.9956	4.9843	4.9457	1.6469	10.7296	11862.5869	1699.4054	6639.5396	10.4771
0.9956	4.9843	4.9457	1.6469	10.7296	11862.5869	1699.4054	6639.5396	10.4771
0.9956	4.9843	4.9457	1.6469	10.7296	11862.5869	1699.4054	6639.5396	10.4771
0.9956	4.9843	4.9457	1.6469	10.7296	11862.5869	1699.4054	6639.5396	10.4771
0.9956	4.9843	4.9457	1.6469	10.7296	11862.5869	1699.4054	6639.5396	10.4771
1.0007	5.0097	4.9705	1.6719	12.31	11953.7471	1698.7515	6644.3594	10.5281
1.0007	5.0097	4.9705	1.6719	12.31	11953.7471	1698.7515	6644.3594	10.5281
1.0007	5.0097	4.9705	1.6719	12.31	11953.7471	1698.7515	6644.3594	10.5281
1.0007	5.0097	4.9705	1.6719	12.31	11953.7471	1698.7515	6644.3594	10.5281
1.0007	5.0097	4.9705	1.6719	12.31	11953.7471	1698.7515	6644.3594	10.5281
1.0059	5.0352	4.9975	1.7052	11.9949	11976.6807	1741.1217	6638.8672	10.5801
1.0059	5.0352	4.9975	1.7052	11.9949	11976.6807	1741.1217	6638.8672	10.5801
1.0059	5.0352	4.9975	1.7052	11.9949	11976.6807	1741.1217	6638.8672	10.5801
1.0059	5.0352	4.9975	1.7052	11.9949	11976.6807	1741.1217	6638.8672	10.5801
1.0059	5.0352	4.9975	1.7052	11.9949	11976.6807	1741.1217	6638.8672	10.5801
1.0109	5.0607	5.0225	1.7061	11.576	11973.1357	1807.7767	6638.0303	10.6301
1.0109	5.0607	5.0225	1.7061	11.576	11973.1357	1807.7767	6638.0303	10.6301
1.0109	5.0607	5.0225	1.7061	11.576	11973.1357	1807.7767	6638.0303	10.6301
1.0109	5.0607	5.0225	1.7061	11.576	11973.1357	1807.7767	6638.0303	10.6301
1.0109	5.0607	5.0225	1.7061	11.576	11973.1357	1807.7767	6638.0303	10.6301
1.016	5.0862	5.0469	1.7127	11.9814	11973.9316	1864.9248	6643.4131	10.6811
1.016	5.0862	5.0469	1.7127	11.9814	11973.9316	1864.9248	6643.4131	10.6811
1.016	5.0862	5.0469	1.7127	11.9814	11973.9316	1864.9248	6643.4131	10.6811
1.016	5.0862	5.0469	1.7127	11.9814	11973.9316	1864.9248	6643.4131	10.6811
1.016	5.0862	5.0469	1.7127	11.9814	11973.9316	1864.9248	6643.4131	10.6811
1.0211	5.1117	5.0727	1.7165	11.7597	12015.6797	1913.2767	6653.0049	10.7321
1.0211	5.1117	5.0727	1.7165	11.7597	12015.6797	1913.2767	6653.0049	10.7321
1.0211	5.1117	5.0727	1.7165	11.7597	12015.6797	1913.2767	6653.0049	10.7321
1.0211	5.1117	5.0727	1.7165	11.7597	12015.6797	1913.2767	6653.0049	10.7321
1.0211	5.1117	5.0727	1.7165	11.7597	12015.6797	1913.2767	6653.0049	10.7321
1.0261	5.1366	5.0976	1.6817	11.1866	12058.2295	1963.0798	6686.9116	10.7821
1.0261	5.1366	5.0976	1.6817	11.1866	12058.2295	1963.0798	6686.9116	10.7821
1.0261	5.1366	5.0976	1.6817	11.1866	12058.2295	1963.0798	6686.9116	10.7821
1.0261	5.1366	5.0976	1.6817	11.1866	12058.2295	1963.0798	6686.9116	10.7821
1.0261	5.1366	5.0976	1.6817	11.1866	12058.2295	1963.0798	6686.9116	10.7821
1.0312	5.1621	5.121	1.6814	11.6932	12094.5156	1969.9065	6741.9634	10.8331
1.0312	5.1621	5.121	1.6814	11.6932	12094.5156	1969.9065	6741.9634	10.8331
1.0312	5.1621	5.121	1.6814	11.6932	12094.5156	1969.9065	6741.9634	10.8331
1.0312	5.1621	5.121	1.6814	11.6932	12094.5156	1969.9065	6741.9634	10.8331
1.0312	5.1621	5.121	1.6814	11.6932	12094.5156	1969.9065	6741.9634	10.8331
1.0362	5.1871	5.1476	1.6916	11.8886	12127.2119	1973.0006	6787.8394	10.8831
1.0362	5.1871	5.1476	1.6916	11.8886	12127.2119	1973.0006	6787.8394	10.8831
1.0362	5.1871	5.1476	1.6916	11.8886	12127.2119	1973.0006	6787.8394	10.8831
1.0362	5.1871	5.1476	1.6916	11.8886	12127.2119	1973.0006	6787.8394	10.8831
1.0362	5.1871	5.1476	1.6916	11.8886	12127.2119	1973.0006	6787.8394	10.8831
1.0362	5.1871	5.1476	1.6916	11.8886	12127.2119	1973.0006	6787.8394	10.8831
1.0413	5.2126	5.1732	1.688	11.5257	12169.5186	1963.0493	6836.8525	10.9341
1.0413	5.2126	5.1732	1.688	11.5257	12169.5186	1963.0493	6836.8525	10.9341
1.0413	5.2126	5.1732	1.688	11.5257	12169.5186	1963.0493	6836.8525	10.9341
1.0413	5.2126	5.1732	1.688	11.5257	12169.5186	1963.0493	6836.8525	10.9341
1.0413	5.2126	5.1732	1.688	11.5257	12169.5186	1963.0493	6836.8525	10.9341
1.0464	5.2381	5.1994	1.7458	11.3512	12156.9326	1930.8787	6874.6499	10.9851
1.0464	5.2381	5.1994	1.7458	11.3512	12156.9326	1930.8787	6874.6499	10.9851
1.0464	5.2381	5.1994	1.7458	11.3512	12156.9326	1930.8787	6874.6499	10.9851
1.0464	5.2381	5.1994	1.7458	11.3512	12156.9326	1930.8787	6874.6499	10.9851
1.0464	5.2381	5.1994	1.7458	11.3512	12156.9326	1930.8787	6874.6499	10.9851
1.0515	5.2635	5.2231	1.7691	11.2698	12137.8887	1871.2877	6939.1758	11.0361
1.0515	5.2635	5.2231	1.7691	11.2698	12137.8887	1871.2877	6939.1758	11.0361
1.0515	5.2635	5.2231	1.7691	11.2698	12137.8887	1871.2877	6939.1758	11.0361
1.0515	5.2635	5.2231	1.7691	11.2698	12137.8887	1871.2877	6939.1758	11.0361
1.0515	5.2635	5.2231	1.7691	11.2698	12137.8887	1871.2877	6939.1758	11.0361
1.0565	5.2885	5.2496	1.8055	10.8816	12145.6426	1837.0602	6983.2251	11.0861
1.0565	5.2885	5.2496	1.8055	10.8816	12145.6426	1837.0602	6983.2251	11.0861
1.0565	5.2885	5.2496	1.8055	10.8816	12145.6426	1837.0602	6983.2251	11.0861
1.0565	5.2885	5.2496	1.8055	10.8816	12145.6426	1837.0602	6983.2251	11.0861
1.0565	5.2885	5.2496	1.8055	10.8816	12145.6426	1837.0602	6983.2251	11.0861
1.0616	5.314	5.2764	1.8359	10.7822	12137.7832	1855.5216	6994.7344	11.1371
1.0616	5.314	5.2764	1.8359	10.7822	12137.7832	1855.5216	6994.7344	11.1371
1.0616	5.314	5.2764	1.8359	10.7822	12137.7832	1855.5216	6994.7344	11.1371
1.0616	5.314	5.2764	1.8359	10.7822	12137.7832	1855.5216	6994.7344	11.1371
1.0616	5.314	5.2764	1.8359	10.7822	12137.7832	1855.5216	6994.7344	11.1371
1.0667	5.3395	5.3016	1.8445	10.2284	12128.5449	1949.1764	7011.5239	11.1881
1.0667	5.3395	5.3016	1.8445	10.2284	12128.5449	1949.1764	7011.5239	11.1881
1.0667	5.3395	5.3016	1.8445	10.2284	12128.5449	1949.1764	7011.5239	11.1881
1.0667	5.3395	5.3016	1.8445	10.2284	12128.5449	1949.1764	7011.5239	11.1881
1.0667	5.3395	5.3016	1.8445	10.2284	12128.5449	1949.1764	7011.5239	11.1881
1.0718	5.365	5.3262	1.8645	10.8073	12124.4395	2185.1221	7019.1001	11.2391
1.0718	5.365	5.3262	1.8645	10.8073	12124.4395	2185.1221	7019.1001	11.2391
1.0718	5.365	5.3262	1.8645	10.8073	12124.4395	2185.1221	7019.1001	11.2391
1.0718	5.365	5.3262	1.8645	10.8073	12124.4395	2185.1221	7019.1001	11.2391
1.0718	5.365	5.3262	1.8645	10.8073	12124.4395	2185.1221	7019.1001	11.2391
1.0769	5.3905	5.351	1.8699	10.8463	12102.4736	2355.8706	7062.7148	11.2901
1.0769	5.3905	5.351	1.8699	10.8463	12102.4736	2355.8706	7062.7148	11.2901
1.0769	5.3905	5.351	1.8699	10.8463	12102.4736	2355.8706	7062.7148	11.2901
1.0769	5.3905	5.351	1.8699	10.8463	12102.4736	2355.8706	7062.7148	11.2901
1.0769	5.3905	5.351	1.8699	10.8463	12102.4736	2355.8706	7062.7148	11.2901
1.082	5.4154	5.3767	1.8778	10.5415	12034.9951	2390.5146	7190.291	11.3411
1.082	5.4154	5.3767	1.8778	10.5415	12034.9951	2390.5146	7190.291	11.3411
1.082	5.4154	5.3767	1.8778	10.5415	12034.9951	2390.5146	7190.291	11.3411
1.082	5.4154	5.3767	1.8778	10.5415	12034.9951	2390.5146	7190.291	11.3411
1.082	5.4154	5.3767	1.8778	10.5415	12034.9951	2390.5146	7190.291	11.3411
1.0871	5.4414	5.4015	1.8897	10.9139	12008.1113	2352.8496	7325.3057	11.392
1.0871	5.4414	5.4015	1.8897	10.9139	12008.1113	2352.8496	7325.3057	11.392
1.0871	5.4414	5.4015	1.8897	10.9139	12008.1113	2352.8496	7325.3057	11.392
1.0871	5.4414	5.4015	1.8897	10.9139	12008.1113	2352.8496	7325.3057	11.392
1.0871	5.4414	5.4015	1.8897	10.9139	12008.1113	2352.8496	7325.3057	11.392
1.0922	5.4669	5.4247	1.9232	12.1739	12247.4512	2366.1682	7386.9722	11.443
1.0922	5.4669	5.4247	1.9232	12.1739	12247.4512	2366.1682	7386.9722	11.443
1.0922	5.4669	5.4247	1.9232	12.1739	12247.4512	2366.1682	7386.9722	11.443
1.0922	5.4669	5.4247	1.9232	12.1739	12247.4512	2366.1682	7386.9722	11.443
1.0922	5.4669	5.4247	1.9232	12.1739	12247.4512	2366.1682	7386.9722	11.443
1.0922	5.4669	5.4247	1.9232	12.1739	12247.4512	2366.1682	7386.9722	11.443
1.0973	5.4924	5.4521	1.9455	13.4346	12436.3877	2433.3713	7388.355	11.494
1.0973	5.4924	5.4521	1.9455	13.4346	12436.3877	2433.3713	7388.355	11.494
1.0973	5.4924	5.4521	1.9455	13.4346	12436.3877	2433.3713	7388.355	11.494
1.0973	5.4924	5.4521	1.9455	13.4346	12436.3877	2433.3713	7388.355	11.494
1.0973	5.4924	5.4521	1.9455	13.4346	12436.3877	2433.3713	7388.355	11.494
1.1023	5.5174	5.477	1.9861	13.1607	12573.29	2530.8564	7376.126	11.544
1.1023	5.5174	5.477	1.9861	13.1607	12573.29	2530.8564	7376.126	11.544
1.1023	5.5174	5.477	1.9861	13.1607	12573.29	2530.8564	7376.126	11.544
1.1023	5.5174	5.477	1.9861	13.1607	12573.29	2530.8564	7376.126	11.544
1.1023	5.5174	5.477	1.9861	13.1607	12573.29	2530.8564	7376.126	11.544
1.1074	5.5428	5.5029	2.028	13.5134	12697.3721	2668.0205	7364.9458	11.595
1.1074	5.5428	5.5029	2.028	13.5134	12697.3721	2668.0205	7364.9458	11.595
1.1074	5.5428	5.5029	2.028	13.5134	12697.3721	2668.0205	7364.9458	11.595
1.1074	5.5428	5.5029	2.028	13.5134	12697.3721	2668.0205	7364.9458	11.595
1.1074	5.5428	5.5029	2.028	13.5134	12697.3721	2668.0205	7364.9458	11.595
1.1125	5.5683	5.5301	2.0714	14.2813	12803.4033	2757.4675	7365.6489	11.646
1.1125	5.5683	5.5301	2.0714	14.2813	12803.4033	2757.4675	7365.6489	11.646
1.1125	5.5683	5.5301	2.0714	14.2813	12803.4033	2757.4675	7365.6489	11.646
1.1125	5.5683	5.5301	2.0714	14.2813	12803.4033	2757.4675	7365.6489	11.646
1.1125	5.5683	5.5301	2.0714	14.2813	12803.4033	2757.4675	7365.6489	11.646
1.1175	5.5933	5.554	2.1256	13.945	12842.1787	2816.1187	7385.7349	11.696
1.1175	5.5933	5.554	2.1256	13.945	12842.1787	2816.1187	7385.7349	11.696
1.1175	5.5933	5.554	2.1256	13.945	12842.1787	2816.1187	7385.7349	11.696
1.1175	5.5933	5.554	2.1256	13.945	12842.1787	2816.1187	7385.7349	11.696
1.1175	5.5933	5.554	2.1256	13.945	12842.1787	2816.1187	7385.7349	11.696
1.1226	5.6188	5.5795	2.1628	13.2103	12905.0098	2883.7344	7405.3774	11.747
1.1226	5.6188	5.5795	2.1628	13.2103	12905.0098	2883.7344	7405.3774	11.747
1.1226	5.6188	5.5795	2.1628	13.2103	12905.0098	2883.7344	7405.3774	11.747
1.1226	5.6188	5.5795	2.1628	13.2103	12905.0098	2883.7344	7405.3774	11.747
1.1226	5.6188	5.5795	2.1628	13.2103	12905.0098	2883.7344	7405.3774	11.747
1.1276	5.6438	5.6047	2.1908	12.6761	12972.3564	2902.6165	7445.1025	11.797
1.1276	5.6438	5.6047	2.1908	12.6761	12972.3564	2902.6165	7445.1025	11.797
1.1276	5.6438	5.6047	2.1908	12.6761	12972.3564	2902.6165	7445.1025	11.797
1.1276	5.6438	5.6047	2.1908	12.6761	12972.3564	2902.6165	7445.1025	11.797
1.1276	5.6438	5.6047	2.1908	12.6761	12972.3564	2902.6165	7445.1025	11.797
1.1327	5.6692	5.6297	2.2326	12.366	13022.9736	2884.0305	7483.29	11.848
1.1327	5.6692	5.6297	2.2326	12.366	13022.9736	2884.0305	7483.29	11.848
1.1327	5.6692	5.6297	2.2326	12.366	13022.9736	2884.0305	7483.29	11.848
1.1327	5.6692	5.6297	2.2326	12.366	13022.9736	2884.0305	7483.29	11.848
1.1327	5.6692	5.6297	2.2326	12.366	13022.9736	2884.0305	7483.29	11.848
1.1378	5.6947	5.6552	2.2733	12.0728	13083.7168	2874.3721	7505.7095	11.899
1.1378	5.6947	5.6552	2.2733	12.0728	13083.7168	2874.3721	7505.7095	11.899
1.1378	5.6947	5.6552	2.2733	12.0728	13083.7168	2874.3721	7505.7095	11.899
1.1378	5.6947	5.6552	2.2733	12.0728	13083.7168	2874.3721	7505.7095	11.899
1.1378	5.6947	5.6552	2.2733	12.0728	13083.7168	2874.3721	7505.7095	11.899
1.1429	5.7202	5.6803	2.3332	13.0476	13146.626	2858.7117	7526.3711	11.95
1.1429	5.7202	5.6803	2.3332	13.0476	13146.626	2858.7117	7526.3711	11.95
1.1429	5.7202	5.6803	2.3332	13.0476	13146.626	2858.7117	7526.3711	11.95
1.1429	5.7202	5.6803	2.3332	13.0476	13146.626	2858.7117	7526.3711	11.95
1.1429	5.7202	5.6803	2.3332	13.0476	13146.626	2858.7117	7526.3711	11.95
1.1429	5.7202	5.6803	2.3332	13.0476	13146.626	2858.7117	7526.3711	11.95
1.148	5.7452	5.7069	2.3773	12.5205	13193.5322	2814.0085	7567.7266	12.001
1.148	5.7452	5.7069	2.3773	12.5205	13193.5322	2814.0085	7567.7266	12.001
1.148	5.7452	5.7069	2.3773	12.5205	13193.5322	2814.0085	7567.7266	12.001
1.148	5.7452	5.7069	2.3773	12.5205	13193.5322	2814.0085	7567.7266	12.001
1.148	5.7452	5.7069	2.3773	12.5205	13193.5322	2814.0085	7567.7266	12.001
1.1531	5.7712	5.7328	2.454	11.7974	13165.5654	2795.9832	7604.6836	12.052
1.1531	5.7712	5.7328	2.454	11.7974	13165.5654	2795.9832	7604.6836	12.052
1.1531	5.7712	5.7328	2.454	11.7974	13165.5654	2795.9832	7604.6836	12.052
1.1531	5.7712	5.7328	2.454	11.7974	13165.5654	2795.9832	7604.6836	12.052
1.1531	5.7712	5.7328	2.454	11.7974	13165.5654	2795.9832	7604.6836	12.052
1.1581	5.7962	5.7583	2.5062	11.1032	13123.6162	2783.1467	7656.1782	12.102
1.1581	5.7962	5.7583	2.5062	11.1032	13123.6162	2783.1467	7656.1782	12.102
1.1581	5.7962	5.7583	2.5062	11.1032	13123.6162	2783.1467	7656.1782	12.102
1.1581	5.7962	5.7583	2.5062	11.1032	13123.6162	2783.1467	7656.1782	12.102
1.1581	5.7962	5.7583	2.5062	11.1032	13123.6162	2783.1467	7656.1782	12.102
1.1631	5.8211	5.7827	2.5359	11.1733	13110.208	2822.9453	7680.5864	12.152
1.1631	5.8211	5.7827	2.5359	11.1733	13110.208	2822.9453	7680.5864	12.152
1.1631	5.8211	5.7827	2.5359	11.1733	13110.208	2822.9453	7680.5864	12.152
1.1631	5.8211	5.7827	2.5359	11.1733	13110.208	2822.9453	7680.5864	12.152
1.1631	5.8211	5.7827	2.5359	11.1733	13110.208	2822.9453	7680.5864	12.152
1.1681	5.8461	5.8092	2.5363	10.8986	13079.9297	2812.7634	7710.7256	12.202
1.1681	5.8461	5.8092	2.5363	10.8986	13079.9297	2812.7634	7710.7256	12.202
1.1681	5.8461	5.8092	2.5363	10.8986	13079.9297	2812.7634	7710.7256	12.202
1.1681	5.8461	5.8092	2.5363	10.8986	13079.9297	2812.7634	7710.7256	12.202
1.1681	5.8461	5.8092	2.5363	10.8986	13079.9297	2812.7634	7710.7256	12.202
1.1732	5.8716	5.8348	2.4669	11.1602	13057.2578	2777.8098	7764.8232	12.253
1.1732	5.8716	5.8348	2.4669	11.1602	13057.2578	2777.8098	7764.8232	12.253
1.1732	5.8716	5.8348	2.4669	11.1602	13057.2578	2777.8098	7764.8232	12.253
1.1732	5.8716	5.8348	2.4669	11.1602	13057.2578	2777.8098	7764.8232	12.253
1.1732	5.8716	5.8348	2.4669	11.1602	13057.2578	2777.8098	7764.8232	12.253
1.1782	5.8966	5.858	2.4105	11.335	13084.2646	2753.3562	7789.0918	12.303
1.1782	5.8966	5.858	2.4105	11.335	13084.2646	2753.3562	7789.0918	12.303
1.1782	5.8966	5.858	2.4105	11.335	13084.2646	2753.3562	7789.0918	12.303
1.1782	5.8966	5.858	2.4105	11.335	13084.2646	2753.3562	7789.0918	12.303
1.1782	5.8966	5.858	2.4105	11.335	13084.2646	2753.3562	7789.0918	12.303
1.1832	5.9216	5.8834	2.4074	10.8127	13141.71	2768.5964	7784.8403	12.353
1.1832	5.9216	5.8834	2.4074	10.8127	13141.71	2768.5964	7784.8403	12.353
1.1832	5.9216	5.8834	2.4074	10.8127	13141.71	2768.5964	7784.8403	12.353
1.1832	5.9216	5.8834	2.4074	10.8127	13141.71	2768.5964	7784.8403	12.353
1.1832	5.9216	5.8834	2.4074	10.8127	13141.71	2768.5964	7784.8403	12.353
1.1883	5.947	5.9094	2.4143	10.4218	13142.0283	2746.2866	7811.8496	12.404
1.1883	5.947	5.9094	2.4143	10.4218	13142.0283	2746.2866	7811.8496	12.404
1.1883	5.947	5.9094	2.4143	10.4218	13142.0283	2746.2866	7811.8496	12.404
1.1883	5.947	5.9094	2.4143	10.4218	13142.0283	2746.2866	7811.8496	12.404
1.1883	5.947	5.9094	2.4143	10.4218	13142.0283	2746.2866	7811.8496	12.404
1.1933	5.972	5.9344	2.4458	10.552	13071.5342	2664.6067	7892.5845	12.454
1.1933	5.972	5.9344	2.4458	10.552	13071.5342	2664.6067	7892.5845	12.454
1.1933	5.972	5.9344	2.4458	10.552	13071.5342	2664.6067	7892.5845	12.454
1.1933	5.972	5.9344	2.4458	10.552	13071.5342	2664.6067	7892.5845	12.454
1.1933	5.972	5.9344	2.4458	10.552	13071.5342	2664.6067	7892.5845	12.454
1.1984	5.9975	5.9596	2.4507	11.3973	13024.8115	2569.1216	7991.439	12.505
1.1984	5.9975	5.9596	2.4507	11.3973	13024.8115	2569.1216	7991.439	12.505
1.1984	5.9975	5.9596	2.4507	11.3973	13024.8115	2569.1216	7991.439	12.505
1.1984	5.9975	5.9596	2.4507	11.3973	13024.8115	2569.1216	7991.439	12.505
1.1984	5.9975	5.9596	2.4507	11.3973	13024.8115	2569.1216	7991.439	12.505
1.1984	5.9975	5.9596	2.4507	11.3973	13024.8115	2569.1216	7991.439	12.505
1.2035	6.023	5.9853	2.4612	11.7232	13033.959	2544.4324	8024.4321	12.556
1.2035	6.023	5.9853	2.4612	11.7232	13033.959	2544.4324	8024.4321	12.556
1.2035	6.023	5.9853	2.4612	11.7232	13033.959	2544.4324	8024.4321	12.556
1.2035	6.023	5.9853	2.4612	11.7232	13033.959	2544.4324	8024.4321	12.556
1.2035	6.023	5.9853	2.4612	11.7232	13033.959	2544.4324	8024.4321	12.556
1.2086	6.0485	6.0105	2.4915	12.6382	13005.0693	2527.1831	8046.9219	12.607
1.2086	6.0485	6.0105	2.4915	12.6382	13005.0693	2527.1831	8046.9219	12.607
1.2086	6.0485	6.0105	2.4915	12.6382	13005.0693	2527.1831	8046.9219	12.607
1.2086	6.0485	6.0105	2.4915	12.6382	13005.0693	2527.1831	8046.9219	12.607
1.2086	6.0485	6.0105	2.4915	12.6382	13005.0693	2527.1831	8046.9219	12.607
1.2137	6.0739	6.0358	2.5284	13.2637	12991.373	2488.5103	8084.6357	12.658
1.2137	6.0739	6.0358	2.5284	13.2637	12991.373	2488.5103	8084.6357	12.658
1.2137	6.0739	6.0358	2.5284	13.2637	12991.373	2488.5103	8084.6357	12.658
1.2137	6.0739	6.0358	2.5284	13.2637	12991.373	2488.5103	8084.6357	12.658
1.2137	6.0739	6.0358	2.5284	13.2637	12991.373	2488.5103	8084.6357	12.658
1.2188	6.0994	6.0611	2.5617	14.7465	13004.1943	2479.9055	8092.1841	12.709
1.2188	6.0994	6.0611	2.5617	14.7465	13004.1943	2479.9055	8092.1841	12.709
1.2188	6.0994	6.0611	2.5617	14.7465	13004.1943	2479.9055	8092.1841	12.709
1.2188	6.0994	6.0611	2.5617	14.7465	13004.1943	2479.9055	8092.1841	12.709
1.2188	6.0994	6.0611	2.5617	14.7465	13004.1943	2479.9055	8092.1841	12.709
1.2239	6.1249	6.0864	2.6191	17.0524	13054.3809	2476.2686	8087.9482	12.76
1.2239	6.1249	6.0864	2.6191	17.0524	13054.3809	2476.2686	8087.9482	12.76
1.2239	6.1249	6.0864	2.6191	17.0524	13054.3809	2476.2686	8087.9482	12.76
1.2239	6.1249	6.0864	2.6191	17.0524	13054.3809	2476.2686	8087.9482	12.76
1.2239	6.1249	6.0864	2.6191	17.0524	13054.3809	2476.2686	8087.9482	12.76
1.229	6.1504	6.1128	2.6383	17.0099	13083.126	2488.2793	8081.6064	12.8109
1.229	6.1504	6.1128	2.6383	17.0099	13083.126	2488.2793	8081.6064	12.8109
1.229	6.1504	6.1128	2.6383	17.0099	13083.126	2488.2793	8081.6064	12.8109
1.229	6.1504	6.1128	2.6383	17.0099	13083.126	2488.2793	8081.6064	12.8109
1.229	6.1504	6.1128	2.6383	17.0099	13083.126	2488.2793	8081.6064	12.8109
1.2341	6.1754	6.1389	2.6656	16.6794	13035.7939	2458.7881	8111.6196	12.8619
1.2341	6.1754	6.1389	2.6656	16.6794	13035.7939	2458.7881	8111.6196	12.8619
1.2341	6.1754	6.1389	2.6656	16.6794	13035.7939	2458.7881	8111.6196	12.8619
1.2341	6.1754	6.1389	2.6656	16.6794	13035.7939	2458.7881	8111.6196	12.8619
1.2341	6.1754	6.1389	2.6656	16.6794	13035.7939	2458.7881	8111.6196	12.8619
1.2392	6.2014	6.1647	2.6521	16.6213	12985.6543	2439.8369	8135.9097	12.913
1.2392	6.2014	6.1647	2.6521	16.6213	12985.6543	2439.8369	8135.9097	12.913
1.2392	6.2014	6.1647	2.6521	16.6213	12985.6543	2439.8369	8135.9097	12.913
1.2392	6.2014	6.1647	2.6521	16.6213	12985.6543	2439.8369	8135.9097	12.913
1.2392	6.2014	6.1647	2.6521	16.6213	12985.6543	2439.8369	8135.9097	12.913
1.2443	6.2268	6.1898	2.6206	16.535	12895.876	2374.8845	8215.4541	12.9639
1.2443	6.2268	6.1898	2.6206	16.535	12895.876	2374.8845	8215.4541	12.9639
1.2443	6.2268	6.1898	2.6206	16.535	12895.876	2374.8845	8215.4541	12.9639
1.2443	6.2268	6.1898	2.6206	16.535	12895.876	2374.8845	8215.4541	12.9639
1.2443	6.2268	6.1898	2.6206	16.535	12895.876	2374.8845	8215.4541	12.9639
1.2493	6.2518	6.2154	2.5653	15.9755	12887.7705	2365.5439	8239.208	13.0139
1.2493	6.2518	6.2154	2.5653	15.9755	12887.7705	2365.5439	8239.208	13.0139
1.2493	6.2518	6.2154	2.5653	15.9755	12887.7705	2365.5439	8239.208	13.0139
1.2493	6.2518	6.2154	2.5653	15.9755	12887.7705	2365.5439	8239.208	13.0139
1.2493	6.2518	6.2154	2.5653	15.9755	12887.7705	2365.5439	8239.208	13.0139
1.2543	6.2768	6.2394	2.5107	15.6619	12855.6074	2347.9844	8280.877	13.0639
1.2543	6.2768	6.2394	2.5107	15.6619	12855.6074	2347.9844	8280.877	13.0639
1.2543	6.2768	6.2394	2.5107	15.6619	12855.6074	2347.9844	8280.877	13.0639
1.2543	6.2768	6.2394	2.5107	15.6619	12855.6074	2347.9844	8280.877	13.0639
1.2543	6.2768	6.2394	2.5107	15.6619	12855.6074	2347.9844	8280.877	13.0639
1.2543	6.2768	6.2394	2.5107	15.6619	12855.6074	2347.9844	8280.877	13.0639
1.2594	6.3023	6.2644	2.4928	15.4478	12849.0156	2409.4063	8332.5146	13.1149
1.2594	6.3023	6.2644	2.4928	15.4478	12849.0156	2409.4063	8332.5146	13.1149
1.2594	6.3023	6.2644	2.4928	15.4478	12849.0156	2409.4063	8332.5146	13.1149
1.2594	6.3023	6.2644	2.4928	15.4478	12849.0156	2409.4063	8332.5146	13.1149
1.2594	6.3023	6.2644	2.4928	15.4478	12849.0156	2409.4063	8332.5146	13.1149
1.2645	6.3278	6.2895	2.4866	15.9176	12867.0811	2561.1426	8360.2324	13.1659
1.2645	6.3278	6.2895	2.4866	15.9176	12867.0811	2561.1426	8360.2324	13.1659
1.2645	6.3278	6.2895	2.4866	15.9176	12867.0811	2561.1426	8360.2324	13.1659
1.2645	6.3278	6.2895	2.4866	15.9176	12867.0811	2561.1426	8360.2324	13.1659
1.2645	6.3278	6.2895	2.4866	15.9176	12867.0811	2561.1426	8360.2324	13.1659
1.2695	6.3527	6.3144	2.4769	15.6736	12884.4639	2659.5918	8397.5576	13.2159
1.2695	6.3527	6.3144	2.4769	15.6736	12884.4639	2659.5918	8397.5576	13.2159
1.2695	6.3527	6.3144	2.4769	15.6736	12884.4639	2659.5918	8397.5576	13.2159
1.2695	6.3527	6.3144	2.4769	15.6736	12884.4639	2659.5918	8397.5576	13.2159
1.2695	6.3527	6.3144	2.4769	15.6736	12884.4639	2659.5918	8397.5576	13.2159
1.2746	6.3782	6.3404	2.4697	15.1206	12919.2568	2732.6643	8425.6602	13.2669
1.2746	6.3782	6.3404	2.4697	15.1206	12919.2568	2732.6643	8425.6602	13.2669
1.2746	6.3782	6.3404	2.4697	15.1206	12919.2568	2732.6643	8425.6602	13.2669
1.2746	6.3782	6.3404	2.4697	15.1206	12919.2568	2732.6643	8425.6602	13.2669
1.2746	6.3782	6.3404	2.4697	15.1206	12919.2568	2732.6643	8425.6602	13.2669
1.2797	6.4037	6.3645	2.4445	16.1393	12984.916	2751.5681	8479.1768	13.3179
1.2797	6.4037	6.3645	2.4445	16.1393	12984.916	2751.5681	8479.1768	13.3179
1.2797	6.4037	6.3645	2.4445	16.1393	12984.916	2751.5681	8479.1768	13.3179
1.2797	6.4037	6.3645	2.4445	16.1393	12984.916	2751.5681	8479.1768	13.3179
1.2797	6.4037	6.3645	2.4445	16.1393	12984.916	2751.5681	8479.1768	13.3179
1.2848	6.4292	6.3898	2.4374	16.5052	13107.2119	2767.4897	8533.6992	13.3689
1.2848	6.4292	6.3898	2.4374	16.5052	13107.2119	2767.4897	8533.6992	13.3689
1.2848	6.4292	6.3898	2.4374	16.5052	13107.2119	2767.4897	8533.6992	13.3689
1.2848	6.4292	6.3898	2.4374	16.5052	13107.2119	2767.4897	8533.6992	13.3689
1.2848	6.4292	6.3898	2.4374	16.5052	13107.2119	2767.4897	8533.6992	13.3689
1.2898	6.4542	6.4153	2.4696	16.205	13190.1445	2872.0007	8530.2246	13.4189
1.2898	6.4542	6.4153	2.4696	16.205	13190.1445	2872.0007	8530.2246	13.4189
1.2898	6.4542	6.4153	2.4696	16.205	13190.1445	2872.0007	8530.2246	13.4189
1.2898	6.4542	6.4153	2.4696	16.205	13190.1445	2872.0007	8530.2246	13.4189
1.2898	6.4542	6.4153	2.4696	16.205	13190.1445	2872.0007	8530.2246	13.4189
1.2949	6.4796	6.4404	2.5058	16.2812	13270.4238	3023.176	8518.8643	13.4699
1.2949	6.4796	6.4404	2.5058	16.2812	13270.4238	3023.176	8518.8643	13.4699
1.2949	6.4796	6.4404	2.5058	16.2812	13270.4238	3023.176	8518.8643	13.4699
1.2949	6.4796	6.4404	2.5058	16.2812	13270.4238	3023.176	8518.8643	13.4699
1.2949	6.4796	6.4404	2.5058	16.2812	13270.4238	3023.176	8518.8643	13.4699
1.2999	6.5046	6.4661	2.5491	15.9968	13313.3887	3112.0691	8557.1885	13.5199
1.2999	6.5046	6.4661	2.5491	15.9968	13313.3887	3112.0691	8557.1885	13.5199
1.2999	6.5046	6.4661	2.5491	15.9968	13313.3887	3112.0691	8557.1885	13.5199
1.2999	6.5046	6.4661	2.5491	15.9968	13313.3887	3112.0691	8557.1885	13.5199
1.2999	6.5046	6.4661	2.5491	15.9968	13313.3887	3112.0691	8557.1885	13.5199
1.305	6.5301	6.492	2.5682	16.273	13347.0693	3204.6328	8593.7656	13.5709
1.305	6.5301	6.492	2.5682	16.273	13347.0693	3204.6328	8593.7656	13.5709
1.305	6.5301	6.492	2.5682	16.273	13347.0693	3204.6328	8593.7656	13.5709
1.305	6.5301	6.492	2.5682	16.273	13347.0693	3204.6328	8593.7656	13.5709
1.305	6.5301	6.492	2.5682	16.273	13347.0693	3204.6328	8593.7656	13.5709
1.3101	6.5551	6.5163	2.6075	16.6464	13360.7393	3256.9287	8661.7217	13.6219
1.3101	6.5551	6.5163	2.6075	16.6464	13360.7393	3256.9287	8661.7217	13.6219
1.3101	6.5551	6.5163	2.6075	16.6464	13360.7393	3256.9287	8661.7217	13.6219
1.3101	6.5551	6.5163	2.6075	16.6464	13360.7393	3256.9287	8661.7217	13.6219
1.3101	6.5551	6.5163	2.6075	16.6464	13360.7393	3256.9287	8661.7217	13.6219
1.3101	6.5551	6.5163	2.6075	16.6464	13360.7393	3256.9287	8661.7217	13.6219
1.3152	6.5811	6.5413	2.6314	17.2422	13396.1328	3292.3	8741.4971	13.6729
1.3152	6.5811	6.5413	2.6314	17.2422	13396.1328	3292.3	8741.4971	13.6729
1.3152	6.5811	6.5413	2.6314	17.2422	13396.1328	3292.3	8741.4971	13.6729
1.3152	6.5811	6.5413	2.6314	17.2422	13396.1328	3292.3	8741.4971	13.6729
1.3152	6.5811	6.5413	2.6314	17.2422	13396.1328	3292.3	8741.4971	13.6729
1.3203	6.6066	6.5665	2.6267	17.344	13516.7686	3331.9531	8799.3799	13.7239
1.3203	6.6066	6.5665	2.6267	17.344	13516.7686	3331.9531	8799.3799	13.7239
1.3203	6.6066	6.5665	2.6267	17.344	13516.7686	3331.9531	8799.3799	13.7239
1.3203	6.6066	6.5665	2.6267	17.344	13516.7686	3331.9531	8799.3799	13.7239
1.3203	6.6066	6.5665	2.6267	17.344	13516.7686	3331.9531	8799.3799	13.7239
1.3254	6.632	6.5922	2.6202	16.7032	13605.959	3378.522	8845.9727	13.7749
1.3254	6.632	6.5922	2.6202	16.7032	13605.959	3378.522	8845.9727	13.7749
1.3254	6.632	6.5922	2.6202	16.7032	13605.959	3378.522	8845.9727	13.7749
1.3254	6.632	6.5922	2.6202	16.7032	13605.959	3378.522	8845.9727	13.7749
1.3254	6.632	6.5922	2.6202	16.7032	13605.959	3378.522	8845.9727	13.7749
1.3305	6.6575	6.6179	2.6256	16.3407	13726.2393	3455.9063	8851.7441	13.8259
1.3305	6.6575	6.6179	2.6256	16.3407	13726.2393	3455.9063	8851.7441	13.8259
1.3305	6.6575	6.6179	2.6256	16.3407	13726.2393	3455.9063	8851.7441	13.8259
1.3305	6.6575	6.6179	2.6256	16.3407	13726.2393	3455.9063	8851.7441	13.8259
1.3305	6.6575	6.6179	2.6256	16.3407	13726.2393	3455.9063	8851.7441	13.8259
1.3355	6.6825	6.6438	2.6599	16.3026	13853.9307	3553.2612	8837.7285	13.8759
1.3355	6.6825	6.6438	2.6599	16.3026	13853.9307	3553.2612	8837.7285	13.8759
1.3355	6.6825	6.6438	2.6599	16.3026	13853.9307	3553.2612	8837.7285	13.8759
1.3355	6.6825	6.6438	2.6599	16.3026	13853.9307	3553.2612	8837.7285	13.8759
1.3355	6.6825	6.6438	2.6599	16.3026	13853.9307	3553.2612	8837.7285	13.8759
1.3406	6.708	6.6685	2.694	17.0709	13948.6797	3611.5154	8846.4912	13.9269
1.3406	6.708	6.6685	2.694	17.0709	13948.6797	3611.5154	8846.4912	13.9269
1.3406	6.708	6.6685	2.694	17.0709	13948.6797	3611.5154	8846.4912	13.9269
1.3406	6.708	6.6685	2.694	17.0709	13948.6797	3611.5154	8846.4912	13.9269
1.3406	6.708	6.6685	2.694	17.0709	13948.6797	3611.5154	8846.4912	13.9269
1.3457	6.7335	6.6942	2.726	17.3339	14012.6406	3610.7205	8885.6885	13.9779
1.3457	6.7335	6.6942	2.726	17.3339	14012.6406	3610.7205	8885.6885	13.9779
1.3457	6.7335	6.6942	2.726	17.3339	14012.6406	3610.7205	8885.6885	13.9779
1.3457	6.7335	6.6942	2.726	17.3339	14012.6406	3610.7205	8885.6885	13.9779
1.3457	6.7335	6.6942	2.726	17.3339	14012.6406	3610.7205	8885.6885	13.9779
1.3508	6.7589	6.7194	2.763	18.0477	14065.1455	3588.5669	8927.4717	14.0289
1.3508	6.7589	6.7194	2.763	18.0477	14065.1455	3588.5669	8927.4717	14.0289
1.3508	6.7589	6.7194	2.763	18.0477	14065.1455	3588.5669	8927.4717	14.0289
1.3508	6.7589	6.7194	2.763	18.0477	14065.1455	3588.5669	8927.4717	14.0289
1.3508	6.7589	6.7194	2.763	18.0477	14065.1455	3588.5669	8927.4717	14.0289
1.3558	6.7839	6.7431	2.7415	17.7138	14144.7295	3565.7622	8964.3516	14.0789
1.3558	6.7839	6.7431	2.7415	17.7138	14144.7295	3565.7622	8964.3516	14.0789
1.3558	6.7839	6.7431	2.7415	17.7138	14144.7295	3565.7622	8964.3516	14.0789
1.3558	6.7839	6.7431	2.7415	17.7138	14144.7295	3565.7622	8964.3516	14.0789
1.3558	6.7839	6.7431	2.7415	17.7138	14144.7295	3565.7622	8964.3516	14.0789
1.3609	6.8094	6.7698	2.7701	18.2428	14214.5313	3564.0688	8973.7559	14.1298
1.3609	6.8094	6.7698	2.7701	18.2428	14214.5313	3564.0688	8973.7559	14.1298
1.3609	6.8094	6.7698	2.7701	18.2428	14214.5313	3564.0688	8973.7559	14.1298
1.3609	6.8094	6.7698	2.7701	18.2428	14214.5313	3564.0688	8973.7559	14.1298
1.3609	6.8094	6.7698	2.7701	18.2428	14214.5313	3564.0688	8973.7559	14.1298
1.3609	6.8094	6.7698	2.7701	18.2428	14214.5313	3564.0688	8973.7559	14.1298
1.366	6.8349	6.796	2.7906	18.3299	14236.8721	3518.4214	9024.7393	14.1808
1.366	6.8349	6.796	2.7906	18.3299	14236.8721	3518.4214	9024.7393	14.1808
1.366	6.8349	6.796	2.7906	18.3299	14236.8721	3518.4214	9024.7393	14.1808
1.366	6.8349	6.796	2.7906	18.3299	14236.8721	3518.4214	9024.7393	14.1808
1.366	6.8349	6.796	2.7906	18.3299	14236.8721	3518.4214	9024.7393	14.1808
1.3711	6.8604	6.8222	2.8452	17.8057	14194.1328	3462.8931	9110.1992	14.2318
1.3711	6.8604	6.8222	2.8452	17.8057	14194.1328	3462.8931	9110.1992	14.2318
1.3711	6.8604	6.8222	2.8452	17.8057	14194.1328	3462.8931	9110.1992	14.2318
1.3711	6.8604	6.8222	2.8452	17.8057	14194.1328	3462.8931	9110.1992	14.2318
1.3711	6.8604	6.8222	2.8452	17.8057	14194.1328	3462.8931	9110.1992	14.2318
1.3762	6.8853	6.8467	2.8874	17.7358	14187.5801	3487.876	9122.3535	14.2829
1.3762	6.8853	6.8467	2.8874	17.7358	14187.5801	3487.876	9122.3535	14.2829
1.3762	6.8853	6.8467	2.8874	17.7358	14187.5801	3487.876	9122.3535	14.2829
1.3762	6.8853	6.8467	2.8874	17.7358	14187.5801	3487.876	9122.3535	14.2829
1.3762	6.8853	6.8467	2.8874	17.7358	14187.5801	3487.876	9122.3535	14.2829
1.3813	6.9113	6.8733	2.9114	17.85	14138.3955	3467.5222	9153.2979	14.3338
1.3813	6.9113	6.8733	2.9114	17.85	14138.3955	3467.5222	9153.2979	14.3338
1.3813	6.9113	6.8733	2.9114	17.85	14138.3955	3467.5222	9153.2979	14.3338
1.3813	6.9113	6.8733	2.9114	17.85	14138.3955	3467.5222	9153.2979	14.3338
1.3813	6.9113	6.8733	2.9114	17.85	14138.3955	3467.5222	9153.2979	14.3338
1.3863	6.9363	6.8981	2.8848	17.7396	14103.1143	3384.2871	9227.5518	14.3838
1.3863	6.9363	6.8981	2.8848	17.7396	14103.1143	3384.2871	9227.5518	14.3838
1.3863	6.9363	6.8981	2.8848	17.7396	14103.1143	3384.2871	9227.5518	14.3838
1.3863	6.9363	6.8981	2.8848	17.7396	14103.1143	3384.2871	9227.5518	14.3838
1.3863	6.9363	6.8981	2.8848	17.7396	14103.1143	3384.2871	9227.5518	14.3838
1.3914	6.9618	6.9232	2.9245	17.635	14064.8369	3334.3713	9274.5967	14.4348
1.3914	6.9618	6.9232	2.9245	17.635	14064.8369	3334.3713	9274.5967	14.4348
1.3914	6.9618	6.9232	2.9245	17.635	14064.8369	3334.3713	9274.5967	14.4348
1.3914	6.9618	6.9232	2.9245	17.635	14064.8369	3334.3713	9274.5967	14.4348
1.3914	6.9618	6.9232	2.9245	17.635	14064.8369	3334.3713	9274.5967	14.4348
1.3965	6.9873	6.9466	2.9682	18.8616	14096.5527	3336.5933	9278.8145	14.4858
1.3965	6.9873	6.9466	2.9682	18.8616	14096.5527	3336.5933	9278.8145	14.4858
1.3965	6.9873	6.9466	2.9682	18.8616	14096.5527	3336.5933	9278.8145	14.4858
1.3965	6.9873	6.9466	2.9682	18.8616	14096.5527	3336.5933	9278.8145	14.4858
1.3965	6.9873	6.9466	2.9682	18.8616	14096.5527	3336.5933	9278.8145	14.4858
1.4015	7.0123	6.973	3.0138	18.7144	14153.6133	3323.0745	9287.625	14.5358
1.4015	7.0123	6.973	3.0138	18.7144	14153.6133	3323.0745	9287.625	14.5358
1.4015	7.0123	6.973	3.0138	18.7144	14153.6133	3323.0745	9287.625	14.5358
1.4015	7.0123	6.973	3.0138	18.7144	14153.6133	3323.0745	9287.625	14.5358
1.4015	7.0123	6.973	3.0138	18.7144	14153.6133	3323.0745	9287.625	14.5358
1.4065	7.0372	6.9987	3.0793	18.9429	14140.4434	3304.6382	9308.4053	14.5858
1.4065	7.0372	6.9987	3.0793	18.9429	14140.4434	3304.6382	9308.4053	14.5858
1.4065	7.0372	6.9987	3.0793	18.9429	14140.4434	3304.6382	9308.4053	14.5858
1.4065	7.0372	6.9987	3.0793	18.9429	14140.4434	3304.6382	9308.4053	14.5858
1.4065	7.0372	6.9987	3.0793	18.9429	14140.4434	3304.6382	9308.4053	14.5858
1.4116	7.0627	7.0249	3.1236	19.24	14137.7217	3327.562	9302.5547	14.6368
1.4116	7.0627	7.0249	3.1236	19.24	14137.7217	3327.562	9302.5547	14.6368
1.4116	7.0627	7.0249	3.1236	19.24	14137.7217	3327.562	9302.5547	14.6368
1.4116	7.0627	7.0249	3.1236	19.24	14137.7217	3327.562	9302.5547	14.6368
1.4116	7.0627	7.0249	3.1236	19.24	14137.7217	3327.562	9302.5547	14.6368
1.4166	7.0877	7.0492	3.1485	18.6704	14115.7266	3376.0371	9315.4092	14.6868
1.4166	7.0877	7.0492	3.1485	18.6704	14115.7266	3376.0371	9315.4092	14.6868
1.4166	7.0877	7.0492	3.1485	18.6704	14115.7266	3376.0371	9315.4092	14.6868
1.4166	7.0877	7.0492	3.1485	18.6704	14115.7266	3376.0371	9315.4092	14.6868
1.4166	7.0877	7.0492	3.1485	18.6704	14115.7266	3376.0371	9315.4092	14.6868
1.4166	7.0877	7.0492	3.1485	18.6704	14115.7266	3376.0371	9315.4092	14.6868
1.4217	7.1132	7.0763	3.2054	18.8523	14067.1133	3542.8984	9324.5879	14.7378
1.4217	7.1132	7.0763	3.2054	18.8523	14067.1133	3542.8984	9324.5879	14.7378
1.4217	7.1132	7.0763	3.2054	18.8523	14067.1133	3542.8984	9324.5879	14.7378
1.4217	7.1132	7.0763	3.2054	18.8523	14067.1133	3542.8984	9324.5879	14.7378
1.4217	7.1132	7.0763	3.2054	18.8523	14067.1133	3542.8984	9324.5879	14.7378
1.4268	7.1387	7.0994	3.1895	19.3292	14042.6582	3718.4092	9374.8828	14.7888
1.4268	7.1387	7.0994	3.1895	19.3292	14042.6582	3718.4092	9374.8828	14.7888
1.4268	7.1387	7.0994	3.1895	19.3292	14042.6582	3718.4092	9374.8828	14.7888
1.4268	7.1387	7.0994	3.1895	19.3292	14042.6582	3718.4092	9374.8828	14.7888
1.4268	7.1387	7.0994	3.1895	19.3292	14042.6582	3718.4092	9374.8828	14.7888
1.4318	7.1636	7.1258	3.1975	19.2126	14041.9521	3853.3245	9405.9209	14.8388
1.4318	7.1636	7.1258	3.1975	19.2126	14041.9521	3853.3245	9405.9209	14.8388
1.4318	7.1636	7.1258	3.1975	19.2126	14041.9521	3853.3245	9405.9209	14.8388
1.4318	7.1636	7.1258	3.1975	19.2126	14041.9521	3853.3245	9405.9209	14.8388
1.4318	7.1636	7.1258	3.1975	19.2126	14041.9521	3853.3245	9405.9209	14.8388
1.4369	7.1891	7.1504	3.1948	18.9636	13973.5498	3993.6333	9472.5273	14.8898
1.4369	7.1891	7.1504	3.1948	18.9636	13973.5498	3993.6333	9472.5273	14.8898
1.4369	7.1891	7.1504	3.1948	18.9636	13973.5498	3993.6333	9472.5273	14.8898
1.4369	7.1891	7.1504	3.1948	18.9636	13973.5498	3993.6333	9472.5273	14.8898
1.4369	7.1891	7.1504	3.1948	18.9636	13973.5498	3993.6333	9472.5273	14.8898
1.4419	7.2141	7.1744	3.1688	18.3894	13981.71	4068.8574	9511.1865	14.9398
1.4419	7.2141	7.1744	3.1688	18.3894	13981.71	4068.8574	9511.1865	14.9398
1.4419	7.2141	7.1744	3.1688	18.3894	13981.71	4068.8574	9511.1865	14.9398
1.4419	7.2141	7.1744	3.1688	18.3894	13981.71	4068.8574	9511.1865	14.9398
1.4419	7.2141	7.1744	3.1688	18.3894	13981.71	4068.8574	9511.1865	14.9398
1.447	7.2396	7.1989	3.1948	19.2728	14105.8242	4123.4072	9547.9697	14.9908
1.447	7.2396	7.1989	3.1948	19.2728	14105.8242	4123.4072	9547.9697	14.9908
1.447	7.2396	7.1989	3.1948	19.2728	14105.8242	4123.4072	9547.9697	14.9908
1.447	7.2396	7.1989	3.1948	19.2728	14105.8242	4123.4072	9547.9697	14.9908
1.447	7.2396	7.1989	3.1948	19.2728	14105.8242	4123.4072	9547.9697	14.9908
1.452	7.2646	7.2238	3.2326	19.3936	14180.1191	4145.3813	9624.2744	15.0408
1.452	7.2646	7.2238	3.2326	19.3936	14180.1191	4145.3813	9624.2744	15.0408
1.452	7.2646	7.2238	3.2326	19.3936	14180.1191	4145.3813	9624.2744	15.0408
1.452	7.2646	7.2238	3.2326	19.3936	14180.1191	4145.3813	9624.2744	15.0408
1.452	7.2646	7.2238	3.2326	19.3936	14180.1191	4145.3813	9624.2744	15.0408
1.4571	7.29	7.2495	3.2166	19.2257	14333.8027	4189.9478	9690.1904	15.0918
1.4571	7.29	7.2495	3.2166	19.2257	14333.8027	4189.9478	9690.1904	15.0918
1.4571	7.29	7.2495	3.2166	19.2257	14333.8027	4189.9478	9690.1904	15.0918
1.4571	7.29	7.2495	3.2166	19.2257	14333.8027	4189.9478	9690.1904	15.0918
1.4571	7.29	7.2495	3.2166	19.2257	14333.8027	4189.9478	9690.1904	15.0918
1.4622	7.315	7.2745	3.2527	19.8416	14427.209	4242.5439	9733.5215	15.1428
1.4622	7.315	7.2745	3.2527	19.8416	14427.209	4242.5439	9733.5215	15.1428
1.4622	7.315	7.2745	3.2527	19.8416	14427.209	4242.5439	9733.5215	15.1428
1.4622	7.315	7.2745	3.2527	19.8416	14427.209	4242.5439	9733.5215	15.1428
1.4622	7.315	7.2745	3.2527	19.8416	14427.209	4242.5439	9733.5215	15.1428
1.4673	7.341	7.3005	3.3008	20.5593	14597.9834	4318.5454	9737.3203	15.1938
1.4673	7.341	7.3005	3.3008	20.5593	14597.9834	4318.5454	9737.3203	15.1938
1.4673	7.341	7.3005	3.3008	20.5593	14597.9834	4318.5454	9737.3203	15.1938
1.4673	7.341	7.3005	3.3008	20.5593	14597.9834	4318.5454	9737.3203	15.1938
1.4673	7.341	7.3005	3.3008	20.5593	14597.9834	4318.5454	9737.3203	15.1938
1.4724	7.3665	7.3266	3.3519	20.5835	14706.2969	4404.479	9739.6699	15.2448
1.4724	7.3665	7.3266	3.3519	20.5835	14706.2969	4404.479	9739.6699	15.2448
1.4724	7.3665	7.3266	3.3519	20.5835	14706.2969	4404.479	9739.6699	15.2448
1.4724	7.3665	7.3266	3.3519	20.5835	14706.2969	4404.479	9739.6699	15.2448
1.4724	7.3665	7.3266	3.3519	20.5835	14706.2969	4404.479	9739.6699	15.2448
1.4724	7.3665	7.3266	3.3519	20.5835	14706.2969	4404.479	9739.6699	15.2448
1.4775	7.392	7.3509	3.3858	20.504	14813.8291	4526.4917	9735.3574	15.2958
1.4775	7.392	7.3509	3.3858	20.504	14813.8291	4526.4917	9735.3574	15.2958
1.4775	7.392	7.3509	3.3858	20.504	14813.8291	4526.4917	9735.3574	15.2958
1.4775	7.392	7.3509	3.3858	20.504	14813.8291	4526.4917	9735.3574	15.2958
1.4775	7.392	7.3509	3.3858	20.504	14813.8291	4526.4917	9735.3574	15.2958
1.4825	7.417	7.3774	3.4262	20.9529	14905.5332	4625.439	9739.627	15.3458
1.4825	7.417	7.3774	3.4262	20.9529	14905.5332	4625.439	9739.627	15.3458
1.4825	7.417	7.3774	3.4262	20.9529	14905.5332	4625.439	9739.627	15.3458
1.4825	7.417	7.3774	3.4262	20.9529	14905.5332	4625.439	9739.627	15.3458
1.4825	7.417	7.3774	3.4262	20.9529	14905.5332	4625.439	9739.627	15.3458
1.4876	7.4424	7.4027	3.4605	20.5574	14986.3408	4658.7505	9761.085	15.3968
1.4876	7.4424	7.4027	3.4605	20.5574	14986.3408	4658.7505	9761.085	15.3968
1.4876	7.4424	7.4027	3.4605	20.5574	14986.3408	4658.7505	9761.085	15.3968
1.4876	7.4424	7.4027	3.4605	20.5574	14986.3408	4658.7505	9761.085	15.3968
1.4876	7.4424	7.4027	3.4605	20.5574	14986.3408	4658.7505	9761.085	15.3968
1.4927	7.4679	7.4275	3.5812	20.4423	15001.3105	4785.9502	9799.3867	15.4478
1.4927	7.4679	7.4275	3.5812	20.4423	15001.3105	4785.9502	9799.3867	15.4478
1.4927	7.4679	7.4275	3.5812	20.4423	15001.3105	4785.9502	9799.3867	15.4478
1.4927	7.4679	7.4275	3.5812	20.4423	15001.3105	4785.9502	9799.3867	15.4478
1.4927	7.4679	7.4275	3.5812	20.4423	15001.3105	4785.9502	9799.3867	15.4478
1.4978	7.4934	7.454	3.607	20.0391	15102.6875	5010.4976	9795.1064	15.4988
1.4978	7.4934	7.454	3.607	20.0391	15102.6875	5010.4976	9795.1064	15.4988
1.4978	7.4934	7.454	3.607	20.0391	15102.6875	5010.4976	9795.1064	15.4988
1.4978	7.4934	7.454	3.607	20.0391	15102.6875	5010.4976	9795.1064	15.4988
1.4978	7.4934	7.454	3.607	20.0391	15102.6875	5010.4976	9795.1064	15.4988
1.5029	7.5189	7.4789	3.6319	19.9885	15163.917	5140.7534	9804.0127	15.5497
1.5029	7.5189	7.4789	3.6319	19.9885	15163.917	5140.7534	9804.0127	15.5497
1.5029	7.5189	7.4789	3.6319	19.9885	15163.917	5140.7534	9804.0127	15.5497
1.5029	7.5189	7.4789	3.6319	19.9885	15163.917	5140.7534	9804.0127	15.5497
1.5029	7.5189	7.4789	3.6319	19.9885	15163.917	5140.7534	9804.0127	15.5497
1.5079	7.5439	7.5038	3.6633	19.8889	15268.7969	5182.8677	9834.5342	15.5997
1.5079	7.5439	7.5038	3.6633	19.8889	15268.7969	5182.8677	9834.5342	15.5997
1.5079	7.5439	7.5038	3.6633	19.8889	15268.7969	5182.8677	9834.5342	15.5997
1.5079	7.5439	7.5038	3.6633	19.8889	15268.7969	5182.8677	9834.5342	15.5997
1.5079	7.5439	7.5038	3.6633	19.8889	15268.7969	5182.8677	9834.5342	15.5997
1.513	7.5693	7.5283	3.7009	19.9391	15395.583	5190.8193	9875.7344	15.6507
1.513	7.5693	7.5283	3.7009	19.9391	15395.583	5190.8193	9875.7344	15.6507
1.513	7.5693	7.5283	3.7009	19.9391	15395.583	5190.8193	9875.7344	15.6507
1.513	7.5693	7.5283	3.7009	19.9391	15395.583	5190.8193	9875.7344	15.6507
1.513	7.5693	7.5283	3.7009	19.9391	15395.583	5190.8193	9875.7344	15.6507
1.5181	7.5948	7.5545	3.7256	19.5808	15487.7373	5224.8242	9949.7461	15.7017
1.5181	7.5948	7.5545	3.7256	19.5808	15487.7373	5224.8242	9949.7461	15.7017
1.5181	7.5948	7.5545	3.7256	19.5808	15487.7373	5224.8242	9949.7461	15.7017
1.5181	7.5948	7.5545	3.7256	19.5808	15487.7373	5224.8242	9949.7461	15.7017
1.5181	7.5948	7.5545	3.7256	19.5808	15487.7373	5224.8242	9949.7461	15.7017
1.5231	7.6198	7.5796	3.8273	19.3643	15553.6348	5197.312	10003.5098	15.7517
1.5231	7.6198	7.5796	3.8273	19.3643	15553.6348	5197.312	10003.5098	15.7517
1.5231	7.6198	7.5796	3.8273	19.3643	15553.6348	5197.312	10003.5098	15.7517
1.5231	7.6198	7.5796	3.8273	19.3643	15553.6348	5197.312	10003.5098	15.7517
1.5231	7.6198	7.5796	3.8273	19.3643	15553.6348	5197.312	10003.5098	15.7517
1.5231	7.6198	7.5796	3.8273	19.3643	15553.6348	5197.312	10003.5098	15.7517
1.5283	7.6453	7.6041	3.8982	19.3277	15640.8877	5141.8994	10048.2109	15.8037
1.5283	7.6453	7.6041	3.8982	19.3277	15640.8877	5141.8994	10048.2109	15.8037
1.5283	7.6453	7.6041	3.8982	19.3277	15640.8877	5141.8994	10048.2109	15.8037
1.5283	7.6453	7.6041	3.8982	19.3277	15640.8877	5141.8994	10048.2109	15.8037
1.5283	7.6453	7.6041	3.8982	19.3277	15640.8877	5141.8994	10048.2109	15.8037
1.5334	7.6713	7.6287	4.0342	18.8179	15741.5635	5085.9937	10066.7598	15.8547
1.5334	7.6713	7.6287	4.0342	18.8179	15741.5635	5085.9937	10066.7598	15.8547
1.5334	7.6713	7.6287	4.0342	18.8179	15741.5635	5085.9937	10066.7598	15.8547
1.5334	7.6713	7.6287	4.0342	18.8179	15741.5635	5085.9937	10066.7598	15.8547
1.5334	7.6713	7.6287	4.0342	18.8179	15741.5635	5085.9937	10066.7598	15.8547
1.5384	7.6962	7.654	4.1136	18.5283	15887.5527	4900.7095	10089.2656	15.9047
1.5384	7.6962	7.654	4.1136	18.5283	15887.5527	4900.7095	10089.2656	15.9047
1.5384	7.6962	7.654	4.1136	18.5283	15887.5527	4900.7095	10089.2656	15.9047
1.5384	7.6962	7.654	4.1136	18.5283	15887.5527	4900.7095	10089.2656	15.9047
1.5384	7.6962	7.654	4.1136	18.5283	15887.5527	4900.7095	10089.2656	15.9047
1.5434	7.7212	7.6794	4.2169	18.1731	16002.6221	4515.4512	10096.4482	15.9547
1.5434	7.7212	7.6794	4.2169	18.1731	16002.6221	4515.4512	10096.4482	15.9547
1.5434	7.7212	7.6794	4.2169	18.1731	16002.6221	4515.4512	10096.4482	15.9547
1.5434	7.7212	7.6794	4.2169	18.1731	16002.6221	4515.4512	10096.4482	15.9547
1.5434	7.7212	7.6794	4.2169	18.1731	16002.6221	4515.4512	10096.4482	15.9547
1.5485	7.7467	7.7061	4.3345	18.4181	16049.4775	4105.9014	10179.1592	16.0057
1.5485	7.7467	7.7061	4.3345	18.4181	16049.4775	4105.9014	10179.1592	16.0057
1.5485	7.7467	7.7061	4.3345	18.4181	16049.4775	4105.9014	10179.1592	16.0057
1.5485	7.7467	7.7061	4.3345	18.4181	16049.4775	4105.9014	10179.1592	16.0057
1.5485	7.7467	7.7061	4.3345	18.4181	16049.4775	4105.9014	10179.1592	16.0057
1.5536	7.7722	7.733	4.4305	18.7702	16012.916	3863.6599	10291.0225	16.0567
1.5536	7.7722	7.733	4.4305	18.7702	16012.916	3863.6599	10291.0225	16.0567
1.5536	7.7722	7.733	4.4305	18.7702	16012.916	3863.6599	10291.0225	16.0567
1.5536	7.7722	7.733	4.4305	18.7702	16012.916	3863.6599	10291.0225	16.0567
1.5536	7.7722	7.733	4.4305	18.7702	16012.916	3863.6599	10291.0225	16.0567
1.5587	7.7977	7.7578	4.5114	19.5392	16000.0127	3757.6685	10371.165	16.1077
1.5587	7.7977	7.7578	4.5114	19.5392	16000.0127	3757.6685	10371.165	16.1077
1.5587	7.7977	7.7578	4.5114	19.5392	16000.0127	3757.6685	10371.165	16.1077
1.5587	7.7977	7.7578	4.5114	19.5392	16000.0127	3757.6685	10371.165	16.1077
1.5587	7.7977	7.7578	4.5114	19.5392	16000.0127	3757.6685	10371.165	16.1077
1.5638	7.8232	7.7845	4.5856	19.1718	16040.1025	3780.2256	10356.8154	16.1587
1.5638	7.8232	7.7845	4.5856	19.1718	16040.1025	3780.2256	10356.8154	16.1587
1.5638	7.8232	7.7845	4.5856	19.1718	16040.1025	3780.2256	10356.8154	16.1587
1.5638	7.8232	7.7845	4.5856	19.1718	16040.1025	3780.2256	10356.8154	16.1587
1.5638	7.8232	7.7845	4.5856	19.1718	16040.1025	3780.2256	10356.8154	16.1587
1.5689	7.8486	7.8113	4.6921	18.8341	15978.9268	3768.1941	10361.9131	16.2097
1.5689	7.8486	7.8113	4.6921	18.8341	15978.9268	3768.1941	10361.9131	16.2097
1.5689	7.8486	7.8113	4.6921	18.8341	15978.9268	3768.1941	10361.9131	16.2097
1.5689	7.8486	7.8113	4.6921	18.8341	15978.9268	3768.1941	10361.9131	16.2097
1.5689	7.8486	7.8113	4.6921	18.8341	15978.9268	3768.1941	10361.9131	16.2097
1.5739	7.8736	7.8367	4.6992	19.3348	15905.5146	3734.9329	10389.2676	16.2597
1.5739	7.8736	7.8367	4.6992	19.3348	15905.5146	3734.9329	10389.2676	16.2597
1.5739	7.8736	7.8367	4.6992	19.3348	15905.5146	3734.9329	10389.2676	16.2597
1.5739	7.8736	7.8367	4.6992	19.3348	15905.5146	3734.9329	10389.2676	16.2597
1.5739	7.8736	7.8367	4.6992	19.3348	15905.5146	3734.9329	10389.2676	16.2597
1.579	7.8991	7.8642	4.6576	20.0308	15832.7764	3710.3928	10419.1689	16.3107
1.579	7.8991	7.8642	4.6576	20.0308	15832.7764	3710.3928	10419.1689	16.3107
1.579	7.8991	7.8642	4.6576	20.0308	15832.7764	3710.3928	10419.1689	16.3107
1.579	7.8991	7.8642	4.6576	20.0308	15832.7764	3710.3928	10419.1689	16.3107
1.579	7.8991	7.8642	4.6576	20.0308	15832.7764	3710.3928	10419.1689	16.3107
1.579	7.8991	7.8642	4.6576	20.0308	15832.7764	3710.3928	10419.1689	16.3107
1.5841	7.9246	7.8985	4.5776	20.3871	15678.8252	3619.9082	10497.4756	16.3617
1.5841	7.9246	7.8985	4.5776	20.3871	15678.8252	3619.9082	10497.4756	16.3617
1.5841	7.9246	7.8985	4.5776	20.3871	15678.8252	3619.9082	10497.4756	16.3617
1.5841	7.9246	7.8985	4.5776	20.3871	15678.8252	3619.9082	10497.4756	16.3617
1.5841	7.9246	7.8985	4.5776	20.3871	15678.8252	3619.9082	10497.4756	16.3617
1.5892	7.9501	7.9246	4.3673	21.4591	15569.5869	3598.1204	10518.752	16.4127
1.5892	7.9501	7.9246	4.3673	21.4591	15569.5869	3598.1204	10518.752	16.4127
1.5892	7.9501	7.9246	4.3673	21.4591	15569.5869	3598.1204	10518.752	16.4127
1.5892	7.9501	7.9246	4.3673	21.4591	15569.5869	3598.1204	10518.752	16.4127
1.5892	7.9501	7.9246	4.3673	21.4591	15569.5869	3598.1204	10518.752	16.4127
1.5943	7.975	7.9382	4.2987	21.4758	15508.6055	3571.2275	10546.2725	16.4637
1.5943	7.975	7.9382	4.2987	21.4758	15508.6055	3571.2275	10546.2725	16.4637
1.5943	7.975	7.9382	4.2987	21.4758	15508.6055	3571.2275	10546.2725	16.4637
1.5943	7.975	7.9382	4.2987	21.4758	15508.6055	3571.2275	10546.2725	16.4637
1.5943	7.975	7.9382	4.2987	21.4758	15508.6055	3571.2275	10546.2725	16.4637
1.5993	8.0005	7.9592	4.2858	20.6323	15340.2393	3455.8481	10670.0498	16.5137
1.5993	8.0005	7.9592	4.2858	20.6323	15340.2393	3455.8481	10670.0498	16.5137
1.5993	8.0005	7.9592	4.2858	20.6323	15340.2393	3455.8481	10670.0498	16.5137
1.5993	8.0005	7.9592	4.2858	20.6323	15340.2393	3455.8481	10670.0498	16.5137
1.5993	8.0005	7.9592	4.2858	20.6323	15340.2393	3455.8481	10670.0498	16.5137
1.6044	8.026	7.9839	4.2676	19.7639	15167.8604	3324.738	10803.1406	16.5647
1.6044	8.026	7.9839	4.2676	19.7639	15167.8604	3324.738	10803.1406	16.5647
1.6044	8.026	7.9839	4.2676	19.7639	15167.8604	3324.738	10803.1406	16.5647
1.6044	8.026	7.9839	4.2676	19.7639	15167.8604	3324.738	10803.1406	16.5647
1.6044	8.026	7.9839	4.2676	19.7639	15167.8604	3324.738	10803.1406	16.5647
1.6094	8.051	8.0136	4.2835	20.4846	14991.1992	3245.551	10899.084	16.6147
1.6094	8.051	8.0136	4.2835	20.4846	14991.1992	3245.551	10899.084	16.6147
1.6094	8.051	8.0136	4.2835	20.4846	14991.1992	3245.551	10899.084	16.6147
1.6094	8.051	8.0136	4.2835	20.4846	14991.1992	3245.551	10899.084	16.6147
1.6094	8.051	8.0136	4.2835	20.4846	14991.1992	3245.551	10899.084	16.6147
1.6144	8.0755	8.0365	4.2661	21.2743	14904.9453	3242.4287	10926.2891	16.6647
1.6144	8.0755	8.0365	4.2661	21.2743	14904.9453	3242.4287	10926.2891	16.6647
1.6144	8.0755	8.0365	4.2661	21.2743	14904.9453	3242.4287	10926.2891	16.6647
1.6144	8.0755	8.0365	4.2661	21.2743	14904.9453	3242.4287	10926.2891	16.6647
1.6144	8.0755	8.0365	4.2661	21.2743	14904.9453	3242.4287	10926.2891	16.6647
1.6195	8.1014	8.0629	4.2877	22.273	14849.0205	3276.5576	10907.1777	16.7156
1.6195	8.1014	8.0629	4.2877	22.273	14849.0205	3276.5576	10907.1777	16.7156
1.6195	8.1014	8.0629	4.2877	22.273	14849.0205	3276.5576	10907.1777	16.7156
1.6195	8.1014	8.0629	4.2877	22.273	14849.0205	3276.5576	10907.1777	16.7156
1.6195	8.1014	8.0629	4.2877	22.273	14849.0205	3276.5576	10907.1777	16.7156
1.6245	8.1264	8.0866	4.2527	23.0345	14788.1582	3295.8352	10923.3584	16.7657
1.6245	8.1264	8.0866	4.2527	23.0345	14788.1582	3295.8352	10923.3584	16.7657
1.6245	8.1264	8.0866	4.2527	23.0345	14788.1582	3295.8352	10923.3584	16.7657
1.6245	8.1264	8.0866	4.2527	23.0345	14788.1582	3295.8352	10923.3584	16.7657
1.6245	8.1264	8.0866	4.2527	23.0345	14788.1582	3295.8352	10923.3584	16.7657
1.6296	8.1519	8.1086	4.2702	22.6268	14777.1494	3421.7793	10919.5283	16.8167
1.6296	8.1519	8.1086	4.2702	22.6268	14777.1494	3421.7793	10919.5283	16.8167
1.6296	8.1519	8.1086	4.2702	22.6268	14777.1494	3421.7793	10919.5283	16.8167
1.6296	8.1519	8.1086	4.2702	22.6268	14777.1494	3421.7793	10919.5283	16.8167
1.6296	8.1519	8.1086	4.2702	22.6268	14777.1494	3421.7793	10919.5283	16.8167
1.6347	8.1774	8.1362	4.3273	22.3234	14699.3916	3600.0667	10962.9053	16.8676
1.6347	8.1774	8.1362	4.3273	22.3234	14699.3916	3600.0667	10962.9053	16.8676
1.6347	8.1774	8.1362	4.3273	22.3234	14699.3916	3600.0667	10962.9053	16.8676
1.6347	8.1774	8.1362	4.3273	22.3234	14699.3916	3600.0667	10962.9053	16.8676
1.6347	8.1774	8.1362	4.3273	22.3234	14699.3916	3600.0667	10962.9053	16.8676
1.6347	8.1774	8.1362	4.3273	22.3234	14699.3916	3600.0667	10962.9053	16.8676
1.6397	8.2024	8.1638	4.3362	21.3932	14599.709	3783.1296	11038.7949	16.9176
1.6397	8.2024	8.1638	4.3362	21.3932	14599.709	3783.1296	11038.7949	16.9176
1.6397	8.2024	8.1638	4.3362	21.3932	14599.709	3783.1296	11038.7949	16.9176
1.6397	8.2024	8.1638	4.3362	21.3932	14599.709	3783.1296	11038.7949	16.9176
1.6397	8.2024	8.1638	4.3362	21.3932	14599.709	3783.1296	11038.7949	16.9176
1.6448	8.2278	8.1891	4.3632	20.3673	14564.5938	4008.8008	11088.4824	16.9686
1.6448	8.2278	8.1891	4.3632	20.3673	14564.5938	4008.8008	11088.4824	16.9686
1.6448	8.2278	8.1891	4.3632	20.3673	14564.5938	4008.8008	11088.4824	16.9686
1.6448	8.2278	8.1891	4.3632	20.3673	14564.5938	4008.8008	11088.4824	16.9686
1.6448	8.2278	8.1891	4.3632	20.3673	14564.5938	4008.8008	11088.4824	16.9686
1.6498	8.2528	8.2138	4.4293	19.4673	14566.2207	4259.4604	11123.1367	17.0188
1.6498	8.2528	8.2138	4.4293	19.4673	14566.2207	4259.4604	11123.1367	17.0188
1.6498	8.2528	8.2138	4.4293	19.4673	14566.2207	4259.4604	11123.1367	17.0188
1.6498	8.2528	8.2138	4.4293	19.4673	14566.2207	4259.4604	11123.1367	17.0188
1.6498	8.2528	8.2138	4.4293	19.4673	14566.2207	4259.4604	11123.1367	17.0188
1.6549	8.2783	8.2389	4.4707	19.0814	14653.6357	4594.5811	11107.3994	17.0696
1.6549	8.2783	8.2389	4.4707	19.0814	14653.6357	4594.5811	11107.3994	17.0696
1.6549	8.2783	8.2389	4.4707	19.0814	14653.6357	4594.5811	11107.3994	17.0696
1.6549	8.2783	8.2389	4.4707	19.0814	14653.6357	4594.5811	11107.3994	17.0696
1.6549	8.2783	8.2389	4.4707	19.0814	14653.6357	4594.5811	11107.3994	17.0696
1.66	8.3038	8.2638	4.4932	18.9727	14770.5986	4773.3696	11117.3369	17.1206
1.66	8.3038	8.2638	4.4932	18.9727	14770.5986	4773.3696	11117.3369	17.1206
1.66	8.3038	8.2638	4.4932	18.9727	14770.5986	4773.3696	11117.3369	17.1206
1.66	8.3038	8.2638	4.4932	18.9727	14770.5986	4773.3696	11117.3369	17.1206
1.66	8.3038	8.2638	4.4932	18.9727	14770.5986	4773.3696	11117.3369	17.1206
1.6651	8.3293	8.2904	4.5021	18.4551	14873.2979	4910.5039	11135.7803	17.1716
1.6651	8.3293	8.2904	4.5021	18.4551	14873.2979	4910.5039	11135.7803	17.1716
1.6651	8.3293	8.2904	4.5021	18.4551	14873.2979	4910.5039	11135.7803	17.1716
1.6651	8.3293	8.2904	4.5021	18.4551	14873.2979	4910.5039	11135.7803	17.1716
1.6651	8.3293	8.2904	4.5021	18.4551	14873.2979	4910.5039	11135.7803	17.1716
1.6702	8.3548	8.3141	4.4808	17.9715	15057.9414	5004.209	11127.7988	17.2226
1.6702	8.3548	8.3141	4.4808	17.9715	15057.9414	5004.209	11127.7988	17.2226
1.6702	8.3548	8.3141	4.4808	17.9715	15057.9414	5004.209	11127.7988	17.2226
1.6702	8.3548	8.3141	4.4808	17.9715	15057.9414	5004.209	11127.7988	17.2226
1.6702	8.3548	8.3141	4.4808	17.9715	15057.9414	5004.209	11127.7988	17.2226
1.6752	8.3797	8.3382	4.4988	17.8434	15237.3662	4978.6016	11137.1973	17.2726
1.6752	8.3797	8.3382	4.4988	17.8434	15237.3662	4978.6016	11137.1973	17.2726
1.6752	8.3797	8.3382	4.4988	17.8434	15237.3662	4978.6016	11137.1973	17.2726
1.6752	8.3797	8.3382	4.4988	17.8434	15237.3662	4978.6016	11137.1973	17.2726
1.6752	8.3797	8.3382	4.4988	17.8434	15237.3662	4978.6016	11137.1973	17.2726
1.6804	8.4052	8.3643	4.4941	17.6066	15486.9336	4930.3335	11156.3906	17.3246
1.6804	8.4052	8.3643	4.4941	17.6066	15486.9336	4930.3335	11156.3906	17.3246
1.6804	8.4052	8.3643	4.4941	17.6066	15486.9336	4930.3335	11156.3906	17.3246
1.6804	8.4052	8.3643	4.4941	17.6066	15486.9336	4930.3335	11156.3906	17.3246
1.6804	8.4052	8.3643	4.4941	17.6066	15486.9336	4930.3335	11156.3906	17.3246
1.6855	8.4312	8.3904	4.52	17.5587	15579.6484	4848.1997	11240.2578	17.3756
1.6855	8.4312	8.3904	4.52	17.5587	15579.6484	4848.1997	11240.2578	17.3756
1.6855	8.4312	8.3904	4.52	17.5587	15579.6484	4848.1997	11240.2578	17.3756
1.6855	8.4312	8.3904	4.52	17.5587	15579.6484	4848.1997	11240.2578	17.3756
1.6855	8.4312	8.3904	4.52	17.5587	15579.6484	4848.1997	11240.2578	17.3756
1.6855	8.4312	8.3904	4.52	17.5587	15579.6484	4848.1997	11240.2578	17.3756
1.6906	8.4567	8.4163	4.5594	18.4337	15621.1816	4769.3911	11369.3418	17.4266
1.6906	8.4567	8.4163	4.5594	18.4337	15621.1816	4769.3911	11369.3418	17.4266
1.6906	8.4567	8.4163	4.5594	18.4337	15621.1816	4769.3911	11369.3418	17.4266
1.6906	8.4567	8.4163	4.5594	18.4337	15621.1816	4769.3911	11369.3418	17.4266
1.6906	8.4567	8.4163	4.5594	18.4337	15621.1816	4769.3911	11369.3418	17.4266
1.6957	8.4822	8.4408	4.5737	19.9205	15659.5508	4670.6685	11520.5547	17.4776
1.6957	8.4822	8.4408	4.5737	19.9205	15659.5508	4670.6685	11520.5547	17.4776
1.6957	8.4822	8.4408	4.5737	19.9205	15659.5508	4670.6685	11520.5547	17.4776
1.6957	8.4822	8.4408	4.5737	19.9205	15659.5508	4670.6685	11520.5547	17.4776
1.6957	8.4822	8.4408	4.5737	19.9205	15659.5508	4670.6685	11520.5547	17.4776
1.7008	8.5076	8.4673	4.5945	20.3038	15714.3506	4685.8062	11631.7607	17.5286
1.7008	8.5076	8.4673	4.5945	20.3038	15714.3506	4685.8062	11631.7607	17.5286
1.7008	8.5076	8.4673	4.5945	20.3038	15714.3506	4685.8062	11631.7607	17.5286
1.7008	8.5076	8.4673	4.5945	20.3038	15714.3506	4685.8062	11631.7607	17.5286
1.7008	8.5076	8.4673	4.5945	20.3038	15714.3506	4685.8062	11631.7607	17.5286
1.7059	8.5331	8.4924	4.6399	20.146	15862.4092	4871.0684	11631.0967	17.5796
1.7059	8.5331	8.4924	4.6399	20.146	15862.4092	4871.0684	11631.0967	17.5796
1.7059	8.5331	8.4924	4.6399	20.146	15862.4092	4871.0684	11631.0967	17.5796
1.7059	8.5331	8.4924	4.6399	20.146	15862.4092	4871.0684	11631.0967	17.5796
1.7059	8.5331	8.4924	4.6399	20.146	15862.4092	4871.0684	11631.0967	17.5796
1.711	8.5586	8.5183	4.6643	20.6232	16050.6221	4995.8301	11617.4902	17.6306
1.711	8.5586	8.5183	4.6643	20.6232	16050.6221	4995.8301	11617.4902	17.6306
1.711	8.5586	8.5183	4.6643	20.6232	16050.6221	4995.8301	11617.4902	17.6306
1.711	8.5586	8.5183	4.6643	20.6232	16050.6221	4995.8301	11617.4902	17.6306
1.711	8.5586	8.5183	4.6643	20.6232	16050.6221	4995.8301	11617.4902	17.6306
1.7161	8.5841	8.544	4.6975	20.562	16208.1377	5096.3481	11584.2725	17.6816
1.7161	8.5841	8.544	4.6975	20.562	16208.1377	5096.3481	11584.2725	17.6816
1.7161	8.5841	8.544	4.6975	20.562	16208.1377	5096.3481	11584.2725	17.6816
1.7161	8.5841	8.544	4.6975	20.562	16208.1377	5096.3481	11584.2725	17.6816
1.7161	8.5841	8.544	4.6975	20.562	16208.1377	5096.3481	11584.2725	17.6816
1.7212	8.6096	8.5704	4.7489	20.9915	16334.0264	5142.6963	11562.7305	17.7326
1.7212	8.6096	8.5704	4.7489	20.9915	16334.0264	5142.6963	11562.7305	17.7326
1.7212	8.6096	8.5704	4.7489	20.9915	16334.0264	5142.6963	11562.7305	17.7326
1.7212	8.6096	8.5704	4.7489	20.9915	16334.0264	5142.6963	11562.7305	17.7326
1.7212	8.6096	8.5704	4.7489	20.9915	16334.0264	5142.6963	11562.7305	17.7326
1.7263	8.635	8.5962	4.7572	20.5187	16446.7988	5156.6978	11558.7744	17.7836
1.7263	8.635	8.5962	4.7572	20.5187	16446.7988	5156.6978	11558.7744	17.7836
1.7263	8.635	8.5962	4.7572	20.5187	16446.7988	5156.6978	11558.7744	17.7836
1.7263	8.635	8.5962	4.7572	20.5187	16446.7988	5156.6978	11558.7744	17.7836
1.7263	8.635	8.5962	4.7572	20.5187	16446.7988	5156.6978	11558.7744	17.7836
1.7314	8.6605	8.6221	4.8131	20.5409	16506.4004	5164.3291	11556.5762	17.8346
1.7314	8.6605	8.6221	4.8131	20.5409	16506.4004	5164.3291	11556.5762	17.8346
1.7314	8.6605	8.6221	4.8131	20.5409	16506.4004	5164.3291	11556.5762	17.8346
1.7314	8.6605	8.6221	4.8131	20.5409	16506.4004	5164.3291	11556.5762	17.8346
1.7314	8.6605	8.6221	4.8131	20.5409	16506.4004	5164.3291	11556.5762	17.8346
1.7364	8.685	8.6474	4.8183	20.4007	16556.082	5135.9141	11566.6621	17.8846
1.7364	8.685	8.6474	4.8183	20.4007	16556.082	5135.9141	11566.6621	17.8846
1.7364	8.685	8.6474	4.8183	20.4007	16556.082	5135.9141	11566.6621	17.8846
1.7364	8.685	8.6474	4.8183	20.4007	16556.082	5135.9141	11566.6621	17.8846
1.7364	8.685	8.6474	4.8183	20.4007	16556.082	5135.9141	11566.6621	17.8846
1.7415	8.711	8.6723	4.7997	21.2226	16623.5957	5124.3789	11581.5859	17.9356
1.7415	8.711	8.6723	4.7997	21.2226	16623.5957	5124.3789	11581.5859	17.9356
1.7415	8.711	8.6723	4.7997	21.2226	16623.5957	5124.3789	11581.5859	17.9356
1.7415	8.711	8.6723	4.7997	21.2226	16623.5957	5124.3789	11581.5859	17.9356
1.7415	8.711	8.6723	4.7997	21.2226	16623.5957	5124.3789	11581.5859	17.9356
1.7415	8.711	8.6723	4.7997	21.2226	16623.5957	5124.3789	11581.5859	17.9356
1.7465	8.7355	8.6971	4.8189	20.5565	16661.2461	5109.2715	11594.3125	17.9856
1.7465	8.7355	8.6971	4.8189	20.5565	16661.2461	5109.2715	11594.3125	17.9856
1.7465	8.7355	8.6971	4.8189	20.5565	16661.2461	5109.2715	11594.3125	17.9856
1.7465	8.7355	8.6971	4.8189	20.5565	16661.2461	5109.2715	11594.3125	17.9856
1.7465	8.7355	8.6971	4.8189	20.5565	16661.2461	5109.2715	11594.3125	17.9856
1.7516	8.7615	8.7221	4.8102	20.6714	16690.7969	5071.6416	11631.1836	18.0366
1.7516	8.7615	8.7221	4.8102	20.6714	16690.7969	5071.6416	11631.1836	18.0366
1.7516	8.7615	8.7221	4.8102	20.6714	16690.7969	5071.6416	11631.1836	18.0366
1.7516	8.7615	8.7221	4.8102	20.6714	16690.7969	5071.6416	11631.1836	18.0366
1.7516	8.7615	8.7221	4.8102	20.6714	16690.7969	5071.6416	11631.1836	18.0366
1.7567	8.7869	8.7483	4.8348	19.8254	16723.3047	5049.3521	11656.2451	18.0876
1.7567	8.7869	8.7483	4.8348	19.8254	16723.3047	5049.3521	11656.2451	18.0876
1.7567	8.7869	8.7483	4.8348	19.8254	16723.3047	5049.3521	11656.2451	18.0876
1.7567	8.7869	8.7483	4.8348	19.8254	16723.3047	5049.3521	11656.2451	18.0876
1.7567	8.7869	8.7483	4.8348	19.8254	16723.3047	5049.3521	11656.2451	18.0876
1.7618	8.8124	8.7742	4.8444	19.7141	16727.5098	4982.2432	11710.5137	18.1386
1.7618	8.8124	8.7742	4.8444	19.7141	16727.5098	4982.2432	11710.5137	18.1386
1.7618	8.8124	8.7742	4.8444	19.7141	16727.5098	4982.2432	11710.5137	18.1386
1.7618	8.8124	8.7742	4.8444	19.7141	16727.5098	4982.2432	11710.5137	18.1386
1.7618	8.8124	8.7742	4.8444	19.7141	16727.5098	4982.2432	11710.5137	18.1386
1.7668	8.8374	8.7991	4.855	19.8515	16728.8496	4893.4082	11785.0732	18.1886
1.7668	8.8374	8.7991	4.855	19.8515	16728.8496	4893.4082	11785.0732	18.1886
1.7668	8.8374	8.7991	4.855	19.8515	16728.8496	4893.4082	11785.0732	18.1886
1.7668	8.8374	8.7991	4.855	19.8515	16728.8496	4893.4082	11785.0732	18.1886
1.7668	8.8374	8.7991	4.855	19.8515	16728.8496	4893.4082	11785.0732	18.1886
1.7719	8.8629	8.8218	4.8386	19.7984	16757.1934	4820.7529	11838.3652	18.2396
1.7719	8.8629	8.8218	4.8386	19.7984	16757.1934	4820.7529	11838.3652	18.2396
1.7719	8.8629	8.8218	4.8386	19.7984	16757.1934	4820.7529	11838.3652	18.2396
1.7719	8.8629	8.8218	4.8386	19.7984	16757.1934	4820.7529	11838.3652	18.2396
1.7719	8.8629	8.8218	4.8386	19.7984	16757.1934	4820.7529	11838.3652	18.2396
1.7769	8.8879	8.8492	4.8687	19.3971	16799.8672	4759.2192	11871.9756	18.2896
1.7769	8.8879	8.8492	4.8687	19.3971	16799.8672	4759.2192	11871.9756	18.2896
1.7769	8.8879	8.8492	4.8687	19.3971	16799.8672	4759.2192	11871.9756	18.2896
1.7769	8.8879	8.8492	4.8687	19.3971	16799.8672	4759.2192	11871.9756	18.2896
1.7769	8.8879	8.8492	4.8687	19.3971	16799.8672	4759.2192	11871.9756	18.2896
1.782	8.9133	8.8763	4.9417	18.9426	16788.3809	4684.6729	11922.5078	18.3405
1.782	8.9133	8.8763	4.9417	18.9426	16788.3809	4684.6729	11922.5078	18.3405
1.782	8.9133	8.8763	4.9417	18.9426	16788.3809	4684.6729	11922.5078	18.3405
1.782	8.9133	8.8763	4.9417	18.9426	16788.3809	4684.6729	11922.5078	18.3405
1.782	8.9133	8.8763	4.9417	18.9426	16788.3809	4684.6729	11922.5078	18.3405
1.787	8.9383	8.9005	4.9703	18.3874	16789.4883	4632.7832	11936.3174	18.3905
1.787	8.9383	8.9005	4.9703	18.3874	16789.4883	4632.7832	11936.3174	18.3905
1.787	8.9383	8.9005	4.9703	18.3874	16789.4883	4632.7832	11936.3174	18.3905
1.787	8.9383	8.9005	4.9703	18.3874	16789.4883	4632.7832	11936.3174	18.3905
1.787	8.9383	8.9005	4.9703	18.3874	16789.4883	4632.7832	11936.3174	18.3905
1.7921	8.9638	8.9261	5.0169	18.1791	16776.3477	4576.5967	11950.2871	18.4415
1.7921	8.9638	8.9261	5.0169	18.1791	16776.3477	4576.5967	11950.2871	18.4415
1.7921	8.9638	8.9261	5.0169	18.1791	16776.3477	4576.5967	11950.2871	18.4415
1.7921	8.9638	8.9261	5.0169	18.1791	16776.3477	4576.5967	11950.2871	18.4415
1.7921	8.9638	8.9261	5.0169	18.1791	16776.3477	4576.5967	11950.2871	18.4415
1.7972	8.9893	8.9511	5.0164	18.5847	16743.916	4525.0991	11963.9932	18.4925
1.7972	8.9893	8.9511	5.0164	18.5847	16743.916	4525.0991	11963.9932	18.4925
1.7972	8.9893	8.9511	5.0164	18.5847	16743.916	4525.0991	11963.9932	18.4925
1.7972	8.9893	8.9511	5.0164	18.5847	16743.916	4525.0991	11963.9932	18.4925
1.7972	8.9893	8.9511	5.0164	18.5847	16743.916	4525.0991	11963.9932	18.4925
1.7972	8.9893	8.9511	5.0164	18.5847	16743.916	4525.0991	11963.9932	18.4925
1.8023	9.0148	8.9757	5.0341	17.9921	16726.127	4472.0684	11985.3975	18.5435
1.8023	9.0148	8.9757	5.0341	17.9921	16726.127	4472.0684	11985.3975	18.5435
1.8023	9.0148	8.9757	5.0341	17.9921	16726.127	4472.0684	11985.3975	18.5435
1.8023	9.0148	8.9757	5.0341	17.9921	16726.127	4472.0684	11985.3975	18.5435
1.8023	9.0148	8.9757	5.0341	17.9921	16726.127	4472.0684	11985.3975	18.5435
1.8074	9.0402	9.0047	5.1239	18.552	16644.2051	4407.5444	12015.3818	18.5945
1.8074	9.0402	9.0047	5.1239	18.552	16644.2051	4407.5444	12015.3818	18.5945
1.8074	9.0402	9.0047	5.1239	18.552	16644.2051	4407.5444	12015.3818	18.5945
1.8074	9.0402	9.0047	5.1239	18.552	16644.2051	4407.5444	12015.3818	18.5945
1.8074	9.0402	9.0047	5.1239	18.552	16644.2051	4407.5444	12015.3818	18.5945
1.8125	9.0652	9.0267	5.1385	18.3197	16608.8672	4337.5122	12042.3057	18.6456
1.8125	9.0652	9.0267	5.1385	18.3197	16608.8672	4337.5122	12042.3057	18.6456
1.8125	9.0652	9.0267	5.1385	18.3197	16608.8672	4337.5122	12042.3057	18.6456
1.8125	9.0652	9.0267	5.1385	18.3197	16608.8672	4337.5122	12042.3057	18.6456
1.8125	9.0652	9.0267	5.1385	18.3197	16608.8672	4337.5122	12042.3057	18.6456
1.8176	9.0912	9.0539	5.1807	17.7492	16549.8711	4253.3032	12085.4209	18.6965
1.8176	9.0912	9.0539	5.1807	17.7492	16549.8711	4253.3032	12085.4209	18.6965
1.8176	9.0912	9.0539	5.1807	17.7492	16549.8711	4253.3032	12085.4209	18.6965
1.8176	9.0912	9.0539	5.1807	17.7492	16549.8711	4253.3032	12085.4209	18.6965
1.8176	9.0912	9.0539	5.1807	17.7492	16549.8711	4253.3032	12085.4209	18.6965
1.8227	9.1167	9.0793	5.2214	17.4442	16367.8779	4079.4177	12214.417	18.7475
1.8227	9.1167	9.0793	5.2214	17.4442	16367.8779	4079.4177	12214.417	18.7475
1.8227	9.1167	9.0793	5.2214	17.4442	16367.8779	4079.4177	12214.417	18.7475
1.8227	9.1167	9.0793	5.2214	17.4442	16367.8779	4079.4177	12214.417	18.7475
1.8227	9.1167	9.0793	5.2214	17.4442	16367.8779	4079.4177	12214.417	18.7475
1.8278	9.1422	9.1048	5.224	17.1631	16336.3447	4006.0015	12252.7451	18.7985
1.8278	9.1422	9.1048	5.224	17.1631	16336.3447	4006.0015	12252.7451	18.7985
1.8278	9.1422	9.1048	5.224	17.1631	16336.3447	4006.0015	12252.7451	18.7985
1.8278	9.1422	9.1048	5.224	17.1631	16336.3447	4006.0015	12252.7451	18.7985
1.8278	9.1422	9.1048	5.224	17.1631	16336.3447	4006.0015	12252.7451	18.7985
1.8329	9.1676	9.1303	5.2165	16.6479	16363.2734	4002.3152	12249.2256	18.8495
1.8329	9.1676	9.1303	5.2165	16.6479	16363.2734	4002.3152	12249.2256	18.8495
1.8329	9.1676	9.1303	5.2165	16.6479	16363.2734	4002.3152	12249.2256	18.8495
1.8329	9.1676	9.1303	5.2165	16.6479	16363.2734	4002.3152	12249.2256	18.8495
1.8329	9.1676	9.1303	5.2165	16.6479	16363.2734	4002.3152	12249.2256	18.8495
1.8379	9.1926	9.1558	5.2425	17.0275	16327.2539	4006.5281	12256.6182	18.8995
1.8379	9.1926	9.1558	5.2425	17.0275	16327.2539	4006.5281	12256.6182	18.8995
1.8379	9.1926	9.1558	5.2425	17.0275	16327.2539	4006.5281	12256.6182	18.8995
1.8379	9.1926	9.1558	5.2425	17.0275	16327.2539	4006.5281	12256.6182	18.8995
1.8379	9.1926	9.1558	5.2425	17.0275	16327.2539	4006.5281	12256.6182	18.8995
1.843	9.2181	9.1806	5.1896	17.88	16341.0957	4003.0864	12266.0557	18.9505
1.843	9.2181	9.1806	5.1896	17.88	16341.0957	4003.0864	12266.0557	18.9505
1.843	9.2181	9.1806	5.1896	17.88	16341.0957	4003.0864	12266.0557	18.9505
1.843	9.2181	9.1806	5.1896	17.88	16341.0957	4003.0864	12266.0557	18.9505
1.843	9.2181	9.1806	5.1896	17.88	16341.0957	4003.0864	12266.0557	18.9505
1.848	9.2431	9.2106	5.1933	17.7931	16251.1016	3975.8308	12288.4893	19.0005
1.848	9.2431	9.2106	5.1933	17.7931	16251.1016	3975.8308	12288.4893	19.0005
1.848	9.2431	9.2106	5.1933	17.7931	16251.1016	3975.8308	12288.4893	19.0005
1.848	9.2431	9.2106	5.1933	17.7931	16251.1016	3975.8308	12288.4893	19.0005
1.848	9.2431	9.2106	5.1933	17.7931	16251.1016	3975.8308	12288.4893	19.0005
1.8531	9.2686	9.2343	5.1478	17.8528	16156.5977	3933.4893	12336.6855	19.0515
1.8531	9.2686	9.2343	5.1478	17.8528	16156.5977	3933.4893	12336.6855	19.0515
1.8531	9.2686	9.2343	5.1478	17.8528	16156.5977	3933.4893	12336.6855	19.0515
1.8531	9.2686	9.2343	5.1478	17.8528	16156.5977	3933.4893	12336.6855	19.0515
1.8531	9.2686	9.2343	5.1478	17.8528	16156.5977	3933.4893	12336.6855	19.0515
1.8531	9.2686	9.2343	5.1478	17.8528	16156.5977	3933.4893	12336.6855	19.0515
1.8582	9.2941	9.2535	5.1089	18.0282	16107.9688	3890.3918	12390.0654	19.1025
1.8582	9.2941	9.2535	5.1089	18.0282	16107.9688	3890.3918	12390.0654	19.1025
1.8582	9.2941	9.2535	5.1089	18.0282	16107.9688	3890.3918	12390.0654	19.1025
1.8582	9.2941	9.2535	5.1089	18.0282	16107.9688	3890.3918	12390.0654	19.1025
1.8582	9.2941	9.2535	5.1089	18.0282	16107.9688	3890.3918	12390.0654	19.1025
1.8632	9.3195	9.2897	5.1351	18.8743	15967.2939	3888.4502	12417.1875	19.1535
1.8632	9.3195	9.2897	5.1351	18.8743	15967.2939	3888.4502	12417.1875	19.1535
1.8632	9.3195	9.2897	5.1351	18.8743	15967.2939	3888.4502	12417.1875	19.1535
1.8632	9.3195	9.2897	5.1351	18.8743	15967.2939	3888.4502	12417.1875	19.1535
1.8632	9.3195	9.2897	5.1351	18.8743	15967.2939	3888.4502	12417.1875	19.1535
1.8684	9.345	9.3114	5.0189	18.8599	15936.5684	3906.9438	12433.0498	19.2055
1.8684	9.345	9.3114	5.0189	18.8599	15936.5684	3906.9438	12433.0498	19.2055
1.8684	9.345	9.3114	5.0189	18.8599	15936.5684	3906.9438	12433.0498	19.2055
1.8684	9.345	9.3114	5.0189	18.8599	15936.5684	3906.9438	12433.0498	19.2055
1.8684	9.345	9.3114	5.0189	18.8599	15936.5684	3906.9438	12433.0498	19.2055
1.8735	9.371	9.3319	4.9579	18.9578	15909.5791	3937.6992	12456.3467	19.2565
1.8735	9.371	9.3319	4.9579	18.9578	15909.5791	3937.6992	12456.3467	19.2565
1.8735	9.371	9.3319	4.9579	18.9578	15909.5791	3937.6992	12456.3467	19.2565
1.8735	9.371	9.3319	4.9579	18.9578	15909.5791	3937.6992	12456.3467	19.2565
1.8735	9.371	9.3319	4.9579	18.9578	15909.5791	3937.6992	12456.3467	19.2565
1.8786	9.3965	9.3572	4.8704	19.9209	15856.1006	3984.7729	12508.9756	19.3075
1.8786	9.3965	9.3572	4.8704	19.9209	15856.1006	3984.7729	12508.9756	19.3075
1.8786	9.3965	9.3572	4.8704	19.9209	15856.1006	3984.7729	12508.9756	19.3075
1.8786	9.3965	9.3572	4.8704	19.9209	15856.1006	3984.7729	12508.9756	19.3075
1.8786	9.3965	9.3572	4.8704	19.9209	15856.1006	3984.7729	12508.9756	19.3075
1.8837	9.422	9.3787	4.8463	19.7768	15797.6035	4081.6667	12577.7959	19.3585
1.8837	9.422	9.3787	4.8463	19.7768	15797.6035	4081.6667	12577.7959	19.3585
1.8837	9.422	9.3787	4.8463	19.7768	15797.6035	4081.6667	12577.7959	19.3585
1.8837	9.422	9.3787	4.8463	19.7768	15797.6035	4081.6667	12577.7959	19.3585
1.8837	9.422	9.3787	4.8463	19.7768	15797.6035	4081.6667	12577.7959	19.3585
1.8888	9.4474	9.408	4.8293	19.2459	15747.1709	4255.9644	12612.5508	19.4095
1.8888	9.4474	9.408	4.8293	19.2459	15747.1709	4255.9644	12612.5508	19.4095
1.8888	9.4474	9.408	4.8293	19.2459	15747.1709	4255.9644	12612.5508	19.4095
1.8888	9.4474	9.408	4.8293	19.2459	15747.1709	4255.9644	12612.5508	19.4095
1.8888	9.4474	9.408	4.8293	19.2459	15747.1709	4255.9644	12612.5508	19.4095
1.8939	9.4724	9.434	4.8062	18.6753	15688.5986	4372.0576	12677.2979	19.4595
1.8939	9.4724	9.434	4.8062	18.6753	15688.5986	4372.0576	12677.2979	19.4595
1.8939	9.4724	9.434	4.8062	18.6753	15688.5986	4372.0576	12677.2979	19.4595
1.8939	9.4724	9.434	4.8062	18.6753	15688.5986	4372.0576	12677.2979	19.4595
1.8939	9.4724	9.434	4.8062	18.6753	15688.5986	4372.0576	12677.2979	19.4595
1.8989	9.4979	9.4603	4.8058	17.8865	15651.6104	4471.3315	12717.0635	19.5105
1.8989	9.4979	9.4603	4.8058	17.8865	15651.6104	4471.3315	12717.0635	19.5105
1.8989	9.4979	9.4603	4.8058	17.8865	15651.6104	4471.3315	12717.0635	19.5105
1.8989	9.4979	9.4603	4.8058	17.8865	15651.6104	4471.3315	12717.0635	19.5105
1.8989	9.4979	9.4603	4.8058	17.8865	15651.6104	4471.3315	12717.0635	19.5105
1.9039	9.5229	9.485	4.829	18.0529	15651.4805	4605.5703	12732.415	19.5605
1.9039	9.5229	9.485	4.829	18.0529	15651.4805	4605.5703	12732.415	19.5605
1.9039	9.5229	9.485	4.829	18.0529	15651.4805	4605.5703	12732.415	19.5605
1.9039	9.5229	9.485	4.829	18.0529	15651.4805	4605.5703	12732.415	19.5605
1.9039	9.5229	9.485	4.829	18.0529	15651.4805	4605.5703	12732.415	19.5605
1.9039	9.5229	9.485	4.829	18.0529	15651.4805	4605.5703	12732.415	19.5605
1.909	9.5484	9.5088	4.8164	18.1076	15771.9863	4740.1509	12744.8545	19.6114
1.909	9.5484	9.5088	4.8164	18.1076	15771.9863	4740.1509	12744.8545	19.6114
1.909	9.5484	9.5088	4.8164	18.1076	15771.9863	4740.1509	12744.8545	19.6114
1.909	9.5484	9.5088	4.8164	18.1076	15771.9863	4740.1509	12744.8545	19.6114
1.909	9.5484	9.5088	4.8164	18.1076	15771.9863	4740.1509	12744.8545	19.6114
1.9141	9.5739	9.535	4.8401	17.509	15822.5283	4841.7554	12768.7783	19.6625
1.9141	9.5739	9.535	4.8401	17.509	15822.5283	4841.7554	12768.7783	19.6625
1.9141	9.5739	9.535	4.8401	17.509	15822.5283	4841.7554	12768.7783	19.6625
1.9141	9.5739	9.535	4.8401	17.509	15822.5283	4841.7554	12768.7783	19.6625
1.9141	9.5739	9.535	4.8401	17.509	15822.5283	4841.7554	12768.7783	19.6625
1.9192	9.5993	9.5602	4.8409	17.7883	15881.124	4885.3892	12838.5098	19.7134
1.9192	9.5993	9.5602	4.8409	17.7883	15881.124	4885.3892	12838.5098	19.7134
1.9192	9.5993	9.5602	4.8409	17.7883	15881.124	4885.3892	12838.5098	19.7134
1.9192	9.5993	9.5602	4.8409	17.7883	15881.124	4885.3892	12838.5098	19.7134
1.9192	9.5993	9.5602	4.8409	17.7883	15881.124	4885.3892	12838.5098	19.7134
1.9243	9.6248	9.5852	4.8592	17.7692	15935.8535	4949.1157	12916.5791	19.7644
1.9243	9.6248	9.5852	4.8592	17.7692	15935.8535	4949.1157	12916.5791	19.7644
1.9243	9.6248	9.5852	4.8592	17.7692	15935.8535	4949.1157	12916.5791	19.7644
1.9243	9.6248	9.5852	4.8592	17.7692	15935.8535	4949.1157	12916.5791	19.7644
1.9243	9.6248	9.5852	4.8592	17.7692	15935.8535	4949.1157	12916.5791	19.7644
1.9294	9.6503	9.6101	4.8864	18.6481	16089.333	5002.4868	12944.0508	19.8154
1.9294	9.6503	9.6101	4.8864	18.6481	16089.333	5002.4868	12944.0508	19.8154
1.9294	9.6503	9.6101	4.8864	18.6481	16089.333	5002.4868	12944.0508	19.8154
1.9294	9.6503	9.6101	4.8864	18.6481	16089.333	5002.4868	12944.0508	19.8154
1.9294	9.6503	9.6101	4.8864	18.6481	16089.333	5002.4868	12944.0508	19.8154
1.9345	9.6758	9.6359	4.8247	19.6803	16328.9863	5065.6011	12947.4258	19.8664
1.9345	9.6758	9.6359	4.8247	19.6803	16328.9863	5065.6011	12947.4258	19.8664
1.9345	9.6758	9.6359	4.8247	19.6803	16328.9863	5065.6011	12947.4258	19.8664
1.9345	9.6758	9.6359	4.8247	19.6803	16328.9863	5065.6011	12947.4258	19.8664
1.9345	9.6758	9.6359	4.8247	19.6803	16328.9863	5065.6011	12947.4258	19.8664
1.9395	9.7008	9.6596	4.8662	19.8792	16527.7539	5159.0254	12963.7852	19.9164
1.9395	9.7008	9.6596	4.8662	19.8792	16527.7539	5159.0254	12963.7852	19.9164
1.9395	9.7008	9.6596	4.8662	19.8792	16527.7539	5159.0254	12963.7852	19.9164
1.9395	9.7008	9.6596	4.8662	19.8792	16527.7539	5159.0254	12963.7852	19.9164
1.9395	9.7008	9.6596	4.8662	19.8792	16527.7539	5159.0254	12963.7852	19.9164
1.9445	9.7252	9.6843	4.9078	20.5137	16749.4551	5209.6748	12973.6055	19.9664
1.9445	9.7252	9.6843	4.9078	20.5137	16749.4551	5209.6748	12973.6055	19.9664
1.9445	9.7252	9.6843	4.9078	20.5137	16749.4551	5209.6748	12973.6055	19.9664
1.9445	9.7252	9.6843	4.9078	20.5137	16749.4551	5209.6748	12973.6055	19.9664
1.9445	9.7252	9.6843	4.9078	20.5137	16749.4551	5209.6748	12973.6055	19.9664
1.9496	9.7512	9.7102	4.9152	20.4423	16972.4336	5178.522	12990.5469	20.0174
1.9496	9.7512	9.7102	4.9152	20.4423	16972.4336	5178.522	12990.5469	20.0174
1.9496	9.7512	9.7102	4.9152	20.4423	16972.4336	5178.522	12990.5469	20.0174
1.9496	9.7512	9.7102	4.9152	20.4423	16972.4336	5178.522	12990.5469	20.0174
1.9496	9.7512	9.7102	4.9152	20.4423	16972.4336	5178.522	12990.5469	20.0174
1.9547	9.7767	9.7362	4.9349	20.3175	17122.8438	5133.5464	13015.4902	20.0684
1.9547	9.7767	9.7362	4.9349	20.3175	17122.8438	5133.5464	13015.4902	20.0684
1.9547	9.7767	9.7362	4.9349	20.3175	17122.8438	5133.5464	13015.4902	20.0684
1.9547	9.7767	9.7362	4.9349	20.3175	17122.8438	5133.5464	13015.4902	20.0684
1.9547	9.7767	9.7362	4.9349	20.3175	17122.8438	5133.5464	13015.4902	20.0684
1.9598	9.8022	9.7621	4.9799	19.9195	17266.8887	5106.4575	13005.3604	20.1194
1.9598	9.8022	9.7621	4.9799	19.9195	17266.8887	5106.4575	13005.3604	20.1194
1.9598	9.8022	9.7621	4.9799	19.9195	17266.8887	5106.4575	13005.3604	20.1194
1.9598	9.8022	9.7621	4.9799	19.9195	17266.8887	5106.4575	13005.3604	20.1194
1.9598	9.8022	9.7621	4.9799	19.9195	17266.8887	5106.4575	13005.3604	20.1194
1.9598	9.8022	9.7621	4.9799	19.9195	17266.8887	5106.4575	13005.3604	20.1194
1.9649	9.8277	9.7874	5.0185	20.3351	17410.2676	5051.4722	13036.2881	20.1704
1.9649	9.8277	9.7874	5.0185	20.3351	17410.2676	5051.4722	13036.2881	20.1704
1.9649	9.8277	9.7874	5.0185	20.3351	17410.2676	5051.4722	13036.2881	20.1704
1.9649	9.8277	9.7874	5.0185	20.3351	17410.2676	5051.4722	13036.2881	20.1704
1.9649	9.8277	9.7874	5.0185	20.3351	17410.2676	5051.4722	13036.2881	20.1704
1.97	9.8531	9.8135	5.0975	20.2359	17497.8555	4987.0781	13076.5283	20.2214
1.97	9.8531	9.8135	5.0975	20.2359	17497.8555	4987.0781	13076.5283	20.2214
1.97	9.8531	9.8135	5.0975	20.2359	17497.8555	4987.0781	13076.5283	20.2214
1.97	9.8531	9.8135	5.0975	20.2359	17497.8555	4987.0781	13076.5283	20.2214
1.97	9.8531	9.8135	5.0975	20.2359	17497.8555	4987.0781	13076.5283	20.2214
1.9751	9.8786	9.8391	5.1387	19.9767	17572.6582	4962.3843	13099.2627	20.2724
1.9751	9.8786	9.8391	5.1387	19.9767	17572.6582	4962.3843	13099.2627	20.2724
1.9751	9.8786	9.8391	5.1387	19.9767	17572.6582	4962.3843	13099.2627	20.2724
1.9751	9.8786	9.8391	5.1387	19.9767	17572.6582	4962.3843	13099.2627	20.2724
1.9751	9.8786	9.8391	5.1387	19.9767	17572.6582	4962.3843	13099.2627	20.2724
1.9802	9.9041	9.8648	5.2246	20.0727	17603.7773	4948.5601	13129.2451	20.3234
1.9802	9.9041	9.8648	5.2246	20.0727	17603.7773	4948.5601	13129.2451	20.3234
1.9802	9.9041	9.8648	5.2246	20.0727	17603.7773	4948.5601	13129.2451	20.3234
1.9802	9.9041	9.8648	5.2246	20.0727	17603.7773	4948.5601	13129.2451	20.3234
1.9802	9.9041	9.8648	5.2246	20.0727	17603.7773	4948.5601	13129.2451	20.3234
1.9853	9.9296	9.8907	5.2358	20.0663	17668.957	4916.9624	13173.7881	20.3744
1.9853	9.9296	9.8907	5.2358	20.0663	17668.957	4916.9624	13173.7881	20.3744
1.9853	9.9296	9.8907	5.2358	20.0663	17668.957	4916.9624	13173.7881	20.3744
1.9853	9.9296	9.8907	5.2358	20.0663	17668.957	4916.9624	13173.7881	20.3744
1.9853	9.9296	9.8907	5.2358	20.0663	17668.957	4916.9624	13173.7881	20.3744
1.9905	9.9551	9.9176	5.2766	20.2555	17736.0762	4939.2012	13185.4258	20.4264
1.9905	9.9551	9.9176	5.2766	20.2555	17736.0762	4939.2012	13185.4258	20.4264
1.9905	9.9551	9.9176	5.2766	20.2555	17736.0762	4939.2012	13185.4258	20.4264
1.9905	9.9551	9.9176	5.2766	20.2555	17736.0762	4939.2012	13185.4258	20.4264
1.9905	9.9551	9.9176	5.2766	20.2555	17736.0762	4939.2012	13185.4258	20.4264
1.9956	9.9811	9.9428	5.2859	20.4043	17755.6289	4982.104	13206.8086	20.4774
1.9956	9.9811	9.9428	5.2859	20.4043	17755.6289	4982.104	13206.8086	20.4774
1.9956	9.9811	9.9428	5.2859	20.4043	17755.6289	4982.104	13206.8086	20.4774
1.9956	9.9811	9.9428	5.2859	20.4043	17755.6289	4982.104	13206.8086	20.4774
1.9956	9.9811	9.9428	5.2859	20.4043	17755.6289	4982.104	13206.8086	20.4774
2.0007	10.0065	9.9683	5.299	19.7864	17735.043	5037.4458	13253.916	20.5284
2.0007	10.0065	9.9683	5.299	19.7864	17735.043	5037.4458	13253.916	20.5284
2.0007	10.0065	9.9683	5.299	19.7864	17735.043	5037.4458	13253.916	20.5284
2.0007	10.0065	9.9683	5.299	19.7864	17735.043	5037.4458	13253.916	20.5284
2.0007	10.0065	9.9683	5.299	19.7864	17735.043	5037.4458	13253.916	20.5284
2.0058	10.032	9.9947	5.3322	19.0439	17705.2109	5102.6528	13299.7471	20.5794
2.0058	10.032	9.9947	5.3322	19.0439	17705.2109	5102.6528	13299.7471	20.5794
2.0058	10.032	9.9947	5.3322	19.0439	17705.2109	5102.6528	13299.7471	20.5794
2.0058	10.032	9.9947	5.3322	19.0439	17705.2109	5102.6528	13299.7471	20.5794
2.0058	10.032	9.9947	5.3322	19.0439	17705.2109	5102.6528	13299.7471	20.5794
2.0109	10.0575	10.0199	5.3804	18.968	17658.9844	5121.918	13327.123	20.6304
2.0109	10.0575	10.0199	5.3804	18.968	17658.9844	5121.918	13327.123	20.6304
2.0109	10.0575	10.0199	5.3804	18.968	17658.9844	5121.918	13327.123	20.6304
2.0109	10.0575	10.0199	5.3804	18.968	17658.9844	5121.918	13327.123	20.6304
2.0109	10.0575	10.0199	5.3804	18.968	17658.9844	5121.918	13327.123	20.6304
2.0159	10.0825	10.0469	5.4036	18.5262	17670.8145	5167.5762	13350.7969	20.6804
2.0159	10.0825	10.0469	5.4036	18.5262	17670.8145	5167.5762	13350.7969	20.6804
2.0159	10.0825	10.0469	5.4036	18.5262	17670.8145	5167.5762	13350.7969	20.6804
2.0159	10.0825	10.0469	5.4036	18.5262	17670.8145	5167.5762	13350.7969	20.6804
2.0159	10.0825	10.0469	5.4036	18.5262	17670.8145	5167.5762	13350.7969	20.6804
2.0159	10.0825	10.0469	5.4036	18.5262	17670.8145	5167.5762	13350.7969	20.6804
2.021	10.108	10.0705	5.4151	18.7408	17698.8008	5169.2969	13356.0225	20.7314
2.021	10.108	10.0705	5.4151	18.7408	17698.8008	5169.2969	13356.0225	20.7314
2.021	10.108	10.0705	5.4151	18.7408	17698.8008	5169.2969	13356.0225	20.7314
2.021	10.108	10.0705	5.4151	18.7408	17698.8008	5169.2969	13356.0225	20.7314
2.021	10.108	10.0705	5.4151	18.7408	17698.8008	5169.2969	13356.0225	20.7314
2.0261	10.1334	10.0954	5.4032	19.215	17806.793	5198.8208	13324.3506	20.7824
2.0261	10.1334	10.0954	5.4032	19.215	17806.793	5198.8208	13324.3506	20.7824
2.0261	10.1334	10.0954	5.4032	19.215	17806.793	5198.8208	13324.3506	20.7824
2.0261	10.1334	10.0954	5.4032	19.215	17806.793	5198.8208	13324.3506	20.7824
2.0261	10.1334	10.0954	5.4032	19.215	17806.793	5198.8208	13324.3506	20.7824
2.0312	10.1589	10.1212	5.3984	19.2974	17869.1523	5156.9932	13350.2334	20.8334
2.0312	10.1589	10.1212	5.3984	19.2974	17869.1523	5156.9932	13350.2334	20.8334
2.0312	10.1589	10.1212	5.3984	19.2974	17869.1523	5156.9932	13350.2334	20.8334
2.0312	10.1589	10.1212	5.3984	19.2974	17869.1523	5156.9932	13350.2334	20.8334
2.0312	10.1589	10.1212	5.3984	19.2974	17869.1523	5156.9932	13350.2334	20.8334
2.0363	10.1844	10.1453	5.4468	20.6234	17910.9922	5116.6416	13388.9277	20.8843
2.0363	10.1844	10.1453	5.4468	20.6234	17910.9922	5116.6416	13388.9277	20.8843
2.0363	10.1844	10.1453	5.4468	20.6234	17910.9922	5116.6416	13388.9277	20.8843
2.0363	10.1844	10.1453	5.4468	20.6234	17910.9922	5116.6416	13388.9277	20.8843
2.0363	10.1844	10.1453	5.4468	20.6234	17910.9922	5116.6416	13388.9277	20.8843
2.0414	10.2099	10.171	5.4127	21.3102	18053.1719	5059.4746	13434.9805	20.9353
2.0414	10.2099	10.171	5.4127	21.3102	18053.1719	5059.4746	13434.9805	20.9353
2.0414	10.2099	10.171	5.4127	21.3102	18053.1719	5059.4746	13434.9805	20.9353
2.0414	10.2099	10.171	5.4127	21.3102	18053.1719	5059.4746	13434.9805	20.9353
2.0414	10.2099	10.171	5.4127	21.3102	18053.1719	5059.4746	13434.9805	20.9353
2.0464	10.2349	10.1959	5.5198	22.3155	17989.7891	4940.8008	13541.3359	20.9854
2.0464	10.2349	10.1959	5.5198	22.3155	17989.7891	4940.8008	13541.3359	20.9854
2.0464	10.2349	10.1959	5.5198	22.3155	17989.7891	4940.8008	13541.3359	20.9854
2.0464	10.2349	10.1959	5.5198	22.3155	17989.7891	4940.8008	13541.3359	20.9854
2.0464	10.2349	10.1959	5.5198	22.3155	17989.7891	4940.8008	13541.3359	20.9854
2.0515	10.2603	10.2215	5.5814	23.3617	18002.1426	4803.9365	13622.7354	21.0363
2.0515	10.2603	10.2215	5.5814	23.3617	18002.1426	4803.9365	13622.7354	21.0363
2.0515	10.2603	10.2215	5.5814	23.3617	18002.1426	4803.9365	13622.7354	21.0363
2.0515	10.2603	10.2215	5.5814	23.3617	18002.1426	4803.9365	13622.7354	21.0363
2.0515	10.2603	10.2215	5.5814	23.3617	18002.1426	4803.9365	13622.7354	21.0363
2.0566	10.2853	10.247	5.5797	23.0377	18068.9297	4630.8682	13654.0146	21.0873
2.0566	10.2853	10.247	5.5797	23.0377	18068.9297	4630.8682	13654.0146	21.0873
2.0566	10.2853	10.247	5.5797	23.0377	18068.9297	4630.8682	13654.0146	21.0873
2.0566	10.2853	10.247	5.5797	23.0377	18068.9297	4630.8682	13654.0146	21.0873
2.0566	10.2853	10.247	5.5797	23.0377	18068.9297	4630.8682	13654.0146	21.0873
2.0617	10.3113	10.2739	5.6525	23.2462	18064.877	4139.3486	13677.0928	21.1383
2.0617	10.3113	10.2739	5.6525	23.2462	18064.877	4139.3486	13677.0928	21.1383
2.0617	10.3113	10.2739	5.6525	23.2462	18064.877	4139.3486	13677.0928	21.1383
2.0617	10.3113	10.2739	5.6525	23.2462	18064.877	4139.3486	13677.0928	21.1383
2.0617	10.3113	10.2739	5.6525	23.2462	18064.877	4139.3486	13677.0928	21.1383
2.0667	10.3363	10.2981	5.6457	23.7263	18041.0313	3505.5447	13731.5215	21.1883
2.0667	10.3363	10.2981	5.6457	23.7263	18041.0313	3505.5447	13731.5215	21.1883
2.0667	10.3363	10.2981	5.6457	23.7263	18041.0313	3505.5447	13731.5215	21.1883
2.0667	10.3363	10.2981	5.6457	23.7263	18041.0313	3505.5447	13731.5215	21.1883
2.0667	10.3363	10.2981	5.6457	23.7263	18041.0313	3505.5447	13731.5215	21.1883
2.0667	10.3363	10.2981	5.6457	23.7263	18041.0313	3505.5447	13731.5215	21.1883
2.0718	10.3618	10.324	5.6479	23.0656	18006.0078	3154.8245	13820.1094	21.2393
2.0718	10.3618	10.324	5.6479	23.0656	18006.0078	3154.8245	13820.1094	21.2393
2.0718	10.3618	10.324	5.6479	23.0656	18006.0078	3154.8245	13820.1094	21.2393
2.0718	10.3618	10.324	5.6479	23.0656	18006.0078	3154.8245	13820.1094	21.2393
2.0718	10.3618	10.324	5.6479	23.0656	18006.0078	3154.8245	13820.1094	21.2393
2.0769	10.3873	10.3506	5.6967	22.404	17922.3652	2893.8203	13890.7959	21.2903
2.0769	10.3873	10.3506	5.6967	22.404	17922.3652	2893.8203	13890.7959	21.2903
2.0769	10.3873	10.3506	5.6967	22.404	17922.3652	2893.8203	13890.7959	21.2903
2.0769	10.3873	10.3506	5.6967	22.404	17922.3652	2893.8203	13890.7959	21.2903
2.0769	10.3873	10.3506	5.6967	22.404	17922.3652	2893.8203	13890.7959	21.2903
2.0819	10.4122	10.3745	5.6765	21.6653	17892.0488	2724.1477	13954.9355	21.3403
2.0819	10.4122	10.3745	5.6765	21.6653	17892.0488	2724.1477	13954.9355	21.3403
2.0819	10.4122	10.3745	5.6765	21.6653	17892.0488	2724.1477	13954.9355	21.3403
2.0819	10.4122	10.3745	5.6765	21.6653	17892.0488	2724.1477	13954.9355	21.3403
2.0819	10.4122	10.3745	5.6765	21.6653	17892.0488	2724.1477	13954.9355	21.3403
2.087	10.4377	10.3996	5.6877	21.1869	17864.3477	2669.2742	14012.2344	21.3913
2.087	10.4377	10.3996	5.6877	21.1869	17864.3477	2669.2742	14012.2344	21.3913
2.087	10.4377	10.3996	5.6877	21.1869	17864.3477	2669.2742	14012.2344	21.3913
2.087	10.4377	10.3996	5.6877	21.1869	17864.3477	2669.2742	14012.2344	21.3913
2.087	10.4377	10.3996	5.6877	21.1869	17864.3477	2669.2742	14012.2344	21.3913
2.0921	10.4632	10.4249	5.7102	21.7289	17816.0332	2603.2212	14089.3105	21.4423
2.0921	10.4632	10.4249	5.7102	21.7289	17816.0332	2603.2212	14089.3105	21.4423
2.0921	10.4632	10.4249	5.7102	21.7289	17816.0332	2603.2212	14089.3105	21.4423
2.0921	10.4632	10.4249	5.7102	21.7289	17816.0332	2603.2212	14089.3105	21.4423
2.0921	10.4632	10.4249	5.7102	21.7289	17816.0332	2603.2212	14089.3105	21.4423
2.0972	10.4887	10.4499	5.6993	21.9605	17874.707	2560.8989	14137.8428	21.4933
2.0972	10.4887	10.4499	5.6993	21.9605	17874.707	2560.8989	14137.8428	21.4933
2.0972	10.4887	10.4499	5.6993	21.9605	17874.707	2560.8989	14137.8428	21.4933
2.0972	10.4887	10.4499	5.6993	21.9605	17874.707	2560.8989	14137.8428	21.4933
2.0972	10.4887	10.4499	5.6993	21.9605	17874.707	2560.8989	14137.8428	21.4933
2.1023	10.5142	10.476	5.7324	21.6397	17888.6875	2526.1189	14178.3066	21.5443
2.1023	10.5142	10.476	5.7324	21.6397	17888.6875	2526.1189	14178.3066	21.5443
2.1023	10.5142	10.476	5.7324	21.6397	17888.6875	2526.1189	14178.3066	21.5443
2.1023	10.5142	10.476	5.7324	21.6397	17888.6875	2526.1189	14178.3066	21.5443
2.1023	10.5142	10.476	5.7324	21.6397	17888.6875	2526.1189	14178.3066	21.5443
2.1073	10.5391	10.5023	5.7546	21.236	17934.5078	2512.9495	14170.8496	21.5943
2.1073	10.5391	10.5023	5.7546	21.236	17934.5078	2512.9495	14170.8496	21.5943
2.1073	10.5391	10.5023	5.7546	21.236	17934.5078	2512.9495	14170.8496	21.5943
2.1073	10.5391	10.5023	5.7546	21.236	17934.5078	2512.9495	14170.8496	21.5943
2.1073	10.5391	10.5023	5.7546	21.236	17934.5078	2512.9495	14170.8496	21.5943
2.1124	10.5646	10.5258	5.7657	20.8216	17959.627	2432.3718	14193.8105	21.6453
2.1124	10.5646	10.5258	5.7657	20.8216	17959.627	2432.3718	14193.8105	21.6453
2.1124	10.5646	10.5258	5.7657	20.8216	17959.627	2432.3718	14193.8105	21.6453
2.1124	10.5646	10.5258	5.7657	20.8216	17959.627	2432.3718	14193.8105	21.6453
2.1124	10.5646	10.5258	5.7657	20.8216	17959.627	2432.3718	14193.8105	21.6453
2.1175	10.5901	10.5538	5.8067	20.1057	17916.8652	2044.4259	14229.8076	21.6963
2.1175	10.5901	10.5538	5.8067	20.1057	17916.8652	2044.4259	14229.8076	21.6963
2.1175	10.5901	10.5538	5.8067	20.1057	17916.8652	2044.4259	14229.8076	21.6963
2.1175	10.5901	10.5538	5.8067	20.1057	17916.8652	2044.4259	14229.8076	21.6963
2.1175	10.5901	10.5538	5.8067	20.1057	17916.8652	2044.4259	14229.8076	21.6963
2.1226	10.6151	10.5778	5.7599	19.2873	17856.3926	1459.0096	14281.5469	21.7473
2.1226	10.6151	10.5778	5.7599	19.2873	17856.3926	1459.0096	14281.5469	21.7473
2.1226	10.6151	10.5778	5.7599	19.2873	17856.3926	1459.0096	14281.5469	21.7473
2.1226	10.6151	10.5778	5.7599	19.2873	17856.3926	1459.0096	14281.5469	21.7473
2.1226	10.6151	10.5778	5.7599	19.2873	17856.3926	1459.0096	14281.5469	21.7473
2.1226	10.6151	10.5778	5.7599	19.2873	17856.3926	1459.0096	14281.5469	21.7473
2.1277	10.6411	10.6025	5.7377	18.799	17813.0059	1088.0804	14335.6152	21.7983
2.1277	10.6411	10.6025	5.7377	18.799	17813.0059	1088.0804	14335.6152	21.7983
2.1277	10.6411	10.6025	5.7377	18.799	17813.0059	1088.0804	14335.6152	21.7983
2.1277	10.6411	10.6025	5.7377	18.799	17813.0059	1088.0804	14335.6152	21.7983
2.1277	10.6411	10.6025	5.7377	18.799	17813.0059	1088.0804	14335.6152	21.7983
2.1328	10.6665	10.6277	5.7235	19.2396	17826.0957	846.7323	14362.2598	21.8493
2.1328	10.6665	10.6277	5.7235	19.2396	17826.0957	846.7323	14362.2598	21.8493
2.1328	10.6665	10.6277	5.7235	19.2396	17826.0957	846.7323	14362.2598	21.8493
2.1328	10.6665	10.6277	5.7235	19.2396	17826.0957	846.7323	14362.2598	21.8493
2.1328	10.6665	10.6277	5.7235	19.2396	17826.0957	846.7323	14362.2598	21.8493
2.1379	10.692	10.6518	5.7452	20.6403	17858.4082	760.1566	14370.7539	21.9003
2.1379	10.692	10.6518	5.7452	20.6403	17858.4082	760.1566	14370.7539	21.9003
2.1379	10.692	10.6518	5.7452	20.6403	17858.4082	760.1566	14370.7539	21.9003
2.1379	10.692	10.6518	5.7452	20.6403	17858.4082	760.1566	14370.7539	21.9003
2.1379	10.692	10.6518	5.7452	20.6403	17858.4082	760.1566	14370.7539	21.9003
2.143	10.7175	10.6784	5.724	21.1231	17936.6836	680.1456	14392.1445	21.9513
2.143	10.7175	10.6784	5.724	21.1231	17936.6836	680.1456	14392.1445	21.9513
2.143	10.7175	10.6784	5.724	21.1231	17936.6836	680.1456	14392.1445	21.9513
2.143	10.7175	10.6784	5.724	21.1231	17936.6836	680.1456	14392.1445	21.9513
2.143	10.7175	10.6784	5.724	21.1231	17936.6836	680.1456	14392.1445	21.9513
2.1481	10.743	10.7048	5.7842	21.6103	18012.8633	614.8403	14407.1016	22.0023
2.1481	10.743	10.7048	5.7842	21.6103	18012.8633	614.8403	14407.1016	22.0023
2.1481	10.743	10.7048	5.7842	21.6103	18012.8633	614.8403	14407.1016	22.0023
2.1481	10.743	10.7048	5.7842	21.6103	18012.8633	614.8403	14407.1016	22.0023
2.1481	10.743	10.7048	5.7842	21.6103	18012.8633	614.8403	14407.1016	22.0023
2.1531	10.768	10.7297	5.8087	21.4863	18094.3105	564.6298	14410.7207	22.0523
2.1531	10.768	10.7297	5.8087	21.4863	18094.3105	564.6298	14410.7207	22.0523
2.1531	10.768	10.7297	5.8087	21.4863	18094.3105	564.6298	14410.7207	22.0523
2.1531	10.768	10.7297	5.8087	21.4863	18094.3105	564.6298	14410.7207	22.0523
2.1531	10.768	10.7297	5.8087	21.4863	18094.3105	564.6298	14410.7207	22.0523
2.1582	10.7935	10.7567	5.8705	21.6854	18086.1563	512.4039	14425.6768	22.1033
2.1582	10.7935	10.7567	5.8705	21.6854	18086.1563	512.4039	14425.6768	22.1033
2.1582	10.7935	10.7567	5.8705	21.6854	18086.1563	512.4039	14425.6768	22.1033
2.1582	10.7935	10.7567	5.8705	21.6854	18086.1563	512.4039	14425.6768	22.1033
2.1582	10.7935	10.7567	5.8705	21.6854	18086.1563	512.4039	14425.6768	22.1033
2.1633	10.8189	10.782	5.9047	21.7856	18052.7168	426.5539	14453.8066	22.1543
2.1633	10.8189	10.782	5.9047	21.7856	18052.7168	426.5539	14453.8066	22.1543
2.1633	10.8189	10.782	5.9047	21.7856	18052.7168	426.5539	14453.8066	22.1543
2.1633	10.8189	10.782	5.9047	21.7856	18052.7168	426.5539	14453.8066	22.1543
2.1633	10.8189	10.782	5.9047	21.7856	18052.7168	426.5539	14453.8066	22.1543
2.1684	10.8444	10.8082	5.8927	22.0085	17985.4434	384.186	14478.7881	22.2053
2.1684	10.8444	10.8082	5.8927	22.0085	17985.4434	384.186	14478.7881	22.2053
2.1684	10.8444	10.8082	5.8927	22.0085	17985.4434	384.186	14478.7881	22.2053
2.1684	10.8444	10.8082	5.8927	22.0085	17985.4434	384.186	14478.7881	22.2053
2.1684	10.8444	10.8082	5.8927	22.0085	17985.4434	384.186	14478.7881	22.2053
2.1734	10.8694	10.8321	5.8899	22.4786	17900.9883	328.0247	14534.4834	22.2553
2.1734	10.8694	10.8321	5.8899	22.4786	17900.9883	328.0247	14534.4834	22.2553
2.1734	10.8694	10.8321	5.8899	22.4786	17900.9883	328.0247	14534.4834	22.2553
2.1734	10.8694	10.8321	5.8899	22.4786	17900.9883	328.0247	14534.4834	22.2553
2.1734	10.8694	10.8321	5.8899	22.4786	17900.9883	328.0247	14534.4834	22.2553
2.1784	10.8944	10.8553	5.9042	23.4722	17882.873	333.5308	14540.7861	22.3053
2.1784	10.8944	10.8553	5.9042	23.4722	17882.873	333.5308	14540.7861	22.3053
2.1784	10.8944	10.8553	5.9042	23.4722	17882.873	333.5308	14540.7861	22.3053
2.1784	10.8944	10.8553	5.9042	23.4722	17882.873	333.5308	14540.7861	22.3053
2.1784	10.8944	10.8553	5.9042	23.4722	17882.873	333.5308	14540.7861	22.3053
2.1784	10.8944	10.8553	5.9042	23.4722	17882.873	333.5308	14540.7861	22.3053
2.1835	10.9199	10.8808	5.8672	23.8028	18007.002	372.4936	14525.2178	22.3562
2.1835	10.9199	10.8808	5.8672	23.8028	18007.002	372.4936	14525.2178	22.3562
2.1835	10.9199	10.8808	5.8672	23.8028	18007.002	372.4936	14525.2178	22.3562
2.1835	10.9199	10.8808	5.8672	23.8028	18007.002	372.4936	14525.2178	22.3562
2.1835	10.9199	10.8808	5.8672	23.8028	18007.002	372.4936	14525.2178	22.3562
2.1885	10.9448	10.9056	5.8951	23.7489	18078.6953	414.8933	14527.7441	22.4062
2.1885	10.9448	10.9056	5.8951	23.7489	18078.6953	414.8933	14527.7441	22.4062
2.1885	10.9448	10.9056	5.8951	23.7489	18078.6953	414.8933	14527.7441	22.4062
2.1885	10.9448	10.9056	5.8951	23.7489	18078.6953	414.8933	14527.7441	22.4062
2.1885	10.9448	10.9056	5.8951	23.7489	18078.6953	414.8933	14527.7441	22.4062
2.1935	10.9698	10.9312	5.8746	24.5805	18134.8477	446.4637	14558.8301	22.4562
2.1935	10.9698	10.9312	5.8746	24.5805	18134.8477	446.4637	14558.8301	22.4562
2.1935	10.9698	10.9312	5.8746	24.5805	18134.8477	446.4637	14558.8301	22.4562
2.1935	10.9698	10.9312	5.8746	24.5805	18134.8477	446.4637	14558.8301	22.4562
2.1935	10.9698	10.9312	5.8746	24.5805	18134.8477	446.4637	14558.8301	22.4562
2.1987	10.9953	10.9566	5.9108	24.657	18157.9043	545.564	14594.3057	22.5082
2.1987	10.9953	10.9566	5.9108	24.657	18157.9043	545.564	14594.3057	22.5082
2.1987	10.9953	10.9566	5.9108	24.657	18157.9043	545.564	14594.3057	22.5082
2.1987	10.9953	10.9566	5.9108	24.657	18157.9043	545.564	14594.3057	22.5082
2.1987	10.9953	10.9566	5.9108	24.657	18157.9043	545.564	14594.3057	22.5082
2.2038	11.0213	10.9828	5.9188	24.5737	18178.6641	590.4931	14642.9063	22.5593
2.2038	11.0213	10.9828	5.9188	24.5737	18178.6641	590.4931	14642.9063	22.5593
2.2038	11.0213	10.9828	5.9188	24.5737	18178.6641	590.4931	14642.9063	22.5593
2.2038	11.0213	10.9828	5.9188	24.5737	18178.6641	590.4931	14642.9063	22.5593
2.2038	11.0213	10.9828	5.9188	24.5737	18178.6641	590.4931	14642.9063	22.5593
2.2089	11.0468	11.0084	5.9126	24.1407	18207.4707	593.7418	14678.3223	22.6102
2.2089	11.0468	11.0084	5.9126	24.1407	18207.4707	593.7418	14678.3223	22.6102
2.2089	11.0468	11.0084	5.9126	24.1407	18207.4707	593.7418	14678.3223	22.6102
2.2089	11.0468	11.0084	5.9126	24.1407	18207.4707	593.7418	14678.3223	22.6102
2.2089	11.0468	11.0084	5.9126	24.1407	18207.4707	593.7418	14678.3223	22.6102
2.2139	11.0717	11.0337	5.8961	23.7149	18171.7422	551.4767	14758.3486	22.6602
2.2139	11.0717	11.0337	5.8961	23.7149	18171.7422	551.4767	14758.3486	22.6602
2.2139	11.0717	11.0337	5.8961	23.7149	18171.7422	551.4767	14758.3486	22.6602
2.2139	11.0717	11.0337	5.8961	23.7149	18171.7422	551.4767	14758.3486	22.6602
2.2139	11.0717	11.0337	5.8961	23.7149	18171.7422	551.4767	14758.3486	22.6602
2.219	11.0972	11.0595	5.8839	23.0336	18116.9199	512.6758	14827.7412	22.7112
2.219	11.0972	11.0595	5.8839	23.0336	18116.9199	512.6758	14827.7412	22.7112
2.219	11.0972	11.0595	5.8839	23.0336	18116.9199	512.6758	14827.7412	22.7112
2.219	11.0972	11.0595	5.8839	23.0336	18116.9199	512.6758	14827.7412	22.7112
2.219	11.0972	11.0595	5.8839	23.0336	18116.9199	512.6758	14827.7412	22.7112
2.224	11.1222	11.0842	5.8643	23.7672	18105.5137	496.656	14864.0371	22.7612
2.224	11.1222	11.0842	5.8643	23.7672	18105.5137	496.656	14864.0371	22.7612
2.224	11.1222	11.0842	5.8643	23.7672	18105.5137	496.656	14864.0371	22.7612
2.224	11.1222	11.0842	5.8643	23.7672	18105.5137	496.656	14864.0371	22.7612
2.224	11.1222	11.0842	5.8643	23.7672	18105.5137	496.656	14864.0371	22.7612
2.2291	11.1477	11.1095	5.8676	23.9409	18125.3711	529.5369	14879.29	22.8122
2.2291	11.1477	11.1095	5.8676	23.9409	18125.3711	529.5369	14879.29	22.8122
2.2291	11.1477	11.1095	5.8676	23.9409	18125.3711	529.5369	14879.29	22.8122
2.2291	11.1477	11.1095	5.8676	23.9409	18125.3711	529.5369	14879.29	22.8122
2.2291	11.1477	11.1095	5.8676	23.9409	18125.3711	529.5369	14879.29	22.8122
2.2342	11.1732	11.1341	5.8593	22.9819	18193.6309	608.3146	14877.2646	22.8632
2.2342	11.1732	11.1341	5.8593	22.9819	18193.6309	608.3146	14877.2646	22.8632
2.2342	11.1732	11.1341	5.8593	22.9819	18193.6309	608.3146	14877.2646	22.8632
2.2342	11.1732	11.1341	5.8593	22.9819	18193.6309	608.3146	14877.2646	22.8632
2.2342	11.1732	11.1341	5.8593	22.9819	18193.6309	608.3146	14877.2646	22.8632
2.2342	11.1732	11.1341	5.8593	22.9819	18193.6309	608.3146	14877.2646	22.8632
2.2392	11.1982	11.1592	5.889	22.1608	18204.2969	701.9799	14907.1328	22.9132
2.2392	11.1982	11.1592	5.889	22.1608	18204.2969	701.9799	14907.1328	22.9132
2.2392	11.1982	11.1592	5.889	22.1608	18204.2969	701.9799	14907.1328	22.9132
2.2392	11.1982	11.1592	5.889	22.1608	18204.2969	701.9799	14907.1328	22.9132
2.2392	11.1982	11.1592	5.889	22.1608	18204.2969	701.9799	14907.1328	22.9132
2.2443	11.2236	11.1846	5.9477	22.2619	18236.1113	841.9374	14934.1836	22.9642
2.2443	11.2236	11.1846	5.9477	22.2619	18236.1113	841.9374	14934.1836	22.9642
2.2443	11.2236	11.1846	5.9477	22.2619	18236.1113	841.9374	14934.1836	22.9642
2.2443	11.2236	11.1846	5.9477	22.2619	18236.1113	841.9374	14934.1836	22.9642
2.2443	11.2236	11.1846	5.9477	22.2619	18236.1113	841.9374	14934.1836	22.9642
2.2494	11.2491	11.2107	5.9336	22.9613	18232.1504	1008.114	14986.6875	23.0152
2.2494	11.2491	11.2107	5.9336	22.9613	18232.1504	1008.114	14986.6875	23.0152
2.2494	11.2491	11.2107	5.9336	22.9613	18232.1504	1008.114	14986.6875	23.0152
2.2494	11.2491	11.2107	5.9336	22.9613	18232.1504	1008.114	14986.6875	23.0152
2.2494	11.2491	11.2107	5.9336	22.9613	18232.1504	1008.114	14986.6875	23.0152
2.2544	11.2741	11.2362	5.9663	22.8084	18183.3652	1087.7657	15057.4863	23.0652
2.2544	11.2741	11.2362	5.9663	22.8084	18183.3652	1087.7657	15057.4863	23.0652
2.2544	11.2741	11.2362	5.9663	22.8084	18183.3652	1087.7657	15057.4863	23.0652
2.2544	11.2741	11.2362	5.9663	22.8084	18183.3652	1087.7657	15057.4863	23.0652
2.2544	11.2741	11.2362	5.9663	22.8084	18183.3652	1087.7657	15057.4863	23.0652
2.2594	11.2991	11.261	5.9844	22.9435	18178.666	1177.8239	15085.7607	23.1152
2.2594	11.2991	11.261	5.9844	22.9435	18178.666	1177.8239	15085.7607	23.1152
2.2594	11.2991	11.261	5.9844	22.9435	18178.666	1177.8239	15085.7607	23.1152
2.2594	11.2991	11.261	5.9844	22.9435	18178.666	1177.8239	15085.7607	23.1152
2.2594	11.2991	11.261	5.9844	22.9435	18178.666	1177.8239	15085.7607	23.1152
2.2645	11.3246	11.2867	5.9602	23.0994	18175.5	1294.9186	15139.9189	23.1662
2.2645	11.3246	11.2867	5.9602	23.0994	18175.5	1294.9186	15139.9189	23.1662
2.2645	11.3246	11.2867	5.9602	23.0994	18175.5	1294.9186	15139.9189	23.1662
2.2645	11.3246	11.2867	5.9602	23.0994	18175.5	1294.9186	15139.9189	23.1662
2.2645	11.3246	11.2867	5.9602	23.0994	18175.5	1294.9186	15139.9189	23.1662
2.2696	11.35	11.3116	5.9366	22.4717	18221.7051	1361.1089	15146.3643	23.2172
2.2696	11.35	11.3116	5.9366	22.4717	18221.7051	1361.1089	15146.3643	23.2172
2.2696	11.35	11.3116	5.9366	22.4717	18221.7051	1361.1089	15146.3643	23.2172
2.2696	11.35	11.3116	5.9366	22.4717	18221.7051	1361.1089	15146.3643	23.2172
2.2696	11.35	11.3116	5.9366	22.4717	18221.7051	1361.1089	15146.3643	23.2172
2.2747	11.375	11.3361	5.9669	21.7738	18254.4141	1463.5907	15153.6543	23.2682
2.2747	11.375	11.3361	5.9669	21.7738	18254.4141	1463.5907	15153.6543	23.2682
2.2747	11.375	11.3361	5.9669	21.7738	18254.4141	1463.5907	15153.6543	23.2682
2.2747	11.375	11.3361	5.9669	21.7738	18254.4141	1463.5907	15153.6543	23.2682
2.2747	11.375	11.3361	5.9669	21.7738	18254.4141	1463.5907	15153.6543	23.2682
2.2798	11.401	11.3614	5.968	21.6867	18312.5703	1592.8481	15160.3047	23.3192
2.2798	11.401	11.3614	5.968	21.6867	18312.5703	1592.8481	15160.3047	23.3192
2.2798	11.401	11.3614	5.968	21.6867	18312.5703	1592.8481	15160.3047	23.3192
2.2798	11.401	11.3614	5.968	21.6867	18312.5703	1592.8481	15160.3047	23.3192
2.2798	11.401	11.3614	5.968	21.6867	18312.5703	1592.8481	15160.3047	23.3192
2.2849	11.4265	11.3861	5.9731	22.3808	18398.1621	1670.9574	15178.8711	23.3702
2.2849	11.4265	11.3861	5.9731	22.3808	18398.1621	1670.9574	15178.8711	23.3702
2.2849	11.4265	11.3861	5.9731	22.3808	18398.1621	1670.9574	15178.8711	23.3702
2.2849	11.4265	11.3861	5.9731	22.3808	18398.1621	1670.9574	15178.8711	23.3702
2.2849	11.4265	11.3861	5.9731	22.3808	18398.1621	1670.9574	15178.8711	23.3702
2.2849	11.4265	11.3861	5.9731	22.3808	18398.1621	1670.9574	15178.8711	23.3702
2.29	11.452	11.4125	6.0178	22.2645	18440.9414	1688.7971	15228.3418	23.4212
2.29	11.452	11.4125	6.0178	22.2645	18440.9414	1688.7971	15228.3418	23.4212
2.29	11.452	11.4125	6.0178	22.2645	18440.9414	1688.7971	15228.3418	23.4212
2.29	11.452	11.4125	6.0178	22.2645	18440.9414	1688.7971	15228.3418	23.4212
2.29	11.452	11.4125	6.0178	22.2645	18440.9414	1688.7971	15228.3418	23.4212
2.2951	11.4774	11.4375	6.0118	21.6311	18531.7695	1746.9921	15231.8936	23.4722
2.2951	11.4774	11.4375	6.0118	21.6311	18531.7695	1746.9921	15231.8936	23.4722
2.2951	11.4774	11.4375	6.0118	21.6311	18531.7695	1746.9921	15231.8936	23.4722
2.2951	11.4774	11.4375	6.0118	21.6311	18531.7695	1746.9921	15231.8936	23.4722
2.2951	11.4774	11.4375	6.0118	21.6311	18531.7695	1746.9921	15231.8936	23.4722
2.3002	11.5029	11.463	6.0909	21.3766	18698.2813	1856.3679	15140.7041	23.5232
2.3002	11.5029	11.463	6.0909	21.3766	18698.2813	1856.3679	15140.7041	23.5232
2.3002	11.5029	11.463	6.0909	21.3766	18698.2813	1856.3679	15140.7041	23.5232
2.3002	11.5029	11.463	6.0909	21.3766	18698.2813	1856.3679	15140.7041	23.5232
2.3002	11.5029	11.463	6.0909	21.3766	18698.2813	1856.3679	15140.7041	23.5232
2.3053	11.5284	11.4886	6.1378	21.334	18932.543	2018.0378	14984.0947	23.5742
2.3053	11.5284	11.4886	6.1378	21.334	18932.543	2018.0378	14984.0947	23.5742
2.3053	11.5284	11.4886	6.1378	21.334	18932.543	2018.0378	14984.0947	23.5742
2.3053	11.5284	11.4886	6.1378	21.334	18932.543	2018.0378	14984.0947	23.5742
2.3053	11.5284	11.4886	6.1378	21.334	18932.543	2018.0378	14984.0947	23.5742
2.3103	11.5534	11.5148	6.1231	21.2495	19102.8164	2061.5955	14941.0176	23.6242
2.3103	11.5534	11.5148	6.1231	21.2495	19102.8164	2061.5955	14941.0176	23.6242
2.3103	11.5534	11.5148	6.1231	21.2495	19102.8164	2061.5955	14941.0176	23.6242
2.3103	11.5534	11.5148	6.1231	21.2495	19102.8164	2061.5955	14941.0176	23.6242
2.3103	11.5534	11.5148	6.1231	21.2495	19102.8164	2061.5955	14941.0176	23.6242
2.3154	11.5789	11.5394	6.129	21.3308	19153.3945	2045.9647	14981.7188	23.6752
2.3154	11.5789	11.5394	6.129	21.3308	19153.3945	2045.9647	14981.7188	23.6752
2.3154	11.5789	11.5394	6.129	21.3308	19153.3945	2045.9647	14981.7188	23.6752
2.3154	11.5789	11.5394	6.129	21.3308	19153.3945	2045.9647	14981.7188	23.6752
2.3154	11.5789	11.5394	6.129	21.3308	19153.3945	2045.9647	14981.7188	23.6752
2.3205	11.6044	11.5639	6.1666	21.8561	19189.791	1984.5848	15051.3467	23.7261
2.3205	11.6044	11.5639	6.1666	21.8561	19189.791	1984.5848	15051.3467	23.7261
2.3205	11.6044	11.5639	6.1666	21.8561	19189.791	1984.5848	15051.3467	23.7261
2.3205	11.6044	11.5639	6.1666	21.8561	19189.791	1984.5848	15051.3467	23.7261
2.3205	11.6044	11.5639	6.1666	21.8561	19189.791	1984.5848	15051.3467	23.7261
2.3256	11.6298	11.5895	6.1931	22.0508	19182.9043	1925.9961	15171.6133	23.7771
2.3256	11.6298	11.5895	6.1931	22.0508	19182.9043	1925.9961	15171.6133	23.7771
2.3256	11.6298	11.5895	6.1931	22.0508	19182.9043	1925.9961	15171.6133	23.7771
2.3256	11.6298	11.5895	6.1931	22.0508	19182.9043	1925.9961	15171.6133	23.7771
2.3256	11.6298	11.5895	6.1931	22.0508	19182.9043	1925.9961	15171.6133	23.7771
2.3308	11.6553	11.6154	6.2607	21.9361	19063.6738	1830.0089	15390.8086	23.8291
2.3308	11.6553	11.6154	6.2607	21.9361	19063.6738	1830.0089	15390.8086	23.8291
2.3308	11.6553	11.6154	6.2607	21.9361	19063.6738	1830.0089	15390.8086	23.8291
2.3308	11.6553	11.6154	6.2607	21.9361	19063.6738	1830.0089	15390.8086	23.8291
2.3308	11.6553	11.6154	6.2607	21.9361	19063.6738	1830.0089	15390.8086	23.8291
2.3359	11.6813	11.641	6.3369	22.7738	19011.1914	1821.4561	15554.9795	23.8801
2.3359	11.6813	11.641	6.3369	22.7738	19011.1914	1821.4561	15554.9795	23.8801
2.3359	11.6813	11.641	6.3369	22.7738	19011.1914	1821.4561	15554.9795	23.8801
2.3359	11.6813	11.641	6.3369	22.7738	19011.1914	1821.4561	15554.9795	23.8801
2.3359	11.6813	11.641	6.3369	22.7738	19011.1914	1821.4561	15554.9795	23.8801
2.341	11.7068	11.6672	6.3948	22.5748	19057.6484	1941.5967	15577.9189	23.9311
2.341	11.7068	11.6672	6.3948	22.5748	19057.6484	1941.5967	15577.9189	23.9311
2.341	11.7068	11.6672	6.3948	22.5748	19057.6484	1941.5967	15577.9189	23.9311
2.341	11.7068	11.6672	6.3948	22.5748	19057.6484	1941.5967	15577.9189	23.9311
2.341	11.7068	11.6672	6.3948	22.5748	19057.6484	1941.5967	15577.9189	23.9311
2.341	11.7068	11.6672	6.3948	22.5748	19057.6484	1941.5967	15577.9189	23.9311
2.3461	11.7323	11.6929	6.4918	23.968	19094.8809	2125.1836	15572.8994	23.9821
2.3461	11.7323	11.6929	6.4918	23.968	19094.8809	2125.1836	15572.8994	23.9821
2.3461	11.7323	11.6929	6.4918	23.968	19094.8809	2125.1836	15572.8994	23.9821
2.3461	11.7323	11.6929	6.4918	23.968	19094.8809	2125.1836	15572.8994	23.9821
2.3461	11.7323	11.6929	6.4918	23.968	19094.8809	2125.1836	15572.8994	23.9821
2.3511	11.7573	11.7183	6.552	25.6794	19157.7285	2320.7795	15572.0908	24.0321
2.3511	11.7573	11.7183	6.552	25.6794	19157.7285	2320.7795	15572.0908	24.0321
2.3511	11.7573	11.7183	6.552	25.6794	19157.7285	2320.7795	15572.0908	24.0321
2.3511	11.7573	11.7183	6.552	25.6794	19157.7285	2320.7795	15572.0908	24.0321
2.3511	11.7573	11.7183	6.552	25.6794	19157.7285	2320.7795	15572.0908	24.0321
2.3562	11.7827	11.7441	6.5993	25.0362	19182.5957	2441.1438	15585.0146	24.0831
2.3562	11.7827	11.7441	6.5993	25.0362	19182.5957	2441.1438	15585.0146	24.0831
2.3562	11.7827	11.7441	6.5993	25.0362	19182.5957	2441.1438	15585.0146	24.0831
2.3562	11.7827	11.7441	6.5993	25.0362	19182.5957	2441.1438	15585.0146	24.0831
2.3562	11.7827	11.7441	6.5993	25.0362	19182.5957	2441.1438	15585.0146	24.0831
2.3612	11.8077	11.7695	6.6658	24.4304	19164.8711	2564.4622	15587.6045	24.1331
2.3612	11.8077	11.7695	6.6658	24.4304	19164.8711	2564.4622	15587.6045	24.1331
2.3612	11.8077	11.7695	6.6658	24.4304	19164.8711	2564.4622	15587.6045	24.1331
2.3612	11.8077	11.7695	6.6658	24.4304	19164.8711	2564.4622	15587.6045	24.1331
2.3612	11.8077	11.7695	6.6658	24.4304	19164.8711	2564.4622	15587.6045	24.1331
2.3663	11.8332	11.7954	6.6876	24.2094	19127.3574	2646.2078	15602.9658	24.1841
2.3663	11.8332	11.7954	6.6876	24.2094	19127.3574	2646.2078	15602.9658	24.1841
2.3663	11.8332	11.7954	6.6876	24.2094	19127.3574	2646.2078	15602.9658	24.1841
2.3663	11.8332	11.7954	6.6876	24.2094	19127.3574	2646.2078	15602.9658	24.1841
2.3663	11.8332	11.7954	6.6876	24.2094	19127.3574	2646.2078	15602.9658	24.1841
2.3714	11.8587	11.82	6.7266	24.875	19067.3438	2680.3738	15675.3857	24.2351
2.3714	11.8587	11.82	6.7266	24.875	19067.3438	2680.3738	15675.3857	24.2351
2.3714	11.8587	11.82	6.7266	24.875	19067.3438	2680.3738	15675.3857	24.2351
2.3714	11.8587	11.82	6.7266	24.875	19067.3438	2680.3738	15675.3857	24.2351
2.3714	11.8587	11.82	6.7266	24.875	19067.3438	2680.3738	15675.3857	24.2351
2.3764	11.8836	11.8449	6.7862	25.5005	18983.5645	2660.2029	15785.123	24.2851
2.3764	11.8836	11.8449	6.7862	25.5005	18983.5645	2660.2029	15785.123	24.2851
2.3764	11.8836	11.8449	6.7862	25.5005	18983.5645	2660.2029	15785.123	24.2851
2.3764	11.8836	11.8449	6.7862	25.5005	18983.5645	2660.2029	15785.123	24.2851
2.3764	11.8836	11.8449	6.7862	25.5005	18983.5645	2660.2029	15785.123	24.2851
2.3815	11.9091	11.8694	6.8151	25.1073	18975.7246	2721.0955	15862.248	24.3361
2.3815	11.9091	11.8694	6.8151	25.1073	18975.7246	2721.0955	15862.248	24.3361
2.3815	11.9091	11.8694	6.8151	25.1073	18975.7246	2721.0955	15862.248	24.3361
2.3815	11.9091	11.8694	6.8151	25.1073	18975.7246	2721.0955	15862.248	24.3361
2.3815	11.9091	11.8694	6.8151	25.1073	18975.7246	2721.0955	15862.248	24.3361
2.3866	11.9346	11.8951	6.8495	24.1857	19016.7031	2864.0317	15901.1074	24.3871
2.3866	11.9346	11.8951	6.8495	24.1857	19016.7031	2864.0317	15901.1074	24.3871
2.3866	11.9346	11.8951	6.8495	24.1857	19016.7031	2864.0317	15901.1074	24.3871
2.3866	11.9346	11.8951	6.8495	24.1857	19016.7031	2864.0317	15901.1074	24.3871
2.3866	11.9346	11.8951	6.8495	24.1857	19016.7031	2864.0317	15901.1074	24.3871
2.3916	11.9596	11.9199	6.8964	24.2685	19074.3555	3011.3826	15950.1055	24.4371
2.3916	11.9596	11.9199	6.8964	24.2685	19074.3555	3011.3826	15950.1055	24.4371
2.3916	11.9596	11.9199	6.8964	24.2685	19074.3555	3011.3826	15950.1055	24.4371
2.3916	11.9596	11.9199	6.8964	24.2685	19074.3555	3011.3826	15950.1055	24.4371
2.3916	11.9596	11.9199	6.8964	24.2685	19074.3555	3011.3826	15950.1055	24.4371
2.3968	11.9851	11.9448	6.9543	23.562	19152.3125	3177.1997	15995.626	24.4891
2.3968	11.9851	11.9448	6.9543	23.562	19152.3125	3177.1997	15995.626	24.4891
2.3968	11.9851	11.9448	6.9543	23.562	19152.3125	3177.1997	15995.626	24.4891
2.3968	11.9851	11.9448	6.9543	23.562	19152.3125	3177.1997	15995.626	24.4891
2.3968	11.9851	11.9448	6.9543	23.562	19152.3125	3177.1997	15995.626	24.4891
2.3968	11.9851	11.9448	6.9543	23.562	19152.3125	3177.1997	15995.626	24.4891
2.4019	12.011	11.9706	6.9667	23.0098	19263.1816	3342.1384	16040.833	24.5401
2.4019	12.011	11.9706	6.9667	23.0098	19263.1816	3342.1384	16040.833	24.5401
2.4019	12.011	11.9706	6.9667	23.0098	19263.1816	3342.1384	16040.833	24.5401
2.4019	12.011	11.9706	6.9667	23.0098	19263.1816	3342.1384	16040.833	24.5401
2.4019	12.011	11.9706	6.9667	23.0098	19263.1816	3342.1384	16040.833	24.5401
2.407	12.0365	11.9956	7.0381	22.7524	19383.7949	3620.1111	16049.4023	24.5911
2.407	12.0365	11.9956	7.0381	22.7524	19383.7949	3620.1111	16049.4023	24.5911
2.407	12.0365	11.9956	7.0381	22.7524	19383.7949	3620.1111	16049.4023	24.5911
2.407	12.0365	11.9956	7.0381	22.7524	19383.7949	3620.1111	16049.4023	24.5911
2.407	12.0365	11.9956	7.0381	22.7524	19383.7949	3620.1111	16049.4023	24.5911
2.4121	12.062	12.0217	7.0444	22.4151	19557.6426	3971.627	16066.9297	24.6421
2.4121	12.062	12.0217	7.0444	22.4151	19557.6426	3971.627	16066.9297	24.6421
2.4121	12.062	12.0217	7.0444	22.4151	19557.6426	3971.627	16066.9297	24.6421
2.4121	12.062	12.0217	7.0444	22.4151	19557.6426	3971.627	16066.9297	24.6421
2.4121	12.062	12.0217	7.0444	22.4151	19557.6426	3971.627	16066.9297	24.6421
2.4172	12.0875	12.0468	7.0695	22.2266	19649.0547	4536.3706	16123.7354	24.6931
2.4172	12.0875	12.0468	7.0695	22.2266	19649.0547	4536.3706	16123.7354	24.6931
2.4172	12.0875	12.0468	7.0695	22.2266	19649.0547	4536.3706	16123.7354	24.6931
2.4172	12.0875	12.0468	7.0695	22.2266	19649.0547	4536.3706	16123.7354	24.6931
2.4172	12.0875	12.0468	7.0695	22.2266	19649.0547	4536.3706	16123.7354	24.6931
2.4223	12.113	12.0727	7.1886	22.93	19681.5117	4980.0747	16204.7061	24.7441
2.4223	12.113	12.0727	7.1886	22.93	19681.5117	4980.0747	16204.7061	24.7441
2.4223	12.113	12.0727	7.1886	22.93	19681.5117	4980.0747	16204.7061	24.7441
2.4223	12.113	12.0727	7.1886	22.93	19681.5117	4980.0747	16204.7061	24.7441
2.4223	12.113	12.0727	7.1886	22.93	19681.5117	4980.0747	16204.7061	24.7441
2.4273	12.138	12.0981	7.1798	23.103	19802.0039	5180.7109	16253.2803	24.7941
2.4273	12.138	12.0981	7.1798	23.103	19802.0039	5180.7109	16253.2803	24.7941
2.4273	12.138	12.0981	7.1798	23.103	19802.0039	5180.7109	16253.2803	24.7941
2.4273	12.138	12.0981	7.1798	23.103	19802.0039	5180.7109	16253.2803	24.7941
2.4273	12.138	12.0981	7.1798	23.103	19802.0039	5180.7109	16253.2803	24.7941
2.4324	12.1634	12.1239	7.2818	22.9533	19875.002	5311.2856	16240.7871	24.8451
2.4324	12.1634	12.1239	7.2818	22.9533	19875.002	5311.2856	16240.7871	24.8451
2.4324	12.1634	12.1239	7.2818	22.9533	19875.002	5311.2856	16240.7871	24.8451
2.4324	12.1634	12.1239	7.2818	22.9533	19875.002	5311.2856	16240.7871	24.8451
2.4324	12.1634	12.1239	7.2818	22.9533	19875.002	5311.2856	16240.7871	24.8451
2.4374	12.1884	12.1487	7.3749	22.353	19944.3086	5368.8818	16244.6943	24.8951
2.4374	12.1884	12.1487	7.3749	22.353	19944.3086	5368.8818	16244.6943	24.8951
2.4374	12.1884	12.1487	7.3749	22.353	19944.3086	5368.8818	16244.6943	24.8951
2.4374	12.1884	12.1487	7.3749	22.353	19944.3086	5368.8818	16244.6943	24.8951
2.4374	12.1884	12.1487	7.3749	22.353	19944.3086	5368.8818	16244.6943	24.8951
2.4424	12.2134	12.1732	7.4304	21.9601	20015.4727	5482.9561	16252.0723	24.9451
2.4424	12.2134	12.1732	7.4304	21.9601	20015.4727	5482.9561	16252.0723	24.9451
2.4424	12.2134	12.1732	7.4304	21.9601	20015.4727	5482.9561	16252.0723	24.9451
2.4424	12.2134	12.1732	7.4304	21.9601	20015.4727	5482.9561	16252.0723	24.9451
2.4424	12.2134	12.1732	7.4304	21.9601	20015.4727	5482.9561	16252.0723	24.9451
2.4475	12.2389	12.1985	7.5068	21.7834	20101.1758	5692.1548	16247.248	24.9961
2.4475	12.2389	12.1985	7.5068	21.7834	20101.1758	5692.1548	16247.248	24.9961
2.4475	12.2389	12.1985	7.5068	21.7834	20101.1758	5692.1548	16247.248	24.9961
2.4475	12.2389	12.1985	7.5068	21.7834	20101.1758	5692.1548	16247.248	24.9961
2.4475	12.2389	12.1985	7.5068	21.7834	20101.1758	5692.1548	16247.248	24.9961
2.4475	12.2389	12.1985	7.5068	21.7834	20101.1758	5692.1548	16247.248	24.9961
2.4526	12.2644	12.2244	7.6247	21.4802	20137.4785	5958.564	16264.3232	25.0471
2.4526	12.2644	12.2244	7.6247	21.4802	20137.4785	5958.564	16264.3232	25.0471
2.4526	12.2644	12.2244	7.6247	21.4802	20137.4785	5958.564	16264.3232	25.0471
2.4526	12.2644	12.2244	7.6247	21.4802	20137.4785	5958.564	16264.3232	25.0471
2.4526	12.2644	12.2244	7.6247	21.4802	20137.4785	5958.564	16264.3232	25.0471
2.4577	12.2898	12.2509	7.7335	21.2732	20123.0918	6247.2158	16293.167	25.098
2.4577	12.2898	12.2509	7.7335	21.2732	20123.0918	6247.2158	16293.167	25.098
2.4577	12.2898	12.2509	7.7335	21.2732	20123.0918	6247.2158	16293.167	25.098
2.4577	12.2898	12.2509	7.7335	21.2732	20123.0918	6247.2158	16293.167	25.098
2.4577	12.2898	12.2509	7.7335	21.2732	20123.0918	6247.2158	16293.167	25.098
2.4628	12.3153	12.277	7.8159	21.3066	20065.4355	6417.4419	16371.9873	25.149
2.4628	12.3153	12.277	7.8159	21.3066	20065.4355	6417.4419	16371.9873	25.149
2.4628	12.3153	12.277	7.8159	21.3066	20065.4355	6417.4419	16371.9873	25.149
2.4628	12.3153	12.277	7.8159	21.3066	20065.4355	6417.4419	16371.9873	25.149
2.4628	12.3153	12.277	7.8159	21.3066	20065.4355	6417.4419	16371.9873	25.149
2.4678	12.3403	12.3015	7.8618	21.1474	20047.7051	6543.8511	16434.6582	25.199
2.4678	12.3403	12.3015	7.8618	21.1474	20047.7051	6543.8511	16434.6582	25.199
2.4678	12.3403	12.3015	7.8618	21.1474	20047.7051	6543.8511	16434.6582	25.199
2.4678	12.3403	12.3015	7.8618	21.1474	20047.7051	6543.8511	16434.6582	25.199
2.4678	12.3403	12.3015	7.8618	21.1474	20047.7051	6543.8511	16434.6582	25.199
2.4729	12.3653	12.3276	7.912	22.4711	20085.5488	6727.1616	16442.0234	25.25
2.4729	12.3653	12.3276	7.912	22.4711	20085.5488	6727.1616	16442.0234	25.25
2.4729	12.3653	12.3276	7.912	22.4711	20085.5488	6727.1616	16442.0234	25.25
2.4729	12.3653	12.3276	7.912	22.4711	20085.5488	6727.1616	16442.0234	25.25
2.4729	12.3653	12.3276	7.912	22.4711	20085.5488	6727.1616	16442.0234	25.25
2.478	12.3913	12.3522	7.9445	22.1331	20126.8125	6826.5327	16458.707	25.301
2.478	12.3913	12.3522	7.9445	22.1331	20126.8125	6826.5327	16458.707	25.301
2.478	12.3913	12.3522	7.9445	22.1331	20126.8125	6826.5327	16458.707	25.301
2.478	12.3913	12.3522	7.9445	22.1331	20126.8125	6826.5327	16458.707	25.301
2.478	12.3913	12.3522	7.9445	22.1331	20126.8125	6826.5327	16458.707	25.301
2.4831	12.4167	12.3765	8.0341	22.205	20102.6934	6848.6533	16523.3301	25.352
2.4831	12.4167	12.3765	8.0341	22.205	20102.6934	6848.6533	16523.3301	25.352
2.4831	12.4167	12.3765	8.0341	22.205	20102.6934	6848.6533	16523.3301	25.352
2.4831	12.4167	12.3765	8.0341	22.205	20102.6934	6848.6533	16523.3301	25.352
2.4831	12.4167	12.3765	8.0341	22.205	20102.6934	6848.6533	16523.3301	25.352
2.4881	12.4417	12.4025	8.0752	22.8731	20075.7344	6894.8979	16619.9785	25.402
2.4881	12.4417	12.4025	8.0752	22.8731	20075.7344	6894.8979	16619.9785	25.402
2.4881	12.4417	12.4025	8.0752	22.8731	20075.7344	6894.8979	16619.9785	25.402
2.4881	12.4417	12.4025	8.0752	22.8731	20075.7344	6894.8979	16619.9785	25.402
2.4881	12.4417	12.4025	8.0752	22.8731	20075.7344	6894.8979	16619.9785	25.402
2.4932	12.4672	12.4272	8.0908	23.498	20164.6875	7026.4072	16634.4863	25.453
2.4932	12.4672	12.4272	8.0908	23.498	20164.6875	7026.4072	16634.4863	25.453
2.4932	12.4672	12.4272	8.0908	23.498	20164.6875	7026.4072	16634.4863	25.453
2.4932	12.4672	12.4272	8.0908	23.498	20164.6875	7026.4072	16634.4863	25.453
2.4932	12.4672	12.4272	8.0908	23.498	20164.6875	7026.4072	16634.4863	25.453
2.4983	12.4927	12.4529	8.1153	22.7768	20211.1992	7149.5562	16663.875	25.504
2.4983	12.4927	12.4529	8.1153	22.7768	20211.1992	7149.5562	16663.875	25.504
2.4983	12.4927	12.4529	8.1153	22.7768	20211.1992	7149.5562	16663.875	25.504
2.4983	12.4927	12.4529	8.1153	22.7768	20211.1992	7149.5562	16663.875	25.504
2.4983	12.4927	12.4529	8.1153	22.7768	20211.1992	7149.5562	16663.875	25.504
2.5034	12.5182	12.478	8.1881	23.5673	20232.5273	7265.5859	16713.2148	25.555
2.5034	12.5182	12.478	8.1881	23.5673	20232.5273	7265.5859	16713.2148	25.555
2.5034	12.5182	12.478	8.1881	23.5673	20232.5273	7265.5859	16713.2148	25.555
2.5034	12.5182	12.478	8.1881	23.5673	20232.5273	7265.5859	16713.2148	25.555
2.5034	12.5182	12.478	8.1881	23.5673	20232.5273	7265.5859	16713.2148	25.555
2.5034	12.5182	12.478	8.1881	23.5673	20232.5273	7265.5859	16713.2148	25.555
2.5084	12.5432	12.5036	8.2735	24.7743	20296.4941	7314.002	16732.1016	25.605
2.5084	12.5432	12.5036	8.2735	24.7743	20296.4941	7314.002	16732.1016	25.605
2.5084	12.5432	12.5036	8.2735	24.7743	20296.4941	7314.002	16732.1016	25.605
2.5084	12.5432	12.5036	8.2735	24.7743	20296.4941	7314.002	16732.1016	25.605
2.5084	12.5432	12.5036	8.2735	24.7743	20296.4941	7314.002	16732.1016	25.605
2.5135	12.5686	12.5293	8.3066	24.9276	20356.8418	7353.0537	16737.2891	25.656
2.5135	12.5686	12.5293	8.3066	24.9276	20356.8418	7353.0537	16737.2891	25.656
2.5135	12.5686	12.5293	8.3066	24.9276	20356.8418	7353.0537	16737.2891	25.656
2.5135	12.5686	12.5293	8.3066	24.9276	20356.8418	7353.0537	16737.2891	25.656
2.5135	12.5686	12.5293	8.3066	24.9276	20356.8418	7353.0537	16737.2891	25.656
2.5186	12.5941	12.5548	8.2983	24.0127	20412.9063	7337.3599	16777.2383	25.707
2.5186	12.5941	12.5548	8.2983	24.0127	20412.9063	7337.3599	16777.2383	25.707
2.5186	12.5941	12.5548	8.2983	24.0127	20412.9063	7337.3599	16777.2383	25.707
2.5186	12.5941	12.5548	8.2983	24.0127	20412.9063	7337.3599	16777.2383	25.707
2.5186	12.5941	12.5548	8.2983	24.0127	20412.9063	7337.3599	16777.2383	25.707
2.5236	12.6191	12.5809	8.3357	23.3177	20430.2344	7323.4678	16803.4902	25.757
2.5236	12.6191	12.5809	8.3357	23.3177	20430.2344	7323.4678	16803.4902	25.757
2.5236	12.6191	12.5809	8.3357	23.3177	20430.2344	7323.4678	16803.4902	25.757
2.5236	12.6191	12.5809	8.3357	23.3177	20430.2344	7323.4678	16803.4902	25.757
2.5236	12.6191	12.5809	8.3357	23.3177	20430.2344	7323.4678	16803.4902	25.757
2.5287	12.6446	12.6044	8.3651	23.5422	20460.7539	7281.2476	16847.168	25.808
2.5287	12.6446	12.6044	8.3651	23.5422	20460.7539	7281.2476	16847.168	25.808
2.5287	12.6446	12.6044	8.3651	23.5422	20460.7539	7281.2476	16847.168	25.808
2.5287	12.6446	12.6044	8.3651	23.5422	20460.7539	7281.2476	16847.168	25.808
2.5287	12.6446	12.6044	8.3651	23.5422	20460.7539	7281.2476	16847.168	25.808
2.5338	12.6701	12.631	8.4563	23.0586	20444.1406	7209.1719	16906.9766	25.859
2.5338	12.6701	12.631	8.4563	23.0586	20444.1406	7209.1719	16906.9766	25.859
2.5338	12.6701	12.631	8.4563	23.0586	20444.1406	7209.1719	16906.9766	25.859
2.5338	12.6701	12.631	8.4563	23.0586	20444.1406	7209.1719	16906.9766	25.859
2.5338	12.6701	12.631	8.4563	23.0586	20444.1406	7209.1719	16906.9766	25.859
2.5389	12.695	12.6558	8.5497	23.2492	20472.0293	7185.4014	16911.9375	25.91
2.5389	12.695	12.6558	8.5497	23.2492	20472.0293	7185.4014	16911.9375	25.91
2.5389	12.695	12.6558	8.5497	23.2492	20472.0293	7185.4014	16911.9375	25.91
2.5389	12.695	12.6558	8.5497	23.2492	20472.0293	7185.4014	16911.9375	25.91
2.5389	12.695	12.6558	8.5497	23.2492	20472.0293	7185.4014	16911.9375	25.91
2.544	12.721	12.6819	8.6386	25.1269	20522.8125	7163.9771	16926.6973	25.961
2.544	12.721	12.6819	8.6386	25.1269	20522.8125	7163.9771	16926.6973	25.961
2.544	12.721	12.6819	8.6386	25.1269	20522.8125	7163.9771	16926.6973	25.961
2.544	12.721	12.6819	8.6386	25.1269	20522.8125	7163.9771	16926.6973	25.961
2.544	12.721	12.6819	8.6386	25.1269	20522.8125	7163.9771	16926.6973	25.961
2.549	12.746	12.7076	8.6418	24.4351	20574.7813	7147.4697	16925.7188	26.011
2.549	12.746	12.7076	8.6418	24.4351	20574.7813	7147.4697	16925.7188	26.011
2.549	12.746	12.7076	8.6418	24.4351	20574.7813	7147.4697	16925.7188	26.011
2.549	12.746	12.7076	8.6418	24.4351	20574.7813	7147.4697	16925.7188	26.011
2.549	12.746	12.7076	8.6418	24.4351	20574.7813	7147.4697	16925.7188	26.011
2.5541	12.7715	12.7318	8.6642	24.1496	20625.6523	7128.9233	16918.1875	26.062
2.5541	12.7715	12.7318	8.6642	24.1496	20625.6523	7128.9233	16918.1875	26.062
2.5541	12.7715	12.7318	8.6642	24.1496	20625.6523	7128.9233	16918.1875	26.062
2.5541	12.7715	12.7318	8.6642	24.1496	20625.6523	7128.9233	16918.1875	26.062
2.5541	12.7715	12.7318	8.6642	24.1496	20625.6523	7128.9233	16918.1875	26.062
2.5591	12.7965	12.7566	8.6672	24.3483	20662.3672	7048.7749	16955.3398	26.112
2.5591	12.7965	12.7566	8.6672	24.3483	20662.3672	7048.7749	16955.3398	26.112
2.5591	12.7965	12.7566	8.6672	24.3483	20662.3672	7048.7749	16955.3398	26.112
2.5591	12.7965	12.7566	8.6672	24.3483	20662.3672	7048.7749	16955.3398	26.112
2.5591	12.7965	12.7566	8.6672	24.3483	20662.3672	7048.7749	16955.3398	26.112
2.5591	12.7965	12.7566	8.6672	24.3483	20662.3672	7048.7749	16955.3398	26.112
2.5642	12.822	12.7821	8.661	24.5937	20718.7793	6927.8833	17002.1992	26.1629
2.5642	12.822	12.7821	8.661	24.5937	20718.7793	6927.8833	17002.1992	26.1629
2.5642	12.822	12.7821	8.661	24.5937	20718.7793	6927.8833	17002.1992	26.1629
2.5642	12.822	12.7821	8.661	24.5937	20718.7793	6927.8833	17002.1992	26.1629
2.5642	12.822	12.7821	8.661	24.5937	20718.7793	6927.8833	17002.1992	26.1629
2.5692	12.8469	12.8074	8.6531	24.6219	20760.0313	6809.2759	17050.6191	26.213
2.5692	12.8469	12.8074	8.6531	24.6219	20760.0313	6809.2759	17050.6191	26.213
2.5692	12.8469	12.8074	8.6531	24.6219	20760.0313	6809.2759	17050.6191	26.213
2.5692	12.8469	12.8074	8.6531	24.6219	20760.0313	6809.2759	17050.6191	26.213
2.5692	12.8469	12.8074	8.6531	24.6219	20760.0313	6809.2759	17050.6191	26.213
2.5743	12.8724	12.8321	8.6843	25.706	20827.9453	6643.2295	17114.0684	26.264
2.5743	12.8724	12.8321	8.6843	25.706	20827.9453	6643.2295	17114.0684	26.264
2.5743	12.8724	12.8321	8.6843	25.706	20827.9453	6643.2295	17114.0684	26.264
2.5743	12.8724	12.8321	8.6843	25.706	20827.9453	6643.2295	17114.0684	26.264
2.5743	12.8724	12.8321	8.6843	25.706	20827.9453	6643.2295	17114.0684	26.264
2.5794	12.8979	12.8581	8.6968	25.4076	20816.5469	6430.4004	17234.0254	26.315
2.5794	12.8979	12.8581	8.6968	25.4076	20816.5469	6430.4004	17234.0254	26.315
2.5794	12.8979	12.8581	8.6968	25.4076	20816.5469	6430.4004	17234.0254	26.315
2.5794	12.8979	12.8581	8.6968	25.4076	20816.5469	6430.4004	17234.0254	26.315
2.5794	12.8979	12.8581	8.6968	25.4076	20816.5469	6430.4004	17234.0254	26.315
2.5844	12.9229	12.8842	8.7991	25.2351	20775.5449	6294.5293	17315.1973	26.365
2.5844	12.9229	12.8842	8.7991	25.2351	20775.5449	6294.5293	17315.1973	26.365
2.5844	12.9229	12.8842	8.7991	25.2351	20775.5449	6294.5293	17315.1973	26.365
2.5844	12.9229	12.8842	8.7991	25.2351	20775.5449	6294.5293	17315.1973	26.365
2.5844	12.9229	12.8842	8.7991	25.2351	20775.5449	6294.5293	17315.1973	26.365
2.5894	12.9479	12.9093	8.7915	25.1687	20802.9512	6245.3931	17350.7266	26.415
2.5894	12.9479	12.9093	8.7915	25.1687	20802.9512	6245.3931	17350.7266	26.415
2.5894	12.9479	12.9093	8.7915	25.1687	20802.9512	6245.3931	17350.7266	26.415
2.5894	12.9479	12.9093	8.7915	25.1687	20802.9512	6245.3931	17350.7266	26.415
2.5894	12.9479	12.9093	8.7915	25.1687	20802.9512	6245.3931	17350.7266	26.415
2.5945	12.9733	12.9335	8.8017	24.3501	20825.5625	6247.9341	17366.5938	26.4759
2.5945	12.9733	12.9335	8.8017	24.3501	20825.5625	6247.9341	17366.5938	26.4759
2.5945	12.9733	12.9335	8.8017	24.3501	20825.5625	6247.9341	17366.5938	26.4759
2.5945	12.9733	12.9335	8.8017	24.3501	20825.5625	6247.9341	17366.5938	26.4759
2.5945	12.9733	12.9335	8.8017	24.3501	20825.5625	6247.9341	17366.5938	26.4759
2.6005	13.0033	12.9651	8.895	24.2506	20826.4277	6271.1172	17356.2539	26.5259
2.6005	13.0033	12.9651	8.895	24.2506	20826.4277	6271.1172	17356.2539	26.5259
2.6005	13.0033	12.9651	8.895	24.2506	20826.4277	6271.1172	17356.2539	26.5259
2.6005	13.0033	12.9651	8.895	24.2506	20826.4277	6271.1172	17356.2539	26.5259
2.6005	13.0033	12.9651	8.895	24.2506	20826.4277	6271.1172	17356.2539	26.5259
2.6055	13.0283	12.9907	8.8991	24.804	20856.0391	6283.6699	17355.498	26.5759
2.6055	13.0283	12.9907	8.8991	24.804	20856.0391	6283.6699	17355.498	26.5759
2.6055	13.0283	12.9907	8.8991	24.804	20856.0391	6283.6699	17355.498	26.5759
2.6055	13.0283	12.9907	8.8991	24.804	20856.0391	6283.6699	17355.498	26.5759
2.6055	13.0283	12.9907	8.8991	24.804	20856.0391	6283.6699	17355.498	26.5759
2.6106	13.0538	13.0139	8.9502	26.1618	20867.6074	6299.73	17355.1699	26.6269
2.6106	13.0538	13.0139	8.9502	26.1618	20867.6074	6299.73	17355.1699	26.6269
2.6106	13.0538	13.0139	8.9502	26.1618	20867.6074	6299.73	17355.1699	26.6269
2.6106	13.0538	13.0139	8.9502	26.1618	20867.6074	6299.73	17355.1699	26.6269
2.6106	13.0538	13.0139	8.9502	26.1618	20867.6074	6299.73	17355.1699	26.6269
2.6157	13.0793	13.0415	8.9841	27.2918	20869.2969	6298.582	17361.6348	26.6779
2.6157	13.0793	13.0415	8.9841	27.2918	20869.2969	6298.582	17361.6348	26.6779
2.6157	13.0793	13.0415	8.9841	27.2918	20869.2969	6298.582	17361.6348	26.6779
2.6157	13.0793	13.0415	8.9841	27.2918	20869.2969	6298.582	17361.6348	26.6779
2.6157	13.0793	13.0415	8.9841	27.2918	20869.2969	6298.582	17361.6348	26.6779
2.6157	13.0793	13.0415	8.9841	27.2918	20869.2969	6298.582	17361.6348	26.6779
2.6208	13.1047	13.068	9.0269	27.0199	20847.0977	6288.0176	17368.8066	26.7289
2.6208	13.1047	13.068	9.0269	27.0199	20847.0977	6288.0176	17368.8066	26.7289
2.6208	13.1047	13.068	9.0269	27.0199	20847.0977	6288.0176	17368.8066	26.7289
2.6208	13.1047	13.068	9.0269	27.0199	20847.0977	6288.0176	17368.8066	26.7289
2.6208	13.1047	13.068	9.0269	27.0199	20847.0977	6288.0176	17368.8066	26.7289
2.6259	13.1302	13.0911	9.0084	27.0107	20845.2051	6280.436	17383.8047	26.7799
2.6259	13.1302	13.0911	9.0084	27.0107	20845.2051	6280.436	17383.8047	26.7799
2.6259	13.1302	13.0911	9.0084	27.0107	20845.2051	6280.436	17383.8047	26.7799
2.6259	13.1302	13.0911	9.0084	27.0107	20845.2051	6280.436	17383.8047	26.7799
2.6259	13.1302	13.0911	9.0084	27.0107	20845.2051	6280.436	17383.8047	26.7799
2.631	13.1552	13.1169	9.074	27.2252	20746.7695	6190.583	17451.293	26.8309
2.631	13.1552	13.1169	9.074	27.2252	20746.7695	6190.583	17451.293	26.8309
2.631	13.1552	13.1169	9.074	27.2252	20746.7695	6190.583	17451.293	26.8309
2.631	13.1552	13.1169	9.074	27.2252	20746.7695	6190.583	17451.293	26.8309
2.631	13.1552	13.1169	9.074	27.2252	20746.7695	6190.583	17451.293	26.8309
2.6361	13.1812	13.1413	9.0858	26.7214	20680.877	6091.4082	17524.9941	26.8819
2.6361	13.1812	13.1413	9.0858	26.7214	20680.877	6091.4082	17524.9941	26.8819
2.6361	13.1812	13.1413	9.0858	26.7214	20680.877	6091.4082	17524.9941	26.8819
2.6361	13.1812	13.1413	9.0858	26.7214	20680.877	6091.4082	17524.9941	26.8819
2.6361	13.1812	13.1413	9.0858	26.7214	20680.877	6091.4082	17524.9941	26.8819
2.6411	13.2062	13.1684	9.1817	26.834	20640.0156	6003.3838	17560.1055	26.9319
2.6411	13.2062	13.1684	9.1817	26.834	20640.0156	6003.3838	17560.1055	26.9319
2.6411	13.2062	13.1684	9.1817	26.834	20640.0156	6003.3838	17560.1055	26.9319
2.6411	13.2062	13.1684	9.1817	26.834	20640.0156	6003.3838	17560.1055	26.9319
2.6411	13.2062	13.1684	9.1817	26.834	20640.0156	6003.3838	17560.1055	26.9319
2.6462	13.2316	13.1922	9.1907	26.2011	20676.373	5892.9619	17561.6523	26.9829
2.6462	13.2316	13.1922	9.1907	26.2011	20676.373	5892.9619	17561.6523	26.9829
2.6462	13.2316	13.1922	9.1907	26.2011	20676.373	5892.9619	17561.6523	26.9829
2.6462	13.2316	13.1922	9.1907	26.2011	20676.373	5892.9619	17561.6523	26.9829
2.6462	13.2316	13.1922	9.1907	26.2011	20676.373	5892.9619	17561.6523	26.9829
2.6513	13.2571	13.2187	9.2164	26.1667	20697.4277	5706.5684	17569.8418	27.0339
2.6513	13.2571	13.2187	9.2164	26.1667	20697.4277	5706.5684	17569.8418	27.0339
2.6513	13.2571	13.2187	9.2164	26.1667	20697.4277	5706.5684	17569.8418	27.0339
2.6513	13.2571	13.2187	9.2164	26.1667	20697.4277	5706.5684	17569.8418	27.0339
2.6513	13.2571	13.2187	9.2164	26.1667	20697.4277	5706.5684	17569.8418	27.0339
2.6564	13.2826	13.2443	9.2561	26.0645	20708.209	5562.3608	17582.4785	27.0849
2.6564	13.2826	13.2443	9.2561	26.0645	20708.209	5562.3608	17582.4785	27.0849
2.6564	13.2826	13.2443	9.2561	26.0645	20708.209	5562.3608	17582.4785	27.0849
2.6564	13.2826	13.2443	9.2561	26.0645	20708.209	5562.3608	17582.4785	27.0849
2.6564	13.2826	13.2443	9.2561	26.0645	20708.209	5562.3608	17582.4785	27.0849
2.6614	13.3076	13.2685	9.3165	26.6821	20743.8184	5493.6465	17584.1582	27.1349
2.6614	13.3076	13.2685	9.3165	26.6821	20743.8184	5493.6465	17584.1582	27.1349
2.6614	13.3076	13.2685	9.3165	26.6821	20743.8184	5493.6465	17584.1582	27.1349
2.6614	13.3076	13.2685	9.3165	26.6821	20743.8184	5493.6465	17584.1582	27.1349
2.6614	13.3076	13.2685	9.3165	26.6821	20743.8184	5493.6465	17584.1582	27.1349
2.6665	13.3331	13.2933	9.3206	26.6784	20795.9531	5441.167	17602.0215	27.1859
2.6665	13.3331	13.2933	9.3206	26.6784	20795.9531	5441.167	17602.0215	27.1859
2.6665	13.3331	13.2933	9.3206	26.6784	20795.9531	5441.167	17602.0215	27.1859
2.6665	13.3331	13.2933	9.3206	26.6784	20795.9531	5441.167	17602.0215	27.1859
2.6665	13.3331	13.2933	9.3206	26.6784	20795.9531	5441.167	17602.0215	27.1859
2.6665	13.3331	13.2933	9.3206	26.6784	20795.9531	5441.167	17602.0215	27.1859
2.6716	13.3585	13.3198	9.3527	26.2656	20833.7871	5363.0103	17660.3945	27.2369
2.6716	13.3585	13.3198	9.3527	26.2656	20833.7871	5363.0103	17660.3945	27.2369
2.6716	13.3585	13.3198	9.3527	26.2656	20833.7871	5363.0103	17660.3945	27.2369
2.6716	13.3585	13.3198	9.3527	26.2656	20833.7871	5363.0103	17660.3945	27.2369
2.6716	13.3585	13.3198	9.3527	26.2656	20833.7871	5363.0103	17660.3945	27.2369
2.6766	13.3835	13.3426	9.3974	25.9732	20890.2402	5325.0225	17687.582	27.2869
2.6766	13.3835	13.3426	9.3974	25.9732	20890.2402	5325.0225	17687.582	27.2869
2.6766	13.3835	13.3426	9.3974	25.9732	20890.2402	5325.0225	17687.582	27.2869
2.6766	13.3835	13.3426	9.3974	25.9732	20890.2402	5325.0225	17687.582	27.2869
2.6766	13.3835	13.3426	9.3974	25.9732	20890.2402	5325.0225	17687.582	27.2869
2.6817	13.409	13.3692	9.4348	25.4684	20941.4238	5290.2437	17728.1777	27.3379
2.6817	13.409	13.3692	9.4348	25.4684	20941.4238	5290.2437	17728.1777	27.3379
2.6817	13.409	13.3692	9.4348	25.4684	20941.4238	5290.2437	17728.1777	27.3379
2.6817	13.409	13.3692	9.4348	25.4684	20941.4238	5290.2437	17728.1777	27.3379
2.6817	13.409	13.3692	9.4348	25.4684	20941.4238	5290.2437	17728.1777	27.3379
2.6868	13.4345	13.395	9.5025	25.959	20939.373	5228.4634	17802.6973	27.3889
2.6868	13.4345	13.395	9.5025	25.959	20939.373	5228.4634	17802.6973	27.3889
2.6868	13.4345	13.395	9.5025	25.959	20939.373	5228.4634	17802.6973	27.3889
2.6868	13.4345	13.395	9.5025	25.959	20939.373	5228.4634	17802.6973	27.3889
2.6868	13.4345	13.395	9.5025	25.959	20939.373	5228.4634	17802.6973	27.3889
2.6919	13.46	13.4206	9.4438	26.2897	21063.7324	5223.6978	17807.1074	27.4399
2.6919	13.46	13.4206	9.4438	26.2897	21063.7324	5223.6978	17807.1074	27.4399
2.6919	13.46	13.4206	9.4438	26.2897	21063.7324	5223.6978	17807.1074	27.4399
2.6919	13.46	13.4206	9.4438	26.2897	21063.7324	5223.6978	17807.1074	27.4399
2.6919	13.46	13.4206	9.4438	26.2897	21063.7324	5223.6978	17807.1074	27.4399
2.6971	13.4855	13.4457	9.4461	26.6884	21197.7402	5232.9673	17801.5879	27.4919
2.6971	13.4855	13.4457	9.4461	26.6884	21197.7402	5232.9673	17801.5879	27.4919
2.6971	13.4855	13.4457	9.4461	26.6884	21197.7402	5232.9673	17801.5879	27.4919
2.6971	13.4855	13.4457	9.4461	26.6884	21197.7402	5232.9673	17801.5879	27.4919
2.6971	13.4855	13.4457	9.4461	26.6884	21197.7402	5232.9673	17801.5879	27.4919
2.7022	13.5114	13.4728	9.5267	27.1756	21251.0996	5207.3101	17831.9863	27.5429
2.7022	13.5114	13.4728	9.5267	27.1756	21251.0996	5207.3101	17831.9863	27.5429
2.7022	13.5114	13.4728	9.5267	27.1756	21251.0996	5207.3101	17831.9863	27.5429
2.7022	13.5114	13.4728	9.5267	27.1756	21251.0996	5207.3101	17831.9863	27.5429
2.7022	13.5114	13.4728	9.5267	27.1756	21251.0996	5207.3101	17831.9863	27.5429
2.7073	13.5369	13.4972	9.5889	26.729	21188.5938	5095.2734	17936.2129	27.5939
2.7073	13.5369	13.4972	9.5889	26.729	21188.5938	5095.2734	17936.2129	27.5939
2.7073	13.5369	13.4972	9.5889	26.729	21188.5938	5095.2734	17936.2129	27.5939
2.7073	13.5369	13.4972	9.5889	26.729	21188.5938	5095.2734	17936.2129	27.5939
2.7073	13.5369	13.4972	9.5889	26.729	21188.5938	5095.2734	17936.2129	27.5939
2.7124	13.5624	13.5225	9.6301	25.6698	21210.418	5078.2729	17955.0391	27.6449
2.7124	13.5624	13.5225	9.6301	25.6698	21210.418	5078.2729	17955.0391	27.6449
2.7124	13.5624	13.5225	9.6301	25.6698	21210.418	5078.2729	17955.0391	27.6449
2.7124	13.5624	13.5225	9.6301	25.6698	21210.418	5078.2729	17955.0391	27.6449
2.7124	13.5624	13.5225	9.6301	25.6698	21210.418	5078.2729	17955.0391	27.6449
2.7175	13.5879	13.5499	9.764	24.9745	21172.8027	5101.4941	17954.4316	27.6959
2.7175	13.5879	13.5499	9.764	24.9745	21172.8027	5101.4941	17954.4316	27.6959
2.7175	13.5879	13.5499	9.764	24.9745	21172.8027	5101.4941	17954.4316	27.6959
2.7175	13.5879	13.5499	9.764	24.9745	21172.8027	5101.4941	17954.4316	27.6959
2.7175	13.5879	13.5499	9.764	24.9745	21172.8027	5101.4941	17954.4316	27.6959
2.7226	13.6134	13.5762	9.8223	24.6445	21046.9316	5040.3652	18023.3828	27.7468
2.7226	13.6134	13.5762	9.8223	24.6445	21046.9316	5040.3652	18023.3828	27.7468
2.7226	13.6134	13.5762	9.8223	24.6445	21046.9316	5040.3652	18023.3828	27.7468
2.7226	13.6134	13.5762	9.8223	24.6445	21046.9316	5040.3652	18023.3828	27.7468
2.7226	13.6134	13.5762	9.8223	24.6445	21046.9316	5040.3652	18023.3828	27.7468
2.7226	13.6134	13.5762	9.8223	24.6445	21046.9316	5040.3652	18023.3828	27.7468
2.7277	13.6388	13.6014	9.8616	24.1309	20927.3789	4994.1938	18099.7227	27.7978
2.7277	13.6388	13.6014	9.8616	24.1309	20927.3789	4994.1938	18099.7227	27.7978
2.7277	13.6388	13.6014	9.8616	24.1309	20927.3789	4994.1938	18099.7227	27.7978
2.7277	13.6388	13.6014	9.8616	24.1309	20927.3789	4994.1938	18099.7227	27.7978
2.7277	13.6388	13.6014	9.8616	24.1309	20927.3789	4994.1938	18099.7227	27.7978
2.7328	13.6643	13.6274	9.939	23.9916	20788.0332	4914.8242	18176.8965	27.8488
2.7328	13.6643	13.6274	9.939	23.9916	20788.0332	4914.8242	18176.8965	27.8488
2.7328	13.6643	13.6274	9.939	23.9916	20788.0332	4914.8242	18176.8965	27.8488
2.7328	13.6643	13.6274	9.939	23.9916	20788.0332	4914.8242	18176.8965	27.8488
2.7328	13.6643	13.6274	9.939	23.9916	20788.0332	4914.8242	18176.8965	27.8488
2.7379	13.6898	13.6514	10.0001	24.0084	20692.9277	4913.9346	18194.2949	27.8998
2.7379	13.6898	13.6514	10.0001	24.0084	20692.9277	4913.9346	18194.2949	27.8998
2.7379	13.6898	13.6514	10.0001	24.0084	20692.9277	4913.9346	18194.2949	27.8998
2.7379	13.6898	13.6514	10.0001	24.0084	20692.9277	4913.9346	18194.2949	27.8998
2.7379	13.6898	13.6514	10.0001	24.0084	20692.9277	4913.9346	18194.2949	27.8998
2.7431	13.7153	13.6762	10.0668	24.988	20603.166	4850.583	18229.8125	27.9518
2.7431	13.7153	13.6762	10.0668	24.988	20603.166	4850.583	18229.8125	27.9518
2.7431	13.7153	13.6762	10.0668	24.988	20603.166	4850.583	18229.8125	27.9518
2.7431	13.7153	13.6762	10.0668	24.988	20603.166	4850.583	18229.8125	27.9518
2.7431	13.7153	13.6762	10.0668	24.988	20603.166	4850.583	18229.8125	27.9518
2.7481	13.7408	13.7009	10.1101	24.2438	20588.7031	4761.916	18287.8691	28.0019
2.7481	13.7408	13.7009	10.1101	24.2438	20588.7031	4761.916	18287.8691	28.0019
2.7481	13.7408	13.7009	10.1101	24.2438	20588.7031	4761.916	18287.8691	28.0019
2.7481	13.7408	13.7009	10.1101	24.2438	20588.7031	4761.916	18287.8691	28.0019
2.7481	13.7408	13.7009	10.1101	24.2438	20588.7031	4761.916	18287.8691	28.0019
2.7531	13.7653	13.7265	10.203	23.3777	20555.5195	4695.4775	18316.0469	28.0519
2.7531	13.7653	13.7265	10.203	23.3777	20555.5195	4695.4775	18316.0469	28.0519
2.7531	13.7653	13.7265	10.203	23.3777	20555.5195	4695.4775	18316.0469	28.0519
2.7531	13.7653	13.7265	10.203	23.3777	20555.5195	4695.4775	18316.0469	28.0519
2.7531	13.7653	13.7265	10.203	23.3777	20555.5195	4695.4775	18316.0469	28.0519
2.7582	13.7912	13.7515	10.2361	22.9039	20558.6113	4579.8608	18358.2363	28.1028
2.7582	13.7912	13.7515	10.2361	22.9039	20558.6113	4579.8608	18358.2363	28.1028
2.7582	13.7912	13.7515	10.2361	22.9039	20558.6113	4579.8608	18358.2363	28.1028
2.7582	13.7912	13.7515	10.2361	22.9039	20558.6113	4579.8608	18358.2363	28.1028
2.7582	13.7912	13.7515	10.2361	22.9039	20558.6113	4579.8608	18358.2363	28.1028
2.7632	13.8162	13.7783	10.2889	23.0494	20551.8047	4334.6318	18439.707	28.1528
2.7632	13.8162	13.7783	10.2889	23.0494	20551.8047	4334.6318	18439.707	28.1528
2.7632	13.8162	13.7783	10.2889	23.0494	20551.8047	4334.6318	18439.707	28.1528
2.7632	13.8162	13.7783	10.2889	23.0494	20551.8047	4334.6318	18439.707	28.1528
2.7632	13.8162	13.7783	10.2889	23.0494	20551.8047	4334.6318	18439.707	28.1528
2.7683	13.8417	13.8016	10.3105	22.4909	20673.1016	4182.3843	18428.3633	28.2038
2.7683	13.8417	13.8016	10.3105	22.4909	20673.1016	4182.3843	18428.3633	28.2038
2.7683	13.8417	13.8016	10.3105	22.4909	20673.1016	4182.3843	18428.3633	28.2038
2.7683	13.8417	13.8016	10.3105	22.4909	20673.1016	4182.3843	18428.3633	28.2038
2.7683	13.8417	13.8016	10.3105	22.4909	20673.1016	4182.3843	18428.3633	28.2038
2.7734	13.8672	13.8278	10.4769	22.8638	20670.0703	3977.5952	18431.0898	28.2548
2.7734	13.8672	13.8278	10.4769	22.8638	20670.0703	3977.5952	18431.0898	28.2548
2.7734	13.8672	13.8278	10.4769	22.8638	20670.0703	3977.5952	18431.0898	28.2548
2.7734	13.8672	13.8278	10.4769	22.8638	20670.0703	3977.5952	18431.0898	28.2548
2.7734	13.8672	13.8278	10.4769	22.8638	20670.0703	3977.5952	18431.0898	28.2548
2.7785	13.8927	13.8518	10.4156	23.1136	20797.1895	3781.8281	18467.3555	28.3058
2.7785	13.8927	13.8518	10.4156	23.1136	20797.1895	3781.8281	18467.3555	28.3058
2.7785	13.8927	13.8518	10.4156	23.1136	20797.1895	3781.8281	18467.3555	28.3058
2.7785	13.8927	13.8518	10.4156	23.1136	20797.1895	3781.8281	18467.3555	28.3058
2.7785	13.8927	13.8518	10.4156	23.1136	20797.1895	3781.8281	18467.3555	28.3058
2.7785	13.8927	13.8518	10.4156	23.1136	20797.1895	3781.8281	18467.3555	28.3058
2.7836	13.9181	13.8794	10.5226	22.4603	20858.4414	3607.3052	18479.9492	28.3568
2.7836	13.9181	13.8794	10.5226	22.4603	20858.4414	3607.3052	18479.9492	28.3568
2.7836	13.9181	13.8794	10.5226	22.4603	20858.4414	3607.3052	18479.9492	28.3568
2.7836	13.9181	13.8794	10.5226	22.4603	20858.4414	3607.3052	18479.9492	28.3568
2.7836	13.9181	13.8794	10.5226	22.4603	20858.4414	3607.3052	18479.9492	28.3568
2.7887	13.9436	13.902	10.544	22.5632	20964.3848	3364.9685	18516.4902	28.4078
2.7887	13.9436	13.902	10.544	22.5632	20964.3848	3364.9685	18516.4902	28.4078
2.7887	13.9436	13.902	10.544	22.5632	20964.3848	3364.9685	18516.4902	28.4078
2.7887	13.9436	13.902	10.544	22.5632	20964.3848	3364.9685	18516.4902	28.4078
2.7887	13.9436	13.902	10.544	22.5632	20964.3848	3364.9685	18516.4902	28.4078
2.7938	13.9691	13.9297	10.6104	22.4935	21039.377	3201.3013	18518.0273	28.4588
2.7938	13.9691	13.9297	10.6104	22.4935	21039.377	3201.3013	18518.0273	28.4588
2.7938	13.9691	13.9297	10.6104	22.4935	21039.377	3201.3013	18518.0273	28.4588
2.7938	13.9691	13.9297	10.6104	22.4935	21039.377	3201.3013	18518.0273	28.4588
2.7938	13.9691	13.9297	10.6104	22.4935	21039.377	3201.3013	18518.0273	28.4588
2.7989	13.9946	13.9553	10.6164	22.7042	21133.168	3029.8762	18547.6641	28.5098
2.7989	13.9946	13.9553	10.6164	22.7042	21133.168	3029.8762	18547.6641	28.5098
2.7989	13.9946	13.9553	10.6164	22.7042	21133.168	3029.8762	18547.6641	28.5098
2.7989	13.9946	13.9553	10.6164	22.7042	21133.168	3029.8762	18547.6641	28.5098
2.7989	13.9946	13.9553	10.6164	22.7042	21133.168	3029.8762	18547.6641	28.5098
2.804	14.0201	13.9814	10.6416	22.1793	21262.0625	2846.3984	18517.2891	28.5608
2.804	14.0201	13.9814	10.6416	22.1793	21262.0625	2846.3984	18517.2891	28.5608
2.804	14.0201	13.9814	10.6416	22.1793	21262.0625	2846.3984	18517.2891	28.5608
2.804	14.0201	13.9814	10.6416	22.1793	21262.0625	2846.3984	18517.2891	28.5608
2.804	14.0201	13.9814	10.6416	22.1793	21262.0625	2846.3984	18517.2891	28.5608
2.8091	14.045	14.0038	10.7409	23.9964	21365.1387	2573.6428	18517.4395	28.6118
2.8091	14.045	14.0038	10.7409	23.9964	21365.1387	2573.6428	18517.4395	28.6118
2.8091	14.045	14.0038	10.7409	23.9964	21365.1387	2573.6428	18517.4395	28.6118
2.8091	14.045	14.0038	10.7409	23.9964	21365.1387	2573.6428	18517.4395	28.6118
2.8091	14.045	14.0038	10.7409	23.9964	21365.1387	2573.6428	18517.4395	28.6118
2.8142	14.071	14.028	10.8098	25.3856	21515.8652	2292.5942	18510.9316	28.6628
2.8142	14.071	14.028	10.8098	25.3856	21515.8652	2292.5942	18510.9316	28.6628
2.8142	14.071	14.028	10.8098	25.3856	21515.8652	2292.5942	18510.9316	28.6628
2.8142	14.071	14.028	10.8098	25.3856	21515.8652	2292.5942	18510.9316	28.6628
2.8142	14.071	14.028	10.8098	25.3856	21515.8652	2292.5942	18510.9316	28.6628
2.8192	14.096	14.0539	10.9357	24.8761	21624.209	2049.3789	18538.4102	28.7128
2.8192	14.096	14.0539	10.9357	24.8761	21624.209	2049.3789	18538.4102	28.7128
2.8192	14.096	14.0539	10.9357	24.8761	21624.209	2049.3789	18538.4102	28.7128
2.8192	14.096	14.0539	10.9357	24.8761	21624.209	2049.3789	18538.4102	28.7128
2.8192	14.096	14.0539	10.9357	24.8761	21624.209	2049.3789	18538.4102	28.7128
2.8243	14.1215	14.0804	11.091	25.8399	21659.9785	1842.3781	18569.9082	28.7638
2.8243	14.1215	14.0804	11.091	25.8399	21659.9785	1842.3781	18569.9082	28.7638
2.8243	14.1215	14.0804	11.091	25.8399	21659.9785	1842.3781	18569.9082	28.7638
2.8243	14.1215	14.0804	11.091	25.8399	21659.9785	1842.3781	18569.9082	28.7638
2.8243	14.1215	14.0804	11.091	25.8399	21659.9785	1842.3781	18569.9082	28.7638
2.8294	14.147	14.1066	11.1071	25.9949	21741.168	1727.9508	18584.4805	28.8148
2.8294	14.147	14.1066	11.1071	25.9949	21741.168	1727.9508	18584.4805	28.8148
2.8294	14.147	14.1066	11.1071	25.9949	21741.168	1727.9508	18584.4805	28.8148
2.8294	14.147	14.1066	11.1071	25.9949	21741.168	1727.9508	18584.4805	28.8148
2.8294	14.147	14.1066	11.1071	25.9949	21741.168	1727.9508	18584.4805	28.8148
2.8294	14.147	14.1066	11.1071	25.9949	21741.168	1727.9508	18584.4805	28.8148
2.8345	14.1725	14.1331	11.1777	26.1076	21754.2305	1618.2404	18642.0938	28.8658
2.8345	14.1725	14.1331	11.1777	26.1076	21754.2305	1618.2404	18642.0938	28.8658
2.8345	14.1725	14.1331	11.1777	26.1076	21754.2305	1618.2404	18642.0938	28.8658
2.8345	14.1725	14.1331	11.1777	26.1076	21754.2305	1618.2404	18642.0938	28.8658
2.8345	14.1725	14.1331	11.1777	26.1076	21754.2305	1618.2404	18642.0938	28.8658
2.8396	14.1979	14.1643	11.1818	26.6526	21619.3906	1370.8014	18798.5176	28.9168
2.8396	14.1979	14.1643	11.1818	26.6526	21619.3906	1370.8014	18798.5176	28.9168
2.8396	14.1979	14.1643	11.1818	26.6526	21619.3906	1370.8014	18798.5176	28.9168
2.8396	14.1979	14.1643	11.1818	26.6526	21619.3906	1370.8014	18798.5176	28.9168
2.8396	14.1979	14.1643	11.1818	26.6526	21619.3906	1370.8014	18798.5176	28.9168
2.8447	14.2234	14.1855	11.2221	25.8109	21516.002	1209.688	18867.5117	28.9678
2.8447	14.2234	14.1855	11.2221	25.8109	21516.002	1209.688	18867.5117	28.9678
2.8447	14.2234	14.1855	11.2221	25.8109	21516.002	1209.688	18867.5117	28.9678
2.8447	14.2234	14.1855	11.2221	25.8109	21516.002	1209.688	18867.5117	28.9678
2.8447	14.2234	14.1855	11.2221	25.8109	21516.002	1209.688	18867.5117	28.9678
2.8498	14.2489	14.2137	11.2079	25.2326	21431.7109	1056.1616	18911.0645	29.0188
2.8498	14.2489	14.2137	11.2079	25.2326	21431.7109	1056.1616	18911.0645	29.0188
2.8498	14.2489	14.2137	11.2079	25.2326	21431.7109	1056.1616	18911.0645	29.0188
2.8498	14.2489	14.2137	11.2079	25.2326	21431.7109	1056.1616	18911.0645	29.0188
2.8498	14.2489	14.2137	11.2079	25.2326	21431.7109	1056.1616	18911.0645	29.0188
2.8549	14.2744	14.2362	11.2182	24.0933	21367.002	974.5363	18919.6094	29.0697
2.8549	14.2744	14.2362	11.2182	24.0933	21367.002	974.5363	18919.6094	29.0697
2.8549	14.2744	14.2362	11.2182	24.0933	21367.002	974.5363	18919.6094	29.0697
2.8549	14.2744	14.2362	11.2182	24.0933	21367.002	974.5363	18919.6094	29.0697
2.8549	14.2744	14.2362	11.2182	24.0933	21367.002	974.5363	18919.6094	29.0697
2.86	14.2999	14.266	11.1767	24.1877	21301.873	885.806	18946.7852	29.1207
2.86	14.2999	14.266	11.1767	24.1877	21301.873	885.806	18946.7852	29.1207
2.86	14.2999	14.266	11.1767	24.1877	21301.873	885.806	18946.7852	29.1207
2.86	14.2999	14.266	11.1767	24.1877	21301.873	885.806	18946.7852	29.1207
2.86	14.2999	14.266	11.1767	24.1877	21301.873	885.806	18946.7852	29.1207
2.865	14.3248	14.2934	11.1946	24.3645	21173.5625	789.6997	18959.8457	29.1707
2.865	14.3248	14.2934	11.1946	24.3645	21173.5625	789.6997	18959.8457	29.1707
2.865	14.3248	14.2934	11.1946	24.3645	21173.5625	789.6997	18959.8457	29.1707
2.865	14.3248	14.2934	11.1946	24.3645	21173.5625	789.6997	18959.8457	29.1707
2.865	14.3248	14.2934	11.1946	24.3645	21173.5625	789.6997	18959.8457	29.1707
2.8701	14.3503	14.3061	11.2122	24.435	21082.7754	585.369	19015.2109	29.2217
2.8701	14.3503	14.3061	11.2122	24.435	21082.7754	585.369	19015.2109	29.2217
2.8701	14.3503	14.3061	11.2122	24.435	21082.7754	585.369	19015.2109	29.2217
2.8701	14.3503	14.3061	11.2122	24.435	21082.7754	585.369	19015.2109	29.2217
2.8701	14.3503	14.3061	11.2122	24.435	21082.7754	585.369	19015.2109	29.2217
2.8752	14.3753	14.3385	11.2643	24.4669	20920.0605	324.8369	19107.2383	29.2727
2.8752	14.3753	14.3385	11.2643	24.4669	20920.0605	324.8369	19107.2383	29.2727
2.8752	14.3753	14.3385	11.2643	24.4669	20920.0605	324.8369	19107.2383	29.2727
2.8752	14.3753	14.3385	11.2643	24.4669	20920.0605	324.8369	19107.2383	29.2727
2.8752	14.3753	14.3385	11.2643	24.4669	20920.0605	324.8369	19107.2383	29.2727
2.8803	14.4013	14.3705	11.2042	23.7501	20853.7188	141.481	19131.6973	29.3237
2.8803	14.4013	14.3705	11.2042	23.7501	20853.7188	141.481	19131.6973	29.3237
2.8803	14.4013	14.3705	11.2042	23.7501	20853.7188	141.481	19131.6973	29.3237
2.8803	14.4013	14.3705	11.2042	23.7501	20853.7188	141.481	19131.6973	29.3237
2.8803	14.4013	14.3705	11.2042	23.7501	20853.7188	141.481	19131.6973	29.3237
2.8853	14.4263	14.3924	11.231	23.2245	20719.4453	-139.8166	19190.5449	29.3737
2.8853	14.4263	14.3924	11.231	23.2245	20719.4453	-139.8166	19190.5449	29.3737
2.8853	14.4263	14.3924	11.231	23.2245	20719.4453	-139.8166	19190.5449	29.3737
2.8853	14.4263	14.3924	11.231	23.2245	20719.4453	-139.8166	19190.5449	29.3737
2.8853	14.4263	14.3924	11.231	23.2245	20719.4453	-139.8166	19190.5449	29.3737
2.8853	14.4263	14.3924	11.231	23.2245	20719.4453	-139.8166	19190.5449	29.3737
2.8904	14.4517	14.4253	11.1266	23.385	20537.4824	-477.0809	19273.1816	29.4247
2.8904	14.4517	14.4253	11.1266	23.385	20537.4824	-477.0809	19273.1816	29.4247
2.8904	14.4517	14.4253	11.1266	23.385	20537.4824	-477.0809	19273.1816	29.4247
2.8904	14.4517	14.4253	11.1266	23.385	20537.4824	-477.0809	19273.1816	29.4247
2.8904	14.4517	14.4253	11.1266	23.385	20537.4824	-477.0809	19273.1816	29.4247
2.8954	14.4767	14.4406	11.1629	22.9125	20436.0176	-694.1864	19299.1426	29.4747
2.8954	14.4767	14.4406	11.1629	22.9125	20436.0176	-694.1864	19299.1426	29.4747
2.8954	14.4767	14.4406	11.1629	22.9125	20436.0176	-694.1864	19299.1426	29.4747
2.8954	14.4767	14.4406	11.1629	22.9125	20436.0176	-694.1864	19299.1426	29.4747
2.8954	14.4767	14.4406	11.1629	22.9125	20436.0176	-694.1864	19299.1426	29.4747
2.9005	14.5022	14.4793	11.0574	22.9544	20325.5996	-838.8743	19302.8926	29.5257
2.9005	14.5022	14.4793	11.0574	22.9544	20325.5996	-838.8743	19302.8926	29.5257
2.9005	14.5022	14.4793	11.0574	22.9544	20325.5996	-838.8743	19302.8926	29.5257
2.9005	14.5022	14.4793	11.0574	22.9544	20325.5996	-838.8743	19302.8926	29.5257
2.9005	14.5022	14.4793	11.0574	22.9544	20325.5996	-838.8743	19302.8926	29.5257
2.9055	14.5272	14.5048	10.7401	24.4323	20169.998	-1049.0676	19329.3809	29.5757
2.9055	14.5272	14.5048	10.7401	24.4323	20169.998	-1049.0676	19329.3809	29.5757
2.9055	14.5272	14.5048	10.7401	24.4323	20169.998	-1049.0676	19329.3809	29.5757
2.9055	14.5272	14.5048	10.7401	24.4323	20169.998	-1049.0676	19329.3809	29.5757
2.9055	14.5272	14.5048	10.7401	24.4323	20169.998	-1049.0676	19329.3809	29.5757
2.9105	14.5522	14.5142	10.4598	24.4798	20144.5098	-1205.5935	19344.0039	29.6257
2.9105	14.5522	14.5142	10.4598	24.4798	20144.5098	-1205.5935	19344.0039	29.6257
2.9105	14.5522	14.5142	10.4598	24.4798	20144.5098	-1205.5935	19344.0039	29.6257
2.9105	14.5522	14.5142	10.4598	24.4798	20144.5098	-1205.5935	19344.0039	29.6257
2.9105	14.5522	14.5142	10.4598	24.4798	20144.5098	-1205.5935	19344.0039	29.6257
2.9156	14.5777	14.5318	10.4248	23.7122	20041.9883	-1356.7478	19408.5273	29.6767
2.9156	14.5777	14.5318	10.4248	23.7122	20041.9883	-1356.7478	19408.5273	29.6767
2.9156	14.5777	14.5318	10.4248	23.7122	20041.9883	-1356.7478	19408.5273	29.6767
2.9156	14.5777	14.5318	10.4248	23.7122	20041.9883	-1356.7478	19408.5273	29.6767
2.9156	14.5777	14.5318	10.4248	23.7122	20041.9883	-1356.7478	19408.5273	29.6767
2.9207	14.6031	14.5514	10.3727	23.2477	19974.5039	-1756.4108	19507.0957	29.7277
2.9207	14.6031	14.5514	10.3727	23.2477	19974.5039	-1756.4108	19507.0957	29.7277
2.9207	14.6031	14.5514	10.3727	23.2477	19974.5039	-1756.4108	19507.0957	29.7277
2.9207	14.6031	14.5514	10.3727	23.2477	19974.5039	-1756.4108	19507.0957	29.7277
2.9207	14.6031	14.5514	10.3727	23.2477	19974.5039	-1756.4108	19507.0957	29.7277
2.9258	14.6286	14.5776	10.4045	23.2927	19996.2461	-2340.783	19551.2578	29.7787
2.9258	14.6286	14.5776	10.4045	23.2927	19996.2461	-2340.783	19551.2578	29.7787
2.9258	14.6286	14.5776	10.4045	23.2927	19996.2461	-2340.783	19551.2578	29.7787
2.9258	14.6286	14.5776	10.4045	23.2927	19996.2461	-2340.783	19551.2578	29.7787
2.9258	14.6286	14.5776	10.4045	23.2927	19996.2461	-2340.783	19551.2578	29.7787
2.9309	14.6541	14.611	10.4219	23.358	19984.8672	-3143.9014	19582.2148	29.8297
2.9309	14.6541	14.611	10.4219	23.358	19984.8672	-3143.9014	19582.2148	29.8297
2.9309	14.6541	14.611	10.4219	23.358	19984.8672	-3143.9014	19582.2148	29.8297
2.9309	14.6541	14.611	10.4219	23.358	19984.8672	-3143.9014	19582.2148	29.8297
2.9309	14.6541	14.611	10.4219	23.358	19984.8672	-3143.9014	19582.2148	29.8297
2.936	14.6796	14.6378	10.3293	23.0936	20105.0684	-3808.6328	19603.6094	29.8807
2.936	14.6796	14.6378	10.3293	23.0936	20105.0684	-3808.6328	19603.6094	29.8807
2.936	14.6796	14.6378	10.3293	23.0936	20105.0684	-3808.6328	19603.6094	29.8807
2.936	14.6796	14.6378	10.3293	23.0936	20105.0684	-3808.6328	19603.6094	29.8807
2.936	14.6796	14.6378	10.3293	23.0936	20105.0684	-3808.6328	19603.6094	29.8807
2.9412	14.7051	14.6651	10.352	22.9991	20181.4277	-4705.604	19626.9297	29.9327
2.9412	14.7051	14.6651	10.352	22.9991	20181.4277	-4705.604	19626.9297	29.9327
2.9412	14.7051	14.6651	10.352	22.9991	20181.4277	-4705.604	19626.9297	29.9327
2.9412	14.7051	14.6651	10.352	22.9991	20181.4277	-4705.604	19626.9297	29.9327
2.9412	14.7051	14.6651	10.352	22.9991	20181.4277	-4705.604	19626.9297	29.9327
2.9412	14.7051	14.6651	10.352	22.9991	20181.4277	-4705.604	19626.9297	29.9327
2.9463	14.731	14.6911	10.2121	24.2482	20310.8828	-5780.6719	19644.3008	29.9837
2.9463	14.731	14.6911	10.2121	24.2482	20310.8828	-5780.6719	19644.3008	29.9837
2.9463	14.731	14.6911	10.2121	24.2482	20310.8828	-5780.6719	19644.3008	29.9837
2.9463	14.731	14.6911	10.2121	24.2482	20310.8828	-5780.6719	19644.3008	29.9837
2.9463	14.731	14.6911	10.2121	24.2482	20310.8828	-5780.6719	19644.3008	29.9837
2.9513	14.756	14.7154	10.1507	23.7398	20478.5977	-6697.5645	19647.6914	30.0337
2.9513	14.756	14.7154	10.1507	23.7398	20478.5977	-6697.5645	19647.6914	30.0337
2.9513	14.756	14.7154	10.1507	23.7398	20478.5977	-6697.5645	19647.6914	30.0337
2.9513	14.756	14.7154	10.1507	23.7398	20478.5977	-6697.5645	19647.6914	30.0337
2.9513	14.756	14.7154	10.1507	23.7398	20478.5977	-6697.5645	19647.6914	30.0337
2.9563	14.781	14.7426	10.1604	23.0425	20536.752	-7638.1567	19688.5039	30.0837
2.9563	14.781	14.7426	10.1604	23.0425	20536.752	-7638.1567	19688.5039	30.0837
2.9563	14.781	14.7426	10.1604	23.0425	20536.752	-7638.1567	19688.5039	30.0837
2.9563	14.781	14.7426	10.1604	23.0425	20536.752	-7638.1567	19688.5039	30.0837
2.9563	14.781	14.7426	10.1604	23.0425	20536.752	-7638.1567	19688.5039	30.0837
2.9614	14.8065	14.768	10.1214	22.5677	20532.4492	-9029.8506	19758.7305	30.1347
2.9614	14.8065	14.768	10.1214	22.5677	20532.4492	-9029.8506	19758.7305	30.1347
2.9614	14.8065	14.768	10.1214	22.5677	20532.4492	-9029.8506	19758.7305	30.1347
2.9614	14.8065	14.768	10.1214	22.5677	20532.4492	-9029.8506	19758.7305	30.1347
2.9614	14.8065	14.768	10.1214	22.5677	20532.4492	-9029.8506	19758.7305	30.1347
2.9665	14.832	14.7933	10.0625	23.0264	20553.9746	-10678.915	19812.0703	30.1857
2.9665	14.832	14.7933	10.0625	23.0264	20553.9746	-10678.915	19812.0703	30.1857
2.9665	14.832	14.7933	10.0625	23.0264	20553.9746	-10678.915	19812.0703	30.1857
2.9665	14.832	14.7933	10.0625	23.0264	20553.9746	-10678.915	19812.0703	30.1857
2.9665	14.832	14.7933	10.0625	23.0264	20553.9746	-10678.915	19812.0703	30.1857
2.9716	14.8574	14.8274	10.0507	22.3044	20540.2715	-12484.9902	19844.2734	30.2367
2.9716	14.8574	14.8274	10.0507	22.3044	20540.2715	-12484.9902	19844.2734	30.2367
2.9716	14.8574	14.8274	10.0507	22.3044	20540.2715	-12484.9902	19844.2734	30.2367
2.9716	14.8574	14.8274	10.0507	22.3044	20540.2715	-12484.9902	19844.2734	30.2367
2.9716	14.8574	14.8274	10.0507	22.3044	20540.2715	-12484.9902	19844.2734	30.2367
2.9766	14.8824	14.8538	9.8961	21.7022	20540.1445	-13494.5273	19866.1504	30.2867
2.9766	14.8824	14.8538	9.8961	21.7022	20540.1445	-13494.5273	19866.1504	30.2867
2.9766	14.8824	14.8538	9.8961	21.7022	20540.1445	-13494.5273	19866.1504	30.2867
2.9766	14.8824	14.8538	9.8961	21.7022	20540.1445	-13494.5273	19866.1504	30.2867
2.9766	14.8824	14.8538	9.8961	21.7022	20540.1445	-13494.5273	19866.1504	30.2867
2.9816	14.9074	14.8627	9.8684	22.6896	20532.4688	-14160.9092	19903.3633	30.3367
2.9816	14.9074	14.8627	9.8684	22.6896	20532.4688	-14160.9092	19903.3633	30.3367
2.9816	14.9074	14.8627	9.8684	22.6896	20532.4688	-14160.9092	19903.3633	30.3367
2.9816	14.9074	14.8627	9.8684	22.6896	20532.4688	-14160.9092	19903.3633	30.3367
2.9816	14.9074	14.8627	9.8684	22.6896	20532.4688	-14160.9092	19903.3633	30.3367
2.9867	14.9329	14.8891	9.8501	23.063	20572.6816	-14555.9971	19938.7168	30.3876
2.9867	14.9329	14.8891	9.8501	23.063	20572.6816	-14555.9971	19938.7168	30.3876
2.9867	14.9329	14.8891	9.8501	23.063	20572.6816	-14555.9971	19938.7168	30.3876
2.9867	14.9329	14.8891	9.8501	23.063	20572.6816	-14555.9971	19938.7168	30.3876
2.9867	14.9329	14.8891	9.8501	23.063	20572.6816	-14555.9971	19938.7168	30.3876
2.9917	14.9579	14.9192	9.84	22.5095	20562.5723	-14650.5254	19963.3008	30.4377
2.9917	14.9579	14.9192	9.84	22.5095	20562.5723	-14650.5254	19963.3008	30.4377
2.9917	14.9579	14.9192	9.84	22.5095	20562.5723	-14650.5254	19963.3008	30.4377
2.9917	14.9579	14.9192	9.84	22.5095	20562.5723	-14650.5254	19963.3008	30.4377
2.9917	14.9579	14.9192	9.84	22.5095	20562.5723	-14650.5254	19963.3008	30.4377
