# Supplementary material for: Electrophoretic-deposited MXene titanium coatings in regulating bacteria and cell response for peri-implantitis
Source: Front Chem. 2022 Sep 29;10:991481. doi: 10.3389/fchem.2022.991481 (PMC9558740; doi:10.3389/fchem.2022.991481)
Supplement: Supplementary file 2 [file DataSheet4.ZIP › Surface characterization data/Nano scratch experiment/M40.TXT]

Scratch test parameters
Linear Scratch
Type :	Progressive
Begin Load (N) :	0.01
End Load (N) :	15
Loading rate (N/min) :	29.98
Scanning load (N) :	0.01
Speed (mm/min) :	6
Length (mm) :	3
Position X (mm) :	44.755
Position Y (mm) :	107.228
Position Z (mm) :	8.979
AESensitivity :	9
Acquisition Rate :	30.0 [Hz]

Indenter
Type :	Rockwell
Serial number :	100
Material :	Diamond
Radius (�m) :	100

Critical loads (N)
Lc	Optical	Ft	AE	Pd
1	5.87	 	 	 
2	 	 	 	 
3	 	 	 	 
4	 	 	 	 
5	 	 	 	 

Date :	12/1/2021
Hour :	4:04:21 PM

Measured values
X (mm)	Fn (N)	Measured Fn (N)	Ft (N)	AE (%)	Pd (nm)	Rd (nm)	Profile (nm)	Time (sec)
0.0034	0.0264	0.0101	-0.0013	4.1107	-29.5443	111.4999	16.3923	0.5549
0.0034	0.0264	0.0101	-0.0013	4.1107	-29.5443	111.4999	16.3923	0.5549
0.0034	0.0264	0.0101	-0.0013	4.1107	-29.5443	111.4999	16.3923	0.5549
0.0034	0.0264	0.0101	-0.0013	4.1107	-29.5443	111.4999	16.3923	0.5549
0.0068	0.0434	0.0124	0.0006	4.1079	-9.9356	122.8623	10.2903	0.5889
0.0068	0.0434	0.0124	0.0006	4.1079	-9.9356	122.8623	10.2903	0.5889
0.0068	0.0434	0.0124	0.0006	4.1079	-9.9356	122.8623	10.2903	0.5889
0.0102	0.0604	0.0239	-0.001	4.1048	53.4644	111.1352	30.751	0.6228
0.0102	0.0604	0.0239	-0.001	4.1048	53.4644	111.1352	30.751	0.6228
0.0102	0.0604	0.0239	-0.001	4.1048	53.4644	111.1352	30.751	0.6228
0.0102	0.0604	0.0239	-0.001	4.1048	53.4644	111.1352	30.751	0.6228
0.0136	0.0774	0.0403	0.0095	4.1031	246.1436	91.9189	25.6504	0.6569
0.0136	0.0774	0.0403	0.0095	4.1031	246.1436	91.9189	25.6504	0.6569
0.0136	0.0774	0.0403	0.0095	4.1031	246.1436	91.9189	25.6504	0.6569
0.017	0.0944	0.0564	0.0114	4.1071	498.0465	131.3105	7.6811	0.6909
0.017	0.0944	0.0564	0.0114	4.1071	498.0465	131.3105	7.6811	0.6909
0.017	0.0944	0.0564	0.0114	4.1071	498.0465	131.3105	7.6811	0.6909
0.017	0.0944	0.0564	0.0114	4.1071	498.0465	131.3105	7.6811	0.6909
0.0204	0.1114	0.075	0.0149	4.1091	682.0533	127.3675	11.765	0.7249
0.0204	0.1114	0.075	0.0149	4.1091	682.0533	127.3675	11.765	0.7249
0.0204	0.1114	0.075	0.0149	4.1091	682.0533	127.3675	11.765	0.7249
0.0238	0.1283	0.0878	0.0143	4.1086	808.4814	135.5631	10.3272	0.7589
0.0238	0.1283	0.0878	0.0143	4.1086	808.4814	135.5631	10.3272	0.7589
0.0238	0.1283	0.0878	0.0143	4.1086	808.4814	135.5631	10.3272	0.7589
0.0273	0.1453	0.1063	0.0198	4.1086	974.0068	128.5458	27.5507	0.7939
0.0273	0.1453	0.1063	0.0198	4.1086	974.0068	128.5458	27.5507	0.7939
0.0273	0.1453	0.1063	0.0198	4.1086	974.0068	128.5458	27.5507	0.7939
0.0273	0.1453	0.1063	0.0198	4.1086	974.0068	128.5458	27.5507	0.7939
0.0307	0.1628	0.126	0.025	4.1146	1153.5419	126.786	33.2709	0.8278
0.0307	0.1628	0.126	0.025	4.1146	1153.5419	126.786	33.2709	0.8278
0.0307	0.1628	0.126	0.025	4.1146	1153.5419	126.786	33.2709	0.8278
0.0341	0.1798	0.1407	0.0273	4.1135	1315.1709	147.5389	35.9997	0.8618
0.0341	0.1798	0.1407	0.0273	4.1135	1315.1709	147.5389	35.9997	0.8618
0.0341	0.1798	0.1407	0.0273	4.1135	1315.1709	147.5389	35.9997	0.8618
0.0341	0.1798	0.1407	0.0273	4.1135	1315.1709	147.5389	35.9997	0.8618
0.0375	0.1968	0.1564	0.0345	4.1067	1504.2705	166.9215	45.2168	0.8958
0.0375	0.1968	0.1564	0.0345	4.1067	1504.2705	166.9215	45.2168	0.8958
0.0375	0.1968	0.1564	0.0345	4.1067	1504.2705	166.9215	45.2168	0.8958
0.0409	0.2138	0.1744	0.037	4.1031	1670.7557	180.9185	54.2239	0.9298
0.0409	0.2138	0.1744	0.037	4.1031	1670.7557	180.9185	54.2239	0.9298
0.0409	0.2138	0.1744	0.037	4.1031	1670.7557	180.9185	54.2239	0.9298
0.0443	0.2308	0.1903	0.0399	4.0998	1832.7078	231.79	39.6065	0.9638
0.0443	0.2308	0.1903	0.0399	4.0998	1832.7078	231.79	39.6065	0.9638
0.0443	0.2308	0.1903	0.0399	4.0998	1832.7078	231.79	39.6065	0.9638
0.0443	0.2308	0.1903	0.0399	4.0998	1832.7078	231.79	39.6065	0.9638
0.0477	0.2478	0.2091	0.0455	4.0995	1989.573	236.5269	52.6397	0.9978
0.0477	0.2478	0.2091	0.0455	4.0995	1989.573	236.5269	52.6397	0.9978
0.0477	0.2478	0.2091	0.0455	4.0995	1989.573	236.5269	52.6397	0.9978
0.0511	0.2647	0.2258	0.0489	4.106	2162.5122	252.9001	44.506	1.0318
0.0511	0.2647	0.2258	0.0489	4.106	2162.5122	252.9001	44.506	1.0318
0.0511	0.2647	0.2258	0.0489	4.106	2162.5122	252.9001	44.506	1.0318
0.0511	0.2647	0.2258	0.0489	4.106	2162.5122	252.9001	44.506	1.0318
0.0545	0.2817	0.2437	0.0521	4.1062	2282.7227	259.7186	61.34	1.0658
0.0545	0.2817	0.2437	0.0521	4.1062	2282.7227	259.7186	61.34	1.0658
0.0545	0.2817	0.2437	0.0521	4.1062	2282.7227	259.7186	61.34	1.0658
0.0579	0.2987	0.2598	0.0579	4.1059	2434.8738	290.1802	61.6953	1.0998
0.0579	0.2987	0.2598	0.0579	4.1059	2434.8738	290.1802	61.6953	1.0998
0.0579	0.2987	0.2598	0.0579	4.1059	2434.8738	290.1802	61.6953	1.0998
0.0613	0.3152	0.2776	0.0564	4.1032	2568.4644	296.6246	67.5273	1.1338
0.0613	0.3152	0.2776	0.0564	4.1032	2568.4644	296.6246	67.5273	1.1338
0.0613	0.3152	0.2776	0.0564	4.1032	2568.4644	296.6246	67.5273	1.1338
0.0613	0.3152	0.2776	0.0564	4.1032	2568.4644	296.6246	67.5273	1.1338
0.0647	0.3327	0.2938	0.0661	4.101	2770.9543	337.138	41.9755	1.1678
0.0647	0.3327	0.2938	0.0661	4.101	2770.9543	337.138	41.9755	1.1678
0.0647	0.3327	0.2938	0.0661	4.101	2770.9543	337.138	41.9755	1.1678
0.0681	0.3497	0.3089	0.0696	4.0999	2899.9775	319.2598	68.5526	1.2018
0.0681	0.3497	0.3089	0.0696	4.0999	2899.9775	319.2598	68.5526	1.2018
0.0681	0.3497	0.3089	0.0696	4.0999	2899.9775	319.2598	68.5526	1.2018
0.0681	0.3497	0.3089	0.0696	4.0999	2899.9775	319.2598	68.5526	1.2018
0.0715	0.3667	0.3273	0.0684	4.104	3047.1614	299.866	92.9155	1.2358
0.0715	0.3667	0.3273	0.0684	4.104	3047.1614	299.866	92.9155	1.2358
0.0715	0.3667	0.3273	0.0684	4.104	3047.1614	299.866	92.9155	1.2358
0.0749	0.3837	0.3454	0.0676	4.1036	3206.4861	302.5325	110.5541	1.2698
0.0749	0.3837	0.3454	0.0676	4.1036	3206.4861	302.5325	110.5541	1.2698
0.0749	0.3837	0.3454	0.0676	4.1036	3206.4861	302.5325	110.5541	1.2698
0.0783	0.4006	0.3623	0.0806	4.1	3358.873	291.3289	125.2992	1.3038
0.0783	0.4006	0.3623	0.0806	4.1	3358.873	291.3289	125.2992	1.3038
0.0783	0.4006	0.3623	0.0806	4.1	3358.873	291.3289	125.2992	1.3038
0.0783	0.4006	0.3623	0.0806	4.1	3358.873	291.3289	125.2992	1.3038
0.0817	0.4176	0.3793	0.0814	4.0978	3490.0681	263.02	156.319	1.3378
0.0817	0.4176	0.3793	0.0814	4.0978	3490.0681	263.02	156.319	1.3378
0.0817	0.4176	0.3793	0.0814	4.0978	3490.0681	263.02	156.319	1.3378
0.0851	0.4346	0.3963	0.0807	4.0916	3620.614	216.5508	196.0816	1.3718
0.0851	0.4346	0.3963	0.0807	4.0916	3620.614	216.5508	196.0816	1.3718
0.0851	0.4346	0.3963	0.0807	4.0916	3620.614	216.5508	196.0816	1.3718
0.0851	0.4346	0.3963	0.0807	4.0916	3620.614	216.5508	196.0816	1.3718
0.0885	0.4516	0.4135	0.0866	4.0862	3748.5271	159.534	253.6259	1.4058
0.0885	0.4516	0.4135	0.0866	4.0862	3748.5271	159.534	253.6259	1.4058
0.0885	0.4516	0.4135	0.0866	4.0862	3748.5271	159.534	253.6259	1.4058
0.0919	0.4686	0.4323	0.0897	4.093	3912.3916	136.0524	281.3575	1.4398
0.0919	0.4686	0.4323	0.0897	4.093	3912.3916	136.0524	281.3575	1.4398
0.0919	0.4686	0.4323	0.0897	4.093	3912.3916	136.0524	281.3575	1.4398
0.0919	0.4686	0.4323	0.0897	4.093	3912.3916	136.0524	281.3575	1.4398
0.0953	0.4851	0.4469	0.0907	4.0963	4006.8064	128.9031	315.0139	1.4738
0.0953	0.4851	0.4469	0.0907	4.0963	4006.8064	128.9031	315.0139	1.4738
0.0953	0.4851	0.4469	0.0907	4.0963	4006.8064	128.9031	315.0139	1.4738
0.0987	0.5026	0.4649	0.0937	4.0922	4163.7173	142.0887	327.2106	1.5078
0.0987	0.5026	0.4649	0.0937	4.0922	4163.7173	142.0887	327.2106	1.5078
0.0987	0.5026	0.4649	0.0937	4.0922	4163.7173	142.0887	327.2106	1.5078
0.1021	0.5196	0.4813	0.1034	4.0924	4308.833	204.0643	333.1237	1.5418
0.1021	0.5196	0.4813	0.1034	4.0924	4308.833	204.0643	333.1237	1.5418
0.1021	0.5196	0.4813	0.1034	4.0924	4308.833	204.0643	333.1237	1.5418
0.1021	0.5196	0.4813	0.1034	4.0924	4308.833	204.0643	333.1237	1.5418
0.1055	0.5365	0.4993	0.1151	4.0933	4434.7681	264.5164	347.7727	1.5758
0.1055	0.5365	0.4993	0.1151	4.0933	4434.7681	264.5164	347.7727	1.5758
0.1055	0.5365	0.4993	0.1151	4.0933	4434.7681	264.5164	347.7727	1.5758
0.1089	0.5535	0.5159	0.112	4.0995	4524.7627	292.5733	361.7097	1.6098
0.1089	0.5535	0.5159	0.112	4.0995	4524.7627	292.5733	361.7097	1.6098
0.1089	0.5535	0.5159	0.112	4.0995	4524.7627	292.5733	361.7097	1.6098
0.1089	0.5535	0.5159	0.112	4.0995	4524.7627	292.5733	361.7097	1.6098
0.1123	0.5705	0.5335	0.1151	4.0989	4648.1885	307.1713	369.2485	1.6438
0.1123	0.5705	0.5335	0.1151	4.0989	4648.1885	307.1713	369.2485	1.6438
0.1123	0.5705	0.5335	0.1151	4.0989	4648.1885	307.1713	369.2485	1.6438
0.1157	0.5875	0.5513	0.1191	4.0948	4774.1665	292.9893	371.2416	1.6778
0.1157	0.5875	0.5513	0.1191	4.0948	4774.1665	292.9893	371.2416	1.6778
0.1157	0.5875	0.5513	0.1191	4.0948	4774.1665	292.9893	371.2416	1.6778
0.1191	0.6045	0.5674	0.1283	4.097	4906.2515	286.0823	367.174	1.7118
0.1191	0.6045	0.5674	0.1283	4.097	4906.2515	286.0823	367.174	1.7118
0.1191	0.6045	0.5674	0.1283	4.097	4906.2515	286.0823	367.174	1.7118
0.1191	0.6045	0.5674	0.1283	4.097	4906.2515	286.0823	367.174	1.7118
0.1225	0.6215	0.5849	0.1337	4.1024	5073.2964	325.2612	334.1061	1.7458
0.1225	0.6215	0.5849	0.1337	4.1024	5073.2964	325.2612	334.1061	1.7458
0.1225	0.6215	0.5849	0.1337	4.1024	5073.2964	325.2612	334.1061	1.7458
0.1259	0.6385	0.6008	0.1334	4.1069	5217.5439	328.9673	313.4008	1.7798
0.1259	0.6385	0.6008	0.1334	4.1069	5217.5439	328.9673	313.4008	1.7798
0.1259	0.6385	0.6008	0.1334	4.1069	5217.5439	328.9673	313.4008	1.7798
0.1259	0.6385	0.6008	0.1334	4.1069	5217.5439	328.9673	313.4008	1.7798
0.1294	0.6555	0.6187	0.1299	4.1072	5347.3652	268.8635	327.9112	1.8148
0.1294	0.6555	0.6187	0.1299	4.1072	5347.3652	268.8635	327.9112	1.8148
0.1294	0.6555	0.6187	0.1299	4.1072	5347.3652	268.8635	327.9112	1.8148
0.1328	0.6729	0.6352	0.1281	4.1063	5460.2378	205.7495	339.416	1.8488
0.1328	0.6729	0.6352	0.1281	4.1063	5460.2378	205.7495	339.416	1.8488
0.1328	0.6729	0.6352	0.1281	4.1063	5460.2378	205.7495	339.416	1.8488
0.1362	0.6899	0.653	0.1348	4.1086	5589.9097	186.4312	339.1543	1.8828
0.1362	0.6899	0.653	0.1348	4.1086	5589.9097	186.4312	339.1543	1.8828
0.1362	0.6899	0.653	0.1348	4.1086	5589.9097	186.4312	339.1543	1.8828
0.1362	0.6899	0.653	0.1348	4.1086	5589.9097	186.4312	339.1543	1.8828
0.1396	0.7069	0.6699	0.1412	4.1061	5660.6338	185.2779	364.5711	1.9168
0.1396	0.7069	0.6699	0.1412	4.1061	5660.6338	185.2779	364.5711	1.9168
0.1396	0.7069	0.6699	0.1412	4.1061	5660.6338	185.2779	364.5711	1.9168
0.143	0.7239	0.6874	0.1376	4.111	5728.3574	197.9667	365.5196	1.9508
0.143	0.7239	0.6874	0.1376	4.111	5728.3574	197.9667	365.5196	1.9508
0.143	0.7239	0.6874	0.1376	4.111	5728.3574	197.9667	365.5196	1.9508
0.143	0.7239	0.6874	0.1376	4.111	5728.3574	197.9667	365.5196	1.9508
0.1464	0.7409	0.7047	0.1354	4.1092	5804.9155	207.6475	364.8848	1.9848
0.1464	0.7409	0.7047	0.1354	4.1092	5804.9155	207.6475	364.8848	1.9848
0.1464	0.7409	0.7047	0.1354	4.1092	5804.9155	207.6475	364.8848	1.9848
0.1498	0.7579	0.7213	0.1386	4.1055	5868.4702	204.1286	379.8958	2.0188
0.1498	0.7579	0.7213	0.1386	4.1055	5868.4702	204.1286	379.8958	2.0188
0.1498	0.7579	0.7213	0.1386	4.1055	5868.4702	204.1286	379.8958	2.0188
0.1532	0.7749	0.7397	0.1412	4.0993	5927.1133	199.941	390.3606	2.0528
0.1532	0.7749	0.7397	0.1412	4.0993	5927.1133	199.941	390.3606	2.0528
0.1532	0.7749	0.7397	0.1412	4.0993	5927.1133	199.941	390.3606	2.0528
0.1532	0.7749	0.7397	0.1412	4.0993	5927.1133	199.941	390.3606	2.0528
0.1566	0.7919	0.7564	0.1493	4.0988	5970.7959	184.5526	416.1504	2.0868
0.1566	0.7919	0.7564	0.1493	4.0988	5970.7959	184.5526	416.1504	2.0868
0.1566	0.7919	0.7564	0.1493	4.0988	5970.7959	184.5526	416.1504	2.0868
0.16	0.8088	0.7741	0.1481	4.098	6024.4814	204.0295	419.2104	2.1208
0.16	0.8088	0.7741	0.1481	4.098	6024.4814	204.0295	419.2104	2.1208
0.16	0.8088	0.7741	0.1481	4.098	6024.4814	204.0295	419.2104	2.1208
0.16	0.8088	0.7741	0.1481	4.098	6024.4814	204.0295	419.2104	2.1208
0.1634	0.8253	0.7897	0.1573	4.101	6059.687	191.3189	429.7309	2.1548
0.1634	0.8253	0.7897	0.1573	4.101	6059.687	191.3189	429.7309	2.1548
0.1634	0.8253	0.7897	0.1573	4.101	6059.687	191.3189	429.7309	2.1548
0.1668	0.8428	0.8074	0.1559	4.1006	6117.7642	224.2098	420.6592	2.1887
0.1668	0.8428	0.8074	0.1559	4.1006	6117.7642	224.2098	420.6592	2.1887
0.1668	0.8428	0.8074	0.1559	4.1006	6117.7642	224.2098	420.6592	2.1887
0.1668	0.8428	0.8074	0.1559	4.1006	6117.7642	224.2098	420.6592	2.1887
0.1702	0.8598	0.8249	0.1578	4.1041	6172.48	220.7447	418.7741	2.2228
0.1702	0.8598	0.8249	0.1578	4.1041	6172.48	220.7447	418.7741	2.2228
0.1702	0.8598	0.8249	0.1578	4.1041	6172.48	220.7447	418.7741	2.2228
0.1736	0.8768	0.8411	0.1716	4.1031	6217.3794	215.2806	440.0832	2.2568
0.1736	0.8768	0.8411	0.1716	4.1031	6217.3794	215.2806	440.0832	2.2568
0.1736	0.8768	0.8411	0.1716	4.1031	6217.3794	215.2806	440.0832	2.2568
0.177	0.8938	0.8587	0.1672	4.1005	6233.1284	228.1131	447.1435	2.2908
0.177	0.8938	0.8587	0.1672	4.1005	6233.1284	228.1131	447.1435	2.2908
0.177	0.8938	0.8587	0.1672	4.1005	6233.1284	228.1131	447.1435	2.2908
0.177	0.8938	0.8587	0.1672	4.1005	6233.1284	228.1131	447.1435	2.2908
0.1804	0.9108	0.8763	0.1688	4.1054	6287.6421	229.9335	451.5334	2.3247
0.1804	0.9108	0.8763	0.1688	4.1054	6287.6421	229.9335	451.5334	2.3247
0.1804	0.9108	0.8763	0.1688	4.1054	6287.6421	229.9335	451.5334	2.3247
0.1838	0.9278	0.8927	0.1772	4.1024	6333.6738	227.3799	456.576	2.3587
0.1838	0.9278	0.8927	0.1772	4.1024	6333.6738	227.3799	456.576	2.3587
0.1838	0.9278	0.8927	0.1772	4.1024	6333.6738	227.3799	456.576	2.3587
0.1838	0.9278	0.8927	0.1772	4.1024	6333.6738	227.3799	456.576	2.3587
0.1872	0.9447	0.9098	0.1834	4.1065	6368.2368	223.2673	467.8969	2.3927
0.1872	0.9447	0.9098	0.1834	4.1065	6368.2368	223.2673	467.8969	2.3927
0.1872	0.9447	0.9098	0.1834	4.1065	6368.2368	223.2673	467.8969	2.3927
0.1906	0.9617	0.9279	0.1872	4.1028	6410.3955	255.6035	466.3898	2.4267
0.1906	0.9617	0.9279	0.1872	4.1028	6410.3955	255.6035	466.3898	2.4267
0.1906	0.9617	0.9279	0.1872	4.1028	6410.3955	255.6035	466.3898	2.4267
0.194	0.9787	0.9438	0.1922	4.1043	6450.8789	282.9038	463.0749	2.4607
0.194	0.9787	0.9438	0.1922	4.1043	6450.8789	282.9038	463.0749	2.4607
0.194	0.9787	0.9438	0.1922	4.1043	6450.8789	282.9038	463.0749	2.4607
0.194	0.9787	0.9438	0.1922	4.1043	6450.8789	282.9038	463.0749	2.4607
0.1974	0.9952	0.9609	0.1927	4.1028	6489.8911	311.303	462.4472	2.4947
0.1974	0.9952	0.9609	0.1927	4.1028	6489.8911	311.303	462.4472	2.4947
0.1974	0.9952	0.9609	0.1927	4.1028	6489.8911	311.303	462.4472	2.4947
0.2008	1.0127	0.9776	0.1926	4.0995	6541.2417	351.2213	456.7813	2.5287
0.2008	1.0127	0.9776	0.1926	4.0995	6541.2417	351.2213	456.7813	2.5287
0.2008	1.0127	0.9776	0.1926	4.0995	6541.2417	351.2213	456.7813	2.5287
0.2008	1.0127	0.9776	0.1926	4.0995	6541.2417	351.2213	456.7813	2.5287
0.2042	1.0297	0.9949	0.1922	4.1027	6597.7729	376.4387	434.3413	2.5627
0.2042	1.0297	0.9949	0.1922	4.1027	6597.7729	376.4387	434.3413	2.5627
0.2042	1.0297	0.9949	0.1922	4.1027	6597.7729	376.4387	434.3413	2.5627
0.2076	1.0467	1.0118	0.1975	4.0994	6680.6689	392.7093	427.6311	2.5967
0.2076	1.0467	1.0118	0.1975	4.0994	6680.6689	392.7093	427.6311	2.5967
0.2076	1.0467	1.0118	0.1975	4.0994	6680.6689	392.7093	427.6311	2.5967
0.211	1.0637	1.0289	0.1944	4.0922	6712.4536	395.2292	436.6064	2.6307
0.211	1.0637	1.0289	0.1944	4.0922	6712.4536	395.2292	436.6064	2.6307
0.211	1.0637	1.0289	0.1944	4.0922	6712.4536	395.2292	436.6064	2.6307
0.211	1.0637	1.0289	0.1944	4.0922	6712.4536	395.2292	436.6064	2.6307
0.2144	1.0807	1.0463	0.2022	4.0957	6742.3579	396.4134	455.641	2.6648
0.2144	1.0807	1.0463	0.2022	4.0957	6742.3579	396.4134	455.641	2.6648
0.2144	1.0807	1.0463	0.2022	4.0957	6742.3579	396.4134	455.641	2.6648
0.2178	1.0976	1.0627	0.2027	4.0993	6786.271	413.4434	468.4702	2.6987
0.2178	1.0976	1.0627	0.2027	4.0993	6786.271	413.4434	468.4702	2.6987
0.2178	1.0976	1.0627	0.2027	4.0993	6786.271	413.4434	468.4702	2.6987
0.2178	1.0976	1.0627	0.2027	4.0993	6786.271	413.4434	468.4702	2.6987
0.2212	1.1146	1.0803	0.2101	4.1009	6835.1953	452.209	463.2081	2.7327
0.2212	1.1146	1.0803	0.2101	4.1009	6835.1953	452.209	463.2081	2.7327
0.2212	1.1146	1.0803	0.2101	4.1009	6835.1953	452.209	463.2081	2.7327
0.2246	1.1316	1.0972	0.2116	4.0971	6873.0527	471.863	462.3318	2.7667
0.2246	1.1316	1.0972	0.2116	4.0971	6873.0527	471.863	462.3318	2.7667
0.2246	1.1316	1.0972	0.2116	4.0971	6873.0527	471.863	462.3318	2.7667
0.228	1.1486	1.1134	0.21	4.1017	6890.3921	434.3038	490.9085	2.8007
0.228	1.1486	1.1134	0.21	4.1017	6890.3921	434.3038	490.9085	2.8007
0.228	1.1486	1.1134	0.21	4.1017	6890.3921	434.3038	490.9085	2.8007
0.228	1.1486	1.1134	0.21	4.1017	6890.3921	434.3038	490.9085	2.8007
0.2314	1.1651	1.1306	0.2185	4.1005	6919.0625	415.2552	499.0922	2.8347
0.2314	1.1651	1.1306	0.2185	4.1005	6919.0625	415.2552	499.0922	2.8347
0.2314	1.1651	1.1306	0.2185	4.1005	6919.0625	415.2552	499.0922	2.8347
0.2348	1.1826	1.147	0.2245	4.1015	6923.8706	376.8889	531.3839	2.8687
0.2348	1.1826	1.147	0.2245	4.1015	6923.8706	376.8889	531.3839	2.8687
0.2348	1.1826	1.147	0.2245	4.1015	6923.8706	376.8889	531.3839	2.8687
0.2348	1.1826	1.147	0.2245	4.1015	6923.8706	376.8889	531.3839	2.8687
0.2382	1.1996	1.1648	0.2297	4.0997	6957.0796	356.9342	546.9432	2.9027
0.2382	1.1996	1.1648	0.2297	4.0997	6957.0796	356.9342	546.9432	2.9027
0.2382	1.1996	1.1648	0.2297	4.0997	6957.0796	356.9342	546.9432	2.9027
0.2416	1.2165	1.1802	0.2343	4.1022	6990.7446	369.887	545.0032	2.9367
0.2416	1.2165	1.1802	0.2343	4.1022	6990.7446	369.887	545.0032	2.9367
0.2416	1.2165	1.1802	0.2343	4.1022	6990.7446	369.887	545.0032	2.9367
0.2416	1.2165	1.1802	0.2343	4.1022	6990.7446	369.887	545.0032	2.9367
0.245	1.2335	1.198	0.2382	4.099	7046.6284	400.7117	535.5125	2.9707
0.245	1.2335	1.198	0.2382	4.099	7046.6284	400.7117	535.5125	2.9707
0.245	1.2335	1.198	0.2382	4.099	7046.6284	400.7117	535.5125	2.9707
0.2484	1.2505	1.2155	0.2381	4.0987	7109.4932	406.3184	522.8758	3.0047
0.2484	1.2505	1.2155	0.2381	4.0987	7109.4932	406.3184	522.8758	3.0047
0.2484	1.2505	1.2155	0.2381	4.0987	7109.4932	406.3184	522.8758	3.0047
0.2518	1.2675	1.2315	0.243	4.1018	7170.5449	414.7594	518.3633	3.0387
0.2518	1.2675	1.2315	0.243	4.1018	7170.5449	414.7594	518.3633	3.0387
0.2518	1.2675	1.2315	0.243	4.1018	7170.5449	414.7594	518.3633	3.0387
0.2518	1.2675	1.2315	0.243	4.1018	7170.5449	414.7594	518.3633	3.0387
0.2552	1.2845	1.25	0.2551	4.1023	7207.2827	418.1201	517.9656	3.0727
0.2552	1.2845	1.25	0.2551	4.1023	7207.2827	418.1201	517.9656	3.0727
0.2552	1.2845	1.25	0.2551	4.1023	7207.2827	418.1201	517.9656	3.0727
0.2586	1.3015	1.2662	0.2588	4.1001	7252.4956	442.6083	522.7105	3.1067
0.2586	1.3015	1.2662	0.2588	4.1001	7252.4956	442.6083	522.7105	3.1067
0.2586	1.3015	1.2662	0.2588	4.1001	7252.4956	442.6083	522.7105	3.1067
0.2586	1.3015	1.2662	0.2588	4.1001	7252.4956	442.6083	522.7105	3.1067
0.262	1.3185	1.2839	0.2629	4.098	7292.6294	457.1573	515.8001	3.1407
0.262	1.3185	1.2839	0.2629	4.098	7292.6294	457.1573	515.8001	3.1407
0.262	1.3185	1.2839	0.2629	4.098	7292.6294	457.1573	515.8001	3.1407
0.2655	1.3355	1.3007	0.2623	4.1002	7314.3423	457.4861	518.4841	3.1757
0.2655	1.3355	1.3007	0.2623	4.1002	7314.3423	457.4861	518.4841	3.1757
0.2655	1.3355	1.3007	0.2623	4.1002	7314.3423	457.4861	518.4841	3.1757
0.2689	1.3529	1.3185	0.2607	4.1018	7340.9131	463.1937	523.5129	3.2097
0.2689	1.3529	1.3185	0.2607	4.1018	7340.9131	463.1937	523.5129	3.2097
0.2689	1.3529	1.3185	0.2607	4.1018	7340.9131	463.1937	523.5129	3.2097
0.2689	1.3529	1.3185	0.2607	4.1018	7340.9131	463.1937	523.5129	3.2097
0.2723	1.3699	1.3352	0.2595	4.1023	7387.4951	496.7741	513.1746	3.2437
0.2723	1.3699	1.3352	0.2595	4.1023	7387.4951	496.7741	513.1746	3.2437
0.2723	1.3699	1.3352	0.2595	4.1023	7387.4951	496.7741	513.1746	3.2437
0.2757	1.3869	1.3516	0.2677	4.1078	7437.4272	543.7376	498.4963	3.2777
0.2757	1.3869	1.3516	0.2677	4.1078	7437.4272	543.7376	498.4963	3.2777
0.2757	1.3869	1.3516	0.2677	4.1078	7437.4272	543.7376	498.4963	3.2777
0.2757	1.3869	1.3516	0.2677	4.1078	7437.4272	543.7376	498.4963	3.2777
0.2791	1.4039	1.3689	0.2733	4.1048	7497.2061	605.2816	489.5921	3.3117
0.2791	1.4039	1.3689	0.2733	4.1048	7497.2061	605.2816	489.5921	3.3117
0.2791	1.4039	1.3689	0.2733	4.1048	7497.2061	605.2816	489.5921	3.3117
0.2825	1.4209	1.3866	0.2741	4.1058	7538.8672	669.1053	485.9829	3.3457
0.2825	1.4209	1.3866	0.2741	4.1058	7538.8672	669.1053	485.9829	3.3457
0.2825	1.4209	1.3866	0.2741	4.1058	7538.8672	669.1053	485.9829	3.3457
0.2859	1.4379	1.4033	0.2772	4.1041	7571.6138	703.5252	483.6272	3.3797
0.2859	1.4379	1.4033	0.2772	4.1041	7571.6138	703.5252	483.6272	3.3797
0.2859	1.4379	1.4033	0.2772	4.1041	7571.6138	703.5252	483.6272	3.3797
0.2859	1.4379	1.4033	0.2772	4.1041	7571.6138	703.5252	483.6272	3.3797
0.2893	1.4549	1.4198	0.2824	4.1015	7619.5112	707.0575	481.3034	3.4137
0.2893	1.4549	1.4198	0.2824	4.1015	7619.5112	707.0575	481.3034	3.4137
0.2893	1.4549	1.4198	0.2824	4.1015	7619.5112	707.0575	481.3034	3.4137
0.2927	1.4719	1.4373	0.2826	4.0986	7651.2231	730.2413	485.7585	3.4477
0.2927	1.4719	1.4373	0.2826	4.0986	7651.2231	730.2413	485.7585	3.4477
0.2927	1.4719	1.4373	0.2826	4.0986	7651.2231	730.2413	485.7585	3.4477
0.2927	1.4719	1.4373	0.2826	4.0986	7651.2231	730.2413	485.7585	3.4477
0.2961	1.4888	1.4539	0.2864	4.1009	7707.1475	739.6035	480.9304	3.4817
0.2961	1.4888	1.4539	0.2864	4.1009	7707.1475	739.6035	480.9304	3.4817
0.2961	1.4888	1.4539	0.2864	4.1009	7707.1475	739.6035	480.9304	3.4817
0.2995	1.5053	1.4713	0.2839	4.0985	7743.3032	735.3253	488.5666	3.5157
0.2995	1.5053	1.4713	0.2839	4.0985	7743.3032	735.3253	488.5666	3.5157
0.2995	1.5053	1.4713	0.2839	4.0985	7743.3032	735.3253	488.5666	3.5157
0.3029	1.5228	1.4878	0.2852	4.1006	7790.2388	752.9098	485.3395	3.5496
0.3029	1.5228	1.4878	0.2852	4.1006	7790.2388	752.9098	485.3395	3.5496
0.3029	1.5228	1.4878	0.2852	4.1006	7790.2388	752.9098	485.3395	3.5496
0.3029	1.5228	1.4878	0.2852	4.1006	7790.2388	752.9098	485.3395	3.5496
0.3063	1.5398	1.5049	0.2946	4.1005	7839.0083	758.1125	496.6355	3.5837
0.3063	1.5398	1.5049	0.2946	4.1005	7839.0083	758.1125	496.6355	3.5837
0.3063	1.5398	1.5049	0.2946	4.1005	7839.0083	758.1125	496.6355	3.5837
0.3097	1.5568	1.5206	0.3015	4.0953	7890.6533	796.1669	499.6872	3.6176
0.3097	1.5568	1.5206	0.3015	4.0953	7890.6533	796.1669	499.6872	3.6176
0.3097	1.5568	1.5206	0.3015	4.0953	7890.6533	796.1669	499.6872	3.6176
0.3097	1.5568	1.5206	0.3015	4.0953	7890.6533	796.1669	499.6872	3.6176
0.3131	1.5738	1.5375	0.3028	4.0901	7934.9551	834.085	495.696	3.6516
0.3131	1.5738	1.5375	0.3028	4.0901	7934.9551	834.085	495.696	3.6516
0.3131	1.5738	1.5375	0.3028	4.0901	7934.9551	834.085	495.696	3.6516
0.3165	1.5908	1.5556	0.3101	4.0938	7978.8921	885.4128	491.0297	3.6856
0.3165	1.5908	1.5556	0.3101	4.0938	7978.8921	885.4128	491.0297	3.6856
0.3165	1.5908	1.5556	0.3101	4.0938	7978.8921	885.4128	491.0297	3.6856
0.3165	1.5908	1.5556	0.3101	4.0938	7978.8921	885.4128	491.0297	3.6856
0.3199	1.6078	1.5722	0.3178	4.101	8009.0264	907.8552	506.8392	3.7196
0.3199	1.6078	1.5722	0.3178	4.101	8009.0264	907.8552	506.8392	3.7196
0.3199	1.6078	1.5722	0.3178	4.101	8009.0264	907.8552	506.8392	3.7196
0.3233	1.6247	1.5908	0.317	4.1405	8034.6362	932.6197	514.2881	3.7536
0.3233	1.6247	1.5908	0.317	4.1405	8034.6362	932.6197	514.2881	3.7536
0.3233	1.6247	1.5908	0.317	4.1405	8034.6362	932.6197	514.2881	3.7536
0.3267	1.6417	1.6074	0.3212	4.1977	8051.3882	928.6048	530.4161	3.7876
0.3267	1.6417	1.6074	0.3212	4.1977	8051.3882	928.6048	530.4161	3.7876
0.3267	1.6417	1.6074	0.3212	4.1977	8051.3882	928.6048	530.4161	3.7876
0.3267	1.6417	1.6074	0.3212	4.1977	8051.3882	928.6048	530.4161	3.7876
0.3301	1.6587	1.6238	0.3333	4.3521	8060.5415	946.34	548.8436	3.8216
0.3301	1.6587	1.6238	0.3333	4.3521	8060.5415	946.34	548.8436	3.8216
0.3301	1.6587	1.6238	0.3333	4.3521	8060.5415	946.34	548.8436	3.8216
0.3335	1.6752	1.6404	0.3372	4.3203	8097.3691	955.6693	547.9825	3.8556
0.3335	1.6752	1.6404	0.3372	4.3203	8097.3691	955.6693	547.9825	3.8556
0.3335	1.6752	1.6404	0.3372	4.3203	8097.3691	955.6693	547.9825	3.8556
0.3335	1.6752	1.6404	0.3372	4.3203	8097.3691	955.6693	547.9825	3.8556
0.3369	1.6927	1.658	0.3448	4.2984	8119.1968	977.9112	551.6533	3.8896
0.3369	1.6927	1.658	0.3448	4.2984	8119.1968	977.9112	551.6533	3.8896
0.3369	1.6927	1.658	0.3448	4.2984	8119.1968	977.9112	551.6533	3.8896
0.3403	1.7097	1.6749	0.3509	4.275	8163.8042	1007.3556	554.2001	3.9236
0.3403	1.7097	1.6749	0.3509	4.275	8163.8042	1007.3556	554.2001	3.9236
0.3403	1.7097	1.6749	0.3509	4.275	8163.8042	1007.3556	554.2001	3.9236
0.3437	1.7267	1.6916	0.3541	4.2576	8189.0005	993.9084	574.4205	3.9576
0.3437	1.7267	1.6916	0.3541	4.2576	8189.0005	993.9084	574.4205	3.9576
0.3437	1.7267	1.6916	0.3541	4.2576	8189.0005	993.9084	574.4205	3.9576
0.3437	1.7267	1.6916	0.3541	4.2576	8189.0005	993.9084	574.4205	3.9576
0.3471	1.7437	1.7077	0.3528	4.2367	8187.4512	960.0355	604.7032	3.9916
0.3471	1.7437	1.7077	0.3528	4.2367	8187.4512	960.0355	604.7032	3.9916
0.3471	1.7437	1.7077	0.3528	4.2367	8187.4512	960.0355	604.7032	3.9916
0.3505	1.7606	1.7236	0.354	4.2292	8199.8262	939.0745	627.8533	4.0256
0.3505	1.7606	1.7236	0.354	4.2292	8199.8262	939.0745	627.8533	4.0256
0.3505	1.7606	1.7236	0.354	4.2292	8199.8262	939.0745	627.8533	4.0256
0.3505	1.7606	1.7236	0.354	4.2292	8199.8262	939.0745	627.8533	4.0256
0.3539	1.7776	1.7428	0.3504	4.2245	8226.916	950.0884	631.8039	4.0596
0.3539	1.7776	1.7428	0.3504	4.2245	8226.916	950.0884	631.8039	4.0596
0.3539	1.7776	1.7428	0.3504	4.2245	8226.916	950.0884	631.8039	4.0596
0.3573	1.7946	1.7595	0.355	4.2115	8267.2168	959.7201	632.2555	4.0936
0.3573	1.7946	1.7595	0.355	4.2115	8267.2168	959.7201	632.2555	4.0936
0.3573	1.7946	1.7595	0.355	4.2115	8267.2168	959.7201	632.2555	4.0936
0.3607	1.8116	1.7761	0.3565	4.3024	8299.5332	968.0593	623.5193	4.1276
0.3607	1.8116	1.7761	0.3565	4.3024	8299.5332	968.0593	623.5193	4.1276
0.3607	1.8116	1.7761	0.3565	4.3024	8299.5332	968.0593	623.5193	4.1276
0.3607	1.8116	1.7761	0.3565	4.3024	8299.5332	968.0593	623.5193	4.1276
0.3641	1.8286	1.7931	0.3576	4.6246	8315.8477	942.8162	653.3682	4.1616
0.3641	1.8286	1.7931	0.3576	4.6246	8315.8477	942.8162	653.3682	4.1616
0.3641	1.8286	1.7931	0.3576	4.6246	8315.8477	942.8162	653.3682	4.1616
0.3675	1.8451	1.8113	0.36	4.5817	8306.624	891.5952	703.9993	4.1956
0.3675	1.8451	1.8113	0.36	4.5817	8306.624	891.5952	703.9993	4.1956
0.3675	1.8451	1.8113	0.36	4.5817	8306.624	891.5952	703.9993	4.1956
0.3675	1.8451	1.8113	0.36	4.5817	8306.624	891.5952	703.9993	4.1956
0.3709	1.8626	1.8264	0.3636	4.6604	8303.1152	883.4147	729.5059	4.2296
0.3709	1.8626	1.8264	0.3636	4.6604	8303.1152	883.4147	729.5059	4.2296
0.3709	1.8626	1.8264	0.3636	4.6604	8303.1152	883.4147	729.5059	4.2296
0.3743	1.8795	1.8453	0.364	4.6676	8334.0039	883.3322	738.5621	4.2636
0.3743	1.8795	1.8453	0.364	4.6676	8334.0039	883.3322	738.5621	4.2636
0.3743	1.8795	1.8453	0.364	4.6676	8334.0039	883.3322	738.5621	4.2636
0.3777	1.8965	1.8623	0.365	4.6184	8342.3428	905.1287	730.8356	4.2976
0.3777	1.8965	1.8623	0.365	4.6184	8342.3428	905.1287	730.8356	4.2976
0.3777	1.8965	1.8623	0.365	4.6184	8342.3428	905.1287	730.8356	4.2976
0.3777	1.8965	1.8623	0.365	4.6184	8342.3428	905.1287	730.8356	4.2976
0.3811	1.9135	1.8792	0.3726	4.5681	8361.75	940.126	721.0718	4.3316
0.3811	1.9135	1.8792	0.3726	4.5681	8361.75	940.126	721.0718	4.3316
0.3811	1.9135	1.8792	0.3726	4.5681	8361.75	940.126	721.0718	4.3316
0.3845	1.9305	1.897	0.3775	4.5271	8373.9258	931.4876	731.8084	4.3656
0.3845	1.9305	1.897	0.3775	4.5271	8373.9258	931.4876	731.8084	4.3656
0.3845	1.9305	1.897	0.3775	4.5271	8373.9258	931.4876	731.8084	4.3656
0.3845	1.9305	1.897	0.3775	4.5271	8373.9258	931.4876	731.8084	4.3656
0.3879	1.9475	1.9133	0.3885	4.4894	8399.8271	956.5949	728.1762	4.3996
0.3879	1.9475	1.9133	0.3885	4.4894	8399.8271	956.5949	728.1762	4.3996
0.3879	1.9475	1.9133	0.3885	4.4894	8399.8271	956.5949	728.1762	4.3996
0.3913	1.9645	1.9317	0.3976	4.4545	8406.3174	969.3987	727.5712	4.4336
0.3913	1.9645	1.9317	0.3976	4.4545	8406.3174	969.3987	727.5712	4.4336
0.3913	1.9645	1.9317	0.3976	4.4545	8406.3174	969.3987	727.5712	4.4336
0.3913	1.9645	1.9317	0.3976	4.4545	8406.3174	969.3987	727.5712	4.4336
0.3947	1.9815	1.9475	0.3884	4.4224	8442.5469	972.7798	713.1749	4.4676
0.3947	1.9815	1.9475	0.3884	4.4224	8442.5469	972.7798	713.1749	4.4676
0.3947	1.9815	1.9475	0.3884	4.4224	8442.5469	972.7798	713.1749	4.4676
0.3981	1.9985	1.9645	0.3907	4.3973	8504.6123	997.3298	692.8005	4.5016
0.3981	1.9985	1.9645	0.3907	4.3973	8504.6123	997.3298	692.8005	4.5016
0.3981	1.9985	1.9645	0.3907	4.3973	8504.6123	997.3298	692.8005	4.5016
0.4016	2.0155	1.9817	0.3905	4.369	8533.8643	1003.496	690.9196	4.5366
0.4016	2.0155	1.9817	0.3905	4.369	8533.8643	1003.496	690.9196	4.5366
0.4016	2.0155	1.9817	0.3905	4.369	8533.8643	1003.496	690.9196	4.5366
0.4016	2.0155	1.9817	0.3905	4.369	8533.8643	1003.496	690.9196	4.5366
0.405	2.0329	1.9989	0.395	4.3445	8576.6465	1003.1119	689.0276	4.5706
0.405	2.0329	1.9989	0.395	4.3445	8576.6465	1003.1119	689.0276	4.5706
0.405	2.0329	1.9989	0.395	4.3445	8576.6465	1003.1119	689.0276	4.5706
0.4084	2.0499	2.0158	0.3859	4.3353	8604.1445	1028.9266	682.949	4.6046
0.4084	2.0499	2.0158	0.3859	4.3353	8604.1445	1028.9266	682.949	4.6046
0.4084	2.0499	2.0158	0.3859	4.3353	8604.1445	1028.9266	682.949	4.6046
0.4084	2.0499	2.0158	0.3859	4.3353	8604.1445	1028.9266	682.949	4.6046
0.4118	2.0669	2.0334	0.3815	4.4646	8641.9473	1044.9971	681.1066	4.6386
0.4118	2.0669	2.0334	0.3815	4.4646	8641.9473	1044.9971	681.1066	4.6386
0.4118	2.0669	2.0334	0.3815	4.4646	8641.9473	1044.9971	681.1066	4.6386
0.4152	2.0839	2.0497	0.3868	4.5577	8673.7441	1025.3477	702.8393	4.6726
0.4152	2.0839	2.0497	0.3868	4.5577	8673.7441	1025.3477	702.8393	4.6726
0.4152	2.0839	2.0497	0.3868	4.5577	8673.7441	1025.3477	702.8393	4.6726
0.4186	2.1009	2.0664	0.391	4.5261	8724.2871	1041.5089	701.1767	4.7066
0.4186	2.1009	2.0664	0.391	4.5261	8724.2871	1041.5089	701.1767	4.7066
0.4186	2.1009	2.0664	0.391	4.5261	8724.2871	1041.5089	701.1767	4.7066
0.4186	2.1009	2.0664	0.391	4.5261	8724.2871	1041.5089	701.1767	4.7066
0.422	2.1179	2.0829	0.3921	4.5932	8778	1040.8434	722.567	4.7406
0.422	2.1179	2.0829	0.3921	4.5932	8778	1040.8434	722.567	4.7406
0.422	2.1179	2.0829	0.3921	4.5932	8778	1040.8434	722.567	4.7406
0.4254	2.1349	2.0999	0.3966	4.6257	8842.7227	1062.3827	720.4539	4.7746
0.4254	2.1349	2.0999	0.3966	4.6257	8842.7227	1062.3827	720.4539	4.7746
0.4254	2.1349	2.0999	0.3966	4.6257	8842.7227	1062.3827	720.4539	4.7746
0.4254	2.1349	2.0999	0.3966	4.6257	8842.7227	1062.3827	720.4539	4.7746
0.4288	2.1518	2.1176	0.4103	4.7131	8901.7051	1065.8878	722.4764	4.8085
0.4288	2.1518	2.1176	0.4103	4.7131	8901.7051	1065.8878	722.4764	4.8085
0.4288	2.1518	2.1176	0.4103	4.7131	8901.7051	1065.8878	722.4764	4.8085
0.4322	2.1688	2.1342	0.4217	5.1805	8945.1543	1087.0255	712.825	4.8425
0.4322	2.1688	2.1342	0.4217	5.1805	8945.1543	1087.0255	712.825	4.8425
0.4322	2.1688	2.1342	0.4217	5.1805	8945.1543	1087.0255	712.825	4.8425
0.4356	2.1853	2.1513	0.4329	5.2731	9043.5137	1113.6908	692.7473	4.8766
0.4356	2.1853	2.1513	0.4329	5.2731	9043.5137	1113.6908	692.7473	4.8766
0.4356	2.1853	2.1513	0.4329	5.2731	9043.5137	1113.6908	692.7473	4.8766
0.4356	2.1853	2.1513	0.4329	5.2731	9043.5137	1113.6908	692.7473	4.8766
0.439	2.2028	2.1686	0.4403	5.2038	9081.0713	1136.4673	696.225	4.9105
0.439	2.2028	2.1686	0.4403	5.2038	9081.0713	1136.4673	696.225	4.9105
0.439	2.2028	2.1686	0.4403	5.2038	9081.0713	1136.4673	696.225	4.9105
0.4424	2.2198	2.1858	0.4594	5.5823	9091.125	1141.5331	724.86	4.9446
0.4424	2.2198	2.1858	0.4594	5.5823	9091.125	1141.5331	724.86	4.9446
0.4424	2.2198	2.1858	0.4594	5.5823	9091.125	1141.5331	724.86	4.9446
0.4424	2.2198	2.1858	0.4594	5.5823	9091.125	1141.5331	724.86	4.9446
0.4458	2.2368	2.2026	0.4679	5.7486	9102.5635	1141.5889	739.1942	4.9785
0.4458	2.2368	2.2026	0.4679	5.7486	9102.5635	1141.5889	739.1942	4.9785
0.4458	2.2368	2.2026	0.4679	5.7486	9102.5635	1141.5889	739.1942	4.9785
0.4492	2.2538	2.2194	0.4774	5.617	9080.9775	1110.0377	775.6437	5.0126
0.4492	2.2538	2.2194	0.4774	5.617	9080.9775	1110.0377	775.6437	5.0126
0.4492	2.2538	2.2194	0.4774	5.617	9080.9775	1110.0377	775.6437	5.0126
0.4526	2.2708	2.2369	0.4779	5.4907	9090.9326	1102.948	787.2323	5.0465
0.4526	2.2708	2.2369	0.4779	5.4907	9090.9326	1102.948	787.2323	5.0465
0.4526	2.2708	2.2369	0.4779	5.4907	9090.9326	1102.948	787.2323	5.0465
0.4526	2.2708	2.2369	0.4779	5.4907	9090.9326	1102.948	787.2323	5.0465
0.456	2.2878	2.2531	0.4834	6.6156	9097.9541	1061.3867	816.1373	5.0805
0.456	2.2878	2.2531	0.4834	6.6156	9097.9541	1061.3867	816.1373	5.0805
0.456	2.2878	2.2531	0.4834	6.6156	9097.9541	1061.3867	816.1373	5.0805
0.4594	2.3047	2.271	0.4945	6.6241	9098.9746	1048.2555	837.4017	5.1145
0.4594	2.3047	2.271	0.4945	6.6241	9098.9746	1048.2555	837.4017	5.1145
0.4594	2.3047	2.271	0.4945	6.6241	9098.9746	1048.2555	837.4017	5.1145
0.4594	2.3047	2.271	0.4945	6.6241	9098.9746	1048.2555	837.4017	5.1145
0.4628	2.3217	2.2881	0.5087	6.433	9103.292	1063.0659	843.1448	5.1485
0.4628	2.3217	2.2881	0.5087	6.433	9103.292	1063.0659	843.1448	5.1485
0.4628	2.3217	2.2881	0.5087	6.433	9103.292	1063.0659	843.1448	5.1485
0.4662	2.3387	2.3049	0.5203	6.4198	9116.1045	1122.0343	834.8088	5.1825
0.4662	2.3387	2.3049	0.5203	6.4198	9116.1045	1122.0343	834.8088	5.1825
0.4662	2.3387	2.3049	0.5203	6.4198	9116.1045	1122.0343	834.8088	5.1825
0.4662	2.3387	2.3049	0.5203	6.4198	9116.1045	1122.0343	834.8088	5.1825
0.4696	2.3552	2.321	0.5278	8.5782	9203.4561	1189.4608	828.7036	5.2165
0.4696	2.3552	2.321	0.5278	8.5782	9203.4561	1189.4608	828.7036	5.2165
0.4696	2.3552	2.321	0.5278	8.5782	9203.4561	1189.4608	828.7036	5.2165
0.473	2.3727	2.3386	0.5316	8.4333	9256.3984	1183.7618	847.8158	5.2505
0.473	2.3727	2.3386	0.5316	8.4333	9256.3984	1183.7618	847.8158	5.2505
0.473	2.3727	2.3386	0.5316	8.4333	9256.3984	1183.7618	847.8158	5.2505
0.4764	2.3897	2.3551	0.5348	8.2874	9287.4912	1187.0345	851.8566	5.2845
0.4764	2.3897	2.3551	0.5348	8.2874	9287.4912	1187.0345	851.8566	5.2845
0.4764	2.3897	2.3551	0.5348	8.2874	9287.4912	1187.0345	851.8566	5.2845
0.4764	2.3897	2.3551	0.5348	8.2874	9287.4912	1187.0345	851.8566	5.2845
0.4798	2.4067	2.3721	0.5409	8.3361	9277.6045	1177.4388	859.2994	5.3185
0.4798	2.4067	2.3721	0.5409	8.3361	9277.6045	1177.4388	859.2994	5.3185
0.4798	2.4067	2.3721	0.5409	8.3361	9277.6045	1177.4388	859.2994	5.3185
0.4832	2.4236	2.3898	0.5493	8.4472	9309.9004	1187.5151	850.8863	5.3525
0.4832	2.4236	2.3898	0.5493	8.4472	9309.9004	1187.5151	850.8863	5.3525
0.4832	2.4236	2.3898	0.5493	8.4472	9309.9004	1187.5151	850.8863	5.3525
0.4832	2.4236	2.3898	0.5493	8.4472	9309.9004	1187.5151	850.8863	5.3525
0.4866	2.4406	2.4063	0.5524	8.3101	9326.3047	1194.2104	859.9211	5.3865
0.4866	2.4406	2.4063	0.5524	8.3101	9326.3047	1194.2104	859.9211	5.3865
0.4866	2.4406	2.4063	0.5524	8.3101	9326.3047	1194.2104	859.9211	5.3865
0.49	2.4576	2.4237	0.5502	8.3176	9361.9248	1217.5232	858.19	5.4205
0.49	2.4576	2.4237	0.5502	8.3176	9361.9248	1217.5232	858.19	5.4205
0.49	2.4576	2.4237	0.5502	8.3176	9361.9248	1217.5232	858.19	5.4205
0.4934	2.4746	2.4399	0.5561	8.0716	9419.6865	1236.8226	860.5284	5.4545
0.4934	2.4746	2.4399	0.5561	8.0716	9419.6865	1236.8226	860.5284	5.4545
0.4934	2.4746	2.4399	0.5561	8.0716	9419.6865	1236.8226	860.5284	5.4545
0.4934	2.4746	2.4399	0.5561	8.0716	9419.6865	1236.8226	860.5284	5.4545
0.4968	2.4916	2.4578	0.5569	7.9563	9462.3486	1248.3485	860.2379	5.4885
0.4968	2.4916	2.4578	0.5569	7.9563	9462.3486	1248.3485	860.2379	5.4885
0.4968	2.4916	2.4578	0.5569	7.9563	9462.3486	1248.3485	860.2379	5.4885
0.5001	2.5086	2.4743	0.5499	7.7084	9478.5449	1240.2584	873.6321	5.5225
0.5001	2.5086	2.4743	0.5499	7.7084	9478.5449	1240.2584	873.6321	5.5225
0.5001	2.5086	2.4743	0.5499	7.7084	9478.5449	1240.2584	873.6321	5.5225
0.5001	2.5086	2.4743	0.5499	7.7084	9478.5449	1240.2584	873.6321	5.5225
0.5035	2.5251	2.4915	0.5498	7.4589	9508.2285	1207.4945	890.5507	5.5565
0.5035	2.5251	2.4915	0.5498	7.4589	9508.2285	1207.4945	890.5507	5.5565
0.5035	2.5251	2.4915	0.5498	7.4589	9508.2285	1207.4945	890.5507	5.5565
0.5069	2.5421	2.5078	0.5484	7.2438	9502.8926	1162.812	930.0618	5.5995
0.5069	2.5421	2.5078	0.5484	7.2438	9502.8926	1162.812	930.0618	5.5995
0.5069	2.5421	2.5078	0.5484	7.2438	9502.8926	1162.812	930.0618	5.5995
0.5112	2.564	2.5289	0.5483	8.4946	9578.1611	1175.6356	933.6816	5.6335
0.5112	2.564	2.5289	0.5483	8.4946	9578.1611	1175.6356	933.6816	5.6335
0.5112	2.564	2.5289	0.5483	8.4946	9578.1611	1175.6356	933.6816	5.6335
0.5112	2.564	2.5289	0.5483	8.4946	9578.1611	1175.6356	933.6816	5.6335
0.5146	2.581	2.5458	0.5532	8.1722	9618.6895	1179.7031	933.31	5.6675
0.5146	2.581	2.5458	0.5532	8.1722	9618.6895	1179.7031	933.31	5.6675
0.5146	2.581	2.5458	0.5532	8.1722	9618.6895	1179.7031	933.31	5.6675
0.518	2.598	2.5634	0.5624	8.9422	9687.7764	1184.303	925.1431	5.7015
0.518	2.598	2.5634	0.5624	8.9422	9687.7764	1184.303	925.1431	5.7015
0.518	2.598	2.5634	0.5624	8.9422	9687.7764	1184.303	925.1431	5.7015
0.518	2.598	2.5634	0.5624	8.9422	9687.7764	1184.303	925.1431	5.7015
0.5215	2.615	2.5803	0.5674	9.1054	9748.5234	1192.9551	918.16	5.7365
0.5215	2.615	2.5803	0.5674	9.1054	9748.5234	1192.9551	918.16	5.7365
0.5215	2.615	2.5803	0.5674	9.1054	9748.5234	1192.9551	918.16	5.7365
0.5249	2.6325	2.5975	0.5863	9.7371	9815.1934	1208.6748	909.0146	5.7705
0.5249	2.6325	2.5975	0.5863	9.7371	9815.1934	1208.6748	909.0146	5.7705
0.5249	2.6325	2.5975	0.5863	9.7371	9815.1934	1208.6748	909.0146	5.7705
0.5283	2.6495	2.6156	0.6014	9.6545	9840.1445	1213.4019	908.5052	5.8045
0.5283	2.6495	2.6156	0.6014	9.6545	9840.1445	1213.4019	908.5052	5.8045
0.5283	2.6495	2.6156	0.6014	9.6545	9840.1445	1213.4019	908.5052	5.8045
0.5283	2.6495	2.6156	0.6014	9.6545	9840.1445	1213.4019	908.5052	5.8045
0.5317	2.6665	2.632	0.6031	9.7041	9874.0918	1232.1083	912.717	5.8385
0.5317	2.6665	2.632	0.6031	9.7041	9874.0918	1232.1083	912.717	5.8385
0.5317	2.6665	2.632	0.6031	9.7041	9874.0918	1232.1083	912.717	5.8385
0.5351	2.6835	2.6498	0.6029	9.2893	9917.5684	1248.4414	919.9427	5.8724
0.5351	2.6835	2.6498	0.6029	9.2893	9917.5684	1248.4414	919.9427	5.8724
0.5351	2.6835	2.6498	0.6029	9.2893	9917.5684	1248.4414	919.9427	5.8724
0.5351	2.6835	2.6498	0.6029	9.2893	9917.5684	1248.4414	919.9427	5.8724
0.5385	2.7004	2.6666	0.6098	8.9338	9940.7275	1254.7452	927.152	5.9065
0.5385	2.7004	2.6666	0.6098	8.9338	9940.7275	1254.7452	927.152	5.9065
0.5385	2.7004	2.6666	0.6098	8.9338	9940.7275	1254.7452	927.152	5.9065
0.5419	2.7174	2.6841	0.6029	8.8547	9960.8486	1248.5109	933.1937	5.9405
0.5419	2.7174	2.6841	0.6029	8.8547	9960.8486	1248.5109	933.1937	5.9405
0.5419	2.7174	2.6841	0.6029	8.8547	9960.8486	1248.5109	933.1937	5.9405
0.5419	2.7174	2.6841	0.6029	8.8547	9960.8486	1248.5109	933.1937	5.9405
0.5453	2.7344	2.7015	0.6094	9.1301	9974.0547	1239.3271	937.8581	5.9745
0.5453	2.7344	2.7015	0.6094	9.1301	9974.0547	1239.3271	937.8581	5.9745
0.5453	2.7344	2.7015	0.6094	9.1301	9974.0547	1239.3271	937.8581	5.9745
0.5487	2.7514	2.7175	0.6444	8.7745	9974.1816	1238.4712	939.606	6.0085
0.5487	2.7514	2.7175	0.6444	8.7745	9974.1816	1238.4712	939.606	6.0085
0.5487	2.7514	2.7175	0.6444	8.7745	9974.1816	1238.4712	939.606	6.0085
0.5521	2.7684	2.7338	0.6528	8.8011	9983.4482	1222.5959	949.9223	6.0425
0.5521	2.7684	2.7338	0.6528	8.8011	9983.4482	1222.5959	949.9223	6.0425
0.5521	2.7684	2.7338	0.6528	8.8011	9983.4482	1222.5959	949.9223	6.0425
0.5521	2.7684	2.7338	0.6528	8.8011	9983.4482	1222.5959	949.9223	6.0425
0.5556	2.7854	2.7504	0.6534	10.0157	10014.1504	1209.7405	957.5504	6.0775
0.5556	2.7854	2.7504	0.6534	10.0157	10014.1504	1209.7405	957.5504	6.0775
0.5556	2.7854	2.7504	0.6534	10.0157	10014.1504	1209.7405	957.5504	6.0775
0.559	2.8029	2.7676	0.6786	9.5971	10024.5996	1200.6324	962.2311	6.1115
0.559	2.8029	2.7676	0.6786	9.5971	10024.5996	1200.6324	962.2311	6.1115
0.559	2.8029	2.7676	0.6786	9.5971	10024.5996	1200.6324	962.2311	6.1115
0.559	2.8029	2.7676	0.6786	9.5971	10024.5996	1200.6324	962.2311	6.1115
0.5624	2.8199	2.7852	0.6848	9.3714	10020.4521	1213.9193	955.1829	6.1455
0.5624	2.8199	2.7852	0.6848	9.3714	10020.4521	1213.9193	955.1829	6.1455
0.5624	2.8199	2.7852	0.6848	9.3714	10020.4521	1213.9193	955.1829	6.1455
0.5658	2.8368	2.8014	0.6814	9.3859	10046.8564	1229.0007	945.0721	6.1795
0.5658	2.8368	2.8014	0.6814	9.3859	10046.8564	1229.0007	945.0721	6.1795
0.5658	2.8368	2.8014	0.6814	9.3859	10046.8564	1229.0007	945.0721	6.1795
0.5692	2.8538	2.8192	0.6779	9.2313	10047.2842	1217.1489	956.4857	6.2135
0.5692	2.8538	2.8192	0.6779	9.2313	10047.2842	1217.1489	956.4857	6.2135
0.5692	2.8538	2.8192	0.6779	9.2313	10047.2842	1217.1489	956.4857	6.2135
0.5692	2.8538	2.8192	0.6779	9.2313	10047.2842	1217.1489	956.4857	6.2135
0.5726	2.8708	2.8357	0.6804	9.1275	10076.9707	1199.3535	970.9062	6.2475
0.5726	2.8708	2.8357	0.6804	9.1275	10076.9707	1199.3535	970.9062	6.2475
0.5726	2.8708	2.8357	0.6804	9.1275	10076.9707	1199.3535	970.9062	6.2475
0.576	2.8878	2.8526	0.6818	10.0466	10096.8633	1171.1005	982.837	6.2814
0.576	2.8878	2.8526	0.6818	10.0466	10096.8633	1171.1005	982.837	6.2814
0.576	2.8878	2.8526	0.6818	10.0466	10096.8633	1171.1005	982.837	6.2814
0.576	2.8878	2.8526	0.6818	10.0466	10096.8633	1171.1005	982.837	6.2814
0.5794	2.9048	2.8693	0.6893	10.347	10172.2686	1140.3125	1000.4798	6.3154
0.5794	2.9048	2.8693	0.6893	10.347	10172.2686	1140.3125	1000.4798	6.3154
0.5794	2.9048	2.8693	0.6893	10.347	10172.2686	1140.3125	1000.4798	6.3154
0.5828	2.9218	2.8868	0.6943	10.0857	10179.1455	1109.2211	1019.2208	6.3495
0.5828	2.9218	2.8868	0.6943	10.0857	10179.1455	1109.2211	1019.2208	6.3495
0.5828	2.9218	2.8868	0.6943	10.0857	10179.1455	1109.2211	1019.2208	6.3495
0.5862	2.9388	2.9043	0.6988	9.8397	10184.3936	1082.5065	1044.5443	6.3834
0.5862	2.9388	2.9043	0.6988	9.8397	10184.3936	1082.5065	1044.5443	6.3834
0.5862	2.9388	2.9043	0.6988	9.8397	10184.3936	1082.5065	1044.5443	6.3834
0.5862	2.9388	2.9043	0.6988	9.8397	10184.3936	1082.5065	1044.5443	6.3834
0.5896	2.9553	2.9211	0.7046	9.8089	10221.752	1077.1771	1048.8347	6.4174
0.5896	2.9553	2.9211	0.7046	9.8089	10221.752	1077.1771	1048.8347	6.4174
0.5896	2.9553	2.9211	0.7046	9.8089	10221.752	1077.1771	1048.8347	6.4174
0.593	2.9727	2.938	0.7032	9.4806	10232.1836	1049.5697	1068.4054	6.4514
0.593	2.9727	2.938	0.7032	9.4806	10232.1836	1049.5697	1068.4054	6.4514
0.593	2.9727	2.938	0.7032	9.4806	10232.1836	1049.5697	1068.4054	6.4514
0.593	2.9727	2.938	0.7032	9.4806	10232.1836	1049.5697	1068.4054	6.4514
0.5964	2.9897	2.9554	0.705	9.4976	10257.7236	1026.1047	1083.5945	6.4854
0.5964	2.9897	2.9554	0.705	9.4976	10257.7236	1026.1047	1083.5945	6.4854
0.5964	2.9897	2.9554	0.705	9.4976	10257.7236	1026.1047	1083.5945	6.4854
0.5998	3.0067	2.972	0.711	9.4519	10275.0088	1010.5249	1089.4545	6.5195
0.5998	3.0067	2.972	0.711	9.4519	10275.0088	1010.5249	1089.4545	6.5195
0.5998	3.0067	2.972	0.711	9.4519	10275.0088	1010.5249	1089.4545	6.5195
0.6032	3.0237	2.9892	0.722	9.2387	10311.957	1001.9219	1097.5859	6.5534
0.6032	3.0237	2.9892	0.722	9.2387	10311.957	1001.9219	1097.5859	6.5534
0.6032	3.0237	2.9892	0.722	9.2387	10311.957	1001.9219	1097.5859	6.5534
0.6032	3.0237	2.9892	0.722	9.2387	10311.957	1001.9219	1097.5859	6.5534
0.6066	3.0407	3.0058	0.7247	9.2458	10354.7695	1024.5894	1092.9974	6.5874
0.6066	3.0407	3.0058	0.7247	9.2458	10354.7695	1024.5894	1092.9974	6.5874
0.6066	3.0407	3.0058	0.7247	9.2458	10354.7695	1024.5894	1092.9974	6.5874
0.61	3.0577	3.0205	0.7237	9.4652	10409.6357	1032.2469	1100.6498	6.6214
0.61	3.0577	3.0205	0.7237	9.4652	10409.6357	1032.2469	1100.6498	6.6214
0.61	3.0577	3.0205	0.7237	9.4652	10409.6357	1032.2469	1100.6498	6.6214
0.61	3.0577	3.0205	0.7237	9.4652	10409.6357	1032.2469	1100.6498	6.6214
0.6134	3.0747	3.0381	0.7365	10.3267	10466.1338	1040.0299	1107.6024	6.6554
0.6134	3.0747	3.0381	0.7365	10.3267	10466.1338	1040.0299	1107.6024	6.6554
0.6134	3.0747	3.0381	0.7365	10.3267	10466.1338	1040.0299	1107.6024	6.6554
0.6168	3.0917	3.0561	0.7539	10.1526	10522.8926	1059.7209	1114.3459	6.6894
0.6168	3.0917	3.0561	0.7539	10.1526	10522.8926	1059.7209	1114.3459	6.6894
0.6168	3.0917	3.0561	0.7539	10.1526	10522.8926	1059.7209	1114.3459	6.6894
0.6168	3.0917	3.0561	0.7539	10.1526	10522.8926	1059.7209	1114.3459	6.6894
0.6202	3.1086	3.0738	0.7583	10.3899	10578.6973	1097.1256	1106.2524	6.7234
0.6202	3.1086	3.0738	0.7583	10.3899	10578.6973	1097.1256	1106.2524	6.7234
0.6202	3.1086	3.0738	0.7583	10.3899	10578.6973	1097.1256	1106.2524	6.7234
0.6236	3.1251	3.0903	0.7633	10.1659	10616.8564	1145.0366	1101.4128	6.7574
0.6236	3.1251	3.0903	0.7633	10.1659	10616.8564	1145.0366	1101.4128	6.7574
0.6236	3.1251	3.0903	0.7633	10.1659	10616.8564	1145.0366	1101.4128	6.7574
0.627	3.1426	3.1069	0.7805	10.0405	10670.0176	1220.9224	1084.2001	6.7914
0.627	3.1426	3.1069	0.7805	10.0405	10670.0176	1220.9224	1084.2001	6.7914
0.627	3.1426	3.1069	0.7805	10.0405	10670.0176	1220.9224	1084.2001	6.7914
0.627	3.1426	3.1069	0.7805	10.0405	10670.0176	1220.9224	1084.2001	6.7914
0.6304	3.1596	3.124	0.7977	9.7926	10717.4854	1273.3914	1079.0177	6.8254
0.6304	3.1596	3.124	0.7977	9.7926	10717.4854	1273.3914	1079.0177	6.8254
0.6304	3.1596	3.124	0.7977	9.7926	10717.4854	1273.3914	1079.0177	6.8254
0.6337	3.1761	3.1418	0.8102	10.1168	10741.4551	1321.204	1072.4106	6.8594
0.6337	3.1761	3.1418	0.8102	10.1168	10741.4551	1321.204	1072.4106	6.8594
0.6337	3.1761	3.1418	0.8102	10.1168	10741.4551	1321.204	1072.4106	6.8594
0.6337	3.1761	3.1418	0.8102	10.1168	10741.4551	1321.204	1072.4106	6.8594
0.6372	3.1936	3.1586	0.838	10.8211	10796.958	1372.2166	1056.0259	6.8934
0.6372	3.1936	3.1586	0.838	10.8211	10796.958	1372.2166	1056.0259	6.8934
0.6372	3.1936	3.1586	0.838	10.8211	10796.958	1372.2166	1056.0259	6.8934
0.6406	3.2106	3.1768	0.8562	10.4489	10804.8965	1410.2356	1046.9807	6.9274
0.6406	3.2106	3.1768	0.8562	10.4489	10804.8965	1410.2356	1046.9807	6.9274
0.6406	3.2106	3.1768	0.8562	10.4489	10804.8965	1410.2356	1046.9807	6.9274
0.644	3.2276	3.1929	0.8676	10.1641	10819.4316	1444.1185	1030.9315	6.9614
0.644	3.2276	3.1929	0.8676	10.1641	10819.4316	1444.1185	1030.9315	6.9614
0.644	3.2276	3.1929	0.8676	10.1641	10819.4316	1444.1185	1030.9315	6.9614
0.644	3.2276	3.1929	0.8676	10.1641	10819.4316	1444.1185	1030.9315	6.9614
0.6474	3.2445	3.2116	0.8773	9.9569	10856.4297	1467.5326	1007.562	6.9954
0.6474	3.2445	3.2116	0.8773	9.9569	10856.4297	1467.5326	1007.562	6.9954
0.6474	3.2445	3.2116	0.8773	9.9569	10856.4297	1467.5326	1007.562	6.9954
0.6508	3.2615	3.2282	0.8918	9.97	10860.377	1489.1384	990.3679	7.0294
0.6508	3.2615	3.2282	0.8918	9.97	10860.377	1489.1384	990.3679	7.0294
0.6508	3.2615	3.2282	0.8918	9.97	10860.377	1489.1384	990.3679	7.0294
0.6508	3.2615	3.2282	0.8918	9.97	10860.377	1489.1384	990.3679	7.0294
0.6542	3.2785	3.2448	0.8917	9.7614	10872.8428	1483.5504	998.0549	7.0634
0.6542	3.2785	3.2448	0.8917	9.7614	10872.8428	1483.5504	998.0549	7.0634
0.6542	3.2785	3.2448	0.8917	9.7614	10872.8428	1483.5504	998.0549	7.0634
0.6576	3.295	3.2605	0.9012	10.1045	10853.5645	1461.7112	1018.4139	7.0974
0.6576	3.295	3.2605	0.9012	10.1045	10853.5645	1461.7112	1018.4139	7.0974
0.6576	3.295	3.2605	0.9012	10.1045	10853.5645	1461.7112	1018.4139	7.0974
0.661	3.3125	3.2774	0.9132	10.4098	10892.543	1452.0933	1023.5207	7.1314
0.661	3.3125	3.2774	0.9132	10.4098	10892.543	1452.0933	1023.5207	7.1314
0.661	3.3125	3.2774	0.9132	10.4098	10892.543	1452.0933	1023.5207	7.1314
0.661	3.3125	3.2774	0.9132	10.4098	10892.543	1452.0933	1023.5207	7.1314
0.6644	3.3295	3.2943	0.9148	10.7413	10936.4209	1458.6708	1017.9728	7.1654
0.6644	3.3295	3.2943	0.9148	10.7413	10936.4209	1458.6708	1017.9728	7.1654
0.6644	3.3295	3.2943	0.9148	10.7413	10936.4209	1458.6708	1017.9728	7.1654
0.6678	3.3465	3.3115	0.9194	11.128	10974.3984	1456.3871	1024.6709	7.1994
0.6678	3.3465	3.3115	0.9194	11.128	10974.3984	1456.3871	1024.6709	7.1994
0.6678	3.3465	3.3115	0.9194	11.128	10974.3984	1456.3871	1024.6709	7.1994
0.6678	3.3465	3.3115	0.9194	11.128	10974.3984	1456.3871	1024.6709	7.1994
0.6712	3.3635	3.3282	0.922	11.8481	10998.2822	1460.8226	1032.4561	7.2334
0.6712	3.3635	3.3282	0.922	11.8481	10998.2822	1460.8226	1032.4561	7.2334
0.6712	3.3635	3.3282	0.922	11.8481	10998.2822	1460.8226	1032.4561	7.2334
0.6746	3.3804	3.3457	0.9466	11.6415	11019.376	1469.8729	1028.2639	7.2674
0.6746	3.3804	3.3457	0.9466	11.6415	11019.376	1469.8729	1028.2639	7.2674
0.6746	3.3804	3.3457	0.9466	11.6415	11019.376	1469.8729	1028.2639	7.2674
0.678	3.3974	3.3628	0.965	11.3577	11030.2559	1453.08	1044.6899	7.3014
0.678	3.3974	3.3628	0.965	11.3577	11030.2559	1453.08	1044.6899	7.3014
0.678	3.3974	3.3628	0.965	11.3577	11030.2559	1453.08	1044.6899	7.3014
0.678	3.3974	3.3628	0.965	11.3577	11030.2559	1453.08	1044.6899	7.3014
0.6814	3.4144	3.3794	0.9774	11.83	11037.7422	1435.4396	1065.5212	7.3354
0.6814	3.4144	3.3794	0.9774	11.83	11037.7422	1435.4396	1065.5212	7.3354
0.6814	3.4144	3.3794	0.9774	11.83	11037.7422	1435.4396	1065.5212	7.3354
0.6848	3.4314	3.3965	0.9802	12.8886	11070.7979	1451.1796	1065.1833	7.3694
0.6848	3.4314	3.3965	0.9802	12.8886	11070.7979	1451.1796	1065.1833	7.3694
0.6848	3.4314	3.3965	0.9802	12.8886	11070.7979	1451.1796	1065.1833	7.3694
0.6848	3.4314	3.3965	0.9802	12.8886	11070.7979	1451.1796	1065.1833	7.3694
0.6882	3.4484	3.4135	0.996	12.817	11101.1738	1471.3318	1070.4634	7.4034
0.6882	3.4484	3.4135	0.996	12.817	11101.1738	1471.3318	1070.4634	7.4034
0.6882	3.4484	3.4135	0.996	12.817	11101.1738	1471.3318	1070.4634	7.4034
0.6917	3.4654	3.4309	1.0201	13.042	11115.2275	1485.8005	1082.9939	7.4384
0.6917	3.4654	3.4309	1.0201	13.042	11115.2275	1485.8005	1082.9939	7.4384
0.6917	3.4654	3.4309	1.0201	13.042	11115.2275	1485.8005	1082.9939	7.4384
0.6917	3.4654	3.4309	1.0201	13.042	11115.2275	1485.8005	1082.9939	7.4384
0.6951	3.4829	3.4483	1.0246	13.4925	11134.3193	1482.235	1100.5106	7.4724
0.6951	3.4829	3.4483	1.0246	13.4925	11134.3193	1482.235	1100.5106	7.4724
0.6951	3.4829	3.4483	1.0246	13.4925	11134.3193	1482.235	1100.5106	7.4724
0.6985	3.4999	3.466	1.0324	13.5297	11165.4043	1487.0829	1097.4353	7.5064
0.6985	3.4999	3.466	1.0324	13.5297	11165.4043	1487.0829	1097.4353	7.5064
0.6985	3.4999	3.466	1.0324	13.5297	11165.4043	1487.0829	1097.4353	7.5064
0.7019	3.5168	3.4817	1.0412	13.4628	11192.4951	1487.9374	1099.1768	7.5404
0.7019	3.5168	3.4817	1.0412	13.4628	11192.4951	1487.9374	1099.1768	7.5404
0.7019	3.5168	3.4817	1.0412	13.4628	11192.4951	1487.9374	1099.1768	7.5404
0.7019	3.5168	3.4817	1.0412	13.4628	11192.4951	1487.9374	1099.1768	7.5404
0.7053	3.5338	3.4995	1.0369	13.0177	11162.459	1482.2041	1116.3085	7.5744
0.7053	3.5338	3.4995	1.0369	13.0177	11162.459	1482.2041	1116.3085	7.5744
0.7053	3.5338	3.4995	1.0369	13.0177	11162.459	1482.2041	1116.3085	7.5744
0.7087	3.5508	3.5159	1.04	12.8125	11181.4668	1474.9071	1125.46	7.6084
0.7087	3.5508	3.5159	1.04	12.8125	11181.4668	1474.9071	1125.46	7.6084
0.7087	3.5508	3.5159	1.04	12.8125	11181.4668	1474.9071	1125.46	7.6084
0.7087	3.5508	3.5159	1.04	12.8125	11181.4668	1474.9071	1125.46	7.6084
0.7121	3.5678	3.5339	1.0449	12.3178	11213.9336	1464.3879	1131.5347	7.6423
0.7121	3.5678	3.5339	1.0449	12.3178	11213.9336	1464.3879	1131.5347	7.6423
0.7121	3.5678	3.5339	1.0449	12.3178	11213.9336	1464.3879	1131.5347	7.6423
0.7155	3.5848	3.5507	1.0474	12.065	11211.7178	1446.6489	1147.8854	7.6763
0.7155	3.5848	3.5507	1.0474	12.065	11211.7178	1446.6489	1147.8854	7.6763
0.7155	3.5848	3.5507	1.0474	12.065	11211.7178	1446.6489	1147.8854	7.6763
0.7189	3.6018	3.5674	1.0374	12.5066	11210.9775	1423.4993	1168.0681	7.7103
0.7189	3.6018	3.5674	1.0374	12.5066	11210.9775	1423.4993	1168.0681	7.7103
0.7189	3.6018	3.5674	1.0374	12.5066	11210.9775	1423.4993	1168.0681	7.7103
0.7189	3.6018	3.5674	1.0374	12.5066	11210.9775	1423.4993	1168.0681	7.7103
0.7223	3.6188	3.5841	1.036	12.0651	11238.5254	1427.8384	1169.631	7.7443
0.7223	3.6188	3.5841	1.036	12.0651	11238.5254	1427.8384	1169.631	7.7443
0.7223	3.6188	3.5841	1.036	12.0651	11238.5254	1427.8384	1169.631	7.7443
0.7257	3.6353	3.6013	1.0415	11.6418	11229.0215	1408.8323	1193.6401	7.7783
0.7257	3.6353	3.6013	1.0415	11.6418	11229.0215	1408.8323	1193.6401	7.7783
0.7257	3.6353	3.6013	1.0415	11.6418	11229.0215	1408.8323	1193.6401	7.7783
0.7257	3.6353	3.6013	1.0415	11.6418	11229.0215	1408.8323	1193.6401	7.7783
0.7291	3.6527	3.6183	1.0436	11.1899	11217.3672	1392.2324	1209.0996	7.8123
0.7291	3.6527	3.6183	1.0436	11.1899	11217.3672	1392.2324	1209.0996	7.8123
0.7291	3.6527	3.6183	1.0436	11.1899	11217.3672	1392.2324	1209.0996	7.8123
0.7325	3.6697	3.6359	1.0432	10.7617	11234.0723	1394.4695	1214.8761	7.8463
0.7325	3.6697	3.6359	1.0432	10.7617	11234.0723	1394.4695	1214.8761	7.8463
0.7325	3.6697	3.6359	1.0432	10.7617	11234.0723	1394.4695	1214.8761	7.8463
0.7359	3.6867	3.652	1.0477	10.364	11259.0059	1411.0392	1215.3794	7.8803
0.7359	3.6867	3.652	1.0477	10.364	11259.0059	1411.0392	1215.3794	7.8803
0.7359	3.6867	3.652	1.0477	10.364	11259.0059	1411.0392	1215.3794	7.8803
0.7359	3.6867	3.652	1.0477	10.364	11259.0059	1411.0392	1215.3794	7.8803
0.7393	3.7037	3.6693	1.0378	10.5536	11293.8564	1434.8599	1215.338	7.9143
0.7393	3.7037	3.6693	1.0378	10.5536	11293.8564	1434.8599	1215.338	7.9143
0.7393	3.7037	3.6693	1.0378	10.5536	11293.8564	1434.8599	1215.338	7.9143
0.7427	3.7207	3.6865	1.0485	10.3696	11311.0117	1452.1152	1226.963	7.9483
0.7427	3.7207	3.6865	1.0485	10.3696	11311.0117	1452.1152	1226.963	7.9483
0.7427	3.7207	3.6865	1.0485	10.3696	11311.0117	1452.1152	1226.963	7.9483
0.7427	3.7207	3.6865	1.0485	10.3696	11311.0117	1452.1152	1226.963	7.9483
0.7461	3.7377	3.7037	1.0505	10.7389	11333.916	1475.2986	1225.2955	7.9823
0.7461	3.7377	3.7037	1.0505	10.7389	11333.916	1475.2986	1225.2955	7.9823
0.7461	3.7377	3.7037	1.0505	10.7389	11333.916	1475.2986	1225.2955	7.9823
0.7495	3.7547	3.7199	1.0617	10.6064	11375.4619	1501.038	1219.6073	8.0163
0.7495	3.7547	3.7199	1.0617	10.6064	11375.4619	1501.038	1219.6073	8.0163
0.7495	3.7547	3.7199	1.0617	10.6064	11375.4619	1501.038	1219.6073	8.0163
0.7529	3.7716	3.7371	1.0664	10.2047	11396.4492	1511.729	1221.416	8.0503
0.7529	3.7716	3.7371	1.0664	10.2047	11396.4492	1511.729	1221.416	8.0503
0.7529	3.7716	3.7371	1.0664	10.2047	11396.4492	1511.729	1221.416	8.0503
0.7529	3.7716	3.7371	1.0664	10.2047	11396.4492	1511.729	1221.416	8.0503
0.7563	3.7886	3.7545	1.0622	9.8437	11419.7754	1512.3914	1228.6986	8.0843
0.7563	3.7886	3.7545	1.0622	9.8437	11419.7754	1512.3914	1228.6986	8.0843
0.7563	3.7886	3.7545	1.0622	9.8437	11419.7754	1512.3914	1228.6986	8.0843
0.7597	3.8051	3.7705	1.0674	9.4878	11432.8838	1515.2814	1233.3995	8.1183
0.7597	3.8051	3.7705	1.0674	9.4878	11432.8838	1515.2814	1233.3995	8.1183
0.7597	3.8051	3.7705	1.0674	9.4878	11432.8838	1515.2814	1233.3995	8.1183
0.7597	3.8051	3.7705	1.0674	9.4878	11432.8838	1515.2814	1233.3995	8.1183
0.7631	3.8226	3.7872	1.0761	9.1724	11413.9893	1493.24	1262.7197	8.1523
0.7631	3.8226	3.7872	1.0761	9.1724	11413.9893	1493.24	1262.7197	8.1523
0.7631	3.8226	3.7872	1.0761	9.1724	11413.9893	1493.24	1262.7197	8.1523
0.7665	3.8396	3.8052	1.0896	8.8363	11415.082	1483.0365	1276.6104	8.1863
0.7665	3.8396	3.8052	1.0896	8.8363	11415.082	1483.0365	1276.6104	8.1863
0.7665	3.8396	3.8052	1.0896	8.8363	11415.082	1483.0365	1276.6104	8.1863
0.7665	3.8396	3.8052	1.0896	8.8363	11415.082	1483.0365	1276.6104	8.1863
0.7699	3.8566	3.8226	1.098	8.6652	11411.9453	1461.37	1292.3845	8.2203
0.7699	3.8566	3.8226	1.098	8.6652	11411.9453	1461.37	1292.3845	8.2203
0.7699	3.8566	3.8226	1.098	8.6652	11411.9453	1461.37	1292.3845	8.2203
0.7733	3.8736	3.8395	1.1065	8.5151	11396.1689	1431.783	1312.9747	8.2543
0.7733	3.8736	3.8395	1.1065	8.5151	11396.1689	1431.783	1312.9747	8.2543
0.7733	3.8736	3.8395	1.1065	8.5151	11396.1689	1431.783	1312.9747	8.2543
0.7767	3.8906	3.8567	1.1161	8.6157	11405.3096	1430.9596	1316.6709	8.2883
0.7767	3.8906	3.8567	1.1161	8.6157	11405.3096	1430.9596	1316.6709	8.2883
0.7767	3.8906	3.8567	1.1161	8.6157	11405.3096	1430.9596	1316.6709	8.2883
0.7767	3.8906	3.8567	1.1161	8.6157	11405.3096	1430.9596	1316.6709	8.2883
0.7801	3.9075	3.8735	1.1481	8.4261	11379.1533	1435.6125	1319.1022	8.3223
0.7801	3.9075	3.8735	1.1481	8.4261	11379.1533	1435.6125	1319.1022	8.3223
0.7801	3.9075	3.8735	1.1481	8.4261	11379.1533	1435.6125	1319.1022	8.3223
0.7835	3.9245	3.8905	1.1386	8.1591	11408.7754	1445.5122	1305.39	8.3563
0.7835	3.9245	3.8905	1.1386	8.1591	11408.7754	1445.5122	1305.39	8.3563
0.7835	3.9245	3.8905	1.1386	8.1591	11408.7754	1445.5122	1305.39	8.3563
0.7835	3.9245	3.8905	1.1386	8.1591	11408.7754	1445.5122	1305.39	8.3563
0.7869	3.9415	3.9078	1.1379	8.6648	11431.0674	1447.094	1307.1232	8.3903
0.7869	3.9415	3.9078	1.1379	8.6648	11431.0674	1447.094	1307.1232	8.3903
0.7869	3.9415	3.9078	1.1379	8.6648	11431.0674	1447.094	1307.1232	8.3903
0.7903	3.9585	3.9259	1.1372	8.4772	11404.459	1435.9161	1318.8165	8.4243
0.7903	3.9585	3.9259	1.1372	8.4772	11404.459	1435.9161	1318.8165	8.4243
0.7903	3.9585	3.9259	1.1372	8.4772	11404.459	1435.9161	1318.8165	8.4243
0.7937	3.975	3.9409	1.1443	8.3423	11423.4385	1430.3964	1319.6426	8.4583
0.7937	3.975	3.9409	1.1443	8.3423	11423.4385	1430.3964	1319.6426	8.4583
0.7937	3.975	3.9409	1.1443	8.3423	11423.4385	1430.3964	1319.6426	8.4583
0.7937	3.975	3.9409	1.1443	8.3423	11423.4385	1430.3964	1319.6426	8.4583
0.7971	3.9925	3.9587	1.1312	8.3257	11421.4404	1411.9402	1334.5573	8.4923
0.7971	3.9925	3.9587	1.1312	8.3257	11421.4404	1411.9402	1334.5573	8.4923
0.7971	3.9925	3.9587	1.1312	8.3257	11421.4404	1411.9402	1334.5573	8.4923
0.8005	4.0095	3.9756	1.124	8.9245	11425.4453	1394.7566	1352.4161	8.5263
0.8005	4.0095	3.9756	1.124	8.9245	11425.4453	1394.7566	1352.4161	8.5263
0.8005	4.0095	3.9756	1.124	8.9245	11425.4453	1394.7566	1352.4161	8.5263
0.8005	4.0095	3.9756	1.124	8.9245	11425.4453	1394.7566	1352.4161	8.5263
0.8039	4.0265	3.9928	1.1496	8.707	11431.9004	1385.4081	1358.9257	8.5603
0.8039	4.0265	3.9928	1.1496	8.707	11431.9004	1385.4081	1358.9257	8.5603
0.8039	4.0265	3.9928	1.1496	8.707	11431.9004	1385.4081	1358.9257	8.5603
0.8073	4.0435	4.009	1.1564	9.469	11412.4443	1372.2721	1381.1199	8.5943
0.8073	4.0435	4.009	1.1564	9.469	11412.4443	1372.2721	1381.1199	8.5943
0.8073	4.0435	4.009	1.1564	9.469	11412.4443	1372.2721	1381.1199	8.5943
0.8107	4.0604	4.0271	1.1632	9.2268	11392.875	1333.7272	1429.8723	8.6283
0.8107	4.0604	4.0271	1.1632	9.2268	11392.875	1333.7272	1429.8723	8.6283
0.8107	4.0604	4.0271	1.1632	9.2268	11392.875	1333.7272	1429.8723	8.6283
0.8107	4.0604	4.0271	1.1632	9.2268	11392.875	1333.7272	1429.8723	8.6283
0.8141	4.0774	4.0431	1.1856	8.9618	11309.2559	1253.7878	1508.9138	8.6623
0.8141	4.0774	4.0431	1.1856	8.9618	11309.2559	1253.7878	1508.9138	8.6623
0.8141	4.0774	4.0431	1.1856	8.9618	11309.2559	1253.7878	1508.9138	8.6623
0.8175	4.0944	4.0592	1.2071	9.7751	11210.9111	1163.1803	1608.1736	8.6963
0.8175	4.0944	4.0592	1.2071	9.7751	11210.9111	1163.1803	1608.1736	8.6963
0.8175	4.0944	4.0592	1.2071	9.7751	11210.9111	1163.1803	1608.1736	8.6963
0.8175	4.0944	4.0592	1.2071	9.7751	11210.9111	1163.1803	1608.1736	8.6963
0.8209	4.1114	4.0762	1.2033	12.0936	11275.6201	1146.4338	1654.2231	8.7303
0.8209	4.1114	4.0762	1.2033	12.0936	11275.6201	1146.4338	1654.2231	8.7303
0.8209	4.1114	4.0762	1.2033	12.0936	11275.6201	1146.4338	1654.2231	8.7303
0.8243	4.1284	4.0937	1.2164	12.4299	11306.123	1182.1338	1654.1508	8.7643
0.8243	4.1284	4.0937	1.2164	12.4299	11306.123	1182.1338	1654.1508	8.7643
0.8243	4.1284	4.0937	1.2164	12.4299	11306.123	1182.1338	1654.1508	8.7643
0.8278	4.1454	4.1107	1.2249	13.5015	11364.1748	1251.2063	1634.8262	8.7993
0.8278	4.1454	4.1107	1.2249	13.5015	11364.1748	1251.2063	1634.8262	8.7993
0.8278	4.1454	4.1107	1.2249	13.5015	11364.1748	1251.2063	1634.8262	8.7993
0.8278	4.1454	4.1107	1.2249	13.5015	11364.1748	1251.2063	1634.8262	8.7993
0.8312	4.1629	4.1279	1.2362	13.4424	11416.6797	1297.9719	1622.973	8.8333
0.8312	4.1629	4.1279	1.2362	13.4424	11416.6797	1297.9719	1622.973	8.8333
0.8312	4.1629	4.1279	1.2362	13.4424	11416.6797	1297.9719	1622.973	8.8333
0.8346	4.1799	4.1455	1.2402	13.5931	11437.0381	1332.7848	1607.8615	8.8673
0.8346	4.1799	4.1455	1.2402	13.5931	11437.0381	1332.7848	1607.8615	8.8673
0.8346	4.1799	4.1455	1.2402	13.5931	11437.0381	1332.7848	1607.8615	8.8673
0.8346	4.1799	4.1455	1.2402	13.5931	11437.0381	1332.7848	1607.8615	8.8673
0.838	4.1968	4.1613	1.2398	13.443	11489.8496	1388.6277	1571.5364	8.9013
0.838	4.1968	4.1613	1.2398	13.443	11489.8496	1388.6277	1571.5364	8.9013
0.838	4.1968	4.1613	1.2398	13.443	11489.8496	1388.6277	1571.5364	8.9013
0.8414	4.2138	4.1793	1.2576	13.0543	11505.8359	1426.8927	1549.1252	8.9353
0.8414	4.2138	4.1793	1.2576	13.0543	11505.8359	1426.8927	1549.1252	8.9353
0.8414	4.2138	4.1793	1.2576	13.0543	11505.8359	1426.8927	1549.1252	8.9353
0.8414	4.2138	4.1793	1.2576	13.0543	11505.8359	1426.8927	1549.1252	8.9353
0.8448	4.2308	4.1957	1.2721	12.9931	11514.1719	1478.6465	1537.3939	8.9693
0.8448	4.2308	4.1957	1.2721	12.9931	11514.1719	1478.6465	1537.3939	8.9693
0.8448	4.2308	4.1957	1.2721	12.9931	11514.1719	1478.6465	1537.3939	8.9693
0.8482	4.2478	4.2133	1.2644	13.8711	11561.46	1519.2528	1538.4998	9.0032
0.8482	4.2478	4.2133	1.2644	13.8711	11561.46	1519.2528	1538.4998	9.0032
0.8482	4.2478	4.2133	1.2644	13.8711	11561.46	1519.2528	1538.4998	9.0032
0.8516	4.2648	4.2296	1.2523	14.1459	11640.332	1531.7816	1546.8085	9.0372
0.8516	4.2648	4.2296	1.2523	14.1459	11640.332	1531.7816	1546.8085	9.0372
0.8516	4.2648	4.2296	1.2523	14.1459	11640.332	1531.7816	1546.8085	9.0372
0.8516	4.2648	4.2296	1.2523	14.1459	11640.332	1531.7816	1546.8085	9.0372
0.855	4.2818	4.2474	1.2419	13.747	11680.4463	1547.5875	1549.0099	9.0712
0.855	4.2818	4.2474	1.2419	13.747	11680.4463	1547.5875	1549.0099	9.0712
0.855	4.2818	4.2474	1.2419	13.747	11680.4463	1547.5875	1549.0099	9.0712
0.8584	4.2988	4.2643	1.2519	13.3624	11708.5557	1581.7736	1520.3269	9.1052
0.8584	4.2988	4.2643	1.2519	13.3624	11708.5557	1581.7736	1520.3269	9.1052
0.8584	4.2988	4.2643	1.2519	13.3624	11708.5557	1581.7736	1520.3269	9.1052
0.8584	4.2988	4.2643	1.2519	13.3624	11708.5557	1581.7736	1520.3269	9.1052
0.8618	4.3152	4.2813	1.2317	13.6441	11789.6035	1598.0447	1493.9211	9.1392
0.8618	4.3152	4.2813	1.2317	13.6441	11789.6035	1598.0447	1493.9211	9.1392
0.8618	4.3152	4.2813	1.2317	13.6441	11789.6035	1598.0447	1493.9211	9.1392
0.8652	4.3327	4.2984	1.2368	13.7504	11845.8457	1621.3247	1470.4061	9.1732
0.8652	4.3327	4.2984	1.2368	13.7504	11845.8457	1621.3247	1470.4061	9.1732
0.8652	4.3327	4.2984	1.2368	13.7504	11845.8457	1621.3247	1470.4061	9.1732
0.8686	4.3497	4.3158	1.2506	13.5408	11846.3359	1630.9183	1463.6277	9.2072
0.8686	4.3497	4.3158	1.2506	13.5408	11846.3359	1630.9183	1463.6277	9.2072
0.8686	4.3497	4.3158	1.2506	13.5408	11846.3359	1630.9183	1463.6277	9.2072
0.8686	4.3497	4.3158	1.2506	13.5408	11846.3359	1630.9183	1463.6277	9.2072
0.872	4.3667	4.3326	1.2692	13.1347	11855.4355	1636.626	1458.8943	9.2412
0.872	4.3667	4.3326	1.2692	13.1347	11855.4355	1636.626	1458.8943	9.2412
0.872	4.3667	4.3326	1.2692	13.1347	11855.4355	1636.626	1458.8943	9.2412
0.8754	4.3837	4.3502	1.2704	12.7196	11847.1973	1638.9048	1468.0305	9.2752
0.8754	4.3837	4.3502	1.2704	12.7196	11847.1973	1638.9048	1468.0305	9.2752
0.8754	4.3837	4.3502	1.2704	12.7196	11847.1973	1638.9048	1468.0305	9.2752
0.8754	4.3837	4.3502	1.2704	12.7196	11847.1973	1638.9048	1468.0305	9.2752
0.8788	4.4007	4.3668	1.2733	12.1897	11842.2266	1632.7454	1485.1292	9.3092
0.8788	4.4007	4.3668	1.2733	12.1897	11842.2266	1632.7454	1485.1292	9.3092
0.8788	4.4007	4.3668	1.2733	12.1897	11842.2266	1632.7454	1485.1292	9.3092
0.8822	4.4177	4.3826	1.2581	12.6851	11861.5068	1624.1471	1504.9568	9.3433
0.8822	4.4177	4.3826	1.2581	12.6851	11861.5068	1624.1471	1504.9568	9.3433
0.8822	4.4177	4.3826	1.2581	12.6851	11861.5068	1624.1471	1504.9568	9.3433
0.8856	4.4347	4.3998	1.2697	13.0005	11880.6348	1647.4961	1521.3433	9.3772
0.8856	4.4347	4.3998	1.2697	13.0005	11880.6348	1647.4961	1521.3433	9.3772
0.8856	4.4347	4.3998	1.2697	13.0005	11880.6348	1647.4961	1521.3433	9.3772
0.8856	4.4347	4.3998	1.2697	13.0005	11880.6348	1647.4961	1521.3433	9.3772
0.889	4.4516	4.4163	1.2766	13.8076	11938.4736	1716.3125	1524.6929	9.4112
0.889	4.4516	4.4163	1.2766	13.8076	11938.4736	1716.3125	1524.6929	9.4112
0.889	4.4516	4.4163	1.2766	13.8076	11938.4736	1716.3125	1524.6929	9.4112
0.8924	4.4686	4.4335	1.2771	13.6384	12031.8428	1782.1637	1517.3861	9.4452
0.8924	4.4686	4.4335	1.2771	13.6384	12031.8428	1782.1637	1517.3861	9.4452
0.8924	4.4686	4.4335	1.2771	13.6384	12031.8428	1782.1637	1517.3861	9.4452
0.8924	4.4686	4.4335	1.2771	13.6384	12031.8428	1782.1637	1517.3861	9.4452
0.8958	4.4851	4.4503	1.28	13.1288	12092	1837.7847	1503.104	9.4792
0.8958	4.4851	4.4503	1.28	13.1288	12092	1837.7847	1503.104	9.4792
0.8958	4.4851	4.4503	1.28	13.1288	12092	1837.7847	1503.104	9.4792
0.8992	4.5026	4.468	1.2911	12.9687	12142.2061	1885.9515	1502.9308	9.5132
0.8992	4.5026	4.468	1.2911	12.9687	12142.2061	1885.9515	1502.9308	9.5132
0.8992	4.5026	4.468	1.2911	12.9687	12142.2061	1885.9515	1502.9308	9.5132
0.9026	4.5196	4.4839	1.3096	12.9229	12224.1182	1967.5253	1480.9012	9.5472
0.9026	4.5196	4.4839	1.3096	12.9229	12224.1182	1967.5253	1480.9012	9.5472
0.9026	4.5196	4.4839	1.3096	12.9229	12224.1182	1967.5253	1480.9012	9.5472
0.9026	4.5196	4.4839	1.3096	12.9229	12224.1182	1967.5253	1480.9012	9.5472
0.906	4.5366	4.5024	1.3127	12.4191	12285.0684	2018.9331	1469.3844	9.5812
0.906	4.5366	4.5024	1.3127	12.4191	12285.0684	2018.9331	1469.3844	9.5812
0.906	4.5366	4.5024	1.3127	12.4191	12285.0684	2018.9331	1469.3844	9.5812
0.9094	4.5536	4.519	1.3195	11.8932	12305.5273	2036.5634	1474.4126	9.6152
0.9094	4.5536	4.519	1.3195	11.8932	12305.5273	2036.5634	1474.4126	9.6152
0.9094	4.5536	4.519	1.3195	11.8932	12305.5273	2036.5634	1474.4126	9.6152
0.9094	4.5536	4.519	1.3195	11.8932	12305.5273	2036.5634	1474.4126	9.6152
0.9128	4.5706	4.5364	1.3235	11.4062	12343.7139	2070.833	1474.2642	9.6492
0.9128	4.5706	4.5364	1.3235	11.4062	12343.7139	2070.833	1474.2642	9.6492
0.9128	4.5706	4.5364	1.3235	11.4062	12343.7139	2070.833	1474.2642	9.6492
0.9162	4.5875	4.5526	1.3336	10.9611	12384.1514	2108.7424	1468.7263	9.6832
0.9162	4.5875	4.5526	1.3336	10.9611	12384.1514	2108.7424	1468.7263	9.6832
0.9162	4.5875	4.5526	1.3336	10.9611	12384.1514	2108.7424	1468.7263	9.6832
0.9162	4.5875	4.5526	1.3336	10.9611	12384.1514	2108.7424	1468.7263	9.6832
0.9196	4.6045	4.57	1.3447	11.0723	12424.251	2157.2932	1464.6754	9.7172
0.9196	4.6045	4.57	1.3447	11.0723	12424.251	2157.2932	1464.6754	9.7172
0.9196	4.6045	4.57	1.3447	11.0723	12424.251	2157.2932	1464.6754	9.7172
0.923	4.6215	4.587	1.3375	12.3311	12504.3018	2217.7488	1462.1282	9.7512
0.923	4.6215	4.587	1.3375	12.3311	12504.3018	2217.7488	1462.1282	9.7512
0.923	4.6215	4.587	1.3375	12.3311	12504.3018	2217.7488	1462.1282	9.7512
0.9264	4.6385	4.6051	1.3359	11.7969	12558.624	2245.6851	1471.89	9.7852
0.9264	4.6385	4.6051	1.3359	11.7969	12558.624	2245.6851	1471.89	9.7852
0.9264	4.6385	4.6051	1.3359	11.7969	12558.624	2245.6851	1471.89	9.7852
0.9264	4.6385	4.6051	1.3359	11.7969	12558.624	2245.6851	1471.89	9.7852
0.9298	4.655	4.6211	1.3733	11.4933	12587.6406	2267.071	1468.0707	9.8192
0.9298	4.655	4.6211	1.3733	11.4933	12587.6406	2267.071	1468.0707	9.8192
0.9298	4.655	4.6211	1.3733	11.4933	12587.6406	2267.071	1468.0707	9.8192
0.9332	4.6725	4.6382	1.3963	12.0794	12585.543	2274.5315	1473.4407	9.8532
0.9332	4.6725	4.6382	1.3963	12.0794	12585.543	2274.5315	1473.4407	9.8532
0.9332	4.6725	4.6382	1.3963	12.0794	12585.543	2274.5315	1473.4407	9.8532
0.9332	4.6725	4.6382	1.3963	12.0794	12585.543	2274.5315	1473.4407	9.8532
0.9366	4.6895	4.6536	1.4293	12.7441	12631.3096	2296.8315	1471.5767	9.8872
0.9366	4.6895	4.6536	1.4293	12.7441	12631.3096	2296.8315	1471.5767	9.8872
0.9366	4.6895	4.6536	1.4293	12.7441	12631.3096	2296.8315	1471.5767	9.8872
0.94	4.7065	4.6728	1.4475	12.7081	12640.5391	2316.7649	1473.4176	9.9212
0.94	4.7065	4.6728	1.4475	12.7081	12640.5391	2316.7649	1473.4176	9.9212
0.94	4.7065	4.6728	1.4475	12.7081	12640.5391	2316.7649	1473.4176	9.9212
0.9434	4.7234	4.6893	1.4732	12.2738	12632.0371	2333.2124	1480.8472	9.9552
0.9434	4.7234	4.6893	1.4732	12.2738	12632.0371	2333.2124	1480.8472	9.9552
0.9434	4.7234	4.6893	1.4732	12.2738	12632.0371	2333.2124	1480.8472	9.9552
0.9434	4.7234	4.6893	1.4732	12.2738	12632.0371	2333.2124	1480.8472	9.9552
0.9468	4.7404	4.7068	1.4907	12.1476	12629.373	2330.8103	1501.3621	9.9892
0.9468	4.7404	4.7068	1.4907	12.1476	12629.373	2330.8103	1501.3621	9.9892
0.9468	4.7404	4.7068	1.4907	12.1476	12629.373	2330.8103	1501.3621	9.9892
0.9502	4.7574	4.7237	1.5003	12.6937	12641.9453	2359.6223	1500.7439	10.0232
0.9502	4.7574	4.7237	1.5003	12.6937	12641.9453	2359.6223	1500.7439	10.0232
0.9502	4.7574	4.7237	1.5003	12.6937	12641.9453	2359.6223	1500.7439	10.0232
0.9502	4.7574	4.7237	1.5003	12.6937	12641.9453	2359.6223	1500.7439	10.0232
0.9536	4.7744	4.7408	1.5004	12.4065	12680.1221	2415.3611	1486.8528	10.0571
0.9536	4.7744	4.7408	1.5004	12.4065	12680.1221	2415.3611	1486.8528	10.0571
0.9536	4.7744	4.7408	1.5004	12.4065	12680.1221	2415.3611	1486.8528	10.0571
0.957	4.7914	4.7575	1.5002	12.149	12713.4971	2446.3286	1479.4645	10.0911
0.957	4.7914	4.7575	1.5002	12.149	12713.4971	2446.3286	1479.4645	10.0911
0.957	4.7914	4.7575	1.5002	12.149	12713.4971	2446.3286	1479.4645	10.0911
0.9604	4.8084	4.7745	1.5094	12.0402	12755.0029	2464.5139	1477.3804	10.1252
0.9604	4.8084	4.7745	1.5094	12.0402	12755.0029	2464.5139	1477.3804	10.1252
0.9604	4.8084	4.7745	1.5094	12.0402	12755.0029	2464.5139	1477.3804	10.1252
0.9604	4.8084	4.7745	1.5094	12.0402	12755.0029	2464.5139	1477.3804	10.1252
0.9639	4.8254	4.7909	1.5493	11.758	12785.8584	2475.2305	1477.1604	10.1602
0.9639	4.8254	4.7909	1.5493	11.758	12785.8584	2475.2305	1477.1604	10.1602
0.9639	4.8254	4.7909	1.5493	11.758	12785.8584	2475.2305	1477.1604	10.1602
0.9673	4.8429	4.8089	1.574	12.7191	12790.9756	2485.7292	1477.5895	10.1942
0.9673	4.8429	4.8089	1.574	12.7191	12790.9756	2485.7292	1477.5895	10.1942
0.9673	4.8429	4.8089	1.574	12.7191	12790.9756	2485.7292	1477.5895	10.1942
0.9673	4.8429	4.8089	1.574	12.7191	12790.9756	2485.7292	1477.5895	10.1942
0.9707	4.8598	4.8255	1.5706	12.5888	12834.7471	2487.8743	1478.1427	10.2282
0.9707	4.8598	4.8255	1.5706	12.5888	12834.7471	2487.8743	1478.1427	10.2282
0.9707	4.8598	4.8255	1.5706	12.5888	12834.7471	2487.8743	1478.1427	10.2282
0.9741	4.8768	4.8428	1.589	12.3255	12833.9111	2485.7979	1480.2467	10.2622
0.9741	4.8768	4.8428	1.589	12.3255	12833.9111	2485.7979	1480.2467	10.2622
0.9741	4.8768	4.8428	1.589	12.3255	12833.9111	2485.7979	1480.2467	10.2622
0.9775	4.8938	4.8593	1.6054	11.9862	12826.8115	2479.7844	1498.2688	10.2962
0.9775	4.8938	4.8593	1.6054	11.9862	12826.8115	2479.7844	1498.2688	10.2962
0.9775	4.8938	4.8593	1.6054	11.9862	12826.8115	2479.7844	1498.2688	10.2962
0.9775	4.8938	4.8593	1.6054	11.9862	12826.8115	2479.7844	1498.2688	10.2962
0.9809	4.9108	4.8772	1.6365	11.8203	12801.9443	2475.0984	1520.28	10.3302
0.9809	4.9108	4.8772	1.6365	11.8203	12801.9443	2475.0984	1520.28	10.3302
0.9809	4.9108	4.8772	1.6365	11.8203	12801.9443	2475.0984	1520.28	10.3302
0.9843	4.9278	4.8939	1.6422	11.7027	12805.7148	2491.2078	1529.2161	10.3641
0.9843	4.9278	4.8939	1.6422	11.7027	12805.7148	2491.2078	1529.2161	10.3641
0.9843	4.9278	4.8939	1.6422	11.7027	12805.7148	2491.2078	1529.2161	10.3641
0.9843	4.9278	4.8939	1.6422	11.7027	12805.7148	2491.2078	1529.2161	10.3641
0.9877	4.9448	4.9119	1.6479	11.4012	12819.5352	2510.6084	1537.675	10.3982
0.9877	4.9448	4.9119	1.6479	11.4012	12819.5352	2510.6084	1537.675	10.3982
0.9877	4.9448	4.9119	1.6479	11.4012	12819.5352	2510.6084	1537.675	10.3982
0.9911	4.9618	4.9273	1.6257	11.9769	12826.5771	2517.1018	1555.3369	10.4322
0.9911	4.9618	4.9273	1.6257	11.9769	12826.5771	2517.1018	1555.3369	10.4322
0.9911	4.9618	4.9273	1.6257	11.9769	12826.5771	2517.1018	1555.3369	10.4322
0.9911	4.9618	4.9273	1.6257	11.9769	12826.5771	2517.1018	1555.3369	10.4322
0.9945	4.9788	4.9447	1.6174	12.7907	12855.6123	2509.219	1572.2787	10.4661
0.9945	4.9788	4.9447	1.6174	12.7907	12855.6123	2509.219	1572.2787	10.4661
0.9945	4.9788	4.9447	1.6174	12.7907	12855.6123	2509.219	1572.2787	10.4661
0.9979	4.9952	4.9608	1.6495	12.9802	12862.9209	2492.3337	1582.934	10.5001
0.9979	4.9952	4.9608	1.6495	12.9802	12862.9209	2492.3337	1582.934	10.5001
0.9979	4.9952	4.9608	1.6495	12.9802	12862.9209	2492.3337	1582.934	10.5001
1.0013	5.0127	4.9782	1.6497	12.5289	12886.6836	2486.6165	1590.6853	10.5341
1.0013	5.0127	4.9782	1.6497	12.5289	12886.6836	2486.6165	1590.6853	10.5341
1.0013	5.0127	4.9782	1.6497	12.5289	12886.6836	2486.6165	1590.6853	10.5341
1.0013	5.0127	4.9782	1.6497	12.5289	12886.6836	2486.6165	1590.6853	10.5341
1.0047	5.0297	4.9954	1.6653	12.3979	12887.6113	2493.4468	1588.0094	10.5681
1.0047	5.0297	4.9954	1.6653	12.3979	12887.6113	2493.4468	1588.0094	10.5681
1.0047	5.0297	4.9954	1.6653	12.3979	12887.6113	2493.4468	1588.0094	10.5681
1.0081	5.0467	5.013	1.6884	11.9755	12921.3848	2507.8101	1570.5372	10.6021
1.0081	5.0467	5.013	1.6884	11.9755	12921.3848	2507.8101	1570.5372	10.6021
1.0081	5.0467	5.013	1.6884	11.9755	12921.3848	2507.8101	1570.5372	10.6021
1.0081	5.0467	5.013	1.6884	11.9755	12921.3848	2507.8101	1570.5372	10.6021
1.0115	5.0637	5.0289	1.7013	11.9116	12913.998	2504.5576	1574.0173	10.6361
1.0115	5.0637	5.0289	1.7013	11.9116	12913.998	2504.5576	1574.0173	10.6361
1.0115	5.0637	5.0289	1.7013	11.9116	12913.998	2504.5576	1574.0173	10.6361
1.0149	5.0807	5.047	1.7209	11.9268	12935.4639	2509.2305	1566.5587	10.6701
1.0149	5.0807	5.047	1.7209	11.9268	12935.4639	2509.2305	1566.5587	10.6701
1.0149	5.0807	5.047	1.7209	11.9268	12935.4639	2509.2305	1566.5587	10.6701
1.0183	5.0977	5.0653	1.7528	11.5684	12903.0244	2495.5247	1568.423	10.7041
1.0183	5.0977	5.0653	1.7528	11.5684	12903.0244	2495.5247	1568.423	10.7041
1.0183	5.0977	5.0653	1.7528	11.5684	12903.0244	2495.5247	1568.423	10.7041
1.0183	5.0977	5.0653	1.7528	11.5684	12903.0244	2495.5247	1568.423	10.7041
1.0217	5.1147	5.0804	1.7403	12.5744	12901.624	2478.6646	1565.8912	10.7381
1.0217	5.1147	5.0804	1.7403	12.5744	12901.624	2478.6646	1565.8912	10.7381
1.0217	5.1147	5.0804	1.7403	12.5744	12901.624	2478.6646	1565.8912	10.7381
1.0251	5.1316	5.0975	1.7406	13.2253	12955.9248	2485.9907	1553.5453	10.7721
1.0251	5.1316	5.0975	1.7406	13.2253	12955.9248	2485.9907	1553.5453	10.7721
1.0251	5.1316	5.0975	1.7406	13.2253	12955.9248	2485.9907	1553.5453	10.7721
1.0251	5.1316	5.0975	1.7406	13.2253	12955.9248	2485.9907	1553.5453	10.7721
1.0285	5.1486	5.115	1.773	12.841	12928.0371	2486.4475	1550.4817	10.8061
1.0285	5.1486	5.115	1.773	12.841	12928.0371	2486.4475	1550.4817	10.8061
1.0285	5.1486	5.115	1.773	12.841	12928.0371	2486.4475	1550.4817	10.8061
1.0319	5.1651	5.1336	1.823	14.8216	12874.4385	2491.0461	1546.9067	10.8401
1.0319	5.1651	5.1336	1.823	14.8216	12874.4385	2491.0461	1546.9067	10.8401
1.0319	5.1651	5.1336	1.823	14.8216	12874.4385	2491.0461	1546.9067	10.8401
1.0353	5.1826	5.1475	1.8273	15.4625	12871.6123	2507.134	1536.8734	10.8741
1.0353	5.1826	5.1475	1.8273	15.4625	12871.6123	2507.134	1536.8734	10.8741
1.0353	5.1826	5.1475	1.8273	15.4625	12871.6123	2507.134	1536.8734	10.8741
1.0353	5.1826	5.1475	1.8273	15.4625	12871.6123	2507.134	1536.8734	10.8741
1.0387	5.1996	5.1655	1.8297	15.6034	12823.3652	2514.1995	1543.4573	10.9081
1.0387	5.1996	5.1655	1.8297	15.6034	12823.3652	2514.1995	1543.4573	10.9081
1.0387	5.1996	5.1655	1.8297	15.6034	12823.3652	2514.1995	1543.4573	10.9081
1.0421	5.2166	5.1805	1.8351	17.3041	12832.3115	2512.3411	1561.0774	10.9422
1.0421	5.2166	5.1805	1.8351	17.3041	12832.3115	2512.3411	1561.0774	10.9422
1.0421	5.2166	5.1805	1.8351	17.3041	12832.3115	2512.3411	1561.0774	10.9422
1.0421	5.2166	5.1805	1.8351	17.3041	12832.3115	2512.3411	1561.0774	10.9422
1.0455	5.2336	5.1981	1.838	17.3923	12900.252	2512.9844	1570.0372	10.9761
1.0455	5.2336	5.1981	1.838	17.3923	12900.252	2512.9844	1570.0372	10.9761
1.0455	5.2336	5.1981	1.838	17.3923	12900.252	2512.9844	1570.0372	10.9761
1.0489	5.2506	5.2162	1.8264	17.8527	12929.3115	2510.2412	1574.2533	11.0101
1.0489	5.2506	5.2162	1.8264	17.8527	12929.3115	2510.2412	1574.2533	11.0101
1.0489	5.2506	5.2162	1.8264	17.8527	12929.3115	2510.2412	1574.2533	11.0101
1.0523	5.2675	5.2325	1.8287	18.581	12976.0479	2512.1787	1574.6272	11.0441
1.0523	5.2675	5.2325	1.8287	18.581	12976.0479	2512.1787	1574.6272	11.0441
1.0523	5.2675	5.2325	1.8287	18.581	12976.0479	2512.1787	1574.6272	11.0441
1.0523	5.2675	5.2325	1.8287	18.581	12976.0479	2512.1787	1574.6272	11.0441
1.0557	5.2846	5.2505	1.8224	18.8085	13010.9551	2511.6382	1587.5797	11.0781
1.0557	5.2846	5.2505	1.8224	18.8085	13010.9551	2511.6382	1587.5797	11.0781
1.0557	5.2846	5.2505	1.8224	18.8085	13010.9551	2511.6382	1587.5797	11.0781
1.0591	5.3015	5.2678	1.828	18.4781	13016.6104	2503.5713	1611.3771	11.1121
1.0591	5.3015	5.2678	1.828	18.4781	13016.6104	2503.5713	1611.3771	11.1121
1.0591	5.3015	5.2678	1.828	18.4781	13016.6104	2503.5713	1611.3771	11.1121
1.0591	5.3015	5.2678	1.828	18.4781	13016.6104	2503.5713	1611.3771	11.1121
1.0625	5.3185	5.2846	1.8657	18.3186	12986.8281	2545.8167	1632.1406	11.1461
1.0625	5.3185	5.2846	1.8657	18.3186	12986.8281	2545.8167	1632.1406	11.1461
1.0625	5.3185	5.2846	1.8657	18.3186	12986.8281	2545.8167	1632.1406	11.1461
1.066	5.3355	5.3016	1.8853	18.2118	13023.6572	2647.7075	1635.9922	11.1811
1.066	5.3355	5.3016	1.8853	18.2118	13023.6572	2647.7075	1635.9922	11.1811
1.066	5.3355	5.3016	1.8853	18.2118	13023.6572	2647.7075	1635.9922	11.1811
1.066	5.3355	5.3016	1.8853	18.2118	13023.6572	2647.7075	1635.9922	11.1811
1.0694	5.353	5.3178	1.88	18.8722	13050.4277	2710.7109	1649.6136	11.2151
1.0694	5.353	5.3178	1.88	18.8722	13050.4277	2710.7109	1649.6136	11.2151
1.0694	5.353	5.3178	1.88	18.8722	13050.4277	2710.7109	1649.6136	11.2151
1.0728	5.37	5.3342	1.9081	19.3536	13098.5508	2767.752	1665.2307	11.2491
1.0728	5.37	5.3342	1.9081	19.3536	13098.5508	2767.752	1665.2307	11.2491
1.0728	5.37	5.3342	1.9081	19.3536	13098.5508	2767.752	1665.2307	11.2491
1.0762	5.387	5.3518	1.9075	19.3632	13188.2168	2846.0962	1660.2878	11.2831
1.0762	5.387	5.3518	1.9075	19.3632	13188.2168	2846.0962	1660.2878	11.2831
1.0762	5.387	5.3518	1.9075	19.3632	13188.2168	2846.0962	1660.2878	11.2831
1.0762	5.387	5.3518	1.9075	19.3632	13188.2168	2846.0962	1660.2878	11.2831
1.0796	5.4039	5.3682	1.9224	19.1982	13268.1006	2918.5559	1639.9176	11.3171
1.0796	5.4039	5.3682	1.9224	19.1982	13268.1006	2918.5559	1639.9176	11.3171
1.0796	5.4039	5.3682	1.9224	19.1982	13268.1006	2918.5559	1639.9176	11.3171
1.083	5.4209	5.3862	1.9497	19.0773	13328.9531	2972.96	1626.3882	11.3511
1.083	5.4209	5.3862	1.9497	19.0773	13328.9531	2972.96	1626.3882	11.3511
1.083	5.4209	5.3862	1.9497	19.0773	13328.9531	2972.96	1626.3882	11.3511
1.083	5.4209	5.3862	1.9497	19.0773	13328.9531	2972.96	1626.3882	11.3511
1.0864	5.4379	5.4022	1.979	18.5452	13393.8389	2992.0103	1629.8506	11.3851
1.0864	5.4379	5.4022	1.979	18.5452	13393.8389	2992.0103	1629.8506	11.3851
1.0864	5.4379	5.4022	1.979	18.5452	13393.8389	2992.0103	1629.8506	11.3851
1.0898	5.4549	5.4195	1.9949	18.5042	13439.8906	2995.0037	1637.5842	11.4191
1.0898	5.4549	5.4195	1.9949	18.5042	13439.8906	2995.0037	1637.5842	11.4191
1.0898	5.4549	5.4195	1.9949	18.5042	13439.8906	2995.0037	1637.5842	11.4191
1.0932	5.4719	5.4361	2.0113	18.2829	13494.3906	2988.8008	1649.8506	11.4531
1.0932	5.4719	5.4361	2.0113	18.2829	13494.3906	2988.8008	1649.8506	11.4531
1.0932	5.4719	5.4361	2.0113	18.2829	13494.3906	2988.8008	1649.8506	11.4531
1.0932	5.4719	5.4361	2.0113	18.2829	13494.3906	2988.8008	1649.8506	11.4531
1.0966	5.4889	5.452	2.0448	17.6199	13555.9844	2993.8083	1648.9994	11.4871
1.0966	5.4889	5.452	2.0448	17.6199	13555.9844	2993.8083	1648.9994	11.4871
1.0966	5.4889	5.452	2.0448	17.6199	13555.9844	2993.8083	1648.9994	11.4871
1.1	5.5054	5.4704	2.0823	17.178	13576.6729	2981.4102	1654.2659	11.5211
1.1	5.5054	5.4704	2.0823	17.178	13576.6729	2981.4102	1654.2659	11.5211
1.1	5.5054	5.4704	2.0823	17.178	13576.6729	2981.4102	1654.2659	11.5211
1.1	5.5054	5.4704	2.0823	17.178	13576.6729	2981.4102	1654.2659	11.5211
1.1034	5.5229	5.4884	2.1025	16.9329	13612.4268	2974.6226	1644.6074	11.5551
1.1034	5.5229	5.4884	2.1025	16.9329	13612.4268	2974.6226	1644.6074	11.5551
1.1034	5.5229	5.4884	2.1025	16.9329	13612.4268	2974.6226	1644.6074	11.5551
1.1068	5.5398	5.5055	2.1142	17.0066	13657.9746	2964.5105	1643.5054	11.5891
1.1068	5.5398	5.5055	2.1142	17.0066	13657.9746	2964.5105	1643.5054	11.5891
1.1068	5.5398	5.5055	2.1142	17.0066	13657.9746	2964.5105	1643.5054	11.5891
1.1102	5.5568	5.5227	2.1031	16.6316	13666.7227	2957.4854	1643.6058	11.6231
1.1102	5.5568	5.5227	2.1031	16.6316	13666.7227	2957.4854	1643.6058	11.6231
1.1102	5.5568	5.5227	2.1031	16.6316	13666.7227	2957.4854	1643.6058	11.6231
1.1102	5.5568	5.5227	2.1031	16.6316	13666.7227	2957.4854	1643.6058	11.6231
1.1136	5.5738	5.5375	2.1066	16.617	13692.9912	2947.1836	1648.0258	11.6571
1.1136	5.5738	5.5375	2.1066	16.617	13692.9912	2947.1836	1648.0258	11.6571
1.1136	5.5738	5.5375	2.1066	16.617	13692.9912	2947.1836	1648.0258	11.6571
1.117	5.5908	5.5561	2.1008	16.9429	13727.8311	2933.7571	1663.6564	11.691
1.117	5.5908	5.5561	2.1008	16.9429	13727.8311	2933.7571	1663.6564	11.691
1.117	5.5908	5.5561	2.1008	16.9429	13727.8311	2933.7571	1663.6564	11.691
1.117	5.5908	5.5561	2.1008	16.9429	13727.8311	2933.7571	1663.6564	11.691
1.1204	5.6078	5.5733	2.0795	16.7657	13720.1826	2898.678	1707.7982	11.725
1.1204	5.6078	5.5733	2.0795	16.7657	13720.1826	2898.678	1707.7982	11.725
1.1204	5.6078	5.5733	2.0795	16.7657	13720.1826	2898.678	1707.7982	11.725
1.1238	5.6248	5.5908	2.0593	16.4999	13669.8555	2834.6284	1775.1089	11.759
1.1238	5.6248	5.5908	2.0593	16.4999	13669.8555	2834.6284	1775.1089	11.759
1.1238	5.6248	5.5908	2.0593	16.4999	13669.8555	2834.6284	1775.1089	11.759
1.1272	5.6418	5.6073	2.0646	16.138	13640.165	2797.0107	1829.1322	11.7931
1.1272	5.6418	5.6073	2.0646	16.138	13640.165	2797.0107	1829.1322	11.7931
1.1272	5.6418	5.6073	2.0646	16.138	13640.165	2797.0107	1829.1322	11.7931
1.1272	5.6418	5.6073	2.0646	16.138	13640.165	2797.0107	1829.1322	11.7931
1.1306	5.6588	5.624	2.0921	15.8097	13637.54	2799.1755	1855.6022	11.8271
1.1306	5.6588	5.624	2.0921	15.8097	13637.54	2799.1755	1855.6022	11.8271
1.1306	5.6588	5.624	2.0921	15.8097	13637.54	2799.1755	1855.6022	11.8271
1.134	5.6752	5.6411	2.125	15.1816	13634.8105	2836.7683	1865.3335	11.861
1.134	5.6752	5.6411	2.125	15.1816	13634.8105	2836.7683	1865.3335	11.861
1.134	5.6752	5.6411	2.125	15.1816	13634.8105	2836.7683	1865.3335	11.861
1.134	5.6752	5.6411	2.125	15.1816	13634.8105	2836.7683	1865.3335	11.861
1.1374	5.6927	5.6583	2.1693	14.8569	13653.2109	2973.0332	1850.9797	11.895
1.1374	5.6927	5.6583	2.1693	14.8569	13653.2109	2973.0332	1850.9797	11.895
1.1374	5.6927	5.6583	2.1693	14.8569	13653.2109	2973.0332	1850.9797	11.895
1.1408	5.7097	5.6757	2.2238	14.5631	13708.8398	3119.5791	1827.708	11.929
1.1408	5.7097	5.6757	2.2238	14.5631	13708.8398	3119.5791	1827.708	11.929
1.1408	5.7097	5.6757	2.2238	14.5631	13708.8398	3119.5791	1827.708	11.929
1.1408	5.7097	5.6757	2.2238	14.5631	13708.8398	3119.5791	1827.708	11.929
1.1442	5.7267	5.6927	2.2727	14.3402	13737.6875	3187.157	1814.069	11.9631
1.1442	5.7267	5.6927	2.2727	14.3402	13737.6875	3187.157	1814.069	11.9631
1.1442	5.7267	5.6927	2.2727	14.3402	13737.6875	3187.157	1814.069	11.9631
1.1476	5.7437	5.7093	2.2925	14.1147	13777.4873	3220.7305	1822.561	11.9971
1.1476	5.7437	5.7093	2.2925	14.1147	13777.4873	3220.7305	1822.561	11.9971
1.1476	5.7437	5.7093	2.2925	14.1147	13777.4873	3220.7305	1822.561	11.9971
1.151	5.7607	5.7261	2.3197	13.9237	13787.0908	3245.4036	1832.0236	12.031
1.151	5.7607	5.7261	2.3197	13.9237	13787.0908	3245.4036	1832.0236	12.031
1.151	5.7607	5.7261	2.3197	13.9237	13787.0908	3245.4036	1832.0236	12.031
1.151	5.7607	5.7261	2.3197	13.9237	13787.0908	3245.4036	1832.0236	12.031
1.1544	5.7777	5.7424	2.3353	14.5713	13803.7275	3238.0684	1847.5029	12.065
1.1544	5.7777	5.7424	2.3353	14.5713	13803.7275	3238.0684	1847.5029	12.065
1.1544	5.7777	5.7424	2.3353	14.5713	13803.7275	3238.0684	1847.5029	12.065
1.1578	5.7947	5.761	2.3553	14.3074	13830.3516	3219.7168	1859.8462	12.099
1.1578	5.7947	5.761	2.3553	14.3074	13830.3516	3219.7168	1859.8462	12.099
1.1578	5.7947	5.761	2.3553	14.3074	13830.3516	3219.7168	1859.8462	12.099
1.1578	5.7947	5.761	2.3553	14.3074	13830.3516	3219.7168	1859.8462	12.099
1.1612	5.8116	5.7766	2.3649	14.0426	13867.6846	3227.834	1855.3716	12.133
1.1612	5.8116	5.7766	2.3649	14.0426	13867.6846	3227.834	1855.3716	12.133
1.1612	5.8116	5.7766	2.3649	14.0426	13867.6846	3227.834	1855.3716	12.133
1.1646	5.8286	5.7941	2.3889	14.1221	13916.042	3260.1567	1836.9209	12.167
1.1646	5.8286	5.7941	2.3889	14.1221	13916.042	3260.1567	1836.9209	12.167
1.1646	5.8286	5.7941	2.3889	14.1221	13916.042	3260.1567	1836.9209	12.167
1.168	5.8451	5.8111	2.3891	14.4378	13976.0254	3278.3853	1817.6862	12.201
1.168	5.8451	5.8111	2.3891	14.4378	13976.0254	3278.3853	1817.6862	12.201
1.168	5.8451	5.8111	2.3891	14.4378	13976.0254	3278.3853	1817.6862	12.201
1.168	5.8451	5.8111	2.3891	14.4378	13976.0254	3278.3853	1817.6862	12.201
1.1714	5.8626	5.8295	2.4108	14.206	13992.8652	3279.5627	1810.9015	12.235
1.1714	5.8626	5.8295	2.4108	14.206	13992.8652	3279.5627	1810.9015	12.235
1.1714	5.8626	5.8295	2.4108	14.206	13992.8652	3279.5627	1810.9015	12.235
1.1748	5.8796	5.8459	2.4302	13.905	14008.1455	3272.0725	1811.887	12.269
1.1748	5.8796	5.8459	2.4302	13.905	14008.1455	3272.0725	1811.887	12.269
1.1748	5.8796	5.8459	2.4302	13.905	14008.1455	3272.0725	1811.887	12.269
1.1748	5.8796	5.8459	2.4302	13.905	14008.1455	3272.0725	1811.887	12.269
1.1782	5.8966	5.866	2.4967	13.8871	13959.7266	3277.7966	1802.6454	12.303
1.1782	5.8966	5.866	2.4967	13.8871	13959.7266	3277.7966	1802.6454	12.303
1.1782	5.8966	5.866	2.4967	13.8871	13959.7266	3277.7966	1802.6454	12.303
1.1816	5.9136	5.8805	2.4903	13.8196	13945.876	3287.2695	1795.972	12.337
1.1816	5.9136	5.8805	2.4903	13.8196	13945.876	3287.2695	1795.972	12.337
1.1816	5.9136	5.8805	2.4903	13.8196	13945.876	3287.2695	1795.972	12.337
1.185	5.9306	5.8975	2.4959	14.0261	13939.0537	3279.7649	1795.0433	12.371
1.185	5.9306	5.8975	2.4959	14.0261	13939.0537	3279.7649	1795.0433	12.371
1.185	5.9306	5.8975	2.4959	14.0261	13939.0537	3279.7649	1795.0433	12.371
1.185	5.9306	5.8975	2.4959	14.0261	13939.0537	3279.7649	1795.0433	12.371
1.1884	5.9475	5.914	2.5167	13.5565	13922.6045	3276.0588	1788.3569	12.405
1.1884	5.9475	5.914	2.5167	13.5565	13922.6045	3276.0588	1788.3569	12.405
1.1884	5.9475	5.914	2.5167	13.5565	13922.6045	3276.0588	1788.3569	12.405
1.1918	5.9645	5.9327	2.5208	13.8399	13888.7246	3278.696	1791.5146	12.439
1.1918	5.9645	5.9327	2.5208	13.8399	13888.7246	3278.696	1791.5146	12.439
1.1918	5.9645	5.9327	2.5208	13.8399	13888.7246	3278.696	1791.5146	12.439
1.1918	5.9645	5.9327	2.5208	13.8399	13888.7246	3278.696	1791.5146	12.439
1.1952	5.9815	5.9482	2.498	13.4026	13897.6152	3275.6326	1802.9175	12.473
1.1952	5.9815	5.9482	2.498	13.4026	13897.6152	3275.6326	1802.9175	12.473
1.1952	5.9815	5.9482	2.498	13.4026	13897.6152	3275.6326	1802.9175	12.473
1.1986	5.9985	5.9647	2.5031	12.9734	13881.54	3263.353	1815.1714	12.507
1.1986	5.9985	5.9647	2.5031	12.9734	13881.54	3263.353	1815.1714	12.507
1.1986	5.9985	5.9647	2.5031	12.9734	13881.54	3263.353	1815.1714	12.507
1.2021	6.0155	5.9817	2.5225	13.4492	13857.9492	3255.5518	1824.3782	12.542
1.2021	6.0155	5.9817	2.5225	13.4492	13857.9492	3255.5518	1824.3782	12.542
1.2021	6.0155	5.9817	2.5225	13.4492	13857.9492	3255.5518	1824.3782	12.542
1.2021	6.0155	5.9817	2.5225	13.4492	13857.9492	3255.5518	1824.3782	12.542
1.2055	6.033	5.9997	2.5786	14.0182	13816.7383	3247.4004	1839.6323	12.576
1.2055	6.033	5.9997	2.5786	14.0182	13816.7383	3247.4004	1839.6323	12.576
1.2055	6.033	5.9997	2.5786	14.0182	13816.7383	3247.4004	1839.6323	12.576
1.2089	6.05	6.017	2.6303	14.2341	13754.5947	3250.3938	1843.1058	12.61
1.2089	6.05	6.017	2.6303	14.2341	13754.5947	3250.3938	1843.1058	12.61
1.2089	6.05	6.017	2.6303	14.2341	13754.5947	3250.3938	1843.1058	12.61
1.2089	6.05	6.017	2.6303	14.2341	13754.5947	3250.3938	1843.1058	12.61
1.2123	6.067	6.0333	2.678	15.0201	13728.9209	3258.5181	1845.6028	12.644
1.2123	6.067	6.0333	2.678	15.0201	13728.9209	3258.5181	1845.6028	12.644
1.2123	6.067	6.0333	2.678	15.0201	13728.9209	3258.5181	1845.6028	12.644
1.2157	6.0839	6.0493	2.7101	16.7035	13725.2158	3254.6201	1860.8949	12.678
1.2157	6.0839	6.0493	2.7101	16.7035	13725.2158	3254.6201	1860.8949	12.678
1.2157	6.0839	6.0493	2.7101	16.7035	13725.2158	3254.6201	1860.8949	12.678
1.2157	6.0839	6.0493	2.7101	16.7035	13725.2158	3254.6201	1860.8949	12.678
1.2191	6.1009	6.0669	2.75	18.405	13712.7246	3259.2129	1872.4852	12.712
1.2191	6.1009	6.0669	2.75	18.405	13712.7246	3259.2129	1872.4852	12.712
1.2191	6.1009	6.0669	2.75	18.405	13712.7246	3259.2129	1872.4852	12.712
1.2225	6.1179	6.0829	2.7764	19.3763	13773.8438	3295.5642	1876.7765	12.746
1.2225	6.1179	6.0829	2.7764	19.3763	13773.8438	3295.5642	1876.7765	12.746
1.2225	6.1179	6.0829	2.7764	19.3763	13773.8438	3295.5642	1876.7765	12.746
1.2259	6.1349	6.101	2.7912	19.7063	13809.3857	3352.6992	1873.7719	12.78
1.2259	6.1349	6.101	2.7912	19.7063	13809.3857	3352.6992	1873.7719	12.78
1.2259	6.1349	6.101	2.7912	19.7063	13809.3857	3352.6992	1873.7719	12.78
1.2259	6.1349	6.101	2.7912	19.7063	13809.3857	3352.6992	1873.7719	12.78
1.2293	6.1519	6.1177	2.8159	19.5676	13831.1221	3385.1479	1881.7051	12.814
1.2293	6.1519	6.1177	2.8159	19.5676	13831.1221	3385.1479	1881.7051	12.814
1.2293	6.1519	6.1177	2.8159	19.5676	13831.1221	3385.1479	1881.7051	12.814
1.2327	6.1689	6.1353	2.8774	19.5501	13821.9727	3393.1306	1898.0013	12.848
1.2327	6.1689	6.1353	2.8774	19.5501	13821.9727	3393.1306	1898.0013	12.848
1.2327	6.1689	6.1353	2.8774	19.5501	13821.9727	3393.1306	1898.0013	12.848
1.2327	6.1689	6.1353	2.8774	19.5501	13821.9727	3393.1306	1898.0013	12.848
1.2361	6.1854	6.1514	2.8676	19.284	13841.0371	3398.7012	1911.3861	12.882
1.2361	6.1854	6.1514	2.8676	19.284	13841.0371	3398.7012	1911.3861	12.882
1.2361	6.1854	6.1514	2.8676	19.284	13841.0371	3398.7012	1911.3861	12.882
1.2395	6.2028	6.1681	2.8827	18.6529	13836.9492	3416.894	1918.6887	12.916
1.2395	6.2028	6.1681	2.8827	18.6529	13836.9492	3416.894	1918.6887	12.916
1.2395	6.2028	6.1681	2.8827	18.6529	13836.9492	3416.894	1918.6887	12.916
1.2429	6.2198	6.1865	2.9261	18.8449	13855.4834	3448.8972	1907.6143	12.95
1.2429	6.2198	6.1865	2.9261	18.8449	13855.4834	3448.8972	1907.6143	12.95
1.2429	6.2198	6.1865	2.9261	18.8449	13855.4834	3448.8972	1907.6143	12.95
1.2429	6.2198	6.1865	2.9261	18.8449	13855.4834	3448.8972	1907.6143	12.95
1.2463	6.2368	6.203	2.9325	19.0552	13927.8301	3470.033	1895.2329	12.984
1.2463	6.2368	6.203	2.9325	19.0552	13927.8301	3470.033	1895.2329	12.984
1.2463	6.2368	6.203	2.9325	19.0552	13927.8301	3470.033	1895.2329	12.984
1.2497	6.2538	6.2173	2.9415	18.936	13941.5908	3483.1338	1899.8475	13.018
1.2497	6.2538	6.2173	2.9415	18.936	13941.5908	3483.1338	1899.8475	13.018
1.2497	6.2538	6.2173	2.9415	18.936	13941.5908	3483.1338	1899.8475	13.018
1.2497	6.2538	6.2173	2.9415	18.936	13941.5908	3483.1338	1899.8475	13.018
1.2531	6.2708	6.2362	2.9875	18.6904	13959.6729	3517.5444	1910.3114	13.0519
1.2531	6.2708	6.2362	2.9875	18.6904	13959.6729	3517.5444	1910.3114	13.0519
1.2531	6.2708	6.2362	2.9875	18.6904	13959.6729	3517.5444	1910.3114	13.0519
1.2565	6.2878	6.2525	3.0169	18.4083	13969.7441	3563.7412	1924.6371	13.086
1.2565	6.2878	6.2525	3.0169	18.4083	13969.7441	3563.7412	1924.6371	13.086
1.2565	6.2878	6.2525	3.0169	18.4083	13969.7441	3563.7412	1924.6371	13.086
1.2599	6.3048	6.2716	3.0727	18.799	13981.582	3602.8269	1938.5885	13.1199
1.2599	6.3048	6.2716	3.0727	18.799	13981.582	3602.8269	1938.5885	13.1199
1.2599	6.3048	6.2716	3.0727	18.799	13981.582	3602.8269	1938.5885	13.1199
1.2599	6.3048	6.2716	3.0727	18.799	13981.582	3602.8269	1938.5885	13.1199
1.2633	6.3218	6.2878	3.0993	18.5014	13987.4316	3606.2598	1957.6969	13.1539
1.2633	6.3218	6.2878	3.0993	18.5014	13987.4316	3606.2598	1957.6969	13.1539
1.2633	6.3218	6.2878	3.0993	18.5014	13987.4316	3606.2598	1957.6969	13.1539
1.2667	6.3387	6.3047	3.084	18.3551	14007.0605	3575.5417	1993.571	13.1879
1.2667	6.3387	6.3047	3.084	18.3551	14007.0605	3575.5417	1993.571	13.1879
1.2667	6.3387	6.3047	3.084	18.3551	14007.0605	3575.5417	1993.571	13.1879
1.2667	6.3387	6.3047	3.084	18.3551	14007.0605	3575.5417	1993.571	13.1879
1.2701	6.3557	6.3212	3.0715	18.4432	14055.8086	3556.1433	2017.9703	13.2219
1.2701	6.3557	6.3212	3.0715	18.4432	14055.8086	3556.1433	2017.9703	13.2219
1.2701	6.3557	6.3212	3.0715	18.4432	14055.8086	3556.1433	2017.9703	13.2219
1.2735	6.3727	6.3379	3.0828	18.324	14071.2471	3521.1812	2057.3267	13.2559
1.2735	6.3727	6.3379	3.0828	18.324	14071.2471	3521.1812	2057.3267	13.2559
1.2735	6.3727	6.3379	3.0828	18.324	14071.2471	3521.1812	2057.3267	13.2559
1.2769	6.3897	6.3552	3.0661	17.8716	14098.4531	3475.675	2099.845	13.2899
1.2769	6.3897	6.3552	3.0661	17.8716	14098.4531	3475.675	2099.845	13.2899
1.2769	6.3897	6.3552	3.0661	17.8716	14098.4531	3475.675	2099.845	13.2899
1.2769	6.3897	6.3552	3.0661	17.8716	14098.4531	3475.675	2099.845	13.2899
1.2803	6.4067	6.372	3.0747	17.8395	14094.0332	3411.6885	2146.5044	13.3239
1.2803	6.4067	6.372	3.0747	17.8395	14094.0332	3411.6885	2146.5044	13.3239
1.2803	6.4067	6.372	3.0747	17.8395	14094.0332	3411.6885	2146.5044	13.3239
1.2837	6.4237	6.3891	3.0913	17.6518	14139.3164	3398.5574	2156.6882	13.3579
1.2837	6.4237	6.3891	3.0913	17.6518	14139.3164	3398.5574	2156.6882	13.3579
1.2837	6.4237	6.3891	3.0913	17.6518	14139.3164	3398.5574	2156.6882	13.3579
1.2837	6.4237	6.3891	3.0913	17.6518	14139.3164	3398.5574	2156.6882	13.3579
1.2871	6.4407	6.4061	3.1213	17.6942	14189.0107	3405.4851	2149.4438	13.3919
1.2871	6.4407	6.4061	3.1213	17.6942	14189.0107	3405.4851	2149.4438	13.3919
1.2871	6.4407	6.4061	3.1213	17.6942	14189.0107	3405.4851	2149.4438	13.3919
1.2905	6.4577	6.423	3.1557	17.3313	14209.457	3394.9404	2141.4827	13.4259
1.2905	6.4577	6.423	3.1557	17.3313	14209.457	3394.9404	2141.4827	13.4259
1.2905	6.4577	6.423	3.1557	17.3313	14209.457	3394.9404	2141.4827	13.4259
1.2905	6.4577	6.423	3.1557	17.3313	14209.457	3394.9404	2141.4827	13.4259
1.2939	6.4746	6.4407	3.1698	16.7068	14255.5488	3391.2444	2132.2913	13.4599
1.2939	6.4746	6.4407	3.1698	16.7068	14255.5488	3391.2444	2132.2913	13.4599
1.2939	6.4746	6.4407	3.1698	16.7068	14255.5488	3391.2444	2132.2913	13.4599
1.2973	6.4916	6.4573	3.1963	16.6016	14299.3926	3406.6189	2119.7856	13.4939
1.2973	6.4916	6.4573	3.1963	16.6016	14299.3926	3406.6189	2119.7856	13.4939
1.2973	6.4916	6.4573	3.1963	16.6016	14299.3926	3406.6189	2119.7856	13.4939
1.3007	6.5086	6.4743	3.2149	16.3433	14344.501	3420.1453	2105.9744	13.5279
1.3007	6.5086	6.4743	3.2149	16.3433	14344.501	3420.1453	2105.9744	13.5279
1.3007	6.5086	6.4743	3.2149	16.3433	14344.501	3420.1453	2105.9744	13.5279
1.3007	6.5086	6.4743	3.2149	16.3433	14344.501	3420.1453	2105.9744	13.5279
1.3041	6.5251	6.4916	3.2419	16.1068	14404.6934	3431.3887	2094.5935	13.5619
1.3041	6.5251	6.4916	3.2419	16.1068	14404.6934	3431.3887	2094.5935	13.5619
1.3041	6.5251	6.4916	3.2419	16.1068	14404.6934	3431.3887	2094.5935	13.5619
1.3075	6.5426	6.508	3.2868	15.6099	14429.3311	3434.8376	2089.9983	13.5959
1.3075	6.5426	6.508	3.2868	15.6099	14429.3311	3434.8376	2089.9983	13.5959
1.3075	6.5426	6.508	3.2868	15.6099	14429.3311	3434.8376	2089.9983	13.5959
1.3075	6.5426	6.508	3.2868	15.6099	14429.3311	3434.8376	2089.9983	13.5959
1.3109	6.5596	6.5251	3.3172	15.1216	14469.3828	3426.6521	2092.8203	13.6299
1.3109	6.5596	6.5251	3.3172	15.1216	14469.3828	3426.6521	2092.8203	13.6299
1.3109	6.5596	6.5251	3.3172	15.1216	14469.3828	3426.6521	2092.8203	13.6299
1.3143	6.5766	6.542	3.3558	14.6676	14513.708	3433.6421	2093.8958	13.6639
1.3143	6.5766	6.542	3.3558	14.6676	14513.708	3433.6421	2093.8958	13.6639
1.3143	6.5766	6.542	3.3558	14.6676	14513.708	3433.6421	2093.8958	13.6639
1.3177	6.5936	6.5584	3.4039	14.2239	14551.501	3458.6707	2079.0049	13.6979
1.3177	6.5936	6.5584	3.4039	14.2239	14551.501	3458.6707	2079.0049	13.6979
1.3177	6.5936	6.5584	3.4039	14.2239	14551.501	3458.6707	2079.0049	13.6979
1.3177	6.5936	6.5584	3.4039	14.2239	14551.501	3458.6707	2079.0049	13.6979
1.3211	6.6105	6.575	3.4473	13.914	14609.2246	3450.2598	2066.0471	13.7319
1.3211	6.6105	6.575	3.4473	13.914	14609.2246	3450.2598	2066.0471	13.7319
1.3211	6.6105	6.575	3.4473	13.914	14609.2246	3450.2598	2066.0471	13.7319
1.3245	6.6275	6.592	3.4765	13.7525	14669.4258	3337.2144	2070.8672	13.7659
1.3245	6.6275	6.592	3.4765	13.7525	14669.4258	3337.2144	2070.8672	13.7659
1.3245	6.6275	6.592	3.4765	13.7525	14669.4258	3337.2144	2070.8672	13.7659
1.3245	6.6275	6.592	3.4765	13.7525	14669.4258	3337.2144	2070.8672	13.7659
1.3279	6.6445	6.6101	3.5264	13.7966	14690.0078	3105.1414	2082.1299	13.7999
1.3279	6.6445	6.6101	3.5264	13.7966	14690.0078	3105.1414	2082.1299	13.7999
1.3279	6.6445	6.6101	3.5264	13.7966	14690.0078	3105.1414	2082.1299	13.7999
1.3313	6.6615	6.6262	3.5704	14.5136	14762.3213	2881.6162	2097.3098	13.8339
1.3313	6.6615	6.6262	3.5704	14.5136	14762.3213	2881.6162	2097.3098	13.8339
1.3313	6.6615	6.6262	3.5704	14.5136	14762.3213	2881.6162	2097.3098	13.8339
1.3347	6.6785	6.6426	3.6155	14.4381	14827.1367	2757.7212	2117.2288	13.8679
1.3347	6.6785	6.6426	3.6155	14.4381	14827.1367	2757.7212	2117.2288	13.8679
1.3347	6.6785	6.6426	3.6155	14.4381	14827.1367	2757.7212	2117.2288	13.8679
1.3347	6.6785	6.6426	3.6155	14.4381	14827.1367	2757.7212	2117.2288	13.8679
1.3382	6.6955	6.6605	3.6694	15.9254	14874.583	2635.7297	2123.1377	13.9029
1.3382	6.6955	6.6605	3.6694	15.9254	14874.583	2635.7297	2123.1377	13.9029
1.3382	6.6955	6.6605	3.6694	15.9254	14874.583	2635.7297	2123.1377	13.9029
1.3416	6.713	6.6773	3.7457	16.8744	14945.7295	2467.7971	2111.8767	13.9369
1.3416	6.713	6.6773	3.7457	16.8744	14945.7295	2467.7971	2111.8767	13.9369
1.3416	6.713	6.6773	3.7457	16.8744	14945.7295	2467.7971	2111.8767	13.9369
1.3416	6.713	6.6773	3.7457	16.8744	14945.7295	2467.7971	2111.8767	13.9369
1.345	6.73	6.6951	3.8778	17.4728	14955.6182	2297.5249	2106.501	13.9709
1.345	6.73	6.6951	3.8778	17.4728	14955.6182	2297.5249	2106.501	13.9709
1.345	6.73	6.6951	3.8778	17.4728	14955.6182	2297.5249	2106.501	13.9709
1.3484	6.747	6.712	3.999	17.0322	14938.9648	2188.0657	2106.322	14.0049
1.3484	6.747	6.712	3.999	17.0322	14938.9648	2188.0657	2106.322	14.0049
1.3484	6.747	6.712	3.999	17.0322	14938.9648	2188.0657	2106.322	14.0049
1.3518	6.7639	6.7284	4.0626	16.9898	14931.7275	2138.2808	2108.3657	14.0389
1.3518	6.7639	6.7284	4.0626	16.9898	14931.7275	2138.2808	2108.3657	14.0389
1.3518	6.7639	6.7284	4.0626	16.9898	14931.7275	2138.2808	2108.3657	14.0389
1.3518	6.7639	6.7284	4.0626	16.9898	14931.7275	2138.2808	2108.3657	14.0389
1.3552	6.7809	6.7472	4.1144	17.1653	14932.6553	2130.05	2101.6011	14.0729
1.3552	6.7809	6.7472	4.1144	17.1653	14932.6553	2130.05	2101.6011	14.0729
1.3552	6.7809	6.7472	4.1144	17.1653	14932.6553	2130.05	2101.6011	14.0729
1.3586	6.7979	6.764	4.1495	17.4967	14919.5469	2120.1548	2095.8135	14.1069
1.3586	6.7979	6.764	4.1495	17.4967	14919.5469	2120.1548	2095.8135	14.1069
1.3586	6.7979	6.764	4.1495	17.4967	14919.5469	2120.1548	2095.8135	14.1069
1.3586	6.7979	6.764	4.1495	17.4967	14919.5469	2120.1548	2095.8135	14.1069
1.362	6.8149	6.782	4.1999	18.2066	14887.8721	2078.4583	2089.8669	14.1409
1.362	6.8149	6.782	4.1999	18.2066	14887.8721	2078.4583	2089.8669	14.1409
1.362	6.8149	6.782	4.1999	18.2066	14887.8721	2078.4583	2089.8669	14.1409
1.3654	6.8319	6.8013	4.2548	18.0542	14823.9102	2028.6132	2095.8467	14.1749
1.3654	6.8319	6.8013	4.2548	18.0542	14823.9102	2028.6132	2095.8467	14.1749
1.3654	6.8319	6.8013	4.2548	18.0542	14823.9102	2028.6132	2095.8467	14.1749
1.3654	6.8319	6.8013	4.2548	18.0542	14823.9102	2028.6132	2095.8467	14.1749
1.3688	6.8489	6.821	4.2578	17.4729	14740.79	2023.4541	2102.9932	14.2089
1.3688	6.8489	6.821	4.2578	17.4729	14740.79	2023.4541	2102.9932	14.2089
1.3688	6.8489	6.821	4.2578	17.4729	14740.79	2023.4541	2102.9932	14.2089
1.3722	6.8654	6.8542	4.0564	17.9802	14669.3838	2048.1335	2094.4189	14.2429
1.3722	6.8654	6.8542	4.0564	17.9802	14669.3838	2048.1335	2094.4189	14.2429
1.3722	6.8654	6.8542	4.0564	17.9802	14669.3838	2048.1335	2094.4189	14.2429
1.3756	6.8828	6.865	3.8315	17.6104	14598.377	2056.3247	2094.2061	14.2768
1.3756	6.8828	6.865	3.8315	17.6104	14598.377	2056.3247	2094.2061	14.2768
1.3756	6.8828	6.865	3.8315	17.6104	14598.377	2056.3247	2094.2061	14.2768
1.3756	6.8828	6.865	3.8315	17.6104	14598.377	2056.3247	2094.2061	14.2768
1.379	6.8998	6.8767	3.7069	17.2769	14475.7256	2055.4011	2112.0647	14.3108
1.379	6.8998	6.8767	3.7069	17.2769	14475.7256	2055.4011	2112.0647	14.3108
1.379	6.8998	6.8767	3.7069	17.2769	14475.7256	2055.4011	2112.0647	14.3108
1.3824	6.9168	6.8854	3.5516	17.9762	14436.3545	2053.9819	2128.49	14.3449
1.3824	6.9168	6.8854	3.5516	17.9762	14436.3545	2053.9819	2128.49	14.3449
1.3824	6.9168	6.8854	3.5516	17.9762	14436.3545	2053.9819	2128.49	14.3449
1.3824	6.9168	6.8854	3.5516	17.9762	14436.3545	2053.9819	2128.49	14.3449
1.3858	6.9338	6.8992	3.4678	18.3577	14462.5654	2077.8179	2114.1736	14.3789
1.3858	6.9338	6.8992	3.4678	18.3577	14462.5654	2077.8179	2114.1736	14.3789
1.3858	6.9338	6.8992	3.4678	18.3577	14462.5654	2077.8179	2114.1736	14.3789
1.3892	6.9508	6.9119	3.347	17.8458	14515.625	2094.4041	2098.7927	14.4129
1.3892	6.9508	6.9119	3.347	17.8458	14515.625	2094.4041	2098.7927	14.4129
1.3892	6.9508	6.9119	3.347	17.8458	14515.625	2094.4041	2098.7927	14.4129
1.3926	6.9678	6.9237	3.3485	17.3064	14547.1895	2079.5713	2090.3279	14.4469
1.3926	6.9678	6.9237	3.3485	17.3064	14547.1895	2079.5713	2090.3279	14.4469
1.3926	6.9678	6.9237	3.3485	17.3064	14547.1895	2079.5713	2090.3279	14.4469
1.3926	6.9678	6.9237	3.3485	17.3064	14547.1895	2079.5713	2090.3279	14.4469
1.396	6.9848	6.9409	3.3401	17.8177	14557.0225	2049.7446	2091.9585	14.4808
1.396	6.9848	6.9409	3.3401	17.8177	14557.0225	2049.7446	2091.9585	14.4808
1.396	6.9848	6.9409	3.3401	17.8177	14557.0225	2049.7446	2091.9585	14.4808
1.3994	7.0018	6.9593	3.378	17.364	14600.999	2034.8633	2089.7839	14.5148
1.3994	7.0018	6.9593	3.378	17.364	14600.999	2034.8633	2089.7839	14.5148
1.3994	7.0018	6.9593	3.378	17.364	14600.999	2034.8633	2089.7839	14.5148
1.3994	7.0018	6.9593	3.378	17.364	14600.999	2034.8633	2089.7839	14.5148
1.4028	7.0187	6.9794	3.4559	17.7559	14639.0869	2019.0437	2087.6187	14.5488
1.4028	7.0187	6.9794	3.4559	17.7559	14639.0869	2019.0437	2087.6187	14.5488
1.4028	7.0187	6.9794	3.4559	17.7559	14639.0869	2019.0437	2087.6187	14.5488
1.4062	7.0352	6.996	3.5217	18.0361	14650.7188	2008.2528	2091.1614	14.5828
1.4062	7.0352	6.996	3.5217	18.0361	14650.7188	2008.2528	2091.1614	14.5828
1.4062	7.0352	6.996	3.5217	18.0361	14650.7188	2008.2528	2091.1614	14.5828
1.4096	7.0527	7.0167	3.5266	17.8388	14707.8232	2011.9271	2095.5266	14.6168
1.4096	7.0527	7.0167	3.5266	17.8388	14707.8232	2011.9271	2095.5266	14.6168
1.4096	7.0527	7.0167	3.5266	17.8388	14707.8232	2011.9271	2095.5266	14.6168
1.4096	7.0527	7.0167	3.5266	17.8388	14707.8232	2011.9271	2095.5266	14.6168
1.413	7.0697	7.034	3.5452	17.2905	14755.1318	2029.2146	2088.812	14.6508
1.413	7.0697	7.034	3.5452	17.2905	14755.1318	2029.2146	2088.812	14.6508
1.413	7.0697	7.034	3.5452	17.2905	14755.1318	2029.2146	2088.812	14.6508
1.4164	7.0867	7.0517	3.6036	16.8053	14754.4902	2038.4421	2085.7854	14.6848
1.4164	7.0867	7.0517	3.6036	16.8053	14754.4902	2038.4421	2085.7854	14.6848
1.4164	7.0867	7.0517	3.6036	16.8053	14754.4902	2038.4421	2085.7854	14.6848
1.4164	7.0867	7.0517	3.6036	16.8053	14754.4902	2038.4421	2085.7854	14.6848
1.4198	7.1037	7.068	3.649	17.2192	14824.5879	2050.4792	2082.7842	14.7188
1.4198	7.1037	7.068	3.649	17.2192	14824.5879	2050.4792	2082.7842	14.7188
1.4198	7.1037	7.068	3.649	17.2192	14824.5879	2050.4792	2082.7842	14.7188
1.4232	7.1207	7.085	3.661	16.7892	14874.6318	2050.7651	2092.686	14.7528
1.4232	7.1207	7.085	3.661	16.7892	14874.6318	2050.7651	2092.686	14.7528
1.4232	7.1207	7.085	3.661	16.7892	14874.6318	2050.7651	2092.686	14.7528
1.4266	7.1377	7.1021	3.6885	16.2657	14908.1777	2064.446	2085.2002	14.7868
1.4266	7.1377	7.1021	3.6885	16.2657	14908.1777	2064.446	2085.2002	14.7868
1.4266	7.1377	7.1021	3.6885	16.2657	14908.1777	2064.446	2085.2002	14.7868
1.4266	7.1377	7.1021	3.6885	16.2657	14908.1777	2064.446	2085.2002	14.7868
1.43	7.1546	7.1193	3.703	15.9385	14963.8555	2077.012	2078.0964	14.8208
1.43	7.1546	7.1193	3.703	15.9385	14963.8555	2077.012	2078.0964	14.8208
1.43	7.1546	7.1193	3.703	15.9385	14963.8555	2077.012	2078.0964	14.8208
1.4334	7.1716	7.1367	3.7126	15.7399	15002.7393	2092.4944	2079.616	14.8548
1.4334	7.1716	7.1367	3.7126	15.7399	15002.7393	2092.4944	2079.616	14.8548
1.4334	7.1716	7.1367	3.7126	15.7399	15002.7393	2092.4944	2079.616	14.8548
1.4334	7.1716	7.1367	3.7126	15.7399	15002.7393	2092.4944	2079.616	14.8548
1.4368	7.1886	7.1539	3.71	15.2572	15047.291	2109.313	2090.7651	14.8888
1.4368	7.1886	7.1539	3.71	15.2572	15047.291	2109.313	2090.7651	14.8888
1.4368	7.1886	7.1539	3.71	15.2572	15047.291	2109.313	2090.7651	14.8888
1.4402	7.2051	7.1709	3.7095	15.107	15088.9883	2123.6919	2105.5234	14.9228
1.4402	7.2051	7.1709	3.7095	15.107	15088.9883	2123.6919	2105.5234	14.9228
1.4402	7.2051	7.1709	3.7095	15.107	15088.9883	2123.6919	2105.5234	14.9228
1.4402	7.2051	7.1709	3.7095	15.107	15088.9883	2123.6919	2105.5234	14.9228
1.4436	7.2226	7.1901	3.6564	14.9819	15090.4971	2151.436	2124.1294	14.9568
1.4436	7.2226	7.1901	3.6564	14.9819	15090.4971	2151.436	2124.1294	14.9568
1.4436	7.2226	7.1901	3.6564	14.9819	15090.4971	2151.436	2124.1294	14.9568
1.447	7.2396	7.2061	3.6199	14.9197	15075.4688	2203.8979	2142.4407	14.9908
1.447	7.2396	7.2061	3.6199	14.9197	15075.4688	2203.8979	2142.4407	14.9908
1.447	7.2396	7.2061	3.6199	14.9197	15075.4688	2203.8979	2142.4407	14.9908
1.4504	7.2566	7.2221	3.5987	14.5862	15057.5117	2268.1814	2163.7505	15.0248
1.4504	7.2566	7.2221	3.5987	14.5862	15057.5117	2268.1814	2163.7505	15.0248
1.4504	7.2566	7.2221	3.5987	14.5862	15057.5117	2268.1814	2163.7505	15.0248
1.4504	7.2566	7.2221	3.5987	14.5862	15057.5117	2268.1814	2163.7505	15.0248
1.4538	7.2736	7.2402	3.5785	14.7158	15071.5527	2337.6426	2173.3081	15.0588
1.4538	7.2736	7.2402	3.5785	14.7158	15071.5527	2337.6426	2173.3081	15.0588
1.4538	7.2736	7.2402	3.5785	14.7158	15071.5527	2337.6426	2173.3081	15.0588
1.4572	7.2905	7.2583	3.5484	14.9164	15103.3633	2421.8667	2150.5886	15.0928
1.4572	7.2905	7.2583	3.5484	14.9164	15103.3633	2421.8667	2150.5886	15.0928
1.4572	7.2905	7.2583	3.5484	14.9164	15103.3633	2421.8667	2150.5886	15.0928
1.4572	7.2905	7.2583	3.5484	14.9164	15103.3633	2421.8667	2150.5886	15.0928
1.4606	7.3075	7.2738	3.5153	15.0031	15114.1553	2478.0049	2142.8877	15.1268
1.4606	7.3075	7.2738	3.5153	15.0031	15114.1553	2478.0049	2142.8877	15.1268
1.4606	7.3075	7.2738	3.5153	15.0031	15114.1553	2478.0049	2142.8877	15.1268
1.464	7.3245	7.2902	3.5107	14.7309	15153.4834	2521.7517	2140.1072	15.1608
1.464	7.3245	7.2902	3.5107	14.7309	15153.4834	2521.7517	2140.1072	15.1608
1.464	7.3245	7.2902	3.5107	14.7309	15153.4834	2521.7517	2140.1072	15.1608
1.4674	7.3415	7.3059	3.5091	14.3471	15204.542	2565.1255	2128.7607	15.1948
1.4674	7.3415	7.3059	3.5091	14.3471	15204.542	2565.1255	2128.7607	15.1948
1.4674	7.3415	7.3059	3.5091	14.3471	15204.542	2565.1255	2128.7607	15.1948
1.4674	7.3415	7.3059	3.5091	14.3471	15204.542	2565.1255	2128.7607	15.1948
1.4708	7.3585	7.3248	3.5017	14.1508	15226.6865	2594.1592	2122.6785	15.2288
1.4708	7.3585	7.3248	3.5017	14.1508	15226.6865	2594.1592	2122.6785	15.2288
1.4708	7.3585	7.3248	3.5017	14.1508	15226.6865	2594.1592	2122.6785	15.2288
1.4743	7.3755	7.3438	3.5077	14.0988	15263.2969	2619.8804	2112.9092	15.2638
1.4743	7.3755	7.3438	3.5077	14.0988	15263.2969	2619.8804	2112.9092	15.2638
1.4743	7.3755	7.3438	3.5077	14.0988	15263.2969	2619.8804	2112.9092	15.2638
1.4743	7.3755	7.3438	3.5077	14.0988	15263.2969	2619.8804	2112.9092	15.2638
1.4777	7.393	7.3585	3.5196	13.6577	15269.4092	2653.6362	2102.2	15.2979
1.4777	7.393	7.3585	3.5196	13.6577	15269.4092	2653.6362	2102.2	15.2979
1.4777	7.393	7.3585	3.5196	13.6577	15269.4092	2653.6362	2102.2	15.2979
1.4811	7.4099	7.3751	3.5257	13.4705	15296.4316	2694.1658	2097.7979	15.3317
1.4811	7.4099	7.3751	3.5257	13.4705	15296.4316	2694.1658	2097.7979	15.3317
1.4811	7.4099	7.3751	3.5257	13.4705	15296.4316	2694.1658	2097.7979	15.3317
1.4845	7.4269	7.3919	3.5339	13.3586	15299.8652	2732.9431	2093.5071	15.3658
1.4845	7.4269	7.3919	3.5339	13.3586	15299.8652	2732.9431	2093.5071	15.3658
1.4845	7.4269	7.3919	3.5339	13.3586	15299.8652	2732.9431	2093.5071	15.3658
1.4845	7.4269	7.3919	3.5339	13.3586	15299.8652	2732.9431	2093.5071	15.3658
1.4879	7.4439	7.4086	3.5364	13.7389	15319.7002	2776.176	2104.8621	15.3998
1.4879	7.4439	7.4086	3.5364	13.7389	15319.7002	2776.176	2104.8621	15.3998
1.4879	7.4439	7.4086	3.5364	13.7389	15319.7002	2776.176	2104.8621	15.3998
1.4913	7.4609	7.426	3.5282	13.4328	15356.6943	2842.3081	2115.7378	15.4338
1.4913	7.4609	7.426	3.5282	13.4328	15356.6943	2842.3081	2115.7378	15.4338
1.4913	7.4609	7.426	3.5282	13.4328	15356.6943	2842.3081	2115.7378	15.4338
1.4913	7.4609	7.426	3.5282	13.4328	15356.6943	2842.3081	2115.7378	15.4338
1.4947	7.4779	7.4424	3.5558	14.2353	15396.3926	2933.9063	2109.6453	15.4678
1.4947	7.4779	7.4424	3.5558	14.2353	15396.3926	2933.9063	2109.6453	15.4678
1.4947	7.4779	7.4424	3.5558	14.2353	15396.3926	2933.9063	2109.6453	15.4678
1.4981	7.4949	7.4609	3.5666	14.2762	15425.0947	3029.3047	2120.7073	15.5018
1.4981	7.4949	7.4609	3.5666	14.2762	15425.0947	3029.3047	2120.7073	15.5018
1.4981	7.4949	7.4609	3.5666	14.2762	15425.0947	3029.3047	2120.7073	15.5018
1.5015	7.5119	7.4775	3.5531	14.2209	15437.7998	3118.0952	2126.5767	15.5358
1.5015	7.5119	7.4775	3.5531	14.2209	15437.7998	3118.0952	2126.5767	15.5358
1.5015	7.5119	7.4775	3.5531	14.2209	15437.7998	3118.0952	2126.5767	15.5358
1.5015	7.5119	7.4775	3.5531	14.2209	15437.7998	3118.0952	2126.5767	15.5358
1.5049	7.5289	7.4957	3.5496	14.5517	15461.8086	3176.9868	2126.5591	15.5698
1.5049	7.5289	7.4957	3.5496	14.5517	15461.8086	3176.9868	2126.5591	15.5698
1.5049	7.5289	7.4957	3.5496	14.5517	15461.8086	3176.9868	2126.5591	15.5698
1.5083	7.5454	7.5107	3.5143	14.5355	15462.3691	3255.1987	2125.0769	15.6038
1.5083	7.5454	7.5107	3.5143	14.5355	15462.3691	3255.1987	2125.0769	15.6038
1.5083	7.5454	7.5107	3.5143	14.5355	15462.3691	3255.1987	2125.0769	15.6038
1.5083	7.5454	7.5107	3.5143	14.5355	15462.3691	3255.1987	2125.0769	15.6038
1.5117	7.5629	7.5269	3.4649	14.0843	15487.9219	3317.1387	2139.3608	15.6378
1.5117	7.5629	7.5269	3.4649	14.0843	15487.9219	3317.1387	2139.3608	15.6378
1.5117	7.5629	7.5269	3.4649	14.0843	15487.9219	3317.1387	2139.3608	15.6378
1.5151	7.5798	7.5446	3.4831	13.7247	15491.5186	3367.418	2145.7051	15.6718
1.5151	7.5798	7.5446	3.4831	13.7247	15491.5186	3367.418	2145.7051	15.6718
1.5151	7.5798	7.5446	3.4831	13.7247	15491.5186	3367.418	2145.7051	15.6718
1.5151	7.5798	7.5446	3.4831	13.7247	15491.5186	3367.418	2145.7051	15.6718
1.5185	7.5968	7.5629	3.4997	14.4668	15484.125	3420.3992	2146.8608	15.7058
1.5185	7.5968	7.5629	3.4997	14.4668	15484.125	3420.3992	2146.8608	15.7058
1.5185	7.5968	7.5629	3.4997	14.4668	15484.125	3420.3992	2146.8608	15.7058
1.5219	7.6138	7.5801	3.515	14.7879	15460.207	3462.0156	2160.9438	15.7398
1.5219	7.6138	7.5801	3.515	14.7879	15460.207	3462.0156	2160.9438	15.7398
1.5219	7.6138	7.5801	3.515	14.7879	15460.207	3462.0156	2160.9438	15.7398
1.5253	7.6308	7.5966	3.5	15.3914	15488.7529	3528.4685	2160.2229	15.7738
1.5253	7.6308	7.5966	3.5	15.3914	15488.7529	3528.4685	2160.2229	15.7738
1.5253	7.6308	7.5966	3.5	15.3914	15488.7529	3528.4685	2160.2229	15.7738
1.5253	7.6308	7.5966	3.5	15.3914	15488.7529	3528.4685	2160.2229	15.7738
1.5287	7.6478	7.6131	3.4817	15.3193	15511.5635	3569.5947	2176.8672	15.8077
1.5287	7.6478	7.6131	3.4817	15.3193	15511.5635	3569.5947	2176.8672	15.8077
1.5287	7.6478	7.6131	3.4817	15.3193	15511.5635	3569.5947	2176.8672	15.8077
1.5321	7.6648	7.631	3.4635	15.057	15516.5732	3620.2112	2185.7717	15.8417
1.5321	7.6648	7.631	3.4635	15.057	15516.5732	3620.2112	2185.7717	15.8417
1.5321	7.6648	7.631	3.4635	15.057	15516.5732	3620.2112	2185.7717	15.8417
1.5321	7.6648	7.631	3.4635	15.057	15516.5732	3620.2112	2185.7717	15.8417
1.5355	7.6818	7.6467	3.459	14.8669	15515.9131	3657.5105	2215.3767	15.8758
1.5355	7.6818	7.6467	3.459	14.8669	15515.9131	3657.5105	2215.3767	15.8758
1.5355	7.6818	7.6467	3.459	14.8669	15515.9131	3657.5105	2215.3767	15.8758
1.5389	7.6987	7.6641	3.4689	15.4625	15548.6748	3693.24	2237.9221	15.9097
1.5389	7.6987	7.6641	3.4689	15.4625	15548.6748	3693.24	2237.9221	15.9097
1.5389	7.6987	7.6641	3.4689	15.4625	15548.6748	3693.24	2237.9221	15.9097
1.5423	7.7152	7.6782	3.4617	15.6097	15603.4199	3753.8311	2228.5637	15.9438
1.5423	7.7152	7.6782	3.4617	15.6097	15603.4199	3753.8311	2228.5637	15.9438
1.5423	7.7152	7.6782	3.4617	15.6097	15603.4199	3753.8311	2228.5637	15.9438
1.5423	7.7152	7.6782	3.4617	15.6097	15603.4199	3753.8311	2228.5637	15.9438
1.5457	7.7327	7.6971	3.4682	15.8317	15649.4844	3784.0596	2241.1072	15.9778
1.5457	7.7327	7.6971	3.4682	15.8317	15649.4844	3784.0596	2241.1072	15.9778
1.5457	7.7327	7.6971	3.4682	15.8317	15649.4844	3784.0596	2241.1072	15.9778
1.5491	7.7497	7.7141	3.5006	15.469	15692.875	3827.8025	2231.4404	16.0117
1.5491	7.7497	7.7141	3.5006	15.469	15692.875	3827.8025	2231.4404	16.0117
1.5491	7.7497	7.7141	3.5006	15.469	15692.875	3827.8025	2231.4404	16.0117
1.5491	7.7497	7.7141	3.5006	15.469	15692.875	3827.8025	2231.4404	16.0117
1.5525	7.7667	7.7315	3.4851	15.0467	15759.418	3875.3223	2221.0818	16.0457
1.5525	7.7667	7.7315	3.4851	15.0467	15759.418	3875.3223	2221.0818	16.0457
1.5525	7.7667	7.7315	3.4851	15.0467	15759.418	3875.3223	2221.0818	16.0457
1.5559	7.7837	7.7489	3.4755	14.6081	15831.9844	3948.583	2209.8787	16.0797
1.5559	7.7837	7.7489	3.4755	14.6081	15831.9844	3948.583	2209.8787	16.0797
1.5559	7.7837	7.7489	3.4755	14.6081	15831.9844	3948.583	2209.8787	16.0797
1.5593	7.8007	7.766	3.4777	14.8573	15878.3926	4054.749	2215.1853	16.1137
1.5593	7.8007	7.766	3.4777	14.8573	15878.3926	4054.749	2215.1853	16.1137
1.5593	7.8007	7.766	3.4777	14.8573	15878.3926	4054.749	2215.1853	16.1137
1.5593	7.8007	7.766	3.4777	14.8573	15878.3926	4054.749	2215.1853	16.1137
1.5627	7.8177	7.7822	3.4758	16.7896	15911.7314	4136.3267	2237.354	16.1477
1.5627	7.8177	7.7822	3.4758	16.7896	15911.7314	4136.3267	2237.354	16.1477
1.5627	7.8177	7.7822	3.4758	16.7896	15911.7314	4136.3267	2237.354	16.1477
1.5661	7.8346	7.7994	3.4705	17.6006	15968.0107	4187.8062	2246.054	16.1817
1.5661	7.8346	7.7994	3.4705	17.6006	15968.0107	4187.8062	2246.054	16.1817
1.5661	7.8346	7.7994	3.4705	17.6006	15968.0107	4187.8062	2246.054	16.1817
1.5661	7.8346	7.7994	3.4705	17.6006	15968.0107	4187.8062	2246.054	16.1817
1.5695	7.8516	7.8165	3.4936	17.3553	16025.8066	4207.8315	2251.5698	16.2157
1.5695	7.8516	7.8165	3.4936	17.3553	16025.8066	4207.8315	2251.5698	16.2157
1.5695	7.8516	7.8165	3.4936	17.3553	16025.8066	4207.8315	2251.5698	16.2157
1.5729	7.8686	7.8341	3.5474	16.9134	16034.373	4206.5342	2269.0942	16.2497
1.5729	7.8686	7.8341	3.5474	16.9134	16034.373	4206.5342	2269.0942	16.2497
1.5729	7.8686	7.8341	3.5474	16.9134	16034.373	4206.5342	2269.0942	16.2497
1.5763	7.8851	7.8501	3.5993	16.5137	16039.7822	4193.3945	2304.0261	16.2837
1.5763	7.8851	7.8501	3.5993	16.5137	16039.7822	4193.3945	2304.0261	16.2837
1.5763	7.8851	7.8501	3.5993	16.5137	16039.7822	4193.3945	2304.0261	16.2837
1.5763	7.8851	7.8501	3.5993	16.5137	16039.7822	4193.3945	2304.0261	16.2837
1.5797	7.9026	7.8686	3.6149	16.5563	16003.1885	4141.8926	2385.2268	16.3177
1.5797	7.9026	7.8686	3.6149	16.5563	16003.1885	4141.8926	2385.2268	16.3177
1.5797	7.9026	7.8686	3.6149	16.5563	16003.1885	4141.8926	2385.2268	16.3177
1.5831	7.9196	7.8841	3.6244	16.2688	15954.3105	4098.0459	2451.6775	16.3517
1.5831	7.9196	7.8841	3.6244	16.2688	15954.3105	4098.0459	2451.6775	16.3517
1.5831	7.9196	7.8841	3.6244	16.2688	15954.3105	4098.0459	2451.6775	16.3517
1.5831	7.9196	7.8841	3.6244	16.2688	15954.3105	4098.0459	2451.6775	16.3517
1.5865	7.9366	7.9021	3.6542	16.9824	15990.4639	4131.7607	2448.0315	16.3857
1.5865	7.9366	7.9021	3.6542	16.9824	15990.4639	4131.7607	2448.0315	16.3857
1.5865	7.9366	7.9021	3.6542	16.9824	15990.4639	4131.7607	2448.0315	16.3857
1.5899	7.9536	7.9187	3.6607	16.7835	16020.8721	4173.3613	2457.8274	16.4197
1.5899	7.9536	7.9187	3.6607	16.7835	16020.8721	4173.3613	2457.8274	16.4197
1.5899	7.9536	7.9187	3.6607	16.7835	16020.8721	4173.3613	2457.8274	16.4197
1.5899	7.9536	7.9187	3.6607	16.7835	16020.8721	4173.3613	2457.8274	16.4197
1.5933	7.9705	7.9357	3.6846	16.2771	16044.5146	4214.0464	2473.1016	16.4537
1.5933	7.9705	7.9357	3.6846	16.2771	16044.5146	4214.0464	2473.1016	16.4537
1.5933	7.9705	7.9357	3.6846	16.2771	16044.5146	4214.0464	2473.1016	16.4537
1.5967	7.9875	7.9529	3.7035	15.7131	16050.7256	4249.4634	2485.7117	16.4877
1.5967	7.9875	7.9529	3.7035	15.7131	16050.7256	4249.4634	2485.7117	16.4877
1.5967	7.9875	7.9529	3.7035	15.7131	16050.7256	4249.4634	2485.7117	16.4877
1.6001	8.0045	7.9706	3.7412	15.3648	16090.126	4308.9941	2470.8154	16.5217
1.6001	8.0045	7.9706	3.7412	15.3648	16090.126	4308.9941	2470.8154	16.5217
1.6001	8.0045	7.9706	3.7412	15.3648	16090.126	4308.9941	2470.8154	16.5217
1.6001	8.0045	7.9706	3.7412	15.3648	16090.126	4308.9941	2470.8154	16.5217
1.6035	8.0215	7.9869	3.7595	15.8848	16166.375	4414.1821	2427.5872	16.5557
1.6035	8.0215	7.9869	3.7595	15.8848	16166.375	4414.1821	2427.5872	16.5557
1.6035	8.0215	7.9869	3.7595	15.8848	16166.375	4414.1821	2427.5872	16.5557
1.6069	8.0385	8.0042	3.8085	15.768	16218.6631	4537.8794	2384.4253	16.5897
1.6069	8.0385	8.0042	3.8085	15.768	16218.6631	4537.8794	2384.4253	16.5897
1.6069	8.0385	8.0042	3.8085	15.768	16218.6631	4537.8794	2384.4253	16.5897
1.6069	8.0385	8.0042	3.8085	15.768	16218.6631	4537.8794	2384.4253	16.5897
1.6104	8.0555	8.0206	3.8212	15.9215	16304.6123	4652.4072	2333.0205	16.6247
1.6104	8.0555	8.0206	3.8212	15.9215	16304.6123	4652.4072	2333.0205	16.6247
1.6104	8.0555	8.0206	3.8212	15.9215	16304.6123	4652.4072	2333.0205	16.6247
1.6138	8.073	8.0392	3.8312	15.955	16282.1162	4673.6763	2368.25	16.6587
1.6138	8.073	8.0392	3.8312	15.955	16282.1162	4673.6763	2368.25	16.6587
1.6138	8.073	8.0392	3.8312	15.955	16282.1162	4673.6763	2368.25	16.6587
1.6172	8.09	8.0575	3.8795	16.3534	16270.6621	4708.209	2397.6692	16.6927
1.6172	8.09	8.0575	3.8795	16.3534	16270.6621	4708.209	2397.6692	16.6927
1.6172	8.09	8.0575	3.8795	16.3534	16270.6621	4708.209	2397.6692	16.6927
1.6172	8.09	8.0575	3.8795	16.3534	16270.6621	4708.209	2397.6692	16.6927
1.6206	8.1069	8.0701	3.8735	16.5546	16285.9746	4766.6958	2391.3396	16.7267
1.6206	8.1069	8.0701	3.8735	16.5546	16285.9746	4766.6958	2391.3396	16.7267
1.6206	8.1069	8.0701	3.8735	16.5546	16285.9746	4766.6958	2391.3396	16.7267
1.624	8.1239	8.0881	3.8928	16.1413	16323.8613	4795.0679	2395.47	16.7607
1.624	8.1239	8.0881	3.8928	16.1413	16323.8613	4795.0679	2395.47	16.7607
1.624	8.1239	8.0881	3.8928	16.1413	16323.8613	4795.0679	2395.47	16.7607
1.624	8.1239	8.0881	3.8928	16.1413	16323.8613	4795.0679	2395.47	16.7607
1.6274	8.1409	8.1057	3.917	16.0649	16349.7656	4836.2153	2419.1621	16.7947
1.6274	8.1409	8.1057	3.917	16.0649	16349.7656	4836.2153	2419.1621	16.7947
1.6274	8.1409	8.1057	3.917	16.0649	16349.7656	4836.2153	2419.1621	16.7947
1.6308	8.1579	8.1203	3.9447	15.6031	16395.5762	4935.2114	2412.7554	16.8287
1.6308	8.1579	8.1203	3.9447	15.6031	16395.5762	4935.2114	2412.7554	16.8287
1.6308	8.1579	8.1203	3.9447	15.6031	16395.5762	4935.2114	2412.7554	16.8287
1.6342	8.1749	8.1405	3.9689	15.4214	16444.4473	5019.9429	2399.0706	16.8627
1.6342	8.1749	8.1405	3.9689	15.4214	16444.4473	5019.9429	2399.0706	16.8627
1.6342	8.1749	8.1405	3.9689	15.4214	16444.4473	5019.9429	2399.0706	16.8627
1.6342	8.1749	8.1405	3.9689	15.4214	16444.4473	5019.9429	2399.0706	16.8627
1.6376	8.1919	8.1576	3.9691	15.1607	16478.7129	5083.9082	2404.4375	16.8967
1.6376	8.1919	8.1576	3.9691	15.1607	16478.7129	5083.9082	2404.4375	16.8967
1.6376	8.1919	8.1576	3.9691	15.1607	16478.7129	5083.9082	2404.4375	16.8967
1.641	8.2089	8.1742	3.9862	15.4548	16508.2637	5161.4526	2412.7026	16.9307
1.641	8.2089	8.1742	3.9862	15.4548	16508.2637	5161.4526	2412.7026	16.9307
1.641	8.2089	8.1742	3.9862	15.4548	16508.2637	5161.4526	2412.7026	16.9307
1.641	8.2089	8.1742	3.9862	15.4548	16508.2637	5161.4526	2412.7026	16.9307
1.6444	8.2254	8.1902	3.9831	15.3766	16590.4961	5219.5591	2415.9629	16.9647
1.6444	8.2254	8.1902	3.9831	15.3766	16590.4961	5219.5591	2415.9629	16.9647
1.6444	8.2254	8.1902	3.9831	15.3766	16590.4961	5219.5591	2415.9629	16.9647
1.6478	8.2428	8.2067	3.999	15.8351	16659.5156	5281.4302	2405.8013	16.9987
1.6478	8.2428	8.2067	3.999	15.8351	16659.5156	5281.4302	2405.8013	16.9987
1.6478	8.2428	8.2067	3.999	15.8351	16659.5156	5281.4302	2405.8013	16.9987
1.6512	8.2598	8.223	4.0106	15.8721	16716.9297	5339.1426	2396.8486	17.0327
1.6512	8.2598	8.223	4.0106	15.8721	16716.9297	5339.1426	2396.8486	17.0327
1.6512	8.2598	8.223	4.0106	15.8721	16716.9297	5339.1426	2396.8486	17.0327
1.6512	8.2598	8.223	4.0106	15.8721	16716.9297	5339.1426	2396.8486	17.0327
1.6546	8.2768	8.2414	4.0303	15.8198	16793.1074	5387.9238	2379.9114	17.0667
1.6546	8.2768	8.2414	4.0303	15.8198	16793.1074	5387.9238	2379.9114	17.0667
1.6546	8.2768	8.2414	4.0303	15.8198	16793.1074	5387.9238	2379.9114	17.0667
1.658	8.2938	8.259	4.0676	16.169	16829.9102	5420.0674	2385.9277	17.1007
1.658	8.2938	8.259	4.0676	16.169	16829.9102	5420.0674	2385.9277	17.1007
1.658	8.2938	8.259	4.0676	16.169	16829.9102	5420.0674	2385.9277	17.1007
1.658	8.2938	8.259	4.0676	16.169	16829.9102	5420.0674	2385.9277	17.1007
1.6614	8.3108	8.2756	4.1015	16.6816	16879.8926	5470.855	2376.0906	17.1347
1.6614	8.3108	8.2756	4.1015	16.6816	16879.8926	5470.855	2376.0906	17.1347
1.6614	8.3108	8.2756	4.1015	16.6816	16879.8926	5470.855	2376.0906	17.1347
1.6648	8.3278	8.2922	4.1397	17.8397	16915.4805	5504.5186	2388.8313	17.1686
1.6648	8.3278	8.2922	4.1397	17.8397	16915.4805	5504.5186	2388.8313	17.1686
1.6648	8.3278	8.2922	4.1397	17.8397	16915.4805	5504.5186	2388.8313	17.1686
1.6648	8.3278	8.2922	4.1397	17.8397	16915.4805	5504.5186	2388.8313	17.1686
1.6682	8.3448	8.3094	4.162	18.6115	16980.6816	5537.6567	2403.5054	17.2027
1.6682	8.3448	8.3094	4.162	18.6115	16980.6816	5537.6567	2403.5054	17.2027
1.6682	8.3448	8.3094	4.162	18.6115	16980.6816	5537.6567	2403.5054	17.2027
1.6716	8.3618	8.326	4.2049	19.5074	17090.4902	5586.0825	2388.342	17.2366
1.6716	8.3618	8.326	4.2049	19.5074	17090.4902	5586.0825	2388.342	17.2366
1.6716	8.3618	8.326	4.2049	19.5074	17090.4902	5586.0825	2388.342	17.2366
1.675	8.3787	8.3431	4.2609	19.2656	17141.9727	5617.1279	2388.1992	17.2707
1.675	8.3787	8.3431	4.2609	19.2656	17141.9727	5617.1279	2388.1992	17.2707
1.675	8.3787	8.3431	4.2609	19.2656	17141.9727	5617.1279	2388.1992	17.2707
1.675	8.3787	8.3431	4.2609	19.2656	17141.9727	5617.1279	2388.1992	17.2707
1.6784	8.3952	8.36	4.274	19.2684	17195.3359	5652.4834	2391.2488	17.3046
1.6784	8.3952	8.36	4.274	19.2684	17195.3359	5652.4834	2391.2488	17.3046
1.6784	8.3952	8.36	4.274	19.2684	17195.3359	5652.4834	2391.2488	17.3046
1.6818	8.4127	8.3778	4.3296	19.4854	17227.459	5682.6792	2391.3901	17.3387
1.6818	8.4127	8.3778	4.3296	19.4854	17227.459	5682.6792	2391.3901	17.3387
1.6818	8.4127	8.3778	4.3296	19.4854	17227.459	5682.6792	2391.3901	17.3387
1.6818	8.4127	8.3778	4.3296	19.4854	17227.459	5682.6792	2391.3901	17.3387
1.6852	8.4297	8.3948	4.3677	19.2627	17300.9727	5726.7271	2371.0039	17.3727
1.6852	8.4297	8.3948	4.3677	19.2627	17300.9727	5726.7271	2371.0039	17.3727
1.6852	8.4297	8.3948	4.3677	19.2627	17300.9727	5726.7271	2371.0039	17.3727
1.6886	8.4467	8.4118	4.3952	19.6031	17337.2148	5757.376	2369.0149	17.4066
1.6886	8.4467	8.4118	4.3952	19.6031	17337.2148	5757.376	2369.0149	17.4066
1.6886	8.4467	8.4118	4.3952	19.6031	17337.2148	5757.376	2369.0149	17.4066
1.692	8.4637	8.4291	4.4434	19.3458	17364.1406	5776.0249	2383.1477	17.4406
1.692	8.4637	8.4291	4.4434	19.3458	17364.1406	5776.0249	2383.1477	17.4406
1.692	8.4637	8.4291	4.4434	19.3458	17364.1406	5776.0249	2383.1477	17.4406
1.692	8.4637	8.4291	4.4434	19.3458	17364.1406	5776.0249	2383.1477	17.4406
1.6954	8.4807	8.4461	4.4937	19.5165	17400.3672	5814.1621	2367.0884	17.4746
1.6954	8.4807	8.4461	4.4937	19.5165	17400.3672	5814.1621	2367.0884	17.4746
1.6954	8.4807	8.4461	4.4937	19.5165	17400.3672	5814.1621	2367.0884	17.4746
1.6988	8.4976	8.4642	4.5703	20.2137	17391.7422	5834.3232	2370.2925	17.5086
1.6988	8.4976	8.4642	4.5703	20.2137	17391.7422	5834.3232	2370.2925	17.5086
1.6988	8.4976	8.4642	4.5703	20.2137	17391.7422	5834.3232	2370.2925	17.5086
1.6988	8.4976	8.4642	4.5703	20.2137	17391.7422	5834.3232	2370.2925	17.5086
1.7022	8.5146	8.4801	4.6334	20.328	17414.9238	5850.0088	2378.6902	17.5426
1.7022	8.5146	8.4801	4.6334	20.328	17414.9238	5850.0088	2378.6902	17.5426
1.7022	8.5146	8.4801	4.6334	20.328	17414.9238	5850.0088	2378.6902	17.5426
1.7056	8.5316	8.4973	4.6879	20.2811	17441.877	5883.9175	2373.8926	17.5766
1.7056	8.5316	8.4973	4.6879	20.2811	17441.877	5883.9175	2373.8926	17.5766
1.7056	8.5316	8.4973	4.6879	20.2811	17441.877	5883.9175	2373.8926	17.5766
1.709	8.5486	8.5138	4.7194	20.1862	17457.1719	5881.7397	2376.4897	17.6106
1.709	8.5486	8.5138	4.7194	20.1862	17457.1719	5881.7397	2376.4897	17.6106
1.709	8.5486	8.5138	4.7194	20.1862	17457.1719	5881.7397	2376.4897	17.6106
1.709	8.5486	8.5138	4.7194	20.1862	17457.1719	5881.7397	2376.4897	17.6106
1.7124	8.5651	8.5308	4.7874	19.9177	17442.9941	5856.9111	2386.5798	17.6446
1.7124	8.5651	8.5308	4.7874	19.9177	17442.9941	5856.9111	2386.5798	17.6446
1.7124	8.5651	8.5308	4.7874	19.9177	17442.9941	5856.9111	2386.5798	17.6446
1.7158	8.5826	8.5485	4.8475	19.7187	17425.75	5821.0811	2408.2727	17.6786
1.7158	8.5826	8.5485	4.8475	19.7187	17425.75	5821.0811	2408.2727	17.6786
1.7158	8.5826	8.5485	4.8475	19.7187	17425.75	5821.0811	2408.2727	17.6786
1.7158	8.5826	8.5485	4.8475	19.7187	17425.75	5821.0811	2408.2727	17.6786
1.7192	8.5996	8.5643	4.9039	19.7751	17414.9668	5783.1802	2421.8948	17.7126
1.7192	8.5996	8.5643	4.9039	19.7751	17414.9668	5783.1802	2421.8948	17.7126
1.7192	8.5996	8.5643	4.9039	19.7751	17414.9668	5783.1802	2421.8948	17.7126
1.7226	8.6166	8.5823	4.9664	19.4343	17404.1699	5737.3916	2454.6682	17.7466
1.7226	8.6166	8.5823	4.9664	19.4343	17404.1699	5737.3916	2454.6682	17.7466
1.7226	8.6166	8.5823	4.9664	19.4343	17404.1699	5737.3916	2454.6682	17.7466
1.726	8.6336	8.5985	5.0283	19.343	17409.6777	5736.5708	2472.0276	17.7806
1.726	8.6336	8.5985	5.0283	19.343	17409.6777	5736.5708	2472.0276	17.7806
1.726	8.6336	8.5985	5.0283	19.343	17409.6777	5736.5708	2472.0276	17.7806
1.726	8.6336	8.5985	5.0283	19.343	17409.6777	5736.5708	2472.0276	17.7806
1.7294	8.6505	8.6163	5.1053	19.5879	17388.2695	5705.6616	2499.6506	17.8146
1.7294	8.6505	8.6163	5.1053	19.5879	17388.2695	5705.6616	2499.6506	17.8146
1.7294	8.6505	8.6163	5.1053	19.5879	17388.2695	5705.6616	2499.6506	17.8146
1.7328	8.6675	8.6331	5.1357	19.2765	17350.9238	5572.8208	2561.6943	17.8486
1.7328	8.6675	8.6331	5.1357	19.2765	17350.9238	5572.8208	2561.6943	17.8486
1.7328	8.6675	8.6331	5.1357	19.2765	17350.9238	5572.8208	2561.6943	17.8486
1.7328	8.6675	8.6331	5.1357	19.2765	17350.9238	5572.8208	2561.6943	17.8486
1.7362	8.6845	8.6491	5.1986	19.3049	17333.5156	5440.6919	2614.2019	17.8826
1.7362	8.6845	8.6491	5.1986	19.3049	17333.5156	5440.6919	2614.2019	17.8826
1.7362	8.6845	8.6491	5.1986	19.3049	17333.5156	5440.6919	2614.2019	17.8826
1.7396	8.7015	8.6673	5.2632	20.0244	17340.2832	5403.7588	2628.1646	17.9166
1.7396	8.7015	8.6673	5.2632	20.0244	17340.2832	5403.7588	2628.1646	17.9166
1.7396	8.7015	8.6673	5.2632	20.0244	17340.2832	5403.7588	2628.1646	17.9166
1.7396	8.7015	8.6673	5.2632	20.0244	17340.2832	5403.7588	2628.1646	17.9166
1.743	8.7185	8.6834	5.2962	19.6075	17300.7207	5342.2461	2692.301	17.9506
1.743	8.7185	8.6834	5.2962	19.6075	17300.7207	5342.2461	2692.301	17.9506
1.743	8.7185	8.6834	5.2962	19.6075	17300.7207	5342.2461	2692.301	17.9506
1.7465	8.7355	8.701	5.3042	20.2377	17322.8184	5274.6548	2708.2114	17.9856
1.7465	8.7355	8.701	5.3042	20.2377	17322.8184	5274.6548	2708.2114	17.9856
1.7465	8.7355	8.701	5.3042	20.2377	17322.8184	5274.6548	2708.2114	17.9856
1.7499	8.753	8.7206	5.2968	19.8034	17369.8379	5207.8237	2706.0891	18.0196
1.7499	8.753	8.7206	5.2968	19.8034	17369.8379	5207.8237	2706.0891	18.0196
1.7499	8.753	8.7206	5.2968	19.8034	17369.8379	5207.8237	2706.0891	18.0196
1.7499	8.753	8.7206	5.2968	19.8034	17369.8379	5207.8237	2706.0891	18.0196
1.7533	8.77	8.7363	5.3164	19.4725	17377.9766	5121.8726	2710.344	18.0536
1.7533	8.77	8.7363	5.3164	19.4725	17377.9766	5121.8726	2710.344	18.0536
1.7533	8.77	8.7363	5.3164	19.4725	17377.9766	5121.8726	2710.344	18.0536
1.7567	8.7869	8.7536	5.3293	18.8172	17378.4395	4900.5225	2717.9272	18.0876
1.7567	8.7869	8.7536	5.3293	18.8172	17378.4395	4900.5225	2717.9272	18.0876
1.7567	8.7869	8.7536	5.3293	18.8172	17378.4395	4900.5225	2717.9272	18.0876
1.7567	8.7869	8.7536	5.3293	18.8172	17378.4395	4900.5225	2717.9272	18.0876
1.7601	8.8039	8.7697	5.3401	18.2379	17397.9629	4560.8979	2709.6165	18.1216
1.7601	8.8039	8.7697	5.3401	18.2379	17397.9629	4560.8979	2709.6165	18.1216
1.7601	8.8039	8.7697	5.3401	18.2379	17397.9629	4560.8979	2709.6165	18.1216
1.7635	8.8209	8.7883	5.3502	18.3423	17422.75	4196.5249	2687.3911	18.1556
1.7635	8.8209	8.7883	5.3502	18.3423	17422.75	4196.5249	2687.3911	18.1556
1.7635	8.8209	8.7883	5.3502	18.3423	17422.75	4196.5249	2687.3911	18.1556
1.7669	8.8379	8.806	5.3331	17.9381	17466.7832	3892.3506	2645.2749	18.1896
1.7669	8.8379	8.806	5.3331	17.9381	17466.7832	3892.3506	2645.2749	18.1896
1.7669	8.8379	8.806	5.3331	17.9381	17466.7832	3892.3506	2645.2749	18.1896
1.7669	8.8379	8.806	5.3331	17.9381	17466.7832	3892.3506	2645.2749	18.1896
1.7703	8.8549	8.8204	5.3441	17.9739	17517.0723	3739.0347	2571.1948	18.2236
1.7703	8.8549	8.8204	5.3441	17.9739	17517.0723	3739.0347	2571.1948	18.2236
1.7703	8.8549	8.8204	5.3441	17.9739	17517.0723	3739.0347	2571.1948	18.2236
1.7737	8.8719	8.8381	5.3375	18.3598	17557.4336	3703.4441	2527.3647	18.2576
1.7737	8.8719	8.8381	5.3375	18.3598	17557.4336	3703.4441	2527.3647	18.2576
1.7737	8.8719	8.8381	5.3375	18.3598	17557.4336	3703.4441	2527.3647	18.2576
1.7737	8.8719	8.8381	5.3375	18.3598	17557.4336	3703.4441	2527.3647	18.2576
1.7771	8.8889	8.8531	5.3219	18.6446	17556.6094	3703.3472	2538.7524	18.2916
1.7771	8.8889	8.8531	5.3219	18.6446	17556.6094	3703.3472	2538.7524	18.2916
1.7771	8.8889	8.8531	5.3219	18.6446	17556.6094	3703.3472	2538.7524	18.2916
1.7805	8.9053	8.8707	5.2982	18.2422	17566.9023	3716.3726	2552.0911	18.3256
1.7805	8.9053	8.8707	5.2982	18.2422	17566.9023	3716.3726	2552.0911	18.3256
1.7805	8.9053	8.8707	5.2982	18.2422	17566.9023	3716.3726	2552.0911	18.3256
1.7839	8.9228	8.889	5.3006	17.6713	17574.7773	3724.5938	2565.8838	18.3596
1.7839	8.9228	8.889	5.3006	17.6713	17574.7773	3724.5938	2565.8838	18.3596
1.7839	8.9228	8.889	5.3006	17.6713	17574.7773	3724.5938	2565.8838	18.3596
1.7839	8.9228	8.889	5.3006	17.6713	17574.7773	3724.5938	2565.8838	18.3596
1.7873	8.9398	8.9056	5.3074	17.3438	17585.1367	3746.5146	2576.4473	18.3936
1.7873	8.9398	8.9056	5.3074	17.3438	17585.1367	3746.5146	2576.4473	18.3936
1.7873	8.9398	8.9056	5.3074	17.3438	17585.1367	3746.5146	2576.4473	18.3936
1.7907	8.9568	8.9228	5.3615	17.7803	17559.248	3771.6118	2606.1541	18.4276
1.7907	8.9568	8.9228	5.3615	17.7803	17559.248	3771.6118	2606.1541	18.4276
1.7907	8.9568	8.9228	5.3615	17.7803	17559.248	3771.6118	2606.1541	18.4276
1.7907	8.9568	8.9228	5.3615	17.7803	17559.248	3771.6118	2606.1541	18.4276
1.7941	8.9738	8.9413	5.3945	17.5246	17530.1328	3880.3137	2612.4209	18.4615
1.7941	8.9738	8.9413	5.3945	17.5246	17530.1328	3880.3137	2612.4209	18.4615
1.7941	8.9738	8.9413	5.3945	17.5246	17530.1328	3880.3137	2612.4209	18.4615
1.7975	8.9908	8.9574	5.3998	16.8886	17514.4805	4050.6689	2640.6428	18.4956
1.7975	8.9908	8.9574	5.3998	16.8886	17514.4805	4050.6689	2640.6428	18.4956
1.7975	8.9908	8.9574	5.3998	16.8886	17514.4805	4050.6689	2640.6428	18.4956
1.8009	9.0078	8.9735	5.4479	17.0614	17530.0059	4348.4487	2654.6284	18.5296
1.8009	9.0078	8.9735	5.4479	17.0614	17530.0059	4348.4487	2654.6284	18.5296
1.8009	9.0078	8.9735	5.4479	17.0614	17530.0059	4348.4487	2654.6284	18.5296
1.8009	9.0078	8.9735	5.4479	17.0614	17530.0059	4348.4487	2654.6284	18.5296
1.8043	9.0248	8.9904	5.5329	17.2116	17472.4668	4813.2939	2686.1123	18.5635
1.8043	9.0248	8.9904	5.5329	17.2116	17472.4668	4813.2939	2686.1123	18.5635
1.8043	9.0248	8.9904	5.5329	17.2116	17472.4668	4813.2939	2686.1123	18.5635
1.8077	9.0417	9.0081	5.5728	16.8616	17467.8145	5232.4819	2689.4028	18.5975
1.8077	9.0417	9.0081	5.5728	16.8616	17467.8145	5232.4819	2689.4028	18.5975
1.8077	9.0417	9.0081	5.5728	16.8616	17467.8145	5232.4819	2689.4028	18.5975
1.8077	9.0417	9.0081	5.5728	16.8616	17467.8145	5232.4819	2689.4028	18.5975
1.8111	9.0587	9.0224	5.5987	16.9419	17493.6914	5578.731	2679.0291	18.6315
1.8111	9.0587	9.0224	5.5987	16.9419	17493.6914	5578.731	2679.0291	18.6315
1.8111	9.0587	9.0224	5.5987	16.9419	17493.6914	5578.731	2679.0291	18.6315
1.8145	9.0752	9.0404	5.6605	17.1226	17482.1152	5688.395	2698.7754	18.6655
1.8145	9.0752	9.0404	5.6605	17.1226	17482.1152	5688.395	2698.7754	18.6655
1.8145	9.0752	9.0404	5.6605	17.1226	17482.1152	5688.395	2698.7754	18.6655
1.8145	9.0752	9.0404	5.6605	17.1226	17482.1152	5688.395	2698.7754	18.6655
1.8179	9.0927	9.0577	5.7313	18.0928	17479.9121	5767.8838	2696.8848	18.6996
1.8179	9.0927	9.0577	5.7313	18.0928	17479.9121	5767.8838	2696.8848	18.6996
1.8179	9.0927	9.0577	5.7313	18.0928	17479.9121	5767.8838	2696.8848	18.6996
1.8213	9.1097	9.0759	5.7596	18.9176	17481.625	5898.4233	2702.5557	18.7335
1.8213	9.1097	9.0759	5.7596	18.9176	17481.625	5898.4233	2702.5557	18.7335
1.8213	9.1097	9.0759	5.7596	18.9176	17481.625	5898.4233	2702.5557	18.7335
1.8247	9.1267	9.0928	5.7823	18.6946	17525.332	6054.3052	2689.3169	18.7675
1.8247	9.1267	9.0928	5.7823	18.6946	17525.332	6054.3052	2689.3169	18.7675
1.8247	9.1267	9.0928	5.7823	18.6946	17525.332	6054.3052	2689.3169	18.7675
1.8247	9.1267	9.0928	5.7823	18.6946	17525.332	6054.3052	2689.3169	18.7675
1.8281	9.1437	9.1099	5.7832	18.7669	17535.5547	6166.5991	2689.5239	18.8015
1.8281	9.1437	9.1099	5.7832	18.7669	17535.5547	6166.5991	2689.5239	18.8015
1.8281	9.1437	9.1099	5.7832	18.7669	17535.5547	6166.5991	2689.5239	18.8015
1.8315	9.1607	9.1283	5.7802	19.5686	17536.4492	6288.1094	2676.4482	18.8355
1.8315	9.1607	9.1283	5.7802	19.5686	17536.4492	6288.1094	2676.4482	18.8355
1.8315	9.1607	9.1283	5.7802	19.5686	17536.4492	6288.1094	2676.4482	18.8355
1.8315	9.1607	9.1283	5.7802	19.5686	17536.4492	6288.1094	2676.4482	18.8355
1.8349	9.1776	9.1453	5.7153	20.012	17572.5039	6401.7026	2664.3635	18.8695
1.8349	9.1776	9.1453	5.7153	20.012	17572.5039	6401.7026	2664.3635	18.8695
1.8349	9.1776	9.1453	5.7153	20.012	17572.5039	6401.7026	2664.3635	18.8695
1.8383	9.1946	9.1587	5.6446	19.7381	17647.1289	6502.8809	2645.7283	18.9035
1.8383	9.1946	9.1587	5.6446	19.7381	17647.1289	6502.8809	2645.7283	18.9035
1.8383	9.1946	9.1587	5.6446	19.7381	17647.1289	6502.8809	2645.7283	18.9035
1.8417	9.2116	9.1775	5.6478	20.0221	17692.2129	6592.5352	2630.0977	18.9375
1.8417	9.2116	9.1775	5.6478	20.0221	17692.2129	6592.5352	2630.0977	18.9375
1.8417	9.2116	9.1775	5.6478	20.0221	17692.2129	6592.5352	2630.0977	18.9375
1.8417	9.2116	9.1775	5.6478	20.0221	17692.2129	6592.5352	2630.0977	18.9375
1.8451	9.2286	9.1934	5.62	20.2067	17755.4707	6659.0015	2637.1626	18.9715
1.8451	9.2286	9.1934	5.62	20.2067	17755.4707	6659.0015	2637.1626	18.9715
1.8451	9.2286	9.1934	5.62	20.2067	17755.4707	6659.0015	2637.1626	18.9715
1.8485	9.2451	9.2108	5.6243	20.4854	17795.3789	6732.6118	2649.9248	19.0055
1.8485	9.2451	9.2108	5.6243	20.4854	17795.3789	6732.6118	2649.9248	19.0055
1.8485	9.2451	9.2108	5.6243	20.4854	17795.3789	6732.6118	2649.9248	19.0055
1.8485	9.2451	9.2108	5.6243	20.4854	17795.3789	6732.6118	2649.9248	19.0055
1.8519	9.2626	9.2284	5.6167	20.392	17875.834	6824.6006	2655.4968	19.0395
1.8519	9.2626	9.2284	5.6167	20.392	17875.834	6824.6006	2655.4968	19.0395
1.8519	9.2626	9.2284	5.6167	20.392	17875.834	6824.6006	2655.4968	19.0395
1.8553	9.2796	9.2448	5.6282	20.408	17936.8613	6900.1963	2659.8594	19.0735
1.8553	9.2796	9.2448	5.6282	20.408	17936.8613	6900.1963	2659.8594	19.0735
1.8553	9.2796	9.2448	5.6282	20.408	17936.8613	6900.1963	2659.8594	19.0735
1.8586	9.2966	9.2606	5.7107	21.5053	18042.0078	6998.0259	2651.887	19.1075
1.8586	9.2966	9.2606	5.7107	21.5053	18042.0078	6998.0259	2651.887	19.1075
1.8586	9.2966	9.2606	5.7107	21.5053	18042.0078	6998.0259	2651.887	19.1075
1.8586	9.2966	9.2606	5.7107	21.5053	18042.0078	6998.0259	2651.887	19.1075
1.862	9.3135	9.2779	5.6841	21.495	18145.2324	7095.0977	2660.7778	19.1415
1.862	9.3135	9.2779	5.6841	21.495	18145.2324	7095.0977	2660.7778	19.1415
1.862	9.3135	9.2779	5.6841	21.495	18145.2324	7095.0977	2660.7778	19.1415
1.8654	9.3305	9.2951	5.7391	20.9801	18202.541	7145.4023	2661.6528	19.1755
1.8654	9.3305	9.2951	5.7391	20.9801	18202.541	7145.4023	2661.6528	19.1755
1.8654	9.3305	9.2951	5.7391	20.9801	18202.541	7145.4023	2661.6528	19.1755
1.8654	9.3305	9.2951	5.7391	20.9801	18202.541	7145.4023	2661.6528	19.1755
1.8688	9.3475	9.3129	5.7722	20.8118	18249.9609	7159.5908	2680.1729	19.2095
1.8688	9.3475	9.3129	5.7722	20.8118	18249.9609	7159.5908	2680.1729	19.2095
1.8688	9.3475	9.3129	5.7722	20.8118	18249.9609	7159.5908	2680.1729	19.2095
1.8722	9.3645	9.3286	5.8275	20.8546	18294.709	7188.7158	2679.7896	19.2435
1.8722	9.3645	9.3286	5.8275	20.8546	18294.709	7188.7158	2679.7896	19.2435
1.8722	9.3645	9.3286	5.8275	20.8546	18294.709	7188.7158	2679.7896	19.2435
1.8756	9.3815	9.3467	5.8438	20.2436	18333.6953	7215.9629	2691.959	19.2775
1.8756	9.3815	9.3467	5.8438	20.2436	18333.6953	7215.9629	2691.959	19.2775
1.8756	9.3815	9.3467	5.8438	20.2436	18333.6953	7215.9629	2691.959	19.2775
1.8756	9.3815	9.3467	5.8438	20.2436	18333.6953	7215.9629	2691.959	19.2775
1.879	9.3985	9.3619	5.8902	20.06	18382.2051	7274.4263	2682.0525	19.3115
1.879	9.3985	9.3619	5.8902	20.06	18382.2051	7274.4263	2682.0525	19.3115
1.879	9.3985	9.3619	5.8902	20.06	18382.2051	7274.4263	2682.0525	19.3115
1.8825	9.4155	9.381	5.9446	20.3816	18465.7402	7266.2124	2663.6689	19.3465
1.8825	9.4155	9.381	5.9446	20.3816	18465.7402	7266.2124	2663.6689	19.3465
1.8825	9.4155	9.381	5.9446	20.3816	18465.7402	7266.2124	2663.6689	19.3465
1.8825	9.4155	9.381	5.9446	20.3816	18465.7402	7266.2124	2663.6689	19.3465
1.8859	9.433	9.3979	5.9957	20.0867	18515.4121	7263.9897	2653.4866	19.3805
1.8859	9.433	9.3979	5.9957	20.0867	18515.4121	7263.9897	2653.4866	19.3805
1.8859	9.433	9.3979	5.9957	20.0867	18515.4121	7263.9897	2653.4866	19.3805
1.8893	9.4499	9.4149	6.0801	20.4071	18535.9727	7254.3862	2669.0288	19.4145
1.8893	9.4499	9.4149	6.0801	20.4071	18535.9727	7254.3862	2669.0288	19.4145
1.8893	9.4499	9.4149	6.0801	20.4071	18535.9727	7254.3862	2669.0288	19.4145
1.8893	9.4499	9.4149	6.0801	20.4071	18535.9727	7254.3862	2669.0288	19.4145
1.8927	9.4669	9.4308	6.1224	20.977	18606.623	7236.3184	2682.4968	19.4485
1.8927	9.4669	9.4308	6.1224	20.977	18606.623	7236.3184	2682.4968	19.4485
1.8927	9.4669	9.4308	6.1224	20.977	18606.623	7236.3184	2682.4968	19.4485
1.8961	9.4839	9.4486	6.1552	20.4391	18666.2441	7228.8467	2688.3059	19.4826
1.8961	9.4839	9.4486	6.1552	20.4391	18666.2441	7228.8467	2688.3059	19.4826
1.8961	9.4839	9.4486	6.1552	20.4391	18666.2441	7228.8467	2688.3059	19.4826
1.8995	9.5009	9.4659	6.2231	20.2691	18712.8594	7237.8877	2695.3262	19.5165
1.8995	9.5009	9.4659	6.2231	20.2691	18712.8594	7237.8877	2695.3262	19.5165
1.8995	9.5009	9.4659	6.2231	20.2691	18712.8594	7237.8877	2695.3262	19.5165
1.8995	9.5009	9.4659	6.2231	20.2691	18712.8594	7237.8877	2695.3262	19.5165
1.9029	9.5179	9.4833	6.2637	20.6194	18792.5039	7235.0391	2696.7097	19.5505
1.9029	9.5179	9.4833	6.2637	20.6194	18792.5039	7235.0391	2696.7097	19.5505
1.9029	9.5179	9.4833	6.2637	20.6194	18792.5039	7235.0391	2696.7097	19.5505
1.9063	9.5349	9.4994	6.3131	20.3075	18885.0859	7275.2979	2658.3899	19.5845
1.9063	9.5349	9.4994	6.3131	20.3075	18885.0859	7275.2979	2658.3899	19.5845
1.9063	9.5349	9.4994	6.3131	20.3075	18885.0859	7275.2979	2658.3899	19.5845
1.9063	9.5349	9.4994	6.3131	20.3075	18885.0859	7275.2979	2658.3899	19.5845
1.9098	9.5519	9.517	6.3458	19.715	18968.3105	7297.5107	2642.3589	19.6185
1.9098	9.5519	9.517	6.3458	19.715	18968.3105	7297.5107	2642.3589	19.6185
1.9098	9.5519	9.517	6.3458	19.715	18968.3105	7297.5107	2642.3589	19.6185
1.9131	9.5689	9.5341	6.39	19.1602	19002.3691	7327.6011	2632.7795	19.6525
1.9131	9.5689	9.5341	6.39	19.1602	19002.3691	7327.6011	2632.7795	19.6525
1.9131	9.5689	9.5341	6.39	19.1602	19002.3691	7327.6011	2632.7795	19.6525
1.9165	9.5853	9.5509	6.4484	19.4647	19036.3926	7309.0283	2650.553	19.6865
1.9165	9.5853	9.5509	6.4484	19.4647	19036.3926	7309.0283	2650.553	19.6865
1.9165	9.5853	9.5509	6.4484	19.4647	19036.3926	7309.0283	2650.553	19.6865
1.9165	9.5853	9.5509	6.4484	19.4647	19036.3926	7309.0283	2650.553	19.6865
1.9199	9.6029	9.5675	6.4546	19.2021	19090.9785	7298.0005	2668.51	19.7205
1.9199	9.6029	9.5675	6.4546	19.2021	19090.9785	7298.0005	2668.51	19.7205
1.9199	9.6029	9.5675	6.4546	19.2021	19090.9785	7298.0005	2668.51	19.7205
1.9233	9.6198	9.5853	6.5162	18.8575	19094.6777	7287.9595	2684.5903	19.7545
1.9233	9.6198	9.5853	6.5162	18.8575	19094.6777	7287.9595	2684.5903	19.7545
1.9233	9.6198	9.5853	6.5162	18.8575	19094.6777	7287.9595	2684.5903	19.7545
1.9233	9.6198	9.5853	6.5162	18.8575	19094.6777	7287.9595	2684.5903	19.7545
1.9267	9.6368	9.6028	6.505	18.6668	19124.0215	7272.5835	2707.0967	19.7885
1.9267	9.6368	9.6028	6.505	18.6668	19124.0215	7272.5835	2707.0967	19.7885
1.9267	9.6368	9.6028	6.505	18.6668	19124.0215	7272.5835	2707.0967	19.7885
1.9301	9.6538	9.6192	6.5689	18.3682	19164.1992	7273.751	2706.5212	19.8225
1.9301	9.6538	9.6192	6.5689	18.3682	19164.1992	7273.751	2706.5212	19.8225
1.9301	9.6538	9.6192	6.5689	18.3682	19164.1992	7273.751	2706.5212	19.8225
1.9335	9.6708	9.6344	6.6209	18.8187	19240.0156	7252.8091	2715.8718	19.8565
1.9335	9.6708	9.6344	6.6209	18.8187	19240.0156	7252.8091	2715.8718	19.8565
1.9335	9.6708	9.6344	6.6209	18.8187	19240.0156	7252.8091	2715.8718	19.8565
1.9335	9.6708	9.6344	6.6209	18.8187	19240.0156	7252.8091	2715.8718	19.8565
1.9369	9.6878	9.652	6.6565	18.3499	19311.7676	7248.8628	2713.2605	19.8904
1.9369	9.6878	9.652	6.6565	18.3499	19311.7676	7248.8628	2713.2605	19.8904
1.9369	9.6878	9.652	6.6565	18.3499	19311.7676	7248.8628	2713.2605	19.8904
1.9403	9.7048	9.6693	6.7401	18.0218	19347.1582	7248.8477	2711.6631	19.9244
1.9403	9.7048	9.6693	6.7401	18.0218	19347.1582	7248.8477	2711.6631	19.9244
1.9403	9.7048	9.6693	6.7401	18.0218	19347.1582	7248.8477	2711.6631	19.9244
1.9403	9.7048	9.6693	6.7401	18.0218	19347.1582	7248.8477	2711.6631	19.9244
1.9437	9.7217	9.6871	6.7634	18.392	19385.2168	7227.4341	2720.01	19.9584
1.9437	9.7217	9.6871	6.7634	18.392	19385.2168	7227.4341	2720.01	19.9584
1.9437	9.7217	9.6871	6.7634	18.392	19385.2168	7227.4341	2720.01	19.9584
1.9471	9.7387	9.7028	6.8165	19.2594	19421.1484	7184.6743	2742.4033	19.9924
1.9471	9.7387	9.7028	6.8165	19.2594	19421.1484	7184.6743	2742.4033	19.9924
1.9471	9.7387	9.7028	6.8165	19.2594	19421.1484	7184.6743	2742.4033	19.9924
1.9505	9.7552	9.7208	6.8216	19.5083	19481.1387	7113.5107	2760.5286	20.0264
1.9505	9.7552	9.7208	6.8216	19.5083	19481.1387	7113.5107	2760.5286	20.0264
1.9505	9.7552	9.7208	6.8216	19.5083	19481.1387	7113.5107	2760.5286	20.0264
1.9505	9.7552	9.7208	6.8216	19.5083	19481.1387	7113.5107	2760.5286	20.0264
1.9539	9.7727	9.7376	6.8878	19.3661	19468.8027	7027.8945	2806.4702	20.0604
1.9539	9.7727	9.7376	6.8878	19.3661	19468.8027	7027.8945	2806.4702	20.0604
1.9539	9.7727	9.7376	6.8878	19.3661	19468.8027	7027.8945	2806.4702	20.0604
1.9573	9.7897	9.7549	6.8986	18.9646	19488.0156	6909.144	2846.6704	20.0944
1.9573	9.7897	9.7549	6.8986	18.9646	19488.0156	6909.144	2846.6704	20.0944
1.9573	9.7897	9.7549	6.8986	18.9646	19488.0156	6909.144	2846.6704	20.0944
1.9573	9.7897	9.7549	6.8986	18.9646	19488.0156	6909.144	2846.6704	20.0944
1.9607	9.8067	9.7706	6.9748	18.8093	19514.2793	6809.0962	2853.3579	20.1284
1.9607	9.8067	9.7706	6.9748	18.8093	19514.2793	6809.0962	2853.3579	20.1284
1.9607	9.8067	9.7706	6.9748	18.8093	19514.2793	6809.0962	2853.3579	20.1284
1.9641	9.8237	9.7885	7.0237	19.1131	19560.5742	6728.103	2848.7754	20.1624
1.9641	9.8237	9.7885	7.0237	19.1131	19560.5742	6728.103	2848.7754	20.1624
1.9641	9.8237	9.7885	7.0237	19.1131	19560.5742	6728.103	2848.7754	20.1624
1.9641	9.8237	9.7885	7.0237	19.1131	19560.5742	6728.103	2848.7754	20.1624
1.9675	9.8407	9.8054	7.1276	18.7306	19591.1309	6646.6074	2854.0244	20.1964
1.9675	9.8407	9.8054	7.1276	18.7306	19591.1309	6646.6074	2854.0244	20.1964
1.9675	9.8407	9.8054	7.1276	18.7306	19591.1309	6646.6074	2854.0244	20.1964
1.9709	9.8576	9.8235	7.2012	19.1114	19608.7813	6536.6606	2854.3635	20.2304
1.9709	9.8576	9.8235	7.2012	19.1114	19608.7813	6536.6606	2854.3635	20.2304
1.9709	9.8576	9.8235	7.2012	19.1114	19608.7813	6536.6606	2854.3635	20.2304
1.9743	9.8746	9.8391	7.2441	19.2251	19657.1602	6439.0508	2849.3596	20.2644
1.9743	9.8746	9.8391	7.2441	19.2251	19657.1602	6439.0508	2849.3596	20.2644
1.9743	9.8746	9.8391	7.2441	19.2251	19657.1602	6439.0508	2849.3596	20.2644
1.9743	9.8746	9.8391	7.2441	19.2251	19657.1602	6439.0508	2849.3596	20.2644
1.9778	9.8916	9.8581	7.3369	18.9886	19652.0664	6346.4805	2847.8884	20.2986
1.9778	9.8916	9.8581	7.3369	18.9886	19652.0664	6346.4805	2847.8884	20.2986
1.9778	9.8916	9.8581	7.3369	18.9886	19652.0664	6346.4805	2847.8884	20.2986
1.9811	9.9086	9.8731	7.3417	18.6996	19713.8027	6207.6377	2838.728	20.3324
1.9811	9.9086	9.8731	7.3417	18.6996	19713.8027	6207.6377	2838.728	20.3324
1.9811	9.9086	9.8731	7.3417	18.6996	19713.8027	6207.6377	2838.728	20.3324
1.9811	9.9086	9.8731	7.3417	18.6996	19713.8027	6207.6377	2838.728	20.3324
1.9845	9.9251	9.8918	7.4193	18.2682	19735.9121	6082.9268	2837.2522	20.3664
1.9845	9.9251	9.8918	7.4193	18.2682	19735.9121	6082.9268	2837.2522	20.3664
1.9845	9.9251	9.8918	7.4193	18.2682	19735.9121	6082.9268	2837.2522	20.3664
1.9879	9.9426	9.9065	7.4988	18.2797	19755.5156	5990.8662	2828.2129	20.4004
1.9879	9.9426	9.9065	7.4988	18.2797	19755.5156	5990.8662	2828.2129	20.4004
1.9879	9.9426	9.9065	7.4988	18.2797	19755.5156	5990.8662	2828.2129	20.4004
1.9913	9.9596	9.925	7.5377	19.4673	19785.5059	5980.8696	2816.9436	20.4344
1.9913	9.9596	9.925	7.5377	19.4673	19785.5059	5980.8696	2816.9436	20.4344
1.9913	9.9596	9.925	7.5377	19.4673	19785.5059	5980.8696	2816.9436	20.4344
1.9913	9.9596	9.925	7.5377	19.4673	19785.5059	5980.8696	2816.9436	20.4344
1.9947	9.9766	9.9419	7.5369	19.3635	19796.3535	5942.2827	2840.1387	20.4684
1.9947	9.9766	9.9419	7.5369	19.3635	19796.3535	5942.2827	2840.1387	20.4684
1.9947	9.9766	9.9419	7.5369	19.3635	19796.3535	5942.2827	2840.1387	20.4684
1.9981	9.9935	9.9616	7.5998	19.6751	19762.0176	5886.311	2846.5811	20.5024
1.9981	9.9935	9.9616	7.5998	19.6751	19762.0176	5886.311	2846.5811	20.5024
1.9981	9.9935	9.9616	7.5998	19.6751	19762.0176	5886.311	2846.5811	20.5024
1.9981	9.9935	9.9616	7.5998	19.6751	19762.0176	5886.311	2846.5811	20.5024
2.0015	10.0105	9.9782	7.6132	19.6666	19730.2305	5843.4375	2853.2573	20.5364
2.0015	10.0105	9.9782	7.6132	19.6666	19730.2305	5843.4375	2853.2573	20.5364
2.0015	10.0105	9.9782	7.6132	19.6666	19730.2305	5843.4375	2853.2573	20.5364
2.0049	10.0275	9.9965	7.6487	20.2039	19699.6094	5854.999	2828.9229	20.5704
2.0049	10.0275	9.9965	7.6487	20.2039	19699.6094	5854.999	2828.9229	20.5704
2.0049	10.0275	9.9965	7.6487	20.2039	19699.6094	5854.999	2828.9229	20.5704
2.0083	10.0445	10.0118	7.6417	20.8881	19680.4395	5843.0303	2840.9954	20.6044
2.0083	10.0445	10.0118	7.6417	20.8881	19680.4395	5843.0303	2840.9954	20.6044
2.0083	10.0445	10.0118	7.6417	20.8881	19680.4395	5843.0303	2840.9954	20.6044
2.0083	10.0445	10.0118	7.6417	20.8881	19680.4395	5843.0303	2840.9954	20.6044
2.0117	10.0615	10.0349	7.6593	21.3084	19594.4844	5799.7354	2870.738	20.6384
2.0117	10.0615	10.0349	7.6593	21.3084	19594.4844	5799.7354	2870.738	20.6384
2.0117	10.0615	10.0349	7.6593	21.3084	19594.4844	5799.7354	2870.738	20.6384
2.0151	10.0785	10.0439	7.677	21.6093	19493.4922	5737.4712	2921.5869	20.6724
2.0151	10.0785	10.0439	7.677	21.6093	19493.4922	5737.4712	2921.5869	20.6724
2.0151	10.0785	10.0439	7.677	21.6093	19493.4922	5737.4712	2921.5869	20.6724
2.0151	10.0785	10.0439	7.677	21.6093	19493.4922	5737.4712	2921.5869	20.6724
2.0186	10.0955	10.0663	7.765	22.1949	19312.2227	5634.5347	3008.6367	20.7074
2.0186	10.0955	10.0663	7.765	22.1949	19312.2227	5634.5347	3008.6367	20.7074
2.0186	10.0955	10.0663	7.765	22.1949	19312.2227	5634.5347	3008.6367	20.7074
2.022	10.113	10.0841	7.7891	22.1426	19200.4512	5600.9209	3036.2834	20.7414
2.022	10.113	10.0841	7.7891	22.1426	19200.4512	5600.9209	3036.2834	20.7414
2.022	10.113	10.0841	7.7891	22.1426	19200.4512	5600.9209	3036.2834	20.7414
2.0254	10.1299	10.1014	7.8042	21.9485	19130.9219	5575.606	3030.489	20.7754
2.0254	10.1299	10.1014	7.8042	21.9485	19130.9219	5575.606	3030.489	20.7754
2.0254	10.1299	10.1014	7.8042	21.9485	19130.9219	5575.606	3030.489	20.7754
2.0254	10.1299	10.1014	7.8042	21.9485	19130.9219	5575.606	3030.489	20.7754
2.0288	10.1469	10.114	7.8354	22.2069	19068.877	5550.2852	3023.7371	20.8094
2.0288	10.1469	10.114	7.8354	22.2069	19068.877	5550.2852	3023.7371	20.8094
2.0288	10.1469	10.114	7.8354	22.2069	19068.877	5550.2852	3023.7371	20.8094
2.0322	10.1639	10.1345	7.8585	22.4476	18999.4434	5560.8496	3008.1758	20.8434
2.0322	10.1639	10.1345	7.8585	22.4476	18999.4434	5560.8496	3008.1758	20.8434
2.0322	10.1639	10.1345	7.8585	22.4476	18999.4434	5560.8496	3008.1758	20.8434
2.0322	10.1639	10.1345	7.8585	22.4476	18999.4434	5560.8496	3008.1758	20.8434
2.0356	10.1809	10.1488	7.8266	22.0334	18977.9473	5573.0884	2998.0063	20.8774
2.0356	10.1809	10.1488	7.8266	22.0334	18977.9473	5573.0884	2998.0063	20.8774
2.0356	10.1809	10.1488	7.8266	22.0334	18977.9473	5573.0884	2998.0063	20.8774
2.039	10.1979	10.1684	7.8463	21.9734	18914.0234	5576.7749	2988.5264	20.9114
2.039	10.1979	10.1684	7.8463	21.9734	18914.0234	5576.7749	2988.5264	20.9114
2.039	10.1979	10.1684	7.8463	21.9734	18914.0234	5576.7749	2988.5264	20.9114
2.039	10.1979	10.1684	7.8463	21.9734	18914.0234	5576.7749	2988.5264	20.9114
2.0424	10.2149	10.187	7.829	22.5205	18848.416	5575.6655	2991.9641	20.9454
2.0424	10.2149	10.187	7.829	22.5205	18848.416	5575.6655	2991.9641	20.9454
2.0424	10.2149	10.187	7.829	22.5205	18848.416	5575.6655	2991.9641	20.9454
2.0458	10.2319	10.2078	7.8114	22.2914	18765.8125	5580.6865	2987.7231	20.9794
2.0458	10.2319	10.2078	7.8114	22.2914	18765.8125	5580.6865	2987.7231	20.9794
2.0458	10.2319	10.2078	7.8114	22.2914	18765.8125	5580.6865	2987.7231	20.9794
2.0492	10.2489	10.2271	7.7524	21.8821	18684.6367	5587.4976	2980.4092	21.0134
2.0492	10.2489	10.2271	7.7524	21.8821	18684.6367	5587.4976	2980.4092	21.0134
2.0492	10.2489	10.2271	7.7524	21.8821	18684.6367	5587.4976	2980.4092	21.0134
2.0492	10.2489	10.2271	7.7524	21.8821	18684.6367	5587.4976	2980.4092	21.0134
2.0526	10.2653	10.2389	7.7066	21.9325	18638.8223	5586.2803	2977.8979	21.0474
2.0526	10.2653	10.2389	7.7066	21.9325	18638.8223	5586.2803	2977.8979	21.0474
2.0526	10.2653	10.2389	7.7066	21.9325	18638.8223	5586.2803	2977.8979	21.0474
2.056	10.2828	10.2545	7.708	21.2511	18557.8359	5582.1357	2978.2759	21.0814
2.056	10.2828	10.2545	7.708	21.2511	18557.8359	5582.1357	2978.2759	21.0814
2.056	10.2828	10.2545	7.708	21.2511	18557.8359	5582.1357	2978.2759	21.0814
2.056	10.2828	10.2545	7.708	21.2511	18557.8359	5582.1357	2978.2759	21.0814
2.0594	10.2998	10.2741	7.6387	20.8377	18424.168	5582.8413	2965.2678	21.1154
2.0594	10.2998	10.2741	7.6387	20.8377	18424.168	5582.8413	2965.2678	21.1154
2.0594	10.2998	10.2741	7.6387	20.8377	18424.168	5582.8413	2965.2678	21.1154
2.0628	10.3168	10.2873	7.5773	20.312	18378.0586	5581.6084	2946.7117	21.1494
2.0628	10.3168	10.2873	7.5773	20.312	18378.0586	5581.6084	2946.7117	21.1494
2.0628	10.3168	10.2873	7.5773	20.312	18378.0586	5581.6084	2946.7117	21.1494
2.0662	10.3338	10.3039	7.5253	19.8301	18300.4512	5548.2959	2956.4822	21.1834
2.0662	10.3338	10.3039	7.5253	19.8301	18300.4512	5548.2959	2956.4822	21.1834
2.0662	10.3338	10.3039	7.5253	19.8301	18300.4512	5548.2959	2956.4822	21.1834
2.0662	10.3338	10.3039	7.5253	19.8301	18300.4512	5548.2959	2956.4822	21.1834
2.0696	10.3508	10.3209	7.4791	19.4603	18213.6191	5506.8428	2960.7534	21.2174
2.0696	10.3508	10.3209	7.4791	19.4603	18213.6191	5506.8428	2960.7534	21.2174
2.0696	10.3508	10.3209	7.4791	19.4603	18213.6191	5506.8428	2960.7534	21.2174
2.073	10.3678	10.3391	7.4535	19.2703	18083.3711	5409.2568	2986.2097	21.2514
2.073	10.3678	10.3391	7.4535	19.2703	18083.3711	5409.2568	2986.2097	21.2514
2.073	10.3678	10.3391	7.4535	19.2703	18083.3711	5409.2568	2986.2097	21.2514
2.073	10.3678	10.3391	7.4535	19.2703	18083.3711	5409.2568	2986.2097	21.2514
2.0764	10.3848	10.3545	7.3591	19.0366	17960.8164	5302.0234	3011.0303	21.2854
2.0764	10.3848	10.3545	7.3591	19.0366	17960.8164	5302.0234	3011.0303	21.2854
2.0764	10.3848	10.3545	7.3591	19.0366	17960.8164	5302.0234	3011.0303	21.2854
2.0798	10.4017	10.3706	7.2953	18.8525	17878.3203	5222.0889	3028.9521	21.3193
2.0798	10.4017	10.3706	7.2953	18.8525	17878.3203	5222.0889	3028.9521	21.3193
2.0798	10.4017	10.3706	7.2953	18.8525	17878.3203	5222.0889	3028.9521	21.3193
2.0832	10.4187	10.3847	7.2432	18.4432	17843.9922	5158.7476	3014.9109	21.3534
2.0832	10.4187	10.3847	7.2432	18.4432	17843.9922	5158.7476	3014.9109	21.3534
2.0832	10.4187	10.3847	7.2432	18.4432	17843.9922	5158.7476	3014.9109	21.3534
2.0832	10.4187	10.3847	7.2432	18.4432	17843.9922	5158.7476	3014.9109	21.3534
2.0866	10.4352	10.4065	7.2279	18.077	17730.8203	5042.2485	3024.9812	21.3874
2.0866	10.4352	10.4065	7.2279	18.077	17730.8203	5042.2485	3024.9812	21.3874
2.0866	10.4352	10.4065	7.2279	18.077	17730.8203	5042.2485	3024.9812	21.3874
2.09	10.4527	10.4235	7.1637	18.3844	17616.1152	4917.9038	3045.6995	21.4213
2.09	10.4527	10.4235	7.1637	18.3844	17616.1152	4917.9038	3045.6995	21.4213
2.09	10.4527	10.4235	7.1637	18.3844	17616.1152	4917.9038	3045.6995	21.4213
2.09	10.4527	10.4235	7.1637	18.3844	17616.1152	4917.9038	3045.6995	21.4213
2.0934	10.4697	10.4374	7.0878	18.8587	17560.791	4858.9199	3062.0908	21.4553
2.0934	10.4697	10.4374	7.0878	18.8587	17560.791	4858.9199	3062.0908	21.4553
2.0934	10.4697	10.4374	7.0878	18.8587	17560.791	4858.9199	3062.0908	21.4553
2.0968	10.4867	10.4511	7.0686	18.8941	17490.6797	4798.3994	3085.1025	21.4893
2.0968	10.4867	10.4511	7.0686	18.8941	17490.6797	4798.3994	3085.1025	21.4893
2.0968	10.4867	10.4511	7.0686	18.8941	17490.6797	4798.3994	3085.1025	21.4893
2.1002	10.5037	10.4743	7.0629	18.5659	17373	4645.0864	3123.3682	21.5233
2.1002	10.5037	10.4743	7.0629	18.5659	17373	4645.0864	3123.3682	21.5233
2.1002	10.5037	10.4743	7.0629	18.5659	17373	4645.0864	3123.3682	21.5233
2.1002	10.5037	10.4743	7.0629	18.5659	17373	4645.0864	3123.3682	21.5233
2.1036	10.5207	10.4892	7.0104	18.2136	17302.6387	4318.7837	3144.6787	21.5573
2.1036	10.5207	10.4892	7.0104	18.2136	17302.6387	4318.7837	3144.6787	21.5573
2.1036	10.5207	10.4892	7.0104	18.2136	17302.6387	4318.7837	3144.6787	21.5573
2.107	10.5376	10.5043	6.9771	18.013	17280.4434	3913.2512	3144.9709	21.5913
2.107	10.5376	10.5043	6.9771	18.013	17280.4434	3913.2512	3144.9709	21.5913
2.107	10.5376	10.5043	6.9771	18.013	17280.4434	3913.2512	3144.9709	21.5913
2.107	10.5376	10.5043	6.9771	18.013	17280.4434	3913.2512	3144.9709	21.5913
2.1104	10.5546	10.5199	6.9421	18.2364	17274.0156	3639.6892	3127.4121	21.6253
2.1104	10.5546	10.5199	6.9421	18.2364	17274.0156	3639.6892	3127.4121	21.6253
2.1104	10.5546	10.5199	6.9421	18.2364	17274.0156	3639.6892	3127.4121	21.6253
2.1138	10.5716	10.5326	6.9189	19.3082	17271.1113	3507.2532	3131.7195	21.6594
2.1138	10.5716	10.5326	6.9189	19.3082	17271.1113	3507.2532	3131.7195	21.6594
2.1138	10.5716	10.5326	6.9189	19.3082	17271.1113	3507.2532	3131.7195	21.6594
2.1138	10.5716	10.5326	6.9189	19.3082	17271.1113	3507.2532	3131.7195	21.6594
2.1172	10.5886	10.5468	6.8993	19.6636	17267.4668	3479.0913	3123.8591	21.6933
2.1172	10.5886	10.5468	6.8993	19.6636	17267.4668	3479.0913	3123.8591	21.6933
2.1172	10.5886	10.5468	6.8993	19.6636	17267.4668	3479.0913	3123.8591	21.6933
2.1206	10.6051	10.5622	6.8878	19.5626	17278.5195	3466.03	3121.3157	21.7273
2.1206	10.6051	10.5622	6.8878	19.5626	17278.5195	3466.03	3121.3157	21.7273
2.1206	10.6051	10.5622	6.8878	19.5626	17278.5195	3466.03	3121.3157	21.7273
2.124	10.6226	10.5746	6.9175	20.4399	17409.5273	3471.7336	3114.9834	21.7613
2.124	10.6226	10.5746	6.9175	20.4399	17409.5273	3471.7336	3114.9834	21.7613
2.124	10.6226	10.5746	6.9175	20.4399	17409.5273	3471.7336	3114.9834	21.7613
2.124	10.6226	10.5746	6.9175	20.4399	17409.5273	3471.7336	3114.9834	21.7613
2.1274	10.6396	10.5988	6.9508	20.2835	17480.3398	3447.189	3130.8208	21.7953
2.1274	10.6396	10.5988	6.9508	20.2835	17480.3398	3447.189	3130.8208	21.7953
2.1274	10.6396	10.5988	6.9508	20.2835	17480.3398	3447.189	3130.8208	21.7953
2.1308	10.6566	10.6178	6.9515	19.5574	17529.25	3399.2615	3176.3372	21.8293
2.1308	10.6566	10.6178	6.9515	19.5574	17529.25	3399.2615	3176.3372	21.8293
2.1308	10.6566	10.6178	6.9515	19.5574	17529.25	3399.2615	3176.3372	21.8293
2.1308	10.6566	10.6178	6.9515	19.5574	17529.25	3399.2615	3176.3372	21.8293
2.1342	10.6735	10.6368	6.9631	19.16	17561.0469	3369.0437	3202.4946	21.8633
2.1342	10.6735	10.6368	6.9631	19.16	17561.0469	3369.0437	3202.4946	21.8633
2.1342	10.6735	10.6368	6.9631	19.16	17561.0469	3369.0437	3202.4946	21.8633
2.1376	10.6905	10.6551	7.0075	18.7393	17681.0684	3398.363	3174.4641	21.8973
2.1376	10.6905	10.6551	7.0075	18.7393	17681.0684	3398.363	3174.4641	21.8973
2.1376	10.6905	10.6551	7.0075	18.7393	17681.0684	3398.363	3174.4641	21.8973
2.141	10.7075	10.6726	7.037	18.1475	17796.9766	3410.6599	3162.7036	21.9313
2.141	10.7075	10.6726	7.037	18.1475	17796.9766	3410.6599	3162.7036	21.9313
2.141	10.7075	10.6726	7.037	18.1475	17796.9766	3410.6599	3162.7036	21.9313
2.141	10.7075	10.6726	7.037	18.1475	17796.9766	3410.6599	3162.7036	21.9313
2.1444	10.7245	10.688	7.0764	18.207	17898.5176	3436.2329	3134.9324	21.9653
2.1444	10.7245	10.688	7.0764	18.207	17898.5176	3436.2329	3134.9324	21.9653
2.1444	10.7245	10.688	7.0764	18.207	17898.5176	3436.2329	3134.9324	21.9653
2.1478	10.7415	10.7067	7.1333	19.2955	17968.3477	3421.2842	3137.2844	21.9993
2.1478	10.7415	10.7067	7.1333	19.2955	17968.3477	3421.2842	3137.2844	21.9993
2.1478	10.7415	10.7067	7.1333	19.2955	17968.3477	3421.2842	3137.2844	21.9993
2.1478	10.7415	10.7067	7.1333	19.2955	17968.3477	3421.2842	3137.2844	21.9993
2.1512	10.7585	10.7225	7.1544	19.1542	18064.2441	3387.5696	3146.9746	22.0333
2.1512	10.7585	10.7225	7.1544	19.1542	18064.2441	3387.5696	3146.9746	22.0333
2.1512	10.7585	10.7225	7.1544	19.1542	18064.2441	3387.5696	3146.9746	22.0333
2.1547	10.7755	10.7417	7.1868	18.6146	18126.6543	3337.5552	3160.0525	22.0683
2.1547	10.7755	10.7417	7.1868	18.6146	18126.6543	3337.5552	3160.0525	22.0683
2.1547	10.7755	10.7417	7.1868	18.6146	18126.6543	3337.5552	3160.0525	22.0683
2.1581	10.793	10.7578	7.214	18.3525	18232.1367	3311.5537	3145.6807	22.1023
2.1581	10.793	10.7578	7.214	18.3525	18232.1367	3311.5537	3145.6807	22.1023
2.1581	10.793	10.7578	7.214	18.3525	18232.1367	3311.5537	3145.6807	22.1023
2.1581	10.793	10.7578	7.214	18.3525	18232.1367	3311.5537	3145.6807	22.1023
2.1615	10.8099	10.7741	7.2387	17.9401	18311.2852	3267.48	3141.9375	22.1363
2.1615	10.8099	10.7741	7.2387	17.9401	18311.2852	3267.48	3141.9375	22.1363
2.1615	10.8099	10.7741	7.2387	17.9401	18311.2852	3267.48	3141.9375	22.1363
2.1649	10.8269	10.7914	7.3229	17.6253	18323.7988	3170.6184	3152.2612	22.1703
2.1649	10.8269	10.7914	7.3229	17.6253	18323.7988	3170.6184	3152.2612	22.1703
2.1649	10.8269	10.7914	7.3229	17.6253	18323.7988	3170.6184	3152.2612	22.1703
2.1649	10.8269	10.7914	7.3229	17.6253	18323.7988	3170.6184	3152.2612	22.1703
2.1683	10.8439	10.81	7.3497	17.566	18373.6758	3038.1187	3173.6169	22.2043
2.1683	10.8439	10.81	7.3497	17.566	18373.6758	3038.1187	3173.6169	22.2043
2.1683	10.8439	10.81	7.3497	17.566	18373.6758	3038.1187	3173.6169	22.2043
2.1717	10.8609	10.8262	7.3763	17.1492	18413.6035	2960.0417	3165.0232	22.2383
2.1717	10.8609	10.8262	7.3763	17.1492	18413.6035	2960.0417	3165.0232	22.2383
2.1717	10.8609	10.8262	7.3763	17.1492	18413.6035	2960.0417	3165.0232	22.2383
2.1751	10.8779	10.8447	7.4295	17.4805	18429.9805	2849.8962	3153.9521	22.2723
2.1751	10.8779	10.8447	7.4295	17.4805	18429.9805	2849.8962	3153.9521	22.2723
2.1751	10.8779	10.8447	7.4295	17.4805	18429.9805	2849.8962	3153.9521	22.2723
2.1751	10.8779	10.8447	7.4295	17.4805	18429.9805	2849.8962	3153.9521	22.2723
2.1785	10.8949	10.8609	7.3597	17.3622	18495.4238	2753.543	3148.9019	22.3063
2.1785	10.8949	10.8609	7.3597	17.3622	18495.4238	2753.543	3148.9019	22.3063
2.1785	10.8949	10.8609	7.3597	17.3622	18495.4238	2753.543	3148.9019	22.3063
2.1819	10.9119	10.8762	7.3364	16.6867	18565.875	2736.0911	3138.4866	22.3403
2.1819	10.9119	10.8762	7.3364	16.6867	18565.875	2736.0911	3138.4866	22.3403
2.1819	10.9119	10.8762	7.3364	16.6867	18565.875	2736.0911	3138.4866	22.3403
2.1819	10.9119	10.8762	7.3364	16.6867	18565.875	2736.0911	3138.4866	22.3403
2.1853	10.9288	10.8935	7.3799	16.7505	18600.5879	2682.5569	3163.666	22.3743
2.1853	10.9288	10.8935	7.3799	16.7505	18600.5879	2682.5569	3163.666	22.3743
2.1853	10.9288	10.8935	7.3799	16.7505	18600.5879	2682.5569	3163.666	22.3743
2.1887	10.9453	10.9099	7.4146	16.6912	18649.1836	2670.7402	3165.3394	22.4083
2.1887	10.9453	10.9099	7.4146	16.6912	18649.1836	2670.7402	3165.3394	22.4083
2.1887	10.9453	10.9099	7.4146	16.6912	18649.1836	2670.7402	3165.3394	22.4083
2.1887	10.9453	10.9099	7.4146	16.6912	18649.1836	2670.7402	3165.3394	22.4083
2.1921	10.9628	10.9261	7.4309	16.2779	18739.9473	2685.5718	3154.4272	22.4423
2.1921	10.9628	10.9261	7.4309	16.2779	18739.9473	2685.5718	3154.4272	22.4423
2.1921	10.9628	10.9261	7.4309	16.2779	18739.9473	2685.5718	3154.4272	22.4423
2.1955	10.9798	10.944	7.4554	15.8507	18820.9805	2703.9255	3148.5388	22.4763
2.1955	10.9798	10.944	7.4554	15.8507	18820.9805	2703.9255	3148.5388	22.4763
2.1955	10.9798	10.944	7.4554	15.8507	18820.9805	2703.9255	3148.5388	22.4763
2.1989	10.9968	10.9607	7.4315	16.8505	18911.4316	2730.8604	3144.7241	22.5103
2.1989	10.9968	10.9607	7.4315	16.8505	18911.4316	2730.8604	3144.7241	22.5103
2.1989	10.9968	10.9607	7.4315	16.8505	18911.4316	2730.8604	3144.7241	22.5103
2.1989	10.9968	10.9607	7.4315	16.8505	18911.4316	2730.8604	3144.7241	22.5103
2.2023	11.0138	10.979	7.4156	18.3191	18994.5234	2755.1523	3144.8328	22.5443
2.2023	11.0138	10.979	7.4156	18.3191	18994.5234	2755.1523	3144.8328	22.5443
2.2023	11.0138	10.979	7.4156	18.3191	18994.5234	2755.1523	3144.8328	22.5443
2.2057	11.0308	10.9957	7.3509	19.4467	19099.9629	2798.9006	3129.5552	22.5782
2.2057	11.0308	10.9957	7.3509	19.4467	19099.9629	2798.9006	3129.5552	22.5782
2.2057	11.0308	10.9957	7.3509	19.4467	19099.9629	2798.9006	3129.5552	22.5782
2.2057	11.0308	10.9957	7.3509	19.4467	19099.9629	2798.9006	3129.5552	22.5782
2.2091	11.0478	11.0129	7.3514	20.4495	19169.3242	2867.3142	3121.9009	22.6123
2.2091	11.0478	11.0129	7.3514	20.4495	19169.3242	2867.3142	3121.9009	22.6123
2.2091	11.0478	11.0129	7.3514	20.4495	19169.3242	2867.3142	3121.9009	22.6123
2.2125	11.0647	11.0314	7.3108	20.4962	19245.9844	2937.3455	3116.4224	22.6462
2.2125	11.0647	11.0314	7.3108	20.4962	19245.9844	2937.3455	3116.4224	22.6462
2.2125	11.0647	11.0314	7.3108	20.4962	19245.9844	2937.3455	3116.4224	22.6462
2.2159	11.0817	11.0469	7.2691	20.1901	19296.6309	2986.7354	3116.0378	22.6802
2.2159	11.0817	11.0469	7.2691	20.1901	19296.6309	2986.7354	3116.0378	22.6802
2.2159	11.0817	11.0469	7.2691	20.1901	19296.6309	2986.7354	3116.0378	22.6802
2.2159	11.0817	11.0469	7.2691	20.1901	19296.6309	2986.7354	3116.0378	22.6802
2.2193	11.0987	11.0658	7.2695	20.413	19309.9727	3009.0847	3134.1892	22.7142
2.2193	11.0987	11.0658	7.2695	20.413	19309.9727	3009.0847	3134.1892	22.7142
2.2193	11.0987	11.0658	7.2695	20.413	19309.9727	3009.0847	3134.1892	22.7142
2.2227	11.1152	11.0819	7.214	20.8332	19341.5625	3024.8523	3153.4126	22.7482
2.2227	11.1152	11.0819	7.214	20.8332	19341.5625	3024.8523	3153.4126	22.7482
2.2227	11.1152	11.0819	7.214	20.8332	19341.5625	3024.8523	3153.4126	22.7482
2.2227	11.1152	11.0819	7.214	20.8332	19341.5625	3024.8523	3153.4126	22.7482
2.2261	11.1327	11.0993	7.1644	20.6839	19394.127	3016.26	3145.1426	22.7823
2.2261	11.1327	11.0993	7.1644	20.6839	19394.127	3016.26	3145.1426	22.7823
2.2261	11.1327	11.0993	7.1644	20.6839	19394.127	3016.26	3145.1426	22.7823
2.2295	11.1497	11.1155	7.1417	20.2645	19421.0762	2980.4663	3152.8433	22.8162
2.2295	11.1497	11.1155	7.1417	20.2645	19421.0762	2980.4663	3152.8433	22.8162
2.2295	11.1497	11.1155	7.1417	20.2645	19421.0762	2980.4663	3152.8433	22.8162
2.2329	11.1667	11.1424	7.1199	19.8885	19402.2129	2945.4661	3146.4556	22.8502
2.2329	11.1667	11.1424	7.1199	19.8885	19402.2129	2945.4661	3146.4556	22.8502
2.2329	11.1667	11.1424	7.1199	19.8885	19402.2129	2945.4661	3146.4556	22.8502
2.2329	11.1667	11.1424	7.1199	19.8885	19402.2129	2945.4661	3146.4556	22.8502
2.2363	11.1837	11.1577	6.9678	19.3526	19418.5898	2875.2659	3143.4688	22.8842
2.2363	11.1837	11.1577	6.9678	19.3526	19418.5898	2875.2659	3143.4688	22.8842
2.2363	11.1837	11.1577	6.9678	19.3526	19418.5898	2875.2659	3143.4688	22.8842
2.2397	11.2006	11.1655	6.9489	18.6173	19426.3672	2774.5283	3150.2727	22.9182
2.2397	11.2006	11.1655	6.9489	18.6173	19426.3672	2774.5283	3150.2727	22.9182
2.2397	11.2006	11.1655	6.9489	18.6173	19426.3672	2774.5283	3150.2727	22.9182
2.2397	11.2006	11.1655	6.9489	18.6173	19426.3672	2774.5283	3150.2727	22.9182
2.2431	11.2176	11.1887	6.9435	18.8703	19357.6543	2690.1846	3145.6384	22.9522
2.2431	11.2176	11.1887	6.9435	18.8703	19357.6543	2690.1846	3145.6384	22.9522
2.2431	11.2176	11.1887	6.9435	18.8703	19357.6543	2690.1846	3145.6384	22.9522
2.2465	11.2346	11.1992	6.8778	18.8116	19364.9941	2702.2095	3144.4919	22.9862
2.2465	11.2346	11.1992	6.8778	18.8116	19364.9941	2702.2095	3144.4919	22.9862
2.2465	11.2346	11.1992	6.8778	18.8116	19364.9941	2702.2095	3144.4919	22.9862
2.2499	11.2516	11.211	6.9351	19.0382	19353.9727	2706.0688	3149.9854	23.0202
2.2499	11.2516	11.211	6.9351	19.0382	19353.9727	2706.0688	3149.9854	23.0202
2.2499	11.2516	11.211	6.9351	19.0382	19353.9727	2706.0688	3149.9854	23.0202
2.2499	11.2516	11.211	6.9351	19.0382	19353.9727	2706.0688	3149.9854	23.0202
2.2533	11.2686	11.232	6.9581	20.3526	19378.957	2698.5608	3143.6643	23.0542
2.2533	11.2686	11.232	6.9581	20.3526	19378.957	2698.5608	3143.6643	23.0542
2.2533	11.2686	11.232	6.9581	20.3526	19378.957	2698.5608	3143.6643	23.0542
2.2567	11.2851	11.2485	6.957	20.8044	19419.6738	2682.3386	3155.5488	23.0882
2.2567	11.2851	11.2485	6.957	20.8044	19419.6738	2682.3386	3155.5488	23.0882
2.2567	11.2851	11.2485	6.957	20.8044	19419.6738	2682.3386	3155.5488	23.0882
2.2567	11.2851	11.2485	6.957	20.8044	19419.6738	2682.3386	3155.5488	23.0882
2.2601	11.3026	11.2658	6.955	20.9454	19489.5957	2641.5349	3167.7485	23.1222
2.2601	11.3026	11.2658	6.955	20.9454	19489.5957	2641.5349	3167.7485	23.1222
2.2601	11.3026	11.2658	6.955	20.9454	19489.5957	2641.5349	3167.7485	23.1222
2.2635	11.3196	11.2831	6.9783	20.7002	19544.7559	2551.4834	3197.7397	23.1562
2.2635	11.3196	11.2831	6.9783	20.7002	19544.7559	2551.4834	3197.7397	23.1562
2.2635	11.3196	11.2831	6.9783	20.7002	19544.7559	2551.4834	3197.7397	23.1562
2.2635	11.3196	11.2831	6.9783	20.7002	19544.7559	2551.4834	3197.7397	23.1562
2.2669	11.3365	11.2994	6.9999	20.4402	19638.5	2420.3635	3196.4194	23.1902
2.2669	11.3365	11.2994	6.9999	20.4402	19638.5	2420.3635	3196.4194	23.1902
2.2669	11.3365	11.2994	6.9999	20.4402	19638.5	2420.3635	3196.4194	23.1902
2.2703	11.3535	11.3164	7.0314	20.006	19724.5898	2287.6504	3204.3735	23.2242
2.2703	11.3535	11.3164	7.0314	20.006	19724.5898	2287.6504	3204.3735	23.2242
2.2703	11.3535	11.3164	7.0314	20.006	19724.5898	2287.6504	3204.3735	23.2242
2.2737	11.3705	11.335	7.0891	20.0636	19796.7539	2150.1614	3198.8689	23.2582
2.2737	11.3705	11.335	7.0891	20.0636	19796.7539	2150.1614	3198.8689	23.2582
2.2737	11.3705	11.335	7.0891	20.0636	19796.7539	2150.1614	3198.8689	23.2582
2.2737	11.3705	11.335	7.0891	20.0636	19796.7539	2150.1614	3198.8689	23.2582
2.2771	11.3875	11.3512	7.0849	19.7302	19889.3555	1987.4979	3191.1309	23.2922
2.2771	11.3875	11.3512	7.0849	19.7302	19889.3555	1987.4979	3191.1309	23.2922
2.2771	11.3875	11.3512	7.0849	19.7302	19889.3555	1987.4979	3191.1309	23.2922
2.2805	11.4045	11.3701	7.1167	19.2773	19945.0117	1832.9395	3185.2268	23.3262
2.2805	11.4045	11.3701	7.1167	19.2773	19945.0117	1832.9395	3185.2268	23.3262
2.2805	11.4045	11.3701	7.1167	19.2773	19945.0117	1832.9395	3185.2268	23.3262
2.2805	11.4045	11.3701	7.1167	19.2773	19945.0117	1832.9395	3185.2268	23.3262
2.2839	11.4215	11.3872	7.1539	18.9501	19963.9023	1660.257	3196.1101	23.3602
2.2839	11.4215	11.3872	7.1539	18.9501	19963.9023	1660.257	3196.1101	23.3602
2.2839	11.4215	11.3872	7.1539	18.9501	19963.9023	1660.257	3196.1101	23.3602
2.2873	11.4385	11.4063	7.1779	18.9185	19955.0488	1451.58	3198.8984	23.3942
2.2873	11.4385	11.4063	7.1779	18.9185	19955.0488	1451.58	3198.8984	23.3942
2.2873	11.4385	11.4063	7.1779	18.9185	19955.0488	1451.58	3198.8984	23.3942
2.2908	11.4555	11.4246	7.1521	18.7524	19937.4707	1176.3098	3201.7864	23.4292
2.2908	11.4555	11.4246	7.1521	18.7524	19937.4707	1176.3098	3201.7864	23.4292
2.2908	11.4555	11.4246	7.1521	18.7524	19937.4707	1176.3098	3201.7864	23.4292
2.2908	11.4555	11.4246	7.1521	18.7524	19937.4707	1176.3098	3201.7864	23.4292
2.2942	11.4729	11.4388	7.1296	18.515	19912.418	933.2155	3211.8826	23.4632
2.2942	11.4729	11.4388	7.1296	18.515	19912.418	933.2155	3211.8826	23.4632
2.2942	11.4729	11.4388	7.1296	18.515	19912.418	933.2155	3211.8826	23.4632
2.2976	11.4899	11.459	7.1865	18.4048	19833.1992	781.2068	3221.9041	23.4972
2.2976	11.4899	11.459	7.1865	18.4048	19833.1992	781.2068	3221.9041	23.4972
2.2976	11.4899	11.459	7.1865	18.4048	19833.1992	781.2068	3221.9041	23.4972
2.2976	11.4899	11.459	7.1865	18.4048	19833.1992	781.2068	3221.9041	23.4972
2.301	11.5069	11.4801	7.1541	18.5776	19763.8438	648.0234	3232.3198	23.5312
2.301	11.5069	11.4801	7.1541	18.5776	19763.8438	648.0234	3232.3198	23.5312
2.301	11.5069	11.4801	7.1541	18.5776	19763.8438	648.0234	3232.3198	23.5312
2.3044	11.5239	11.4927	7.1231	18.5312	19761.1836	613.1132	3203.9766	23.5652
2.3044	11.5239	11.4927	7.1231	18.5312	19761.1836	613.1132	3203.9766	23.5652
2.3044	11.5239	11.4927	7.1231	18.5312	19761.1836	613.1132	3203.9766	23.5652
2.3078	11.5409	11.5115	7.1238	18.542	19716.7168	580.6128	3190.1482	23.5992
2.3078	11.5409	11.5115	7.1238	18.542	19716.7168	580.6128	3190.1482	23.5992
2.3078	11.5409	11.5115	7.1238	18.542	19716.7168	580.6128	3190.1482	23.5992
2.3078	11.5409	11.5115	7.1238	18.542	19716.7168	580.6128	3190.1482	23.5992
2.3112	11.5579	11.5242	7.1027	19.0158	19682.7832	556.5157	3194.2439	23.6332
2.3112	11.5579	11.5242	7.1027	19.0158	19682.7832	556.5157	3194.2439	23.6332
2.3112	11.5579	11.5242	7.1027	19.0158	19682.7832	556.5157	3194.2439	23.6332
2.3146	11.5749	11.5343	7.0722	19.4133	19735.875	550.9249	3199.7598	23.6672
2.3146	11.5749	11.5343	7.0722	19.4133	19735.875	550.9249	3199.7598	23.6672
2.3146	11.5749	11.5343	7.0722	19.4133	19735.875	550.9249	3199.7598	23.6672
2.3146	11.5749	11.5343	7.0722	19.4133	19735.875	550.9249	3199.7598	23.6672
2.318	11.5919	11.556	7.1065	18.9989	19716.3945	562.7556	3194.4233	23.7011
2.318	11.5919	11.556	7.1065	18.9989	19716.3945	562.7556	3194.4233	23.7011
2.318	11.5919	11.556	7.1065	18.9989	19716.3945	562.7556	3194.4233	23.7011
2.3214	11.6088	11.5764	7.1018	19.3678	19686.8418	558.3766	3199.9727	23.7351
2.3214	11.6088	11.5764	7.1018	19.3678	19686.8418	558.3766	3199.9727	23.7351
2.3214	11.6088	11.5764	7.1018	19.3678	19686.8418	558.3766	3199.9727	23.7351
2.3248	11.6253	11.5949	7.0626	19.5958	19644.4043	536.8683	3217.0056	23.7692
2.3248	11.6253	11.5949	7.0626	19.5958	19644.4043	536.8683	3217.0056	23.7692
2.3248	11.6253	11.5949	7.0626	19.5958	19644.4043	536.8683	3217.0056	23.7692
2.3248	11.6253	11.5949	7.0626	19.5958	19644.4043	536.8683	3217.0056	23.7692
2.3282	11.6428	11.616	7.0465	19.4919	19554.377	495.3354	3246.9587	23.8032
2.3282	11.6428	11.616	7.0465	19.4919	19554.377	495.3354	3246.9587	23.8032
2.3282	11.6428	11.616	7.0465	19.4919	19554.377	495.3354	3246.9587	23.8032
2.3316	11.6598	11.6407	6.9645	19.3528	19466.4004	475.9124	3262.1206	23.8372
2.3316	11.6598	11.6407	6.9645	19.3528	19466.4004	475.9124	3262.1206	23.8372
2.3316	11.6598	11.6407	6.9645	19.3528	19466.4004	475.9124	3262.1206	23.8372
2.3316	11.6598	11.6407	6.9645	19.3528	19466.4004	475.9124	3262.1206	23.8372
2.335	11.6768	11.6501	6.9217	18.6988	19415.8984	448.6337	3290.5261	23.8712
2.335	11.6768	11.6501	6.9217	18.6988	19415.8984	448.6337	3290.5261	23.8712
2.335	11.6768	11.6501	6.9217	18.6988	19415.8984	448.6337	3290.5261	23.8712
2.3384	11.6938	11.6685	6.9065	19.1795	19346.752	467.5949	3287.3618	23.9052
2.3384	11.6938	11.6685	6.9065	19.1795	19346.752	467.5949	3287.3618	23.9052
2.3384	11.6938	11.6685	6.9065	19.1795	19346.752	467.5949	3287.3618	23.9052
2.3384	11.6938	11.6685	6.9065	19.1795	19346.752	467.5949	3287.3618	23.9052
2.3418	11.7108	11.6849	6.8562	19.1454	19279.0566	488.8364	3282.7056	23.9392
2.3418	11.7108	11.6849	6.8562	19.1454	19279.0566	488.8364	3282.7056	23.9392
2.3418	11.7108	11.6849	6.8562	19.1454	19279.0566	488.8364	3282.7056	23.9392
2.3452	11.7278	11.7015	6.7557	19.8389	19224.6738	552.6042	3254.3296	23.9732
2.3452	11.7278	11.7015	6.7557	19.8389	19224.6738	552.6042	3254.3296	23.9732
2.3452	11.7278	11.7015	6.7557	19.8389	19224.6738	552.6042	3254.3296	23.9732
2.3486	11.7447	11.7157	6.7043	19.9539	19190.4551	610.3985	3240.4922	24.0071
2.3486	11.7447	11.7157	6.7043	19.9539	19190.4551	610.3985	3240.4922	24.0071
2.3486	11.7447	11.7157	6.7043	19.9539	19190.4551	610.3985	3240.4922	24.0071
2.3486	11.7447	11.7157	6.7043	19.9539	19190.4551	610.3985	3240.4922	24.0071
2.352	11.7617	11.7319	6.6483	19.6187	19122.4043	673.66	3246.7419	24.0411
2.352	11.7617	11.7319	6.6483	19.6187	19122.4043	673.66	3246.7419	24.0411
2.352	11.7617	11.7319	6.6483	19.6187	19122.4043	673.66	3246.7419	24.0411
2.3554	11.7787	11.747	6.6207	19.1363	19077.7793	798.4686	3233.1509	24.0752
2.3554	11.7787	11.747	6.6207	19.1363	19077.7793	798.4686	3233.1509	24.0752
2.3554	11.7787	11.747	6.6207	19.1363	19077.7793	798.4686	3233.1509	24.0752
2.3554	11.7787	11.747	6.6207	19.1363	19077.7793	798.4686	3233.1509	24.0752
2.3588	11.7952	11.7642	6.5977	18.944	18958.7168	997.0936	3254.1431	24.1091
2.3588	11.7952	11.7642	6.5977	18.944	18958.7168	997.0936	3254.1431	24.1091
2.3588	11.7952	11.7642	6.5977	18.944	18958.7168	997.0936	3254.1431	24.1091
2.3622	11.8127	11.7782	6.5522	18.8679	18933.2793	1303.8549	3266.127	24.1431
2.3622	11.8127	11.7782	6.5522	18.8679	18933.2793	1303.8549	3266.127	24.1431
2.3622	11.8127	11.7782	6.5522	18.8679	18933.2793	1303.8549	3266.127	24.1431
2.3656	11.8297	11.7885	6.5425	18.3819	18923.6445	1592.2793	3258.5906	24.1771
2.3656	11.8297	11.7885	6.5425	18.3819	18923.6445	1592.2793	3258.5906	24.1771
2.3656	11.8297	11.7885	6.5425	18.3819	18923.6445	1592.2793	3258.5906	24.1771
2.3656	11.8297	11.7885	6.5425	18.3819	18923.6445	1592.2793	3258.5906	24.1771
2.369	11.8467	11.8036	6.5589	18.3091	18911.9922	1849.636	3246.7454	24.2111
2.369	11.8467	11.8036	6.5589	18.3091	18911.9922	1849.636	3246.7454	24.2111
2.369	11.8467	11.8036	6.5589	18.3091	18911.9922	1849.636	3246.7454	24.2111
2.3724	11.8637	11.8198	6.5704	18.3364	18904.9375	2122.3821	3241.7095	24.2451
2.3724	11.8637	11.8198	6.5704	18.3364	18904.9375	2122.3821	3241.7095	24.2451
2.3724	11.8637	11.8198	6.5704	18.3364	18904.9375	2122.3821	3241.7095	24.2451
2.3724	11.8637	11.8198	6.5704	18.3364	18904.9375	2122.3821	3241.7095	24.2451
2.3758	11.8806	11.8384	6.5758	17.9721	18913.8496	2372.3042	3249.4436	24.2791
2.3758	11.8806	11.8384	6.5758	17.9721	18913.8496	2372.3042	3249.4436	24.2791
2.3758	11.8806	11.8384	6.5758	17.9721	18913.8496	2372.3042	3249.4436	24.2791
2.3792	11.8976	11.8572	6.5804	17.7638	18932.918	2636.374	3246.9309	24.3131
2.3792	11.8976	11.8572	6.5804	17.7638	18932.918	2636.374	3246.9309	24.3131
2.3792	11.8976	11.8572	6.5804	17.7638	18932.918	2636.374	3246.9309	24.3131
2.3826	11.9146	11.8767	6.6081	17.5145	18966.8887	2893.5588	3248.1057	24.3471
2.3826	11.9146	11.8767	6.6081	17.5145	18966.8887	2893.5588	3248.1057	24.3471
2.3826	11.9146	11.8767	6.6081	17.5145	18966.8887	2893.5588	3248.1057	24.3471
2.3826	11.9146	11.8767	6.6081	17.5145	18966.8887	2893.5588	3248.1057	24.3471
2.386	11.9316	11.8965	6.6708	17.4831	18926.5527	3108.0779	3275.2603	24.3811
2.386	11.9316	11.8965	6.6708	17.4831	18926.5527	3108.0779	3275.2603	24.3811
2.386	11.9316	11.8965	6.6708	17.4831	18926.5527	3108.0779	3275.2603	24.3811
2.3894	11.9486	11.9153	6.676	17.4742	18964.3555	3330.9709	3266.7461	24.4151
2.3894	11.9486	11.9153	6.676	17.4742	18964.3555	3330.9709	3266.7461	24.4151
2.3894	11.9486	11.9153	6.676	17.4742	18964.3555	3330.9709	3266.7461	24.4151
2.3894	11.9486	11.9153	6.676	17.4742	18964.3555	3330.9709	3266.7461	24.4151
2.3928	11.9651	11.9302	6.7283	17.4432	18955.5898	3489.2393	3273.9915	24.4491
2.3928	11.9651	11.9302	6.7283	17.4432	18955.5898	3489.2393	3273.9915	24.4491
2.3928	11.9651	11.9302	6.7283	17.4432	18955.5898	3489.2393	3273.9915	24.4491
2.3962	11.9826	11.9495	6.7693	17.7987	18917.5098	3698.4121	3282.5684	24.4831
2.3962	11.9826	11.9495	6.7693	17.7987	18917.5098	3698.4121	3282.5684	24.4831
2.3962	11.9826	11.9495	6.7693	17.7987	18917.5098	3698.4121	3282.5684	24.4831
2.3996	11.9996	11.9651	6.7968	18.7357	18944.5625	3938.0354	3277.3293	24.5171
2.3996	11.9996	11.9651	6.7968	18.7357	18944.5625	3938.0354	3277.3293	24.5171
2.3996	11.9996	11.9651	6.7968	18.7357	18944.5625	3938.0354	3277.3293	24.5171
2.3996	11.9996	11.9651	6.7968	18.7357	18944.5625	3938.0354	3277.3293	24.5171
2.403	12.0165	11.9822	6.8236	19.2952	18978.25	4187.4961	3270.7581	24.5511
2.403	12.0165	11.9822	6.8236	19.2952	18978.25	4187.4961	3270.7581	24.5511
2.403	12.0165	11.9822	6.8236	19.2952	18978.25	4187.4961	3270.7581	24.5511
2.4064	12.0335	11.9983	6.8958	19.9823	19023.5918	4440.9102	3261.4507	24.5851
2.4064	12.0335	11.9983	6.8958	19.9823	19023.5918	4440.9102	3261.4507	24.5851
2.4064	12.0335	11.9983	6.8958	19.9823	19023.5918	4440.9102	3261.4507	24.5851
2.4064	12.0335	11.9983	6.8958	19.9823	19023.5918	4440.9102	3261.4507	24.5851
2.4098	12.0505	12.0153	6.8889	19.9839	19110.8613	4776.3184	3265.0701	24.6191
2.4098	12.0505	12.0153	6.8889	19.9839	19110.8613	4776.3184	3265.0701	24.6191
2.4098	12.0505	12.0153	6.8889	19.9839	19110.8613	4776.3184	3265.0701	24.6191
2.4132	12.0675	12.0314	6.9229	19.9018	19186.6211	5074.6016	3261.2139	24.6531
2.4132	12.0675	12.0314	6.9229	19.9018	19186.6211	5074.6016	3261.2139	24.6531
2.4132	12.0675	12.0314	6.9229	19.9018	19186.6211	5074.6016	3261.2139	24.6531
2.4132	12.0675	12.0314	6.9229	19.9018	19186.6211	5074.6016	3261.2139	24.6531
2.4166	12.0845	12.0488	6.9971	20.112	19273.6816	5172.8525	3259.3457	24.6871
2.4166	12.0845	12.0488	6.9971	20.112	19273.6816	5172.8525	3259.3457	24.6871
2.4166	12.0845	12.0488	6.9971	20.112	19273.6816	5172.8525	3259.3457	24.6871
2.42	12.1015	12.0662	7.0224	19.9767	19380.8477	5238.04	3250.4055	24.7211
2.42	12.1015	12.0662	7.0224	19.9767	19380.8477	5238.04	3250.4055	24.7211
2.42	12.1015	12.0662	7.0224	19.9767	19380.8477	5238.04	3250.4055	24.7211
2.4234	12.1185	12.083	7.0551	20.4321	19465.2363	5368.3545	3255.8564	24.7551
2.4234	12.1185	12.083	7.0551	20.4321	19465.2363	5368.3545	3255.8564	24.7551
2.4234	12.1185	12.083	7.0551	20.4321	19465.2363	5368.3545	3255.8564	24.7551
2.4234	12.1185	12.083	7.0551	20.4321	19465.2363	5368.3545	3255.8564	24.7551
2.4268	12.1355	12.0992	7.0873	20.9251	19558.5156	5545.2524	3253.9946	24.7891
2.4268	12.1355	12.0992	7.0873	20.9251	19558.5156	5545.2524	3253.9946	24.7891
2.4268	12.1355	12.0992	7.0873	20.9251	19558.5156	5545.2524	3253.9946	24.7891
2.4302	12.1524	12.1165	7.1353	21.2483	19667.6191	5746.9727	3230.8726	24.8231
2.4302	12.1524	12.1165	7.1353	21.2483	19667.6191	5746.9727	3230.8726	24.8231
2.4302	12.1524	12.1165	7.1353	21.2483	19667.6191	5746.9727	3230.8726	24.8231
2.4302	12.1524	12.1165	7.1353	21.2483	19667.6191	5746.9727	3230.8726	24.8231
2.4336	12.1694	12.1337	7.1299	21.4319	19799.7441	5943.9224	3216.8704	24.8571
2.4336	12.1694	12.1337	7.1299	21.4319	19799.7441	5943.9224	3216.8704	24.8571
2.4336	12.1694	12.1337	7.1299	21.4319	19799.7441	5943.9224	3216.8704	24.8571
2.437	12.1864	12.15	7.1	20.9959	19907.541	6126.2788	3211.3154	24.8911
2.437	12.1864	12.15	7.1	20.9959	19907.541	6126.2788	3211.3154	24.8911
2.437	12.1864	12.15	7.1	20.9959	19907.541	6126.2788	3211.3154	24.8911
2.4404	12.2034	12.1668	7.1426	20.9437	19995.6094	6227.6431	3209.408	24.9251
2.4404	12.2034	12.1668	7.1426	20.9437	19995.6094	6227.6431	3209.408	24.9251
2.4404	12.2034	12.1668	7.1426	20.9437	19995.6094	6227.6431	3209.408	24.9251
2.4404	12.2034	12.1668	7.1426	20.9437	19995.6094	6227.6431	3209.408	24.9251
2.4438	12.2204	12.1842	7.204	20.7657	20097.209	6347.8965	3205.0449	24.9591
2.4438	12.2204	12.1842	7.204	20.7657	20097.209	6347.8965	3205.0449	24.9591
2.4438	12.2204	12.1842	7.204	20.7657	20097.209	6347.8965	3205.0449	24.9591
2.4472	12.2374	12.2008	7.2486	20.7967	20216.8086	6514.3862	3181.0242	24.9931
2.4472	12.2374	12.2008	7.2486	20.7967	20216.8086	6514.3862	3181.0242	24.9931
2.4472	12.2374	12.2008	7.2486	20.7967	20216.8086	6514.3862	3181.0242	24.9931
2.4472	12.2374	12.2008	7.2486	20.7967	20216.8086	6514.3862	3181.0242	24.9931
2.4506	12.2544	12.2175	7.3148	20.705	20327.5313	6667.6792	3171.0691	25.0271
2.4506	12.2544	12.2175	7.3148	20.705	20327.5313	6667.6792	3171.0691	25.0271
2.4506	12.2544	12.2175	7.3148	20.705	20327.5313	6667.6792	3171.0691	25.0271
2.454	12.2714	12.2343	7.3999	20.7303	20446.0566	6817.5698	3159.5564	25.0611
2.454	12.2714	12.2343	7.3999	20.7303	20446.0566	6817.5698	3159.5564	25.0611
2.454	12.2714	12.2343	7.3999	20.7303	20446.0566	6817.5698	3159.5564	25.0611
2.4574	12.2883	12.2511	7.4677	20.6678	20564.6523	6984.7251	3175.2678	25.0951
2.4574	12.2883	12.2511	7.4677	20.6678	20564.6523	6984.7251	3175.2678	25.0951
2.4574	12.2883	12.2511	7.4677	20.6678	20564.6523	6984.7251	3175.2678	25.0951
2.4574	12.2883	12.2511	7.4677	20.6678	20564.6523	6984.7251	3175.2678	25.0951
2.4609	12.3053	12.2667	7.536	20.7824	20793.8848	7210.9985	3181.4915	25.1301
2.4609	12.3053	12.2667	7.536	20.7824	20793.8848	7210.9985	3181.4915	25.1301
2.4609	12.3053	12.2667	7.536	20.7824	20793.8848	7210.9985	3181.4915	25.1301
2.4643	12.3228	12.2861	7.6387	20.2149	20884.6758	7384.9648	3209.4209	25.1641
2.4643	12.3228	12.2861	7.6387	20.2149	20884.6758	7384.9648	3209.4209	25.1641
2.4643	12.3228	12.2861	7.6387	20.2149	20884.6758	7384.9648	3209.4209	25.1641
2.4643	12.3228	12.2861	7.6387	20.2149	20884.6758	7384.9648	3209.4209	25.1641
2.4677	12.3398	12.303	7.6828	20.5291	20971.3535	7473.002	3236.3975	25.1981
2.4677	12.3398	12.303	7.6828	20.5291	20971.3535	7473.002	3236.3975	25.1981
2.4677	12.3398	12.303	7.6828	20.5291	20971.3535	7473.002	3236.3975	25.1981
2.4711	12.3568	12.3198	7.776	19.8051	21016.1133	7489.5469	3261.7549	25.2321
2.4711	12.3568	12.3198	7.776	19.8051	21016.1133	7489.5469	3261.7549	25.2321
2.4711	12.3568	12.3198	7.776	19.8051	21016.1133	7489.5469	3261.7549	25.2321
2.4745	12.3738	12.337	7.82	19.4868	21070.002	7495.7354	3287.7046	25.2661
2.4745	12.3738	12.337	7.82	19.4868	21070.002	7495.7354	3287.7046	25.2661
2.4745	12.3738	12.337	7.82	19.4868	21070.002	7495.7354	3287.7046	25.2661
2.4745	12.3738	12.337	7.82	19.4868	21070.002	7495.7354	3287.7046	25.2661
2.4779	12.3908	12.3544	7.8776	19.3023	21111.6035	7492.0825	3313.385	25.3001
2.4779	12.3908	12.3544	7.8776	19.3023	21111.6035	7492.0825	3313.385	25.3001
2.4779	12.3908	12.3544	7.8776	19.3023	21111.6035	7492.0825	3313.385	25.3001
2.4813	12.4078	12.3713	7.9588	18.9664	21195.5977	7454.4297	3338.8462	25.3341
2.4813	12.4078	12.3713	7.9588	18.9664	21195.5977	7454.4297	3338.8462	25.3341
2.4813	12.4078	12.3713	7.9588	18.9664	21195.5977	7454.4297	3338.8462	25.3341
2.4813	12.4078	12.3713	7.9588	18.9664	21195.5977	7454.4297	3338.8462	25.3341
2.4847	12.4247	12.387	8.0241	19.3125	21287.6367	7434.3237	3350.9902	25.368
2.4847	12.4247	12.387	8.0241	19.3125	21287.6367	7434.3237	3350.9902	25.368
2.4847	12.4247	12.387	8.0241	19.3125	21287.6367	7434.3237	3350.9902	25.368
2.4881	12.4417	12.4056	8.034	19.6477	21422.9453	7422.4985	3361.9106	25.4021
2.4881	12.4417	12.4056	8.034	19.6477	21422.9453	7422.4985	3361.9106	25.4021
2.4881	12.4417	12.4056	8.034	19.6477	21422.9453	7422.4985	3361.9106	25.4021
2.4881	12.4417	12.4056	8.034	19.6477	21422.9453	7422.4985	3361.9106	25.4021
2.4915	12.4587	12.4224	8.0903	19.0987	21485.2012	7419.5493	3361.3491	25.436
2.4915	12.4587	12.4224	8.0903	19.0987	21485.2012	7419.5493	3361.3491	25.436
2.4915	12.4587	12.4224	8.0903	19.0987	21485.2012	7419.5493	3361.3491	25.436
2.4949	12.4752	12.4386	8.1816	19.4149	21543.9844	7423.7349	3358.4277	25.47
2.4949	12.4752	12.4386	8.1816	19.4149	21543.9844	7423.7349	3358.4277	25.47
2.4949	12.4752	12.4386	8.1816	19.4149	21543.9844	7423.7349	3358.4277	25.47
2.4983	12.4927	12.4555	8.2685	20.0141	21577.0957	7384.2036	3389.8535	25.504
2.4983	12.4927	12.4555	8.2685	20.0141	21577.0957	7384.2036	3389.8535	25.504
2.4983	12.4927	12.4555	8.2685	20.0141	21577.0957	7384.2036	3389.8535	25.504
2.4983	12.4927	12.4555	8.2685	20.0141	21577.0957	7384.2036	3389.8535	25.504
2.5017	12.5097	12.4734	8.2946	20.3291	21655.084	7351.3677	3417.4158	25.538
2.5017	12.5097	12.4734	8.2946	20.3291	21655.084	7351.3677	3417.4158	25.538
2.5017	12.5097	12.4734	8.2946	20.3291	21655.084	7351.3677	3417.4158	25.538
2.5051	12.5267	12.4901	8.32	19.8598	21753.041	7335.4473	3432.1899	25.572
2.5051	12.5267	12.4901	8.32	19.8598	21753.041	7335.4473	3432.1899	25.572
2.5051	12.5267	12.4901	8.32	19.8598	21753.041	7335.4473	3432.1899	25.572
2.5051	12.5267	12.4901	8.32	19.8598	21753.041	7335.4473	3432.1899	25.572
2.5085	12.5437	12.508	8.4132	19.5371	21798.0684	7314.0347	3448.9907	25.606
2.5085	12.5437	12.508	8.4132	19.5371	21798.0684	7314.0347	3448.9907	25.606
2.5085	12.5437	12.508	8.4132	19.5371	21798.0684	7314.0347	3448.9907	25.606
2.5119	12.5606	12.5239	8.3995	20.7836	21920.5801	7303.6094	3446.3518	25.64
2.5119	12.5606	12.5239	8.3995	20.7836	21920.5801	7303.6094	3446.3518	25.64
2.5119	12.5606	12.5239	8.3995	20.7836	21920.5801	7303.6094	3446.3518	25.64
2.5153	12.5776	12.5425	8.4324	20.5389	22038	7326.0308	3425.8523	25.674
2.5153	12.5776	12.5425	8.4324	20.5389	22038	7326.0308	3425.8523	25.674
2.5153	12.5776	12.5425	8.4324	20.5389	22038	7326.0308	3425.8523	25.674
2.5153	12.5776	12.5425	8.4324	20.5389	22038	7326.0308	3425.8523	25.674
2.5187	12.5946	12.5597	8.4671	19.8587	22128.9434	7363.7441	3398.1279	25.708
2.5187	12.5946	12.5597	8.4671	19.8587	22128.9434	7363.7441	3398.1279	25.708
2.5187	12.5946	12.5597	8.4671	19.8587	22128.9434	7363.7441	3398.1279	25.708
2.5221	12.6116	12.5766	8.4498	19.349	22199.6172	7376.2412	3404.783	25.742
2.5221	12.6116	12.5766	8.4498	19.349	22199.6172	7376.2412	3404.783	25.742
2.5221	12.6116	12.5766	8.4498	19.349	22199.6172	7376.2412	3404.783	25.742
2.5221	12.6116	12.5766	8.4498	19.349	22199.6172	7376.2412	3404.783	25.742
2.5255	12.6286	12.5975	8.478	19.5013	22223.2129	7377.6748	3417.1702	25.776
2.5255	12.6286	12.5975	8.478	19.5013	22223.2129	7377.6748	3417.1702	25.776
2.5255	12.6286	12.5975	8.478	19.5013	22223.2129	7377.6748	3417.1702	25.776
2.5289	12.6456	12.6157	8.4763	19.4911	22204.0684	7377.3062	3425.29	25.81
2.5289	12.6456	12.6157	8.4763	19.4911	22204.0684	7377.3062	3425.29	25.81
2.5289	12.6456	12.6157	8.4763	19.4911	22204.0684	7377.3062	3425.29	25.81
2.5323	12.6626	12.6301	8.4057	19.6068	22200.4141	7389.6138	3431.9282	25.844
2.5323	12.6626	12.6301	8.4057	19.6068	22200.4141	7389.6138	3431.9282	25.844
2.5323	12.6626	12.6301	8.4057	19.6068	22200.4141	7389.6138	3431.9282	25.844
2.5323	12.6626	12.6301	8.4057	19.6068	22200.4141	7389.6138	3431.9282	25.844
2.5357	12.6796	12.6454	8.4225	19.6457	22192.0586	7423.3384	3435.0808	25.878
2.5357	12.6796	12.6454	8.4225	19.6457	22192.0586	7423.3384	3435.0808	25.878
2.5357	12.6796	12.6454	8.4225	19.6457	22192.0586	7423.3384	3435.0808	25.878
2.5391	12.6965	12.6643	8.39	19.8257	22168.5547	7464.6016	3447.0452	25.912
2.5391	12.6965	12.6643	8.39	19.8257	22168.5547	7464.6016	3447.0452	25.912
2.5391	12.6965	12.6643	8.39	19.8257	22168.5547	7464.6016	3447.0452	25.912
2.5391	12.6965	12.6643	8.39	19.8257	22168.5547	7464.6016	3447.0452	25.912
2.5425	12.7135	12.6781	8.3782	20.0222	22149.627	7540.8066	3452.1707	25.946
2.5425	12.7135	12.6781	8.3782	20.0222	22149.627	7540.8066	3452.1707	25.946
2.5425	12.7135	12.6781	8.3782	20.0222	22149.627	7540.8066	3452.1707	25.946
2.5459	12.7305	12.6965	8.3714	19.8957	22140.0684	7667.7715	3458.8633	25.9801
2.5459	12.7305	12.6965	8.3714	19.8957	22140.0684	7667.7715	3458.8633	25.9801
2.5459	12.7305	12.6965	8.3714	19.8957	22140.0684	7667.7715	3458.8633	25.9801
2.5493	12.7475	12.7164	8.3546	19.4254	22113.0742	7822.0752	3467.4675	26.014
2.5493	12.7475	12.7164	8.3546	19.4254	22113.0742	7822.0752	3467.4675	26.014
2.5493	12.7475	12.7164	8.3546	19.4254	22113.0742	7822.0752	3467.4675	26.014
2.5493	12.7475	12.7164	8.3546	19.4254	22113.0742	7822.0752	3467.4675	26.014
2.5527	12.7645	12.7392	8.3247	20.1107	22050.2422	7963.8545	3466.3525	26.048
2.5527	12.7645	12.7392	8.3247	20.1107	22050.2422	7963.8545	3466.3525	26.048
2.5527	12.7645	12.7392	8.3247	20.1107	22050.2422	7963.8545	3466.3525	26.048
2.5561	12.7815	12.7546	8.2542	19.7358	22046.5664	8079.0825	3462.9868	26.082
2.5561	12.7815	12.7546	8.2542	19.7358	22046.5664	8079.0825	3462.9868	26.082
2.5561	12.7815	12.7546	8.2542	19.7358	22046.5664	8079.0825	3462.9868	26.082
2.5561	12.7815	12.7546	8.2542	19.7358	22046.5664	8079.0825	3462.9868	26.082
2.5595	12.7985	12.7676	8.2535	19.3388	22010.4961	8173.9033	3456.2698	26.116
2.5595	12.7985	12.7676	8.2535	19.3388	22010.4961	8173.9033	3456.2698	26.116
2.5595	12.7985	12.7676	8.2535	19.3388	22010.4961	8173.9033	3456.2698	26.116
2.563	12.8155	12.7881	8.2475	19.5529	21942.4512	8287.7764	3459.9065	26.151
2.563	12.8155	12.7881	8.2475	19.5529	21942.4512	8287.7764	3459.9065	26.151
2.563	12.8155	12.7881	8.2475	19.5529	21942.4512	8287.7764	3459.9065	26.151
2.563	12.8155	12.7881	8.2475	19.5529	21942.4512	8287.7764	3459.9065	26.151
2.5664	12.8329	12.8053	8.212	19.7326	21909.1309	8434.8818	3429.9736	26.185
2.5664	12.8329	12.8053	8.212	19.7326	21909.1309	8434.8818	3429.9736	26.185
2.5664	12.8329	12.8053	8.212	19.7326	21909.1309	8434.8818	3429.9736	26.185
2.5698	12.8499	12.818	8.1816	20.1272	21891.8652	8507.5771	3425.8171	26.219
2.5698	12.8499	12.818	8.1816	20.1272	21891.8652	8507.5771	3425.8171	26.219
2.5698	12.8499	12.818	8.1816	20.1272	21891.8652	8507.5771	3425.8171	26.219
2.5732	12.8669	12.8315	8.1723	20.0157	21878.4453	8512.4199	3430.2178	26.253
2.5732	12.8669	12.8315	8.1723	20.0157	21878.4453	8512.4199	3430.2178	26.253
2.5732	12.8669	12.8315	8.1723	20.0157	21878.4453	8512.4199	3430.2178	26.253
2.5732	12.8669	12.8315	8.1723	20.0157	21878.4453	8512.4199	3430.2178	26.253
2.5766	12.8839	12.8516	8.1424	19.478	21820.9863	8506.3125	3431.1033	26.287
2.5766	12.8839	12.8516	8.1424	19.478	21820.9863	8506.3125	3431.1033	26.287
2.5766	12.8839	12.8516	8.1424	19.478	21820.9863	8506.3125	3431.1033	26.287
2.58	12.9009	12.8759	8.0894	20.1484	21748.2285	8488.9609	3436.0989	26.321
2.58	12.9009	12.8759	8.0894	20.1484	21748.2285	8488.9609	3436.0989	26.321
2.58	12.9009	12.8759	8.0894	20.1484	21748.2285	8488.9609	3436.0989	26.321
2.58	12.9009	12.8759	8.0894	20.1484	21748.2285	8488.9609	3436.0989	26.321
2.5834	12.9179	12.8925	7.9697	21.0483	21730.7168	8453.2217	3452.0974	26.355
2.5834	12.9179	12.8925	7.9697	21.0483	21730.7168	8453.2217	3452.0974	26.355
2.5834	12.9179	12.8925	7.9697	21.0483	21730.7168	8453.2217	3452.0974	26.355
2.5868	12.9349	12.9059	7.9026	20.7538	21695.9609	8449.0029	3455.3318	26.389
2.5868	12.9349	12.9059	7.9026	20.7538	21695.9609	8449.0029	3455.3318	26.389
2.5868	12.9349	12.9059	7.9026	20.7538	21695.9609	8449.0029	3455.3318	26.389
2.5902	12.9519	12.9199	7.8564	20.5391	21694.7188	8471.7813	3454.7061	26.423
2.5902	12.9519	12.9199	7.8564	20.5391	21694.7188	8471.7813	3454.7061	26.423
2.5902	12.9519	12.9199	7.8564	20.5391	21694.7188	8471.7813	3454.7061	26.423
2.5902	12.9519	12.9199	7.8564	20.5391	21694.7188	8471.7813	3454.7061	26.423
2.5936	12.9688	12.9317	7.7905	21.0177	21698.6914	8484.2188	3453.3167	26.457
2.5936	12.9688	12.9317	7.7905	21.0177	21698.6914	8484.2188	3453.3167	26.457
2.5936	12.9688	12.9317	7.7905	21.0177	21698.6914	8484.2188	3453.3167	26.457
2.597	12.9853	12.9438	7.798	21.5853	21695.2969	8493.8281	3449.4446	26.491
2.597	12.9853	12.9438	7.798	21.5853	21695.2969	8493.8281	3449.4446	26.491
2.597	12.9853	12.9438	7.798	21.5853	21695.2969	8493.8281	3449.4446	26.491
2.597	12.9853	12.9438	7.798	21.5853	21695.2969	8493.8281	3449.4446	26.491
2.6004	13.0028	12.963	7.7742	21.8859	21669.5703	8492.4736	3448.6296	26.525
2.6004	13.0028	12.963	7.7742	21.8859	21669.5703	8492.4736	3448.6296	26.525
2.6004	13.0028	12.963	7.7742	21.8859	21669.5703	8492.4736	3448.6296	26.525
2.6038	13.0198	12.977	7.7538	21.576	21721.4902	8502.8887	3433.3801	26.559
2.6038	13.0198	12.977	7.7538	21.576	21721.4902	8502.8887	3433.3801	26.559
2.6038	13.0198	12.977	7.7538	21.576	21721.4902	8502.8887	3433.3801	26.559
2.6072	13.0368	12.9962	7.765	21.2083	21725.6563	8502.6191	3438.5244	26.593
2.6072	13.0368	12.9962	7.765	21.2083	21725.6563	8502.6191	3438.5244	26.593
2.6072	13.0368	12.9962	7.765	21.2083	21725.6563	8502.6191	3438.5244	26.593
2.6072	13.0368	12.9962	7.765	21.2083	21725.6563	8502.6191	3438.5244	26.593
2.6106	13.0538	13.0131	7.7516	20.9442	21749.9355	8517.7314	3436.9233	26.627
2.6106	13.0538	13.0131	7.7516	20.9442	21749.9355	8517.7314	3436.9233	26.627
2.6106	13.0538	13.0131	7.7516	20.9442	21749.9355	8517.7314	3436.9233	26.627
2.614	13.0708	13.0319	7.7673	20.7472	21765.6797	8523.3711	3436.196	26.661
2.614	13.0708	13.0319	7.7673	20.7472	21765.6797	8523.3711	3436.196	26.661
2.614	13.0708	13.0319	7.7673	20.7472	21765.6797	8523.3711	3436.196	26.661
2.614	13.0708	13.0319	7.7673	20.7472	21765.6797	8523.3711	3436.196	26.661
2.6174	13.0878	13.0514	7.7655	20.8288	21830.5996	8526.0713	3429.3281	26.695
2.6174	13.0878	13.0514	7.7655	20.8288	21830.5996	8526.0713	3429.3281	26.695
2.6174	13.0878	13.0514	7.7655	20.8288	21830.5996	8526.0713	3429.3281	26.695
2.6208	13.1047	13.0679	7.7536	20.861	21927.7285	8542.3174	3416.2839	26.729
2.6208	13.1047	13.0679	7.7536	20.861	21927.7285	8542.3174	3416.2839	26.729
2.6208	13.1047	13.0679	7.7536	20.861	21927.7285	8542.3174	3416.2839	26.729
2.6242	13.1217	13.0853	7.7675	21.3117	22076.4238	8595.7939	3382.4651	26.763
2.6242	13.1217	13.0853	7.7675	21.3117	22076.4238	8595.7939	3382.4651	26.763
2.6242	13.1217	13.0853	7.7675	21.3117	22076.4238	8595.7939	3382.4651	26.763
2.6242	13.1217	13.0853	7.7675	21.3117	22076.4238	8595.7939	3382.4651	26.763
2.6276	13.1387	13.1024	7.8368	20.8875	22194.959	8662.0488	3335.8901	26.797
2.6276	13.1387	13.1024	7.8368	20.8875	22194.959	8662.0488	3335.8901	26.797
2.6276	13.1387	13.1024	7.8368	20.8875	22194.959	8662.0488	3335.8901	26.797
2.631	13.1552	13.1196	7.8007	21.4987	22324.2852	8706.0322	3306.071	26.8309
2.631	13.1552	13.1196	7.8007	21.4987	22324.2852	8706.0322	3306.071	26.8309
2.631	13.1552	13.1196	7.8007	21.4987	22324.2852	8706.0322	3306.071	26.8309
2.631	13.1552	13.1196	7.8007	21.4987	22324.2852	8706.0322	3306.071	26.8309
2.6344	13.1727	13.1379	7.7996	20.843	22405.5645	8761.7246	3289.3286	26.8649
2.6344	13.1727	13.1379	7.7996	20.843	22405.5645	8761.7246	3289.3286	26.8649
2.6344	13.1727	13.1379	7.7996	20.843	22405.5645	8761.7246	3289.3286	26.8649
2.6378	13.1897	13.1546	7.8277	20.282	22441.2461	8795.2314	3300.5156	26.8989
2.6378	13.1897	13.1546	7.8277	20.282	22441.2461	8795.2314	3300.5156	26.8989
2.6378	13.1897	13.1546	7.8277	20.282	22441.2461	8795.2314	3300.5156	26.8989
2.6378	13.1897	13.1546	7.8277	20.282	22441.2461	8795.2314	3300.5156	26.8989
2.6412	13.2067	13.173	7.8904	19.6148	22415.4883	8813.4033	3316.2976	26.9329
2.6412	13.2067	13.173	7.8904	19.6148	22415.4883	8813.4033	3316.2976	26.9329
2.6412	13.2067	13.173	7.8904	19.6148	22415.4883	8813.4033	3316.2976	26.9329
2.6446	13.2237	13.1903	7.9382	19.7821	22337.8535	8817.7148	3347.0869	26.9669
2.6446	13.2237	13.1903	7.9382	19.7821	22337.8535	8817.7148	3347.0869	26.9669
2.6446	13.2237	13.1903	7.9382	19.7821	22337.8535	8817.7148	3347.0869	26.9669
2.648	13.2406	13.2063	7.9723	19.7365	22301.793	8826.1602	3378.9319	27.0009
2.648	13.2406	13.2063	7.9723	19.7365	22301.793	8826.1602	3378.9319	27.0009
2.648	13.2406	13.2063	7.9723	19.7365	22301.793	8826.1602	3378.9319	27.0009
2.648	13.2406	13.2063	7.9723	19.7365	22301.793	8826.1602	3378.9319	27.0009
2.6514	13.2576	13.2244	8.0209	19.7765	22222.9297	8797.1768	3412.0906	27.0349
2.6514	13.2576	13.2244	8.0209	19.7765	22222.9297	8797.1768	3412.0906	27.0349
2.6514	13.2576	13.2244	8.0209	19.7765	22222.9297	8797.1768	3412.0906	27.0349
2.6548	13.2746	13.2404	8.045	19.6175	22169.5547	8757.9609	3443.2344	27.0689
2.6548	13.2746	13.2404	8.045	19.6175	22169.5547	8757.9609	3443.2344	27.0689
2.6548	13.2746	13.2404	8.045	19.6175	22169.5547	8757.9609	3443.2344	27.0689
2.6548	13.2746	13.2404	8.045	19.6175	22169.5547	8757.9609	3443.2344	27.0689
2.6582	13.2916	13.2593	8.1365	19.7627	22063.6504	8732.0166	3473.3684	27.1029
2.6582	13.2916	13.2593	8.1365	19.7627	22063.6504	8732.0166	3473.3684	27.1029
2.6582	13.2916	13.2593	8.1365	19.7627	22063.6504	8732.0166	3473.3684	27.1029
2.6616	13.3086	13.2782	8.1718	19.7978	22020.4805	8758.2236	3467.5769	27.1369
2.6616	13.3086	13.2782	8.1718	19.7978	22020.4805	8758.2236	3467.5769	27.1369
2.6616	13.3086	13.2782	8.1718	19.7978	22020.4805	8758.2236	3467.5769	27.1369
2.665	13.3251	13.2908	8.1974	19.6876	21962.5371	8763.5996	3471.5771	27.1709
2.665	13.3251	13.2908	8.1974	19.6876	21962.5371	8763.5996	3471.5771	27.1709
2.665	13.3251	13.2908	8.1974	19.6876	21962.5371	8763.5996	3471.5771	27.1709
2.665	13.3251	13.2908	8.1974	19.6876	21962.5371	8763.5996	3471.5771	27.1709
2.6684	13.3426	13.3068	8.2128	19.7072	21939.8203	8766.4072	3463.3672	27.2049
2.6684	13.3426	13.3068	8.2128	19.7072	21939.8203	8766.4072	3463.3672	27.2049
2.6684	13.3426	13.3068	8.2128	19.7072	21939.8203	8766.4072	3463.3672	27.2049
2.6718	13.3596	13.3248	8.2571	19.3433	21898.7734	8760.7891	3470.3491	27.2389
2.6718	13.3596	13.3248	8.2571	19.3433	21898.7734	8760.7891	3470.3491	27.2389
2.6718	13.3596	13.3248	8.2571	19.3433	21898.7734	8760.7891	3470.3491	27.2389
2.6718	13.3596	13.3248	8.2571	19.3433	21898.7734	8760.7891	3470.3491	27.2389
2.6752	13.3765	13.345	8.2795	19.7939	21870.7793	8764.4072	3469.3965	27.2729
2.6752	13.3765	13.345	8.2795	19.7939	21870.7793	8764.4072	3469.3965	27.2729
2.6752	13.3765	13.345	8.2795	19.7939	21870.7793	8764.4072	3469.3965	27.2729
2.6786	13.3935	13.3575	8.2931	19.4141	21870.2207	8739.4102	3477.8118	27.3069
2.6786	13.3935	13.3575	8.2931	19.4141	21870.2207	8739.4102	3477.8118	27.3069
2.6786	13.3935	13.3575	8.2931	19.4141	21870.2207	8739.4102	3477.8118	27.3069
2.682	13.4105	13.3774	8.3603	19.3982	21797.6348	8710.1533	3483.2952	27.3409
2.682	13.4105	13.3774	8.3603	19.3982	21797.6348	8710.1533	3483.2952	27.3409
2.682	13.4105	13.3774	8.3603	19.3982	21797.6348	8710.1533	3483.2952	27.3409
2.682	13.4105	13.3774	8.3603	19.3982	21797.6348	8710.1533	3483.2952	27.3409
2.6854	13.4275	13.3929	8.3904	19.9943	21776.3652	8652.3623	3483.7495	27.3749
2.6854	13.4275	13.3929	8.3904	19.9943	21776.3652	8652.3623	3483.7495	27.3749
2.6854	13.4275	13.3929	8.3904	19.9943	21776.3652	8652.3623	3483.7495	27.3749
2.6888	13.4445	13.4109	8.4523	21.4025	21726.9297	8535.2568	3508.3662	27.4089
2.6888	13.4445	13.4109	8.4523	21.4025	21726.9297	8535.2568	3508.3662	27.4089
2.6888	13.4445	13.4109	8.4523	21.4025	21726.9297	8535.2568	3508.3662	27.4089
2.6888	13.4445	13.4109	8.4523	21.4025	21726.9297	8535.2568	3508.3662	27.4089
2.6922	13.4615	13.4282	8.4231	21.5484	21697.2129	8397.292	3531.989	27.4429
2.6922	13.4615	13.4282	8.4231	21.5484	21697.2129	8397.292	3531.989	27.4429
2.6922	13.4615	13.4282	8.4231	21.5484	21697.2129	8397.292	3531.989	27.4429
2.6956	13.4785	13.4432	8.4298	21.5479	21719.168	8268.9541	3538.8708	27.4769
2.6956	13.4785	13.4432	8.4298	21.5479	21719.168	8268.9541	3538.8708	27.4769
2.6956	13.4785	13.4432	8.4298	21.5479	21719.168	8268.9541	3538.8708	27.4769
2.6991	13.4955	13.4637	8.5035	21.8558	21710.6484	8121.7773	3523.8162	27.5119
2.6991	13.4955	13.4637	8.5035	21.8558	21710.6484	8121.7773	3523.8162	27.5119
2.6991	13.4955	13.4637	8.5035	21.8558	21710.6484	8121.7773	3523.8162	27.5119
2.6991	13.4955	13.4637	8.5035	21.8558	21710.6484	8121.7773	3523.8162	27.5119
2.7025	13.5129	13.4771	8.5117	21.6149	21713.7109	7963.7021	3510.4968	27.5459
2.7025	13.5129	13.4771	8.5117	21.6149	21713.7109	7963.7021	3510.4968	27.5459
2.7025	13.5129	13.4771	8.5117	21.6149	21713.7109	7963.7021	3510.4968	27.5459
2.7059	13.5299	13.4947	8.5985	21.2081	21702.6016	7820.811	3501.6746	27.5799
2.7059	13.5299	13.4947	8.5985	21.2081	21702.6016	7820.811	3501.6746	27.5799
2.7059	13.5299	13.4947	8.5985	21.2081	21702.6016	7820.811	3501.6746	27.5799
2.7059	13.5299	13.4947	8.5985	21.2081	21702.6016	7820.811	3501.6746	27.5799
2.7093	13.5469	13.5124	8.6696	20.9709	21659.8613	7702.5132	3513.0681	27.6139
2.7093	13.5469	13.5124	8.6696	20.9709	21659.8613	7702.5132	3513.0681	27.6139
2.7093	13.5469	13.5124	8.6696	20.9709	21659.8613	7702.5132	3513.0681	27.6139
2.7127	13.5639	13.5292	8.721	20.6026	21610.4941	7629.3164	3522.9861	27.6479
2.7127	13.5639	13.5292	8.721	20.6026	21610.4941	7629.3164	3522.9861	27.6479
2.7127	13.5639	13.5292	8.721	20.6026	21610.4941	7629.3164	3522.9861	27.6479
2.7127	13.5639	13.5292	8.721	20.6026	21610.4941	7629.3164	3522.9861	27.6479
2.7161	13.5809	13.5481	8.8168	21.5977	21552.6719	7611.5654	3523.6133	27.6819
2.7161	13.5809	13.5481	8.8168	21.5977	21552.6719	7611.5654	3523.6133	27.6819
2.7161	13.5809	13.5481	8.8168	21.5977	21552.6719	7611.5654	3523.6133	27.6819
2.7195	13.5979	13.5634	8.8195	22.4344	21563.2695	7625.6353	3521.4839	27.7159
2.7195	13.5979	13.5634	8.8195	22.4344	21563.2695	7625.6353	3521.4839	27.7159
2.7195	13.5979	13.5634	8.8195	22.4344	21563.2695	7625.6353	3521.4839	27.7159
2.7229	13.6149	13.581	8.8692	21.8668	21556.1738	7627.2271	3518.4072	27.7499
2.7229	13.6149	13.581	8.8692	21.8668	21556.1738	7627.2271	3518.4072	27.7499
2.7229	13.6149	13.581	8.8692	21.8668	21556.1738	7627.2271	3518.4072	27.7499
2.7229	13.6149	13.581	8.8692	21.8668	21556.1738	7627.2271	3518.4072	27.7499
2.7263	13.6318	13.5973	8.955	22.2163	21507.6016	7611.0503	3521.8235	27.7839
2.7263	13.6318	13.5973	8.955	22.2163	21507.6016	7611.0503	3521.8235	27.7839
2.7263	13.6318	13.5973	8.955	22.2163	21507.6016	7611.0503	3521.8235	27.7839
2.7297	13.6488	13.6153	9.0272	23.2653	21480.0625	7600.2188	3516.5364	27.8179
2.7297	13.6488	13.6153	9.0272	23.2653	21480.0625	7600.2188	3516.5364	27.8179
2.7297	13.6488	13.6153	9.0272	23.2653	21480.0625	7600.2188	3516.5364	27.8179
2.7297	13.6488	13.6153	9.0272	23.2653	21480.0625	7600.2188	3516.5364	27.8179
2.7331	13.6653	13.6315	8.9941	23.1395	21483.8516	7587.6929	3525.2715	27.8519
2.7331	13.6653	13.6315	8.9941	23.1395	21483.8516	7587.6929	3525.2715	27.8519
2.7331	13.6653	13.6315	8.9941	23.1395	21483.8516	7587.6929	3525.2715	27.8519
2.7365	13.6828	13.6482	9.0416	22.5627	21457.3652	7575.8301	3535.3223	27.8858
2.7365	13.6828	13.6482	9.0416	22.5627	21457.3652	7575.8301	3535.3223	27.8858
2.7365	13.6828	13.6482	9.0416	22.5627	21457.3652	7575.8301	3535.3223	27.8858
2.7399	13.6998	13.6664	9.0972	23.3303	21430.4004	7562.2007	3541.3647	27.9199
2.7399	13.6998	13.6664	9.0972	23.3303	21430.4004	7562.2007	3541.3647	27.9199
2.7399	13.6998	13.6664	9.0972	23.3303	21430.4004	7562.2007	3541.3647	27.9199
2.7399	13.6998	13.6664	9.0972	23.3303	21430.4004	7562.2007	3541.3647	27.9199
2.7433	13.7168	13.6835	9.1228	23.4612	21393.7461	7551.5098	3549.4299	27.9539
2.7433	13.7168	13.6835	9.1228	23.4612	21393.7461	7551.5098	3549.4299	27.9539
2.7433	13.7168	13.6835	9.1228	23.4612	21393.7461	7551.5098	3549.4299	27.9539
2.7467	13.7338	13.6976	9.1135	23.2976	21409.4434	7530.6118	3558.9575	27.9879
2.7467	13.7338	13.6976	9.1135	23.2976	21409.4434	7530.6118	3558.9575	27.9879
2.7467	13.7338	13.6976	9.1135	23.2976	21409.4434	7530.6118	3558.9575	27.9879
2.7467	13.7338	13.6976	9.1135	23.2976	21409.4434	7530.6118	3558.9575	27.9879
2.7501	13.7508	13.7166	9.1243	22.9964	21395.5137	7490.2632	3590.7056	28.0219
2.7501	13.7508	13.7166	9.1243	22.9964	21395.5137	7490.2632	3590.7056	28.0219
2.7501	13.7508	13.7166	9.1243	22.9964	21395.5137	7490.2632	3590.7056	28.0219
2.7535	13.7677	13.7357	9.145	22.6289	21343.0234	7435.8369	3643.75	28.0558
2.7535	13.7677	13.7357	9.145	22.6289	21343.0234	7435.8369	3643.75	28.0558
2.7535	13.7677	13.7357	9.145	22.6289	21343.0234	7435.8369	3643.75	28.0558
2.7569	13.7847	13.7581	9.0619	22.2014	21303.4629	7393.4209	3673.9875	28.0898
2.7569	13.7847	13.7581	9.0619	22.2014	21303.4629	7393.4209	3673.9875	28.0898
2.7569	13.7847	13.7581	9.0619	22.2014	21303.4629	7393.4209	3673.9875	28.0898
2.7569	13.7847	13.7581	9.0619	22.2014	21303.4629	7393.4209	3673.9875	28.0898
2.7603	13.8017	13.7786	8.9909	22.1319	21277.1133	7378.8989	3677.791	28.1238
2.7603	13.8017	13.7786	8.9909	22.1319	21277.1133	7378.8989	3677.791	28.1238
2.7603	13.8017	13.7786	8.9909	22.1319	21277.1133	7378.8989	3677.791	28.1238
2.7637	13.8187	13.7985	8.8746	21.8809	21212.1113	7357.6182	3698.8464	28.1578
2.7637	13.8187	13.7985	8.8746	21.8809	21212.1113	7357.6182	3698.8464	28.1578
2.7637	13.8187	13.7985	8.8746	21.8809	21212.1113	7357.6182	3698.8464	28.1578
2.7637	13.8187	13.7985	8.8746	21.8809	21212.1113	7357.6182	3698.8464	28.1578
2.7671	13.8352	13.8138	8.8287	21.8671	21127.3008	7316.8369	3736.7061	28.1919
2.7671	13.8352	13.8138	8.8287	21.8671	21127.3008	7316.8369	3736.7061	28.1919
2.7671	13.8352	13.8138	8.8287	21.8671	21127.3008	7316.8369	3736.7061	28.1919
2.7705	13.8527	13.8292	8.7748	22.4899	21006.4785	7250.2207	3782.8755	28.2258
2.7705	13.8527	13.8292	8.7748	22.4899	21006.4785	7250.2207	3782.8755	28.2258
2.7705	13.8527	13.8292	8.7748	22.4899	21006.4785	7250.2207	3782.8755	28.2258
2.7739	13.8697	13.838	8.7602	22.1667	20942.373	7189.5718	3798.7708	28.2598
2.7739	13.8697	13.838	8.7602	22.1667	20942.373	7189.5718	3798.7708	28.2598
2.7739	13.8697	13.838	8.7602	22.1667	20942.373	7189.5718	3798.7708	28.2598
2.7739	13.8697	13.838	8.7602	22.1667	20942.373	7189.5718	3798.7708	28.2598
2.7773	13.8867	13.8585	8.789	22.1087	20847.6738	7132.8081	3794.7332	28.2938
2.7773	13.8867	13.8585	8.789	22.1087	20847.6738	7132.8081	3794.7332	28.2938
2.7773	13.8867	13.8585	8.789	22.1087	20847.6738	7132.8081	3794.7332	28.2938
2.7807	13.9036	13.8791	8.7393	21.8734	20795.2891	7107.6274	3780.6941	28.3278
2.7807	13.9036	13.8791	8.7393	21.8734	20795.2891	7107.6274	3780.6941	28.3278
2.7807	13.9036	13.8791	8.7393	21.8734	20795.2891	7107.6274	3780.6941	28.3278
2.7807	13.9036	13.8791	8.7393	21.8734	20795.2891	7107.6274	3780.6941	28.3278
2.7841	13.9206	13.8942	8.6653	21.6946	20709.8574	7086.7993	3781.74	28.3618
2.7841	13.9206	13.8942	8.6653	21.6946	20709.8574	7086.7993	3781.74	28.3618
2.7841	13.9206	13.8942	8.6653	21.6946	20709.8574	7086.7993	3781.74	28.3618
2.7875	13.9376	13.9053	8.5742	21.1656	20675.0859	7066.105	3776.4236	28.3958
2.7875	13.9376	13.9053	8.5742	21.1656	20675.0859	7066.105	3776.4236	28.3958
2.7875	13.9376	13.9053	8.5742	21.1656	20675.0859	7066.105	3776.4236	28.3958
2.7875	13.9376	13.9053	8.5742	21.1656	20675.0859	7066.105	3776.4236	28.3958
2.7909	13.9546	13.9194	8.5344	20.7614	20667.0254	7044.9863	3775.6836	28.4298
2.7909	13.9546	13.9194	8.5344	20.7614	20667.0254	7044.9863	3775.6836	28.4298
2.7909	13.9546	13.9194	8.5344	20.7614	20667.0254	7044.9863	3775.6836	28.4298
2.7943	13.9716	13.935	8.4808	20.0023	20652.2813	7023.585	3778.4775	28.4638
2.7943	13.9716	13.935	8.4808	20.0023	20652.2813	7023.585	3778.4775	28.4638
2.7943	13.9716	13.935	8.4808	20.0023	20652.2813	7023.585	3778.4775	28.4638
2.7977	13.9886	13.9454	8.4272	20.1155	20674.1367	6986.7988	3788.2424	28.4978
2.7977	13.9886	13.9454	8.4272	20.1155	20674.1367	6986.7988	3788.2424	28.4978
2.7977	13.9886	13.9454	8.4272	20.1155	20674.1367	6986.7988	3788.2424	28.4978
2.7977	13.9886	13.9454	8.4272	20.1155	20674.1367	6986.7988	3788.2424	28.4978
2.8011	14.0051	13.9575	8.425	20.5488	20690.2773	6950.4385	3788.8652	28.5318
2.8011	14.0051	13.9575	8.425	20.5488	20690.2773	6950.4385	3788.8652	28.5318
2.8011	14.0051	13.9575	8.425	20.5488	20690.2773	6950.4385	3788.8652	28.5318
2.8045	14.0226	13.9751	8.4393	20.9847	20739.4766	6912.8379	3785.0049	28.5658
2.8045	14.0226	13.9751	8.4393	20.9847	20739.4766	6912.8379	3785.0049	28.5658
2.8045	14.0226	13.9751	8.4393	20.9847	20739.4766	6912.8379	3785.0049	28.5658
2.8045	14.0226	13.9751	8.4393	20.9847	20739.4766	6912.8379	3785.0049	28.5658
2.8079	14.0396	13.9944	8.4553	21.0177	20787.9785	6866.2529	3782.4841	28.5998
2.8079	14.0396	13.9944	8.4553	21.0177	20787.9785	6866.2529	3782.4841	28.5998
2.8079	14.0396	13.9944	8.4553	21.0177	20787.9785	6866.2529	3782.4841	28.5998
2.8113	14.0565	14.0113	8.4843	21.5353	20848.1465	6794.7754	3788.0232	28.6338
2.8113	14.0565	14.0113	8.4843	21.5353	20848.1465	6794.7754	3788.0232	28.6338
2.8113	14.0565	14.0113	8.4843	21.5353	20848.1465	6794.7754	3788.0232	28.6338
2.8147	14.0735	14.0332	8.537	21.2984	20917.9902	6670.6006	3796.418	28.6678
2.8147	14.0735	14.0332	8.537	21.2984	20917.9902	6670.6006	3796.418	28.6678
2.8147	14.0735	14.0332	8.537	21.2984	20917.9902	6670.6006	3796.418	28.6678
2.8147	14.0735	14.0332	8.537	21.2984	20917.9902	6670.6006	3796.418	28.6678
2.8181	14.0905	14.0525	8.6408	21.0495	20980.3691	6388.9961	3802.3352	28.7018
2.8181	14.0905	14.0525	8.6408	21.0495	20980.3691	6388.9961	3802.3352	28.7018
2.8181	14.0905	14.0525	8.6408	21.0495	20980.3691	6388.9961	3802.3352	28.7018
2.8215	14.1075	14.0698	8.7177	21.303	21092.2969	6017.7222	3796.6138	28.7358
2.8215	14.1075	14.0698	8.7177	21.303	21092.2969	6017.7222	3796.6138	28.7358
2.8215	14.1075	14.0698	8.7177	21.303	21092.2969	6017.7222	3796.6138	28.7358
2.8215	14.1075	14.0698	8.7177	21.303	21092.2969	6017.7222	3796.6138	28.7358
2.8249	14.1245	14.0881	8.7774	21.5714	21185.6895	5736.752	3790.6052	28.7698
2.8249	14.1245	14.0881	8.7774	21.5714	21185.6895	5736.752	3790.6052	28.7698
2.8249	14.1245	14.0881	8.7774	21.5714	21185.6895	5736.752	3790.6052	28.7698
2.8283	14.1415	14.1055	8.8081	21.9911	21267.6875	5540.7314	3789.6433	28.8038
2.8283	14.1415	14.1055	8.8081	21.9911	21267.6875	5540.7314	3789.6433	28.8038
2.8283	14.1415	14.1055	8.8081	21.9911	21267.6875	5540.7314	3789.6433	28.8038
2.8317	14.1585	14.1224	8.8578	21.8892	21360.1602	5424.6694	3781.9958	28.8378
2.8317	14.1585	14.1224	8.8578	21.8892	21360.1602	5424.6694	3781.9958	28.8378
2.8317	14.1585	14.1224	8.8578	21.8892	21360.1602	5424.6694	3781.9958	28.8378
2.8317	14.1585	14.1224	8.8578	21.8892	21360.1602	5424.6694	3781.9958	28.8378
2.8352	14.1754	14.1397	8.9282	21.408	21422.3594	5325.0938	3782.6326	28.8728
2.8352	14.1754	14.1397	8.9282	21.408	21422.3594	5325.0938	3782.6326	28.8728
2.8352	14.1754	14.1397	8.9282	21.408	21422.3594	5325.0938	3782.6326	28.8728
2.8386	14.1929	14.1568	8.9732	20.9044	21526.9941	5227.1294	3762.4521	28.9068
2.8386	14.1929	14.1568	8.9732	20.9044	21526.9941	5227.1294	3762.4521	28.9068
2.8386	14.1929	14.1568	8.9732	20.9044	21526.9941	5227.1294	3762.4521	28.9068
2.8386	14.1929	14.1568	8.9732	20.9044	21526.9941	5227.1294	3762.4521	28.9068
2.842	14.2099	14.1741	9.0619	20.7174	21576.6113	5118.1812	3750.9031	28.9408
2.842	14.2099	14.1741	9.0619	20.7174	21576.6113	5118.1812	3750.9031	28.9408
2.842	14.2099	14.1741	9.0619	20.7174	21576.6113	5118.1812	3750.9031	28.9408
2.8454	14.2269	14.1916	9.1093	21.4798	21627.084	5011.998	3749.3484	28.9748
2.8454	14.2269	14.1916	9.1093	21.4798	21627.084	5011.998	3749.3484	28.9748
2.8454	14.2269	14.1916	9.1093	21.4798	21627.084	5011.998	3749.3484	28.9748
2.8488	14.2439	14.2079	9.2022	21.2979	21677.5039	4921.4097	3754.8398	29.0088
2.8488	14.2439	14.2079	9.2022	21.2979	21677.5039	4921.4097	3754.8398	29.0088
2.8488	14.2439	14.2079	9.2022	21.2979	21677.5039	4921.4097	3754.8398	29.0088
2.8488	14.2439	14.2079	9.2022	21.2979	21677.5039	4921.4097	3754.8398	29.0088
2.8522	14.2609	14.2266	9.2818	20.8732	21701.8574	4906.9731	3748.2344	29.0428
2.8522	14.2609	14.2266	9.2818	20.8732	21701.8574	4906.9731	3748.2344	29.0428
2.8522	14.2609	14.2266	9.2818	20.8732	21701.8574	4906.9731	3748.2344	29.0428
2.8556	14.2779	14.241	9.3428	20.8312	21750.9414	4925.6621	3742.6956	29.0768
2.8556	14.2779	14.241	9.3428	20.8312	21750.9414	4925.6621	3742.6956	29.0768
2.8556	14.2779	14.241	9.3428	20.8312	21750.9414	4925.6621	3742.6956	29.0768
2.8556	14.2779	14.241	9.3428	20.8312	21750.9414	4925.6621	3742.6956	29.0768
2.859	14.2949	14.2587	9.459	21.9343	21785.5664	4941.8784	3745.3843	29.1108
2.859	14.2949	14.2587	9.459	21.9343	21785.5664	4941.8784	3745.3843	29.1108
2.859	14.2949	14.2587	9.459	21.9343	21785.5664	4941.8784	3745.3843	29.1108
2.8624	14.3118	14.276	9.521	22.742	21847.1953	4938.7212	3760.3594	29.1448
2.8624	14.3118	14.276	9.521	22.742	21847.1953	4938.7212	3760.3594	29.1448
2.8624	14.3118	14.276	9.521	22.742	21847.1953	4938.7212	3760.3594	29.1448
2.8624	14.3118	14.276	9.521	22.742	21847.1953	4938.7212	3760.3594	29.1448
2.8658	14.3288	14.2918	9.5803	22.5561	21920.7813	4948.9614	3771.2761	29.1788
2.8658	14.3288	14.2918	9.5803	22.5561	21920.7813	4948.9614	3771.2761	29.1788
2.8658	14.3288	14.2918	9.5803	22.5561	21920.7813	4948.9614	3771.2761	29.1788
2.8692	14.3453	14.3102	9.6644	22.8615	21952.1406	5003.2686	3772.1531	29.2128
2.8692	14.3453	14.3102	9.6644	22.8615	21952.1406	5003.2686	3772.1531	29.2128
2.8692	14.3453	14.3102	9.6644	22.8615	21952.1406	5003.2686	3772.1531	29.2128
2.8726	14.3628	14.3274	9.7523	23.2769	21987.627	5089.7051	3765.6855	29.2468
2.8726	14.3628	14.3274	9.7523	23.2769	21987.627	5089.7051	3765.6855	29.2468
2.8726	14.3628	14.3274	9.7523	23.2769	21987.627	5089.7051	3765.6855	29.2468
2.8726	14.3628	14.3274	9.7523	23.2769	21987.627	5089.7051	3765.6855	29.2468
2.876	14.3798	14.3433	9.7744	22.9651	22023.3965	5244.8037	3775.0396	29.2808
2.876	14.3798	14.3433	9.7744	22.9651	22023.3965	5244.8037	3775.0396	29.2808
2.876	14.3798	14.3433	9.7744	22.9651	22023.3965	5244.8037	3775.0396	29.2808
2.8794	14.3968	14.3599	9.7823	23.108	22077.3691	5485.9272	3788.7771	29.3148
2.8794	14.3968	14.3599	9.7823	23.108	22077.3691	5485.9272	3788.7771	29.3148
2.8794	14.3968	14.3599	9.7823	23.108	22077.3691	5485.9272	3788.7771	29.3148
2.8794	14.3968	14.3599	9.7823	23.108	22077.3691	5485.9272	3788.7771	29.3148
2.8828	14.4138	14.3771	9.8793	23.1209	22118.8945	5786.6108	3788.3169	29.3488
2.8828	14.4138	14.3771	9.8793	23.1209	22118.8945	5786.6108	3788.3169	29.3488
2.8828	14.4138	14.3771	9.8793	23.1209	22118.8945	5786.6108	3788.3169	29.3488
2.8862	14.4308	14.3945	9.9203	22.9436	22148.9844	5929.7373	3795.6763	29.3828
2.8862	14.4308	14.3945	9.9203	22.9436	22148.9844	5929.7373	3795.6763	29.3828
2.8862	14.4308	14.3945	9.9203	22.9436	22148.9844	5929.7373	3795.6763	29.3828
2.8896	14.4477	14.4116	9.931	22.8841	22210.584	5917.0977	3816.8843	29.4168
2.8896	14.4477	14.4116	9.931	22.8841	22210.584	5917.0977	3816.8843	29.4168
2.8896	14.4477	14.4116	9.931	22.8841	22210.584	5917.0977	3816.8843	29.4168
2.8896	14.4477	14.4116	9.931	22.8841	22210.584	5917.0977	3816.8843	29.4168
2.893	14.4647	14.426	9.9503	22.4736	22270.9648	5865.3838	3841.637	29.4507
2.893	14.4647	14.426	9.9503	22.4736	22270.9648	5865.3838	3841.637	29.4507
2.893	14.4647	14.426	9.9503	22.4736	22270.9648	5865.3838	3841.637	29.4507
2.8964	14.4817	14.4443	10.0152	21.8821	22304.7188	5810.0366	3867.354	29.4847
2.8964	14.4817	14.4443	10.0152	21.8821	22304.7188	5810.0366	3867.354	29.4847
2.8964	14.4817	14.4443	10.0152	21.8821	22304.7188	5810.0366	3867.354	29.4847
2.8964	14.4817	14.4443	10.0152	21.8821	22304.7188	5810.0366	3867.354	29.4847
2.8998	14.4987	14.4614	10.1497	22.7303	22267.584	5732.105	3897.696	29.5187
2.8998	14.4987	14.4614	10.1497	22.7303	22267.584	5732.105	3897.696	29.5187
2.8998	14.4987	14.4614	10.1497	22.7303	22267.584	5732.105	3897.696	29.5187
2.9032	14.5152	14.4824	10.1343	22.7398	22313.7461	5644.5225	3903.7461	29.5527
2.9032	14.5152	14.4824	10.1343	22.7398	22313.7461	5644.5225	3903.7461	29.5527
2.9032	14.5152	14.4824	10.1343	22.7398	22313.7461	5644.5225	3903.7461	29.5527
2.9066	14.5327	14.5033	10.118	22.6478	22258.1328	5489.1206	3936.3438	29.5867
2.9066	14.5327	14.5033	10.118	22.6478	22258.1328	5489.1206	3936.3438	29.5867
2.9066	14.5327	14.5033	10.118	22.6478	22258.1328	5489.1206	3936.3438	29.5867
2.9066	14.5327	14.5033	10.118	22.6478	22258.1328	5489.1206	3936.3438	29.5867
2.91	14.5497	14.5262	10.0685	22.6581	22202.9258	5301.9834	3962.8513	29.6207
2.91	14.5497	14.5262	10.0685	22.6581	22202.9258	5301.9834	3962.8513	29.6207
2.91	14.5497	14.5262	10.0685	22.6581	22202.9258	5301.9834	3962.8513	29.6207
2.9134	14.5667	14.5531	9.9604	23.1477	22133.5547	5120.5225	3969.4661	29.6548
2.9134	14.5667	14.5531	9.9604	23.1477	22133.5547	5120.5225	3969.4661	29.6548
2.9134	14.5667	14.5531	9.9604	23.1477	22133.5547	5120.5225	3969.4661	29.6548
2.9134	14.5667	14.5531	9.9604	23.1477	22133.5547	5120.5225	3969.4661	29.6548
2.9168	14.5836	14.5662	9.789	23.4004	22143.8418	5029.3687	3945.0344	29.6887
2.9168	14.5836	14.5662	9.789	23.4004	22143.8418	5029.3687	3945.0344	29.6887
2.9168	14.5836	14.5662	9.789	23.4004	22143.8418	5029.3687	3945.0344	29.6887
2.9202	14.6006	14.5749	9.7632	23.1075	22135.041	4972.9678	3949.217	29.7227
2.9202	14.6006	14.5749	9.7632	23.1075	22135.041	4972.9678	3949.217	29.7227
2.9202	14.6006	14.5749	9.7632	23.1075	22135.041	4972.9678	3949.217	29.7227
2.9236	14.6176	14.5918	9.7367	23.2337	22043.6133	4867.9536	3960.9683	29.7567
2.9236	14.6176	14.5918	9.7367	23.2337	22043.6133	4867.9536	3960.9683	29.7567
2.9236	14.6176	14.5918	9.7367	23.2337	22043.6133	4867.9536	3960.9683	29.7567
2.9236	14.6176	14.5918	9.7367	23.2337	22043.6133	4867.9536	3960.9683	29.7567
2.927	14.6346	14.602	9.6782	22.8787	22028.7695	4670.834	3966.6448	29.7907
2.927	14.6346	14.602	9.6782	22.8787	22028.7695	4670.834	3966.6448	29.7907
2.927	14.6346	14.602	9.6782	22.8787	22028.7695	4670.834	3966.6448	29.7907
2.9304	14.6516	14.6116	9.7004	22.5942	21988.9023	4381.2612	3970.9199	29.8247
2.9304	14.6516	14.6116	9.7004	22.5942	21988.9023	4381.2612	3970.9199	29.8247
2.9304	14.6516	14.6116	9.7004	22.5942	21988.9023	4381.2612	3970.9199	29.8247
2.9304	14.6516	14.6116	9.7004	22.5942	21988.9023	4381.2612	3970.9199	29.8247
2.9338	14.6686	14.6287	9.6977	22.8357	21950.6152	4028.8274	3973.4182	29.8587
2.9338	14.6686	14.6287	9.6977	22.8357	21950.6152	4028.8274	3973.4182	29.8587
2.9338	14.6686	14.6287	9.6977	22.8357	21950.6152	4028.8274	3973.4182	29.8587
2.9372	14.6851	14.6446	9.7092	22.3955	21900.252	3620.4124	3976.7612	29.8927
2.9372	14.6851	14.6446	9.7092	22.3955	21900.252	3620.4124	3976.7612	29.8927
2.9372	14.6851	14.6446	9.7092	22.3955	21900.252	3620.4124	3976.7612	29.8927
2.9372	14.6851	14.6446	9.7092	22.3955	21900.252	3620.4124	3976.7612	29.8927
2.9406	14.7026	14.6641	9.6787	22.6599	21881.7891	3205.9766	3983.1221	29.9267
2.9406	14.7026	14.6641	9.6787	22.6599	21881.7891	3205.9766	3983.1221	29.9267
2.9406	14.7026	14.6641	9.6787	22.6599	21881.7891	3205.9766	3983.1221	29.9267
2.944	14.7195	14.6811	9.6722	22.2884	21858.1992	2823.6401	3966.6836	29.9607
2.944	14.7195	14.6811	9.6722	22.2884	21858.1992	2823.6401	3966.6836	29.9607
2.944	14.7195	14.6811	9.6722	22.2884	21858.1992	2823.6401	3966.6836	29.9607
2.9474	14.7365	14.7035	9.6299	21.829	21838.2598	2369.9409	3958.2144	29.9947
2.9474	14.7365	14.7035	9.6299	21.829	21838.2598	2369.9409	3958.2144	29.9947
2.9474	14.7365	14.7035	9.6299	21.829	21838.2598	2369.9409	3958.2144	29.9947
2.9474	14.7365	14.7035	9.6299	21.829	21838.2598	2369.9409	3958.2144	29.9947
2.9508	14.7535	14.7132	9.5902	21.7291	21853.6738	1835.6532	3963.1055	30.0287
2.9508	14.7535	14.7132	9.5902	21.7291	21853.6738	1835.6532	3963.1055	30.0287
2.9508	14.7535	14.7132	9.5902	21.7291	21853.6738	1835.6532	3963.1055	30.0287
2.9542	14.7705	14.7333	9.5767	21.4848	21859.791	1246.995	3980.531	30.0627
2.9542	14.7705	14.7333	9.5767	21.4848	21859.791	1246.995	3980.531	30.0627
2.9542	14.7705	14.7333	9.5767	21.4848	21859.791	1246.995	3980.531	30.0627
2.9542	14.7705	14.7333	9.5767	21.4848	21859.791	1246.995	3980.531	30.0627
2.9576	14.7875	14.749	9.5173	21.1383	21909.2363	677.851	3958.166	30.0967
2.9576	14.7875	14.749	9.5173	21.1383	21909.2363	677.851	3958.166	30.0967
2.9576	14.7875	14.749	9.5173	21.1383	21909.2363	677.851	3958.166	30.0967
2.961	14.8045	14.7709	9.4997	20.5567	21909.5859	36.3866	3962.417	30.1307
2.961	14.8045	14.7709	9.4997	20.5567	21909.5859	36.3866	3962.417	30.1307
2.961	14.8045	14.7709	9.4997	20.5567	21909.5859	36.3866	3962.417	30.1307
2.9644	14.8215	14.7907	9.4252	20.1691	21915.3965	-718.9383	3966.1919	30.1647
2.9644	14.8215	14.7907	9.4252	20.1691	21915.3965	-718.9383	3966.1919	30.1647
2.9644	14.8215	14.7907	9.4252	20.1691	21915.3965	-718.9383	3966.1919	30.1647
2.9644	14.8215	14.7907	9.4252	20.1691	21915.3965	-718.9383	3966.1919	30.1647
2.9678	14.8385	14.8125	9.3159	20.5307	21916.623	-1583.0054	3973.4746	30.1987
2.9678	14.8385	14.8125	9.3159	20.5307	21916.623	-1583.0054	3973.4746	30.1987
2.9678	14.8385	14.8125	9.3159	20.5307	21916.623	-1583.0054	3973.4746	30.1987
2.9713	14.8554	14.8285	9.2329	20.3689	21934.2734	-2414.5732	3957.8728	30.2337
2.9713	14.8554	14.8285	9.2329	20.3689	21934.2734	-2414.5732	3957.8728	30.2337
2.9713	14.8554	14.8285	9.2329	20.3689	21934.2734	-2414.5732	3957.8728	30.2337
2.9713	14.8554	14.8285	9.2329	20.3689	21934.2734	-2414.5732	3957.8728	30.2337
2.9747	14.8729	14.8412	9.1768	20.4804	21977.1328	-3088.8723	3934.0286	30.2677
2.9747	14.8729	14.8412	9.1768	20.4804	21977.1328	-3088.8723	3934.0286	30.2677
2.9747	14.8729	14.8412	9.1768	20.4804	21977.1328	-3088.8723	3934.0286	30.2677
2.9781	14.8899	14.8572	9.1396	20.3598	21977.3281	-3791.728	3915.4116	30.3017
2.9781	14.8899	14.8572	9.1396	20.3598	21977.3281	-3791.728	3915.4116	30.3017
2.9781	14.8899	14.8572	9.1396	20.3598	21977.3281	-3791.728	3915.4116	30.3017
2.9815	14.9069	14.8696	9.0982	20.1592	21967.6816	-4567.959	3920.2842	30.3357
2.9815	14.9069	14.8696	9.0982	20.1592	21967.6816	-4567.959	3920.2842	30.3357
2.9815	14.9069	14.8696	9.0982	20.1592	21967.6816	-4567.959	3920.2842	30.3357
2.9815	14.9069	14.8696	9.0982	20.1592	21967.6816	-4567.959	3920.2842	30.3357
2.9849	14.9239	14.8843	9.0697	20.2006	21971.5801	-5305.2104	3917.157	30.3697
2.9849	14.9239	14.8843	9.0697	20.2006	21971.5801	-5305.2104	3917.157	30.3697
2.9849	14.9239	14.8843	9.0697	20.2006	21971.5801	-5305.2104	3917.157	30.3697
2.9883	14.9409	14.9011	9.0678	20.6043	22025.5566	-5940.6162	3906.7937	30.4037
2.9883	14.9409	14.9011	9.0678	20.6043	22025.5566	-5940.6162	3906.7937	30.4037
2.9883	14.9409	14.9011	9.0678	20.6043	22025.5566	-5940.6162	3906.7937	30.4037
2.9883	14.9409	14.9011	9.0678	20.6043	22025.5566	-5940.6162	3906.7937	30.4037
2.9917	14.9579	14.9212	9.0744	20.8266	22094.0645	-6437.8652	3906.634	30.4377
2.9917	14.9579	14.9212	9.0744	20.8266	22094.0645	-6437.8652	3906.634	30.4377
2.9917	14.9579	14.9212	9.0744	20.8266	22094.0645	-6437.8652	3906.634	30.4377
2.9951	14.9749	14.9413	9.0784	20.6083	22115.0938	-6759.6616	3908.3794	30.4717
2.9951	14.9749	14.9413	9.0784	20.6083	22115.0938	-6759.6616	3908.3794	30.4717
2.9951	14.9749	14.9413	9.0784	20.6083	22115.0938	-6759.6616	3908.3794	30.4717
