# Supplementary material for: Electrophoretic-deposited MXene titanium coatings in regulating bacteria and cell response for peri-implantitis
Source: Front Chem. 2022 Sep 29;10:991481. doi: 10.3389/fchem.2022.991481 (PMC9558740; doi:10.3389/fchem.2022.991481)
Supplement: Supplementary file 2 [file DataSheet4.ZIP › Surface characterization data/Nano scratch experiment/M50.TXT]

Scratch test parameters
Linear Scratch
Type :	Progressive
Begin Load (N) :	0.01
End Load (N) :	15
Loading rate (N/min) :	29.98
Scanning load (N) :	0.01
Speed (mm/min) :	6
Length (mm) :	3
Position X (mm) :	44.755
Position Y (mm) :	109.228
Position Z (mm) :	8.995
AESensitivity :	9
Acquisition Rate :	30.0 [Hz]

Indenter
Type :	Rockwell
Serial number :	100
Material :	Diamond
Radius (�m) :	100

Critical loads (N)
Lc	Optical	Ft	AE	Pd
1	5.63	 	 	 
2	 	 	 	 
3	 	 	 	 
4	 	 	 	 
5	 	 	 	 

Date :	12/1/2021
Hour :	4:11:26 PM

Measured values
X (mm)	Fn (N)	Measured Fn (N)	Ft (N)	AE (%)	Pd (nm)	Rd (nm)	Profile (nm)	Time (sec)
0.0034	0.0264	0.0095	-0.0012	4.0803	22.8787	291.6525	-7.3459	0.5549
0.0034	0.0264	0.0095	-0.0012	4.0803	22.8787	291.6525	-7.3459	0.5549
0.0034	0.0264	0.0095	-0.0012	4.0803	22.8787	291.6525	-7.3459	0.5549
0.0034	0.0264	0.0095	-0.0012	4.0803	22.8787	291.6525	-7.3459	0.5549
0.0068	0.0434	0.0106	-0.0028	4.0858	21.0665	285.4164	-0.9304	0.5889
0.0068	0.0434	0.0106	-0.0028	4.0858	21.0665	285.4164	-0.9304	0.5889
0.0068	0.0434	0.0106	-0.0028	4.0858	21.0665	285.4164	-0.9304	0.5889
0.0102	0.0604	0.0169	0.0024	4.0862	76.5526	282.9256	-12.0436	0.6229
0.0102	0.0604	0.0169	0.0024	4.0862	76.5526	282.9256	-12.0436	0.6229
0.0102	0.0604	0.0169	0.0024	4.0862	76.5526	282.9256	-12.0436	0.6229
0.0102	0.0604	0.0169	0.0024	4.0862	76.5526	282.9256	-12.0436	0.6229
0.0136	0.0774	0.0353	0.0106	4.0884	268.3535	274.1263	-12.1006	0.6569
0.0136	0.0774	0.0353	0.0106	4.0884	268.3535	274.1263	-12.1006	0.6569
0.0136	0.0774	0.0353	0.0106	4.0884	268.3535	274.1263	-12.1006	0.6569
0.017	0.0944	0.0543	0.006	4.0914	558.3344	258.3596	-6.8344	0.6909
0.017	0.0944	0.0543	0.006	4.0914	558.3344	258.3596	-6.8344	0.6909
0.017	0.0944	0.0543	0.006	4.0914	558.3344	258.3596	-6.8344	0.6909
0.017	0.0944	0.0543	0.006	4.0914	558.3344	258.3596	-6.8344	0.6909
0.0204	0.1114	0.0715	0.0146	4.0868	820.4665	249.6353	12.8989	0.7249
0.0204	0.1114	0.0715	0.0146	4.0868	820.4665	249.6353	12.8989	0.7249
0.0204	0.1114	0.0715	0.0146	4.0868	820.4665	249.6353	12.8989	0.7249
0.0238	0.1283	0.0873	0.0183	4.0801	986.342	239.6193	19.238	0.7589
0.0238	0.1283	0.0873	0.0183	4.0801	986.342	239.6193	19.238	0.7589
0.0238	0.1283	0.0873	0.0183	4.0801	986.342	239.6193	19.238	0.7589
0.0273	0.1453	0.1064	0.0181	4.0737	1234.1877	253.0743	13.8491	0.7939
0.0273	0.1453	0.1064	0.0181	4.0737	1234.1877	253.0743	13.8491	0.7939
0.0273	0.1453	0.1064	0.0181	4.0737	1234.1877	253.0743	13.8491	0.7939
0.0273	0.1453	0.1064	0.0181	4.0737	1234.1877	253.0743	13.8491	0.7939
0.0307	0.1628	0.1251	0.0216	4.0774	1441.5765	242.776	18.55	0.8278
0.0307	0.1628	0.1251	0.0216	4.0774	1441.5765	242.776	18.55	0.8278
0.0307	0.1628	0.1251	0.0216	4.0774	1441.5765	242.776	18.55	0.8278
0.0341	0.1798	0.1416	0.0272	4.0747	1604.1539	217.4701	32.8868	0.8618
0.0341	0.1798	0.1416	0.0272	4.0747	1604.1539	217.4701	32.8868	0.8618
0.0341	0.1798	0.1416	0.0272	4.0747	1604.1539	217.4701	32.8868	0.8618
0.0341	0.1798	0.1416	0.0272	4.0747	1604.1539	217.4701	32.8868	0.8618
0.0375	0.1968	0.1576	0.0303	4.074	1788.5806	222.9678	43.6836	0.8958
0.0375	0.1968	0.1576	0.0303	4.074	1788.5806	222.9678	43.6836	0.8958
0.0375	0.1968	0.1576	0.0303	4.074	1788.5806	222.9678	43.6836	0.8958
0.0409	0.2138	0.1751	0.0306	4.0728	1959.8494	200.5822	63.5723	0.9299
0.0409	0.2138	0.1751	0.0306	4.0728	1959.8494	200.5822	63.5723	0.9299
0.0409	0.2138	0.1751	0.0306	4.0728	1959.8494	200.5822	63.5723	0.9299
0.0443	0.2308	0.1924	0.0338	4.0666	2188.0752	202.3304	73.4077	0.9638
0.0443	0.2308	0.1924	0.0338	4.0666	2188.0752	202.3304	73.4077	0.9638
0.0443	0.2308	0.1924	0.0338	4.0666	2188.0752	202.3304	73.4077	0.9638
0.0443	0.2308	0.1924	0.0338	4.0666	2188.0752	202.3304	73.4077	0.9638
0.0477	0.2478	0.2091	0.0158	4.0693	2390.2417	162.1034	102.8525	0.9978
0.0477	0.2478	0.2091	0.0158	4.0693	2390.2417	162.1034	102.8525	0.9978
0.0477	0.2478	0.2091	0.0158	4.0693	2390.2417	162.1034	102.8525	0.9978
0.0511	0.2647	0.2266	0.0203	4.0623	2619.5364	147.6553	121.0584	1.0318
0.0511	0.2647	0.2266	0.0203	4.0623	2619.5364	147.6553	121.0584	1.0318
0.0511	0.2647	0.2266	0.0203	4.0623	2619.5364	147.6553	121.0584	1.0318
0.0511	0.2647	0.2266	0.0203	4.0623	2619.5364	147.6553	121.0584	1.0318
0.0545	0.2817	0.2422	0.0444	4.0664	2775.1528	122.2175	163.5879	1.0658
0.0545	0.2817	0.2422	0.0444	4.0664	2775.1528	122.2175	163.5879	1.0658
0.0545	0.2817	0.2422	0.0444	4.0664	2775.1528	122.2175	163.5879	1.0658
0.0579	0.2987	0.2597	0.052	4.0677	2938.2449	101.9065	190.0403	1.0999
0.0579	0.2987	0.2597	0.052	4.0677	2938.2449	101.9065	190.0403	1.0999
0.0579	0.2987	0.2597	0.052	4.0677	2938.2449	101.9065	190.0403	1.0999
0.0613	0.3152	0.2763	0.0584	4.0647	3098.9419	70.7097	242.7666	1.1338
0.0613	0.3152	0.2763	0.0584	4.0647	3098.9419	70.7097	242.7666	1.1338
0.0613	0.3152	0.2763	0.0584	4.0647	3098.9419	70.7097	242.7666	1.1338
0.0613	0.3152	0.2763	0.0584	4.0647	3098.9419	70.7097	242.7666	1.1338
0.0647	0.3327	0.2933	0.0607	4.0671	3264.9727	49.2742	278.1357	1.1678
0.0647	0.3327	0.2933	0.0607	4.0671	3264.9727	49.2742	278.1357	1.1678
0.0647	0.3327	0.2933	0.0607	4.0671	3264.9727	49.2742	278.1357	1.1678
0.0681	0.3497	0.3108	0.0667	4.062	3435.9399	12.8758	326.4361	1.2018
0.0681	0.3497	0.3108	0.0667	4.062	3435.9399	12.8758	326.4361	1.2018
0.0681	0.3497	0.3108	0.0667	4.062	3435.9399	12.8758	326.4361	1.2018
0.0681	0.3497	0.3108	0.0667	4.062	3435.9399	12.8758	326.4361	1.2018
0.0715	0.3667	0.328	0.0732	4.0682	3572.6494	7.3614	393.6125	1.2358
0.0715	0.3667	0.328	0.0732	4.0682	3572.6494	7.3614	393.6125	1.2358
0.0715	0.3667	0.328	0.0732	4.0682	3572.6494	7.3614	393.6125	1.2358
0.0749	0.3837	0.3447	0.0672	4.0681	3726.9441	47.0951	436.7164	1.2698
0.0749	0.3837	0.3447	0.0672	4.0681	3726.9441	47.0951	436.7164	1.2698
0.0749	0.3837	0.3447	0.0672	4.0681	3726.9441	47.0951	436.7164	1.2698
0.0783	0.4006	0.362	0.0749	4.0683	3936.3621	97.1054	438.7929	1.3038
0.0783	0.4006	0.362	0.0749	4.0683	3936.3621	97.1054	438.7929	1.3038
0.0783	0.4006	0.362	0.0749	4.0683	3936.3621	97.1054	438.7929	1.3038
0.0783	0.4006	0.362	0.0749	4.0683	3936.3621	97.1054	438.7929	1.3038
0.0817	0.4176	0.3793	0.0787	4.0598	4123.0615	130.7631	440.0932	1.3378
0.0817	0.4176	0.3793	0.0787	4.0598	4123.0615	130.7631	440.0932	1.3378
0.0817	0.4176	0.3793	0.0787	4.0598	4123.0615	130.7631	440.0932	1.3378
0.0851	0.4346	0.3952	0.0813	4.0615	4312.334	115.1155	462.5674	1.3718
0.0851	0.4346	0.3952	0.0813	4.0615	4312.334	115.1155	462.5674	1.3718
0.0851	0.4346	0.3952	0.0813	4.0615	4312.334	115.1155	462.5674	1.3718
0.0851	0.4346	0.3952	0.0813	4.0615	4312.334	115.1155	462.5674	1.3718
0.0885	0.4516	0.4138	0.0866	4.0638	4533.2876	99.1893	474.4133	1.4058
0.0885	0.4516	0.4138	0.0866	4.0638	4533.2876	99.1893	474.4133	1.4058
0.0885	0.4516	0.4138	0.0866	4.0638	4533.2876	99.1893	474.4133	1.4058
0.0919	0.4686	0.4313	0.0927	4.0663	4719.5688	84.1594	483.408	1.4398
0.0919	0.4686	0.4313	0.0927	4.0663	4719.5688	84.1594	483.408	1.4398
0.0919	0.4686	0.4313	0.0927	4.0663	4719.5688	84.1594	483.408	1.4398
0.0919	0.4686	0.4313	0.0927	4.0663	4719.5688	84.1594	483.408	1.4398
0.0953	0.4851	0.4481	0.0984	4.0706	4888.9443	84.6412	477.3781	1.4738
0.0953	0.4851	0.4481	0.0984	4.0706	4888.9443	84.6412	477.3781	1.4738
0.0953	0.4851	0.4481	0.0984	4.0706	4888.9443	84.6412	477.3781	1.4738
0.0987	0.5026	0.4653	0.1055	4.0758	5038.8516	95.4856	468.0267	1.5078
0.0987	0.5026	0.4653	0.1055	4.0758	5038.8516	95.4856	468.0267	1.5078
0.0987	0.5026	0.4653	0.1055	4.0758	5038.8516	95.4856	468.0267	1.5078
0.1021	0.5196	0.4824	0.1054	4.0783	5178.1128	99.2048	451.535	1.5418
0.1021	0.5196	0.4824	0.1054	4.0783	5178.1128	99.2048	451.535	1.5418
0.1021	0.5196	0.4824	0.1054	4.0783	5178.1128	99.2048	451.535	1.5418
0.1021	0.5196	0.4824	0.1054	4.0783	5178.1128	99.2048	451.535	1.5418
0.1055	0.5365	0.4992	0.1063	4.0804	5304.1299	81.4554	459.4555	1.5758
0.1055	0.5365	0.4992	0.1063	4.0804	5304.1299	81.4554	459.4555	1.5758
0.1055	0.5365	0.4992	0.1063	4.0804	5304.1299	81.4554	459.4555	1.5758
0.1089	0.5535	0.5162	0.1093	4.0839	5464.292	58.3541	464.5228	1.6098
0.1089	0.5535	0.5162	0.1093	4.0839	5464.292	58.3541	464.5228	1.6098
0.1089	0.5535	0.5162	0.1093	4.0839	5464.292	58.3541	464.5228	1.6098
0.1089	0.5535	0.5162	0.1093	4.0839	5464.292	58.3541	464.5228	1.6098
0.1123	0.5705	0.5331	0.1084	4.0797	5633.4336	57.8308	455.5629	1.6438
0.1123	0.5705	0.5331	0.1084	4.0797	5633.4336	57.8308	455.5629	1.6438
0.1123	0.5705	0.5331	0.1084	4.0797	5633.4336	57.8308	455.5629	1.6438
0.1157	0.5875	0.5498	0.1089	4.0807	5799.9946	73.5334	446.3535	1.6778
0.1157	0.5875	0.5498	0.1089	4.0807	5799.9946	73.5334	446.3535	1.6778
0.1157	0.5875	0.5498	0.1089	4.0807	5799.9946	73.5334	446.3535	1.6778
0.1191	0.6045	0.567	0.1113	4.0856	5941.5547	55.8425	464.8544	1.7118
0.1191	0.6045	0.567	0.1113	4.0856	5941.5547	55.8425	464.8544	1.7118
0.1191	0.6045	0.567	0.1113	4.0856	5941.5547	55.8425	464.8544	1.7118
0.1191	0.6045	0.567	0.1113	4.0856	5941.5547	55.8425	464.8544	1.7118
0.1225	0.6215	0.5849	0.1096	4.0922	6093.7163	41.5286	464.426	1.7458
0.1225	0.6215	0.5849	0.1096	4.0922	6093.7163	41.5286	464.426	1.7458
0.1225	0.6215	0.5849	0.1096	4.0922	6093.7163	41.5286	464.426	1.7458
0.1259	0.6385	0.6005	0.1092	4.0868	6267.0435	35.1507	456.4114	1.7798
0.1259	0.6385	0.6005	0.1092	4.0868	6267.0435	35.1507	456.4114	1.7798
0.1259	0.6385	0.6005	0.1092	4.0868	6267.0435	35.1507	456.4114	1.7798
0.1259	0.6385	0.6005	0.1092	4.0868	6267.0435	35.1507	456.4114	1.7798
0.1294	0.6555	0.6183	0.1189	4.0848	6425.2949	58.0366	447.9308	1.8148
0.1294	0.6555	0.6183	0.1189	4.0848	6425.2949	58.0366	447.9308	1.8148
0.1294	0.6555	0.6183	0.1189	4.0848	6425.2949	58.0366	447.9308	1.8148
0.1328	0.6729	0.6344	0.1285	4.0803	6615.3877	87.6753	427.3894	1.8488
0.1328	0.6729	0.6344	0.1285	4.0803	6615.3877	87.6753	427.3894	1.8488
0.1328	0.6729	0.6344	0.1285	4.0803	6615.3877	87.6753	427.3894	1.8488
0.1362	0.6899	0.6521	0.1292	4.0843	6789.0747	106.3395	424.1183	1.8828
0.1362	0.6899	0.6521	0.1292	4.0843	6789.0747	106.3395	424.1183	1.8828
0.1362	0.6899	0.6521	0.1292	4.0843	6789.0747	106.3395	424.1183	1.8828
0.1362	0.6899	0.6521	0.1292	4.0843	6789.0747	106.3395	424.1183	1.8828
0.1396	0.7069	0.6693	0.1276	4.0845	6928.2378	67.5859	453.2294	1.9168
0.1396	0.7069	0.6693	0.1276	4.0845	6928.2378	67.5859	453.2294	1.9168
0.1396	0.7069	0.6693	0.1276	4.0845	6928.2378	67.5859	453.2294	1.9168
0.143	0.7239	0.6853	0.1252	4.0836	7105.1904	68.2281	466.2068	1.9508
0.143	0.7239	0.6853	0.1252	4.0836	7105.1904	68.2281	466.2068	1.9508
0.143	0.7239	0.6853	0.1252	4.0836	7105.1904	68.2281	466.2068	1.9508
0.143	0.7239	0.6853	0.1252	4.0836	7105.1904	68.2281	466.2068	1.9508
0.1464	0.7409	0.7036	0.1284	4.09	7273.4731	84.4481	466.4578	1.9848
0.1464	0.7409	0.7036	0.1284	4.09	7273.4731	84.4481	466.4578	1.9848
0.1464	0.7409	0.7036	0.1284	4.09	7273.4731	84.4481	466.4578	1.9848
0.1498	0.7579	0.7203	0.1389	4.0888	7361.7539	56.552	493.3377	2.0188
0.1498	0.7579	0.7203	0.1389	4.0888	7361.7539	56.552	493.3377	2.0188
0.1498	0.7579	0.7203	0.1389	4.0888	7361.7539	56.552	493.3377	2.0188
0.1532	0.7749	0.7393	0.1447	4.0836	7451.6943	65.9325	490.4986	2.0528
0.1532	0.7749	0.7393	0.1447	4.0836	7451.6943	65.9325	490.4986	2.0528
0.1532	0.7749	0.7393	0.1447	4.0836	7451.6943	65.9325	490.4986	2.0528
0.1532	0.7749	0.7393	0.1447	4.0836	7451.6943	65.9325	490.4986	2.0528
0.1566	0.7919	0.7559	0.1483	4.0804	7512.5386	56.7695	505.7215	2.0868
0.1566	0.7919	0.7559	0.1483	4.0804	7512.5386	56.7695	505.7215	2.0868
0.1566	0.7919	0.7559	0.1483	4.0804	7512.5386	56.7695	505.7215	2.0868
0.16	0.8088	0.7731	0.1466	4.0796	7559.5879	67.9054	508.6564	2.1208
0.16	0.8088	0.7731	0.1466	4.0796	7559.5879	67.9054	508.6564	2.1208
0.16	0.8088	0.7731	0.1466	4.0796	7559.5879	67.9054	508.6564	2.1208
0.16	0.8088	0.7731	0.1466	4.0796	7559.5879	67.9054	508.6564	2.1208
0.1634	0.8254	0.79	0.1553	4.08	7631.9985	92.3307	502.5502	2.1548
0.1634	0.8254	0.79	0.1553	4.08	7631.9985	92.3307	502.5502	2.1548
0.1634	0.8254	0.79	0.1553	4.08	7631.9985	92.3307	502.5502	2.1548
0.1668	0.8428	0.8053	0.1614	4.0826	7675.8975	130.2776	505.6923	2.1888
0.1668	0.8428	0.8053	0.1614	4.0826	7675.8975	130.2776	505.6923	2.1888
0.1668	0.8428	0.8053	0.1614	4.0826	7675.8975	130.2776	505.6923	2.1888
0.1668	0.8428	0.8053	0.1614	4.0826	7675.8975	130.2776	505.6923	2.1888
0.1702	0.8598	0.8245	0.1613	4.0847	7722.8086	165.162	520.3494	2.2227
0.1702	0.8598	0.8245	0.1613	4.0847	7722.8086	165.162	520.3494	2.2227
0.1702	0.8598	0.8245	0.1613	4.0847	7722.8086	165.162	520.3494	2.2227
0.1736	0.8768	0.8411	0.1687	4.0847	7792.4297	217.8629	502.1985	2.2568
0.1736	0.8768	0.8411	0.1687	4.0847	7792.4297	217.8629	502.1985	2.2568
0.1736	0.8768	0.8411	0.1687	4.0847	7792.4297	217.8629	502.1985	2.2568
0.177	0.8938	0.8582	0.171	4.0853	7853.4058	249.3728	495.6764	2.2907
0.177	0.8938	0.8582	0.171	4.0853	7853.4058	249.3728	495.6764	2.2907
0.177	0.8938	0.8582	0.171	4.0853	7853.4058	249.3728	495.6764	2.2907
0.177	0.8938	0.8582	0.171	4.0853	7853.4058	249.3728	495.6764	2.2907
0.1804	0.9108	0.8761	0.1786	4.0831	7906.6738	262.773	499.403	2.3247
0.1804	0.9108	0.8761	0.1786	4.0831	7906.6738	262.773	499.403	2.3247
0.1804	0.9108	0.8761	0.1786	4.0831	7906.6738	262.773	499.403	2.3247
0.1838	0.9278	0.8927	0.1844	4.0812	7963.0171	286.6822	498.0358	2.3588
0.1838	0.9278	0.8927	0.1844	4.0812	7963.0171	286.6822	498.0358	2.3588
0.1838	0.9278	0.8927	0.1844	4.0812	7963.0171	286.6822	498.0358	2.3588
0.1838	0.9278	0.8927	0.1844	4.0812	7963.0171	286.6822	498.0358	2.3588
0.1872	0.9448	0.9115	0.1886	4.0849	8015.3188	297.7478	499.6955	2.3928
0.1872	0.9448	0.9115	0.1886	4.0849	8015.3188	297.7478	499.6955	2.3928
0.1872	0.9448	0.9115	0.1886	4.0849	8015.3188	297.7478	499.6955	2.3928
0.1906	0.9617	0.9279	0.1904	4.0815	8045.0571	311.0935	478.8646	2.4267
0.1906	0.9617	0.9279	0.1904	4.0815	8045.0571	311.0935	478.8646	2.4267
0.1906	0.9617	0.9279	0.1904	4.0815	8045.0571	311.0935	478.8646	2.4267
0.194	0.9787	0.9436	0.2001	4.0805	8124.229	354.8452	432.082	2.4607
0.194	0.9787	0.9436	0.2001	4.0805	8124.229	354.8452	432.082	2.4607
0.194	0.9787	0.9436	0.2001	4.0805	8124.229	354.8452	432.082	2.4607
0.194	0.9787	0.9436	0.2001	4.0805	8124.229	354.8452	432.082	2.4607
0.1974	0.9952	0.9622	0.2027	4.0833	8190.4668	399.6368	385.6608	2.4947
0.1974	0.9952	0.9622	0.2027	4.0833	8190.4668	399.6368	385.6608	2.4947
0.1974	0.9952	0.9622	0.2027	4.0833	8190.4668	399.6368	385.6608	2.4947
0.2008	1.0127	0.9786	0.2029	4.0821	8215.9287	435.986	366.0155	2.5287
0.2008	1.0127	0.9786	0.2029	4.0821	8215.9287	435.986	366.0155	2.5287
0.2008	1.0127	0.9786	0.2029	4.0821	8215.9287	435.986	366.0155	2.5287
0.2008	1.0127	0.9786	0.2029	4.0821	8215.9287	435.986	366.0155	2.5287
0.2042	1.0297	0.9963	0.2013	4.0879	8179.6177	400.4106	395.829	2.5627
0.2042	1.0297	0.9963	0.2013	4.0879	8179.6177	400.4106	395.829	2.5627
0.2042	1.0297	0.9963	0.2013	4.0879	8179.6177	400.4106	395.829	2.5627
0.2076	1.0467	1.0126	0.1986	4.0843	8185.8926	387.7659	413.6867	2.5967
0.2076	1.0467	1.0126	0.1986	4.0843	8185.8926	387.7659	413.6867	2.5967
0.2076	1.0467	1.0126	0.1986	4.0843	8185.8926	387.7659	413.6867	2.5967
0.211	1.0637	1.0314	0.1964	4.082	8220.0869	398.807	416.349	2.6307
0.211	1.0637	1.0314	0.1964	4.082	8220.0869	398.807	416.349	2.6307
0.211	1.0637	1.0314	0.1964	4.082	8220.0869	398.807	416.349	2.6307
0.211	1.0637	1.0314	0.1964	4.082	8220.0869	398.807	416.349	2.6307
0.2144	1.0806	1.0462	0.1988	4.0858	8246.8027	396.0595	408.5945	2.6647
0.2144	1.0806	1.0462	0.1988	4.0858	8246.8027	396.0595	408.5945	2.6647
0.2144	1.0806	1.0462	0.1988	4.0858	8246.8027	396.0595	408.5945	2.6647
0.2178	1.0976	1.0625	0.2004	4.0879	8300.3428	413.9649	406.4003	2.6987
0.2178	1.0976	1.0625	0.2004	4.0879	8300.3428	413.9649	406.4003	2.6987
0.2178	1.0976	1.0625	0.2004	4.0879	8300.3428	413.9649	406.4003	2.6987
0.2178	1.0976	1.0625	0.2004	4.0879	8300.3428	413.9649	406.4003	2.6987
0.2222	1.1146	1.0779	0.2018	4.0873	8332.9678	437.6056	412.1111	2.7427
0.2222	1.1146	1.0779	0.2018	4.0873	8332.9678	437.6056	412.1111	2.7427
0.2222	1.1146	1.0779	0.2018	4.0873	8332.9678	437.6056	412.1111	2.7427
0.2256	1.1366	1.1006	0.2014	4.0863	8361.2119	445.2177	432.8158	2.7767
0.2256	1.1366	1.1006	0.2014	4.0863	8361.2119	445.2177	432.8158	2.7767
0.2256	1.1366	1.1006	0.2014	4.0863	8361.2119	445.2177	432.8158	2.7767
0.229	1.1536	1.1189	0.1947	4.0834	8391.7861	449.1556	450.5956	2.8107
0.229	1.1536	1.1189	0.1947	4.0834	8391.7861	449.1556	450.5956	2.8107
0.229	1.1536	1.1189	0.1947	4.0834	8391.7861	449.1556	450.5956	2.8107
0.229	1.1536	1.1189	0.1947	4.0834	8391.7861	449.1556	450.5956	2.8107
0.2324	1.1706	1.1362	0.1897	4.0812	8426.1055	466.8138	466.7941	2.8447
0.2324	1.1706	1.1362	0.1897	4.0812	8426.1055	466.8138	466.7941	2.8447
0.2324	1.1706	1.1362	0.1897	4.0812	8426.1055	466.8138	466.7941	2.8447
0.2358	1.1876	1.1513	0.2065	4.0792	8455.2275	464.4438	493.4	2.8787
0.2358	1.1876	1.1513	0.2065	4.0792	8455.2275	464.4438	493.4	2.8787
0.2358	1.1876	1.1513	0.2065	4.0792	8455.2275	464.4438	493.4	2.8787
0.2358	1.1876	1.1513	0.2065	4.0792	8455.2275	464.4438	493.4	2.8787
0.2392	1.2046	1.1698	0.2052	4.0748	8474.082	460.3077	510.0102	2.9127
0.2392	1.2046	1.1698	0.2052	4.0748	8474.082	460.3077	510.0102	2.9127
0.2392	1.2046	1.1698	0.2052	4.0748	8474.082	460.3077	510.0102	2.9127
0.2426	1.2215	1.1863	0.2102	4.0806	8509.833	459.5785	528.9741	2.9467
0.2426	1.2215	1.1863	0.2102	4.0806	8509.833	459.5785	528.9741	2.9467
0.2426	1.2215	1.1863	0.2102	4.0806	8509.833	459.5785	528.9741	2.9467
0.2426	1.2215	1.1863	0.2102	4.0806	8509.833	459.5785	528.9741	2.9467
0.246	1.2385	1.2008	0.2163	4.0742	8527.708	447.3963	558.9313	2.9807
0.246	1.2385	1.2008	0.2163	4.0742	8527.708	447.3963	558.9313	2.9807
0.246	1.2385	1.2008	0.2163	4.0742	8527.708	447.3963	558.9313	2.9807
0.2494	1.255	1.2192	0.223	4.0734	8581.3691	480.1938	552.1747	3.0147
0.2494	1.255	1.2192	0.223	4.0734	8581.3691	480.1938	552.1747	3.0147
0.2494	1.255	1.2192	0.223	4.0734	8581.3691	480.1938	552.1747	3.0147
0.2528	1.2725	1.2387	0.2238	4.069	8629.1006	505.8782	549.0737	3.0487
0.2528	1.2725	1.2387	0.2238	4.069	8629.1006	505.8782	549.0737	3.0487
0.2528	1.2725	1.2387	0.2238	4.069	8629.1006	505.8782	549.0737	3.0487
0.2528	1.2725	1.2387	0.2238	4.069	8629.1006	505.8782	549.0737	3.0487
0.2562	1.2895	1.2552	0.2301	4.073	8649.1387	500.1361	562.9774	3.0827
0.2562	1.2895	1.2552	0.2301	4.073	8649.1387	500.1361	562.9774	3.0827
0.2562	1.2895	1.2552	0.2301	4.073	8649.1387	500.1361	562.9774	3.0827
0.2596	1.3065	1.271	0.2345	4.076	8659.6904	498.4318	581.8016	3.1167
0.2596	1.3065	1.271	0.2345	4.076	8659.6904	498.4318	581.8016	3.1167
0.2596	1.3065	1.271	0.2345	4.076	8659.6904	498.4318	581.8016	3.1167
0.2596	1.3065	1.271	0.2345	4.076	8659.6904	498.4318	581.8016	3.1167
0.263	1.3235	1.2888	0.2418	4.0808	8680.1084	506.609	593.9536	3.1507
0.263	1.3235	1.2888	0.2418	4.0808	8680.1084	506.609	593.9536	3.1507
0.263	1.3235	1.2888	0.2418	4.0808	8680.1084	506.609	593.9536	3.1507
0.2664	1.3404	1.3052	0.2452	4.0843	8685.5801	504.3281	618.1367	3.1847
0.2664	1.3404	1.3052	0.2452	4.0843	8685.5801	504.3281	618.1367	3.1847
0.2664	1.3404	1.3052	0.2452	4.0843	8685.5801	504.3281	618.1367	3.1847
0.2698	1.3574	1.3206	0.2539	4.0877	8692.2754	483.1277	652.7969	3.2187
0.2698	1.3574	1.3206	0.2539	4.0877	8692.2754	483.1277	652.7969	3.2187
0.2698	1.3574	1.3206	0.2539	4.0877	8692.2754	483.1277	652.7969	3.2187
0.2698	1.3574	1.3206	0.2539	4.0877	8692.2754	483.1277	652.7969	3.2187
0.2732	1.3744	1.3398	0.2525	4.0859	8694.7422	464.4786	680.506	3.2527
0.2732	1.3744	1.3398	0.2525	4.0859	8694.7422	464.4786	680.506	3.2527
0.2732	1.3744	1.3398	0.2525	4.0859	8694.7422	464.4786	680.506	3.2527
0.2766	1.3914	1.3572	0.256	4.0824	8731.2188	466.0938	689.5582	3.2867
0.2766	1.3914	1.3572	0.256	4.0824	8731.2188	466.0938	689.5582	3.2867
0.2766	1.3914	1.3572	0.256	4.0824	8731.2188	466.0938	689.5582	3.2867
0.2766	1.3914	1.3572	0.256	4.0824	8731.2188	466.0938	689.5582	3.2867
0.28	1.4084	1.3738	0.2646	4.0839	8751.998	484.1151	693.1654	3.3207
0.28	1.4084	1.3738	0.2646	4.0839	8751.998	484.1151	693.1654	3.3207
0.28	1.4084	1.3738	0.2646	4.0839	8751.998	484.1151	693.1654	3.3207
0.2835	1.4254	1.3904	0.2693	4.086	8814.0947	505.4649	683.511	3.3557
0.2835	1.4254	1.3904	0.2693	4.086	8814.0947	505.4649	683.511	3.3557
0.2835	1.4254	1.3904	0.2693	4.086	8814.0947	505.4649	683.511	3.3557
0.2869	1.4429	1.4083	0.273	4.0863	8864.5166	502.4666	685.9584	3.3897
0.2869	1.4429	1.4083	0.273	4.0863	8864.5166	502.4666	685.9584	3.3897
0.2869	1.4429	1.4083	0.273	4.0863	8864.5166	502.4666	685.9584	3.3897
0.2869	1.4429	1.4083	0.273	4.0863	8864.5166	502.4666	685.9584	3.3897
0.2903	1.4599	1.4258	0.2813	4.1654	8911.1631	499.57	696.3485	3.4237
0.2903	1.4599	1.4258	0.2813	4.1654	8911.1631	499.57	696.3485	3.4237
0.2903	1.4599	1.4258	0.2813	4.1654	8911.1631	499.57	696.3485	3.4237
0.2937	1.4768	1.4414	0.2824	4.8044	8960.8447	507.7776	700.8948	3.4576
0.2937	1.4768	1.4414	0.2824	4.8044	8960.8447	507.7776	700.8948	3.4576
0.2937	1.4768	1.4414	0.2824	4.8044	8960.8447	507.7776	700.8948	3.4576
0.2937	1.4768	1.4414	0.2824	4.8044	8960.8447	507.7776	700.8948	3.4576
0.2971	1.4938	1.4593	0.2956	4.7337	9013.2822	511.1618	702.7506	3.4916
0.2971	1.4938	1.4593	0.2956	4.7337	9013.2822	511.1618	702.7506	3.4916
0.2971	1.4938	1.4593	0.2956	4.7337	9013.2822	511.1618	702.7506	3.4916
0.3005	1.5108	1.4758	0.304	4.6894	9068.5596	523.4761	699.0148	3.5257
0.3005	1.5108	1.4758	0.304	4.6894	9068.5596	523.4761	699.0148	3.5257
0.3005	1.5108	1.4758	0.304	4.6894	9068.5596	523.4761	699.0148	3.5257
0.3039	1.5278	1.4937	0.3166	4.6533	9110.3184	512.3096	713.7908	3.5598
0.3039	1.5278	1.4937	0.3166	4.6533	9110.3184	512.3096	713.7908	3.5598
0.3039	1.5278	1.4937	0.3166	4.6533	9110.3184	512.3096	713.7908	3.5598
0.3039	1.5278	1.4937	0.3166	4.6533	9110.3184	512.3096	713.7908	3.5598
0.3073	1.5448	1.5099	0.311	4.6307	9092.8105	503.3496	733.0158	3.5936
0.3073	1.5448	1.5099	0.311	4.6307	9092.8105	503.3496	733.0158	3.5936
0.3073	1.5448	1.5099	0.311	4.6307	9092.8105	503.3496	733.0158	3.5936
0.3107	1.5618	1.5278	0.3154	4.6566	9116.9453	501.5396	758.1331	3.6276
0.3107	1.5618	1.5278	0.3154	4.6566	9116.9453	501.5396	758.1331	3.6276
0.3107	1.5618	1.5278	0.3154	4.6566	9116.9453	501.5396	758.1331	3.6276
0.3107	1.5618	1.5278	0.3154	4.6566	9116.9453	501.5396	758.1331	3.6276
0.3141	1.5788	1.5446	0.3154	4.6183	9118.8379	515.194	770.6307	3.6616
0.3141	1.5788	1.5446	0.3154	4.6183	9118.8379	515.194	770.6307	3.6616
0.3141	1.5788	1.5446	0.3154	4.6183	9118.8379	515.194	770.6307	3.6616
0.3175	1.5953	1.5613	0.3147	4.5818	9148.4834	543.111	752.4235	3.6956
0.3175	1.5953	1.5613	0.3147	4.5818	9148.4834	543.111	752.4235	3.6956
0.3175	1.5953	1.5613	0.3147	4.5818	9148.4834	543.111	752.4235	3.6956
0.3175	1.5953	1.5613	0.3147	4.5818	9148.4834	543.111	752.4235	3.6956
0.3209	1.6127	1.5786	0.315	4.5406	9170.5098	555.3897	746.0558	3.7296
0.3209	1.6127	1.5786	0.315	4.5406	9170.5098	555.3897	746.0558	3.7296
0.3209	1.6127	1.5786	0.315	4.5406	9170.5098	555.3897	746.0558	3.7296
0.3243	1.6297	1.5953	0.3128	4.4988	9190.4932	574.8123	743.7546	3.7636
0.3243	1.6297	1.5953	0.3128	4.4988	9190.4932	574.8123	743.7546	3.7636
0.3243	1.6297	1.5953	0.3128	4.4988	9190.4932	574.8123	743.7546	3.7636
0.3277	1.6467	1.6121	0.3198	4.4647	9226.042	595.4193	741.7175	3.7976
0.3277	1.6467	1.6121	0.3198	4.4647	9226.042	595.4193	741.7175	3.7976
0.3277	1.6467	1.6121	0.3198	4.4647	9226.042	595.4193	741.7175	3.7976
0.3277	1.6467	1.6121	0.3198	4.4647	9226.042	595.4193	741.7175	3.7976
0.3311	1.6637	1.6289	0.3214	4.4426	9257.5352	595.5786	754.1858	3.8316
0.3311	1.6637	1.6289	0.3214	4.4426	9257.5352	595.5786	754.1858	3.8316
0.3311	1.6637	1.6289	0.3214	4.4426	9257.5352	595.5786	754.1858	3.8316
0.3345	1.6807	1.6472	0.3214	4.4711	9280.7861	602.5884	765.2333	3.8656
0.3345	1.6807	1.6472	0.3214	4.4711	9280.7861	602.5884	765.2333	3.8656
0.3345	1.6807	1.6472	0.3214	4.4711	9280.7861	602.5884	765.2333	3.8656
0.3345	1.6807	1.6472	0.3214	4.4711	9280.7861	602.5884	765.2333	3.8656
0.3379	1.6977	1.6632	0.3205	4.5238	9328.4883	612.5158	765.1902	3.8997
0.3379	1.6977	1.6632	0.3205	4.5238	9328.4883	612.5158	765.1902	3.8997
0.3379	1.6977	1.6632	0.3205	4.5238	9328.4883	612.5158	765.1902	3.8997
0.3413	1.7147	1.6802	0.3215	4.5135	9349.3984	629.1054	768.4683	3.9336
0.3413	1.7147	1.6802	0.3215	4.5135	9349.3984	629.1054	768.4683	3.9336
0.3413	1.7147	1.6802	0.3215	4.5135	9349.3984	629.1054	768.4683	3.9336
0.3447	1.7317	1.6977	0.3206	5.1442	9381.8096	653.498	766.2505	3.9676
0.3447	1.7317	1.6977	0.3206	5.1442	9381.8096	653.498	766.2505	3.9676
0.3447	1.7317	1.6977	0.3206	5.1442	9381.8096	653.498	766.2505	3.9676
0.3447	1.7317	1.6977	0.3206	5.1442	9381.8096	653.498	766.2505	3.9676
0.3481	1.7486	1.7145	0.3186	5.3176	9421.25	660.7372	772.2204	4.0016
0.3481	1.7486	1.7145	0.3186	5.3176	9421.25	660.7372	772.2204	4.0016
0.3481	1.7486	1.7145	0.3186	5.3176	9421.25	660.7372	772.2204	4.0016
0.3515	1.7651	1.7306	0.3151	5.4928	9463.5732	693.3399	767.9885	4.0356
0.3515	1.7651	1.7306	0.3151	5.4928	9463.5732	693.3399	767.9885	4.0356
0.3515	1.7651	1.7306	0.3151	5.4928	9463.5732	693.3399	767.9885	4.0356
0.3515	1.7651	1.7306	0.3151	5.4928	9463.5732	693.3399	767.9885	4.0356
0.3549	1.7826	1.7485	0.3187	5.3712	9496.4482	733.0062	761.6476	4.0696
0.3549	1.7826	1.7485	0.3187	5.3712	9496.4482	733.0062	761.6476	4.0696
0.3549	1.7826	1.7485	0.3187	5.3712	9496.4482	733.0062	761.6476	4.0696
0.3583	1.7996	1.7648	0.3147	5.2637	9519.5518	746.9399	773.3203	4.1036
0.3583	1.7996	1.7648	0.3147	5.2637	9519.5518	746.9399	773.3203	4.1036
0.3583	1.7996	1.7648	0.3147	5.2637	9519.5518	746.9399	773.3203	4.1036
0.3617	1.8166	1.7819	0.3138	5.2254	9546.9043	757.3936	779.6582	4.1376
0.3617	1.8166	1.7819	0.3138	5.2254	9546.9043	757.3936	779.6582	4.1376
0.3617	1.8166	1.7819	0.3138	5.2254	9546.9043	757.3936	779.6582	4.1376
0.3617	1.8166	1.7819	0.3138	5.2254	9546.9043	757.3936	779.6582	4.1376
0.3651	1.8336	1.7992	0.3209	5.4687	9574.9219	775.6759	781.2448	4.1716
0.3651	1.8336	1.7992	0.3209	5.4687	9574.9219	775.6759	781.2448	4.1716
0.3651	1.8336	1.7992	0.3209	5.4687	9574.9219	775.6759	781.2448	4.1716
0.3685	1.8506	1.8165	0.3318	5.3643	9625.793	791.6869	779.6278	4.2056
0.3685	1.8506	1.8165	0.3318	5.3643	9625.793	791.6869	779.6278	4.2056
0.3685	1.8506	1.8165	0.3318	5.3643	9625.793	791.6869	779.6278	4.2056
0.3685	1.8506	1.8165	0.3318	5.3643	9625.793	791.6869	779.6278	4.2056
0.3719	1.8676	1.8333	0.3323	5.2619	9642.8057	818.2163	784.4179	4.2396
0.3719	1.8676	1.8333	0.3323	5.2619	9642.8057	818.2163	784.4179	4.2396
0.3719	1.8676	1.8333	0.3323	5.2619	9642.8057	818.2163	784.4179	4.2396
0.3753	1.8845	1.8507	0.3447	5.1629	9676.418	847.7615	795.3774	4.2736
0.3753	1.8845	1.8507	0.3447	5.1629	9676.418	847.7615	795.3774	4.2736
0.3753	1.8845	1.8507	0.3447	5.1629	9676.418	847.7615	795.3774	4.2736
0.3787	1.9015	1.8676	0.3478	5.3204	9708.4297	873.0634	796.8113	4.3076
0.3787	1.9015	1.8676	0.3478	5.3204	9708.4297	873.0634	796.8113	4.3076
0.3787	1.9015	1.8676	0.3478	5.3204	9708.4297	873.0634	796.8113	4.3076
0.3787	1.9015	1.8676	0.3478	5.3204	9708.4297	873.0634	796.8113	4.3076
0.3821	1.9185	1.8843	0.3578	5.7927	9751.7266	913.1506	790.5004	4.3416
0.3821	1.9185	1.8843	0.3578	5.7927	9751.7266	913.1506	790.5004	4.3416
0.3821	1.9185	1.8843	0.3578	5.7927	9751.7266	913.1506	790.5004	4.3416
0.3855	1.935	1.9008	0.3644	6.2257	9795.5176	969.1596	785.449	4.3756
0.3855	1.935	1.9008	0.3644	6.2257	9795.5176	969.1596	785.449	4.3756
0.3855	1.935	1.9008	0.3644	6.2257	9795.5176	969.1596	785.449	4.3756
0.3855	1.935	1.9008	0.3644	6.2257	9795.5176	969.1596	785.449	4.3756
0.3889	1.9525	1.9189	0.3683	6.0538	9828.3936	1011.1811	790.4424	4.4096
0.3889	1.9525	1.9189	0.3683	6.0538	9828.3936	1011.1811	790.4424	4.4096
0.3889	1.9525	1.9189	0.3683	6.0538	9828.3936	1011.1811	790.4424	4.4096
0.3923	1.9695	1.935	0.3707	5.9612	9864.0068	1042.9573	800.7763	4.4436
0.3923	1.9695	1.935	0.3707	5.9612	9864.0068	1042.9573	800.7763	4.4436
0.3923	1.9695	1.935	0.3707	5.9612	9864.0068	1042.9573	800.7763	4.4436
0.3923	1.9695	1.935	0.3707	5.9612	9864.0068	1042.9573	800.7763	4.4436
0.3957	1.9865	1.9516	0.3671	5.8405	9918.5469	1069.6083	805.1237	4.4776
0.3957	1.9865	1.9516	0.3671	5.8405	9918.5469	1069.6083	805.1237	4.4776
0.3957	1.9865	1.9516	0.3671	5.8405	9918.5469	1069.6083	805.1237	4.4776
0.3991	2.0035	1.9697	0.374	5.702	9955.7969	1075.6788	824.5627	4.5116
0.3991	2.0035	1.9697	0.374	5.702	9955.7969	1075.6788	824.5627	4.5116
0.3991	2.0035	1.9697	0.374	5.702	9955.7969	1075.6788	824.5627	4.5116
0.4025	2.0204	1.9866	0.3763	5.5751	9958.8623	1091.3879	849.3911	4.5456
0.4025	2.0204	1.9866	0.3763	5.5751	9958.8623	1091.3879	849.3911	4.5456
0.4025	2.0204	1.9866	0.3763	5.5751	9958.8623	1091.3879	849.3911	4.5456
0.4025	2.0204	1.9866	0.3763	5.5751	9958.8623	1091.3879	849.3911	4.5456
0.4059	2.0374	2.0029	0.3751	5.4527	10014.2021	1119.3639	873.1492	4.5796
0.4059	2.0374	2.0029	0.3751	5.4527	10014.2021	1119.3639	873.1492	4.5796
0.4059	2.0374	2.0029	0.3751	5.4527	10014.2021	1119.3639	873.1492	4.5796
0.4093	2.0544	2.0213	0.373	5.4338	10071.9199	1151.115	880.98	4.6136
0.4093	2.0544	2.0213	0.373	5.4338	10071.9199	1151.115	880.98	4.6136
0.4093	2.0544	2.0213	0.373	5.4338	10071.9199	1151.115	880.98	4.6136
0.4093	2.0544	2.0213	0.373	5.4338	10071.9199	1151.115	880.98	4.6136
0.4127	2.0714	2.0376	0.3853	5.885	10116.1523	1163.7084	888.6126	4.6476
0.4127	2.0714	2.0376	0.3853	5.885	10116.1523	1163.7084	888.6126	4.6476
0.4127	2.0714	2.0376	0.3853	5.885	10116.1523	1163.7084	888.6126	4.6476
0.4161	2.0884	2.0546	0.3949	6.0274	10143.1221	1182.7069	891.1138	4.6816
0.4161	2.0884	2.0546	0.3949	6.0274	10143.1221	1182.7069	891.1138	4.6816
0.4161	2.0884	2.0546	0.3949	6.0274	10143.1221	1182.7069	891.1138	4.6816
0.4196	2.1054	2.0711	0.4013	5.9121	10164.5576	1187.5078	909.2898	4.7166
0.4196	2.1054	2.0711	0.4013	5.9121	10164.5576	1187.5078	909.2898	4.7166
0.4196	2.1054	2.0711	0.4013	5.9121	10164.5576	1187.5078	909.2898	4.7166
0.4196	2.1054	2.0711	0.4013	5.9121	10164.5576	1187.5078	909.2898	4.7166
0.423	2.1229	2.0899	0.3988	5.763	10173.0928	1155.2504	957.686	4.7506
0.423	2.1229	2.0899	0.3988	5.763	10173.0928	1155.2504	957.686	4.7506
0.423	2.1229	2.0899	0.3988	5.763	10173.0928	1155.2504	957.686	4.7506
0.4264	2.1399	2.1055	0.41	5.6209	10154.7354	1104.1155	1012.6494	4.7846
0.4264	2.1399	2.1055	0.41	5.6209	10154.7354	1104.1155	1012.6494	4.7846
0.4264	2.1399	2.1055	0.41	5.6209	10154.7354	1104.1155	1012.6494	4.7846
0.4264	2.1399	2.1055	0.41	5.6209	10154.7354	1104.1155	1012.6494	4.7846
0.4298	2.1568	2.1219	0.4221	5.6606	10144.1309	1066.3301	1054.6808	4.8186
0.4298	2.1568	2.1219	0.4221	5.6606	10144.1309	1066.3301	1054.6808	4.8186
0.4298	2.1568	2.1219	0.4221	5.6606	10144.1309	1066.3301	1054.6808	4.8186
0.4332	2.1738	2.1409	0.4302	6.0863	10099.6826	1022.5051	1111.1665	4.8526
0.4332	2.1738	2.1409	0.4302	6.0863	10099.6826	1022.5051	1111.1665	4.8526
0.4332	2.1738	2.1409	0.4302	6.0863	10099.6826	1022.5051	1111.1665	4.8526
0.4366	2.1908	2.1571	0.4399	5.9377	10092.8232	981.1031	1159.8165	4.8865
0.4366	2.1908	2.1571	0.4399	5.9377	10092.8232	981.1031	1159.8165	4.8865
0.4366	2.1908	2.1571	0.4399	5.9377	10092.8232	981.1031	1159.8165	4.8865
0.4366	2.1908	2.1571	0.4399	5.9377	10092.8232	981.1031	1159.8165	4.8865
0.44	2.2078	2.1742	0.4449	5.7969	10073.9063	974.561	1171.5284	4.9206
0.44	2.2078	2.1742	0.4449	5.7969	10073.9063	974.561	1171.5284	4.9206
0.44	2.2078	2.1742	0.4449	5.7969	10073.9063	974.561	1171.5284	4.9206
0.4434	2.2248	2.1908	0.4545	5.6669	10101.2012	987.5126	1158.756	4.9545
0.4434	2.2248	2.1908	0.4545	5.6669	10101.2012	987.5126	1158.756	4.9545
0.4434	2.2248	2.1908	0.4545	5.6669	10101.2012	987.5126	1158.756	4.9545
0.4434	2.2248	2.1908	0.4545	5.6669	10101.2012	987.5126	1158.756	4.9545
0.4468	2.2418	2.2074	0.4596	6.1799	10146.8535	1002.5045	1144.3776	4.9885
0.4468	2.2418	2.2074	0.4596	6.1799	10146.8535	1002.5045	1144.3776	4.9885
0.4468	2.2418	2.2074	0.4596	6.1799	10146.8535	1002.5045	1144.3776	4.9885
0.4502	2.2588	2.2256	0.4608	6.7732	10187.8809	1014.931	1132.6514	5.0225
0.4502	2.2588	2.2256	0.4608	6.7732	10187.8809	1014.931	1132.6514	5.0225
0.4502	2.2588	2.2256	0.4608	6.7732	10187.8809	1014.931	1132.6514	5.0225
0.4536	2.2753	2.2417	0.464	6.5669	10222.9063	1034.0109	1116.7623	5.0565
0.4536	2.2753	2.2417	0.464	6.5669	10222.9063	1034.0109	1116.7623	5.0565
0.4536	2.2753	2.2417	0.464	6.5669	10222.9063	1034.0109	1116.7623	5.0565
0.4536	2.2753	2.2417	0.464	6.5669	10222.9063	1034.0109	1116.7623	5.0565
0.457	2.2927	2.2596	0.4746	6.6506	10254.2217	1048.3639	1104.736	5.0905
0.457	2.2927	2.2596	0.4746	6.6506	10254.2217	1048.3639	1104.736	5.0905
0.457	2.2927	2.2596	0.4746	6.6506	10254.2217	1048.3639	1104.736	5.0905
0.4604	2.3097	2.2755	0.4692	7.3371	10285.9492	1051.1489	1100.4789	5.1245
0.4604	2.3097	2.2755	0.4692	7.3371	10285.9492	1051.1489	1100.4789	5.1245
0.4604	2.3097	2.2755	0.4692	7.3371	10285.9492	1051.1489	1100.4789	5.1245
0.4604	2.3097	2.2755	0.4692	7.3371	10285.9492	1051.1489	1100.4789	5.1245
0.4638	2.3267	2.2927	0.4738	7.4496	10321.6914	1063.3086	1090.5717	5.1585
0.4638	2.3267	2.2927	0.4738	7.4496	10321.6914	1063.3086	1090.5717	5.1585
0.4638	2.3267	2.2927	0.4738	7.4496	10321.6914	1063.3086	1090.5717	5.1585
0.4672	2.3437	2.3111	0.4824	7.2684	10360.0244	1068.3419	1092.0256	5.1925
0.4672	2.3437	2.3111	0.4824	7.2684	10360.0244	1068.3419	1092.0256	5.1925
0.4672	2.3437	2.3111	0.4824	7.2684	10360.0244	1068.3419	1092.0256	5.1925
0.4672	2.3437	2.3111	0.4824	7.2684	10360.0244	1068.3419	1092.0256	5.1925
0.4706	2.3607	2.3258	0.491	7.0294	10359.6055	1056.4453	1104.3466	5.2265
0.4706	2.3607	2.3258	0.491	7.0294	10359.6055	1056.4453	1104.3466	5.2265
0.4706	2.3607	2.3258	0.491	7.0294	10359.6055	1056.4453	1104.3466	5.2265
0.474	2.3777	2.3431	0.4983	6.8088	10380.2178	1067.1416	1101.2322	5.2605
0.474	2.3777	2.3431	0.4983	6.8088	10380.2178	1067.1416	1101.2322	5.2605
0.474	2.3777	2.3431	0.4983	6.8088	10380.2178	1067.1416	1101.2322	5.2605
0.4774	2.3947	2.3604	0.5023	6.596	10415.8711	1099.6355	1089.0172	5.2945
0.4774	2.3947	2.3604	0.5023	6.596	10415.8711	1099.6355	1089.0172	5.2945
0.4774	2.3947	2.3604	0.5023	6.596	10415.8711	1099.6355	1089.0172	5.2945
0.4774	2.3947	2.3604	0.5023	6.596	10415.8711	1099.6355	1089.0172	5.2945
0.4808	2.4117	2.3783	0.5124	6.4138	10410.8877	1113.9885	1087.4153	5.3285
0.4808	2.4117	2.3783	0.5124	6.4138	10410.8877	1113.9885	1087.4153	5.3285
0.4808	2.4117	2.3783	0.5124	6.4138	10410.8877	1113.9885	1087.4153	5.3285
0.4842	2.4286	2.3952	0.5044	6.2675	10414.3096	1114.08	1102.8529	5.3625
0.4842	2.4286	2.3952	0.5044	6.2675	10414.3096	1114.08	1102.8529	5.3625
0.4842	2.4286	2.3952	0.5044	6.2675	10414.3096	1114.08	1102.8529	5.3625
0.4842	2.4286	2.3952	0.5044	6.2675	10414.3096	1114.08	1102.8529	5.3625
0.4876	2.4451	2.4117	0.4998	6.1041	10402.7588	1116.1638	1115.915	5.3965
0.4876	2.4451	2.4117	0.4998	6.1041	10402.7588	1116.1638	1115.915	5.3965
0.4876	2.4451	2.4117	0.4998	6.1041	10402.7588	1116.1638	1115.915	5.3965
0.491	2.4626	2.4292	0.4996	5.945	10409.7783	1118.6656	1122.8987	5.4305
0.491	2.4626	2.4292	0.4996	5.945	10409.7783	1118.6656	1122.8987	5.4305
0.491	2.4626	2.4292	0.4996	5.945	10409.7783	1118.6656	1122.8987	5.4305
0.4944	2.4796	2.4458	0.507	5.7971	10431.0068	1127.7277	1131.9152	5.4645
0.4944	2.4796	2.4458	0.507	5.7971	10431.0068	1127.7277	1131.9152	5.4645
0.4944	2.4796	2.4458	0.507	5.7971	10431.0068	1127.7277	1131.9152	5.4645
0.4944	2.4796	2.4458	0.507	5.7971	10431.0068	1127.7277	1131.9152	5.4645
0.4978	2.4966	2.4628	0.5064	5.6668	10438.1787	1139.0079	1141.9219	5.4985
0.4978	2.4966	2.4628	0.5064	5.6668	10438.1787	1139.0079	1141.9219	5.4985
0.4978	2.4966	2.4628	0.5064	5.6668	10438.1787	1139.0079	1141.9219	5.4985
0.5012	2.5136	2.4795	0.5137	5.5874	10460.7832	1143.4596	1155.5898	5.5325
0.5012	2.5136	2.4795	0.5137	5.5874	10460.7832	1143.4596	1155.5898	5.5325
0.5012	2.5136	2.4795	0.5137	5.5874	10460.7832	1143.4596	1155.5898	5.5325
0.5012	2.5136	2.4795	0.5137	5.5874	10460.7832	1143.4596	1155.5898	5.5325
0.5045	2.5306	2.4971	0.514	5.675	10499.6895	1153.974	1162.0608	5.5665
0.5045	2.5306	2.4971	0.514	5.675	10499.6895	1153.974	1162.0608	5.5665
0.5045	2.5306	2.4971	0.514	5.675	10499.6895	1153.974	1162.0608	5.5665
0.5079	2.5476	2.5148	0.5146	5.5425	10507.1631	1164.5739	1174.5488	5.6005
0.5079	2.5476	2.5148	0.5146	5.5425	10507.1631	1164.5739	1174.5488	5.6005
0.5079	2.5476	2.5148	0.5146	5.5425	10507.1631	1164.5739	1174.5488	5.6005
0.5113	2.5645	2.5303	0.5166	5.4225	10510.5303	1166.5581	1195.2501	5.6345
0.5113	2.5645	2.5303	0.5166	5.4225	10510.5303	1166.5581	1195.2501	5.6345
0.5113	2.5645	2.5303	0.5166	5.4225	10510.5303	1166.5581	1195.2501	5.6345
0.5113	2.5645	2.5303	0.5166	5.4225	10510.5303	1166.5581	1195.2501	5.6345
0.5147	2.5815	2.548	0.5123	5.3115	10540.9355	1174.172	1202.1219	5.6685
0.5147	2.5815	2.548	0.5123	5.3115	10540.9355	1174.172	1202.1219	5.6685
0.5147	2.5815	2.548	0.5123	5.3115	10540.9355	1174.172	1202.1219	5.6685
0.5181	2.5985	2.5646	0.5179	5.2122	10551.9121	1178.7289	1213.1523	5.7025
0.5181	2.5985	2.5646	0.5179	5.2122	10551.9121	1178.7289	1213.1523	5.7025
0.5181	2.5985	2.5646	0.5179	5.2122	10551.9121	1178.7289	1213.1523	5.7025
0.5181	2.5985	2.5646	0.5179	5.2122	10551.9121	1178.7289	1213.1523	5.7025
0.5215	2.615	2.5811	0.5191	5.1291	10574.6152	1196.746	1229.8302	5.7365
0.5215	2.615	2.5811	0.5191	5.1291	10574.6152	1196.746	1229.8302	5.7365
0.5215	2.615	2.5811	0.5191	5.1291	10574.6152	1196.746	1229.8302	5.7365
0.5249	2.6325	2.5966	0.5195	5.0444	10583.793	1228.3416	1237.6179	5.7705
0.5249	2.6325	2.5966	0.5195	5.0444	10583.793	1228.3416	1237.6179	5.7705
0.5249	2.6325	2.5966	0.5195	5.0444	10583.793	1228.3416	1237.6179	5.7705
0.5283	2.6495	2.6147	0.5222	4.9957	10646.0977	1266.8435	1239.2699	5.8045
0.5283	2.6495	2.6147	0.5222	4.9957	10646.0977	1266.8435	1239.2699	5.8045
0.5283	2.6495	2.6147	0.5222	4.9957	10646.0977	1266.8435	1239.2699	5.8045
0.5283	2.6495	2.6147	0.5222	4.9957	10646.0977	1266.8435	1239.2699	5.8045
0.5317	2.6665	2.6324	0.5133	5.0061	10692.2627	1300.6428	1238.4871	5.8385
0.5317	2.6665	2.6324	0.5133	5.0061	10692.2627	1300.6428	1238.4871	5.8385
0.5317	2.6665	2.6324	0.5133	5.0061	10692.2627	1300.6428	1238.4871	5.8385
0.5351	2.6835	2.6483	0.5337	4.9532	10747.7979	1340.3844	1232.0437	5.8725
0.5351	2.6835	2.6483	0.5337	4.9532	10747.7979	1340.3844	1232.0437	5.8725
0.5351	2.6835	2.6483	0.5337	4.9532	10747.7979	1340.3844	1232.0437	5.8725
0.5351	2.6835	2.6483	0.5337	4.9532	10747.7979	1340.3844	1232.0437	5.8725
0.5385	2.7004	2.6663	0.545	5.6626	10779.8965	1378.2511	1220.0728	5.9065
0.5385	2.7004	2.6663	0.545	5.6626	10779.8965	1378.2511	1220.0728	5.9065
0.5385	2.7004	2.6663	0.545	5.6626	10779.8965	1378.2511	1220.0728	5.9065
0.5419	2.7174	2.6807	0.5564	5.6917	10802.917	1400.968	1223.3232	5.9405
0.5419	2.7174	2.6807	0.5564	5.6917	10802.917	1400.968	1223.3232	5.9405
0.5419	2.7174	2.6807	0.5564	5.6917	10802.917	1400.968	1223.3232	5.9405
0.5419	2.7174	2.6807	0.5564	5.6917	10802.917	1400.968	1223.3232	5.9405
0.5453	2.7344	2.6985	0.5599	5.5346	10836.4727	1404.8875	1234.6229	5.9745
0.5453	2.7344	2.6985	0.5599	5.5346	10836.4727	1404.8875	1234.6229	5.9745
0.5453	2.7344	2.6985	0.5599	5.5346	10836.4727	1404.8875	1234.6229	5.9745
0.5487	2.7514	2.7175	0.5663	5.826	10858.2637	1397.6908	1241.3051	6.0085
0.5487	2.7514	2.7175	0.5663	5.826	10858.2637	1397.6908	1241.3051	6.0085
0.5487	2.7514	2.7175	0.5663	5.826	10858.2637	1397.6908	1241.3051	6.0085
0.5521	2.7684	2.7341	0.57	6.5573	10891.5479	1413.4253	1239.8544	6.0425
0.5521	2.7684	2.7341	0.57	6.5573	10891.5479	1413.4253	1239.8544	6.0425
0.5521	2.7684	2.7341	0.57	6.5573	10891.5479	1413.4253	1239.8544	6.0425
0.5521	2.7684	2.7341	0.57	6.5573	10891.5479	1413.4253	1239.8544	6.0425
0.5556	2.7854	2.7521	0.576	6.3603	10907.4951	1431.8132	1242.3434	6.0775
0.5556	2.7854	2.7521	0.576	6.3603	10907.4951	1431.8132	1242.3434	6.0775
0.5556	2.7854	2.7521	0.576	6.3603	10907.4951	1431.8132	1242.3434	6.0775
0.559	2.8029	2.7683	0.5807	6.1809	10931.3359	1447.391	1251.0347	6.1115
0.559	2.8029	2.7683	0.5807	6.1809	10931.3359	1447.391	1251.0347	6.1115
0.559	2.8029	2.7683	0.5807	6.1809	10931.3359	1447.391	1251.0347	6.1115
0.559	2.8029	2.7683	0.5807	6.1809	10931.3359	1447.391	1251.0347	6.1115
0.5624	2.8199	2.7857	0.5785	6.0532	10940.8779	1476.5289	1259.9032	6.1455
0.5624	2.8199	2.7857	0.5785	6.0532	10940.8779	1476.5289	1259.9032	6.1455
0.5624	2.8199	2.7857	0.5785	6.0532	10940.8779	1476.5289	1259.9032	6.1455
0.5658	2.8368	2.8023	0.5837	6.5237	10960.5957	1485.0807	1282.5449	6.1795
0.5658	2.8368	2.8023	0.5837	6.5237	10960.5957	1485.0807	1282.5449	6.1795
0.5658	2.8368	2.8023	0.5837	6.5237	10960.5957	1485.0807	1282.5449	6.1795
0.5692	2.8538	2.8189	0.5856	6.5841	10964.3965	1454.2391	1322.8987	6.2135
0.5692	2.8538	2.8189	0.5856	6.5841	10964.3965	1454.2391	1322.8987	6.2135
0.5692	2.8538	2.8189	0.5856	6.5841	10964.3965	1454.2391	1322.8987	6.2135
0.5692	2.8538	2.8189	0.5856	6.5841	10964.3965	1454.2391	1322.8987	6.2135
0.5726	2.8708	2.8367	0.5779	6.4329	10948.4082	1418.6823	1373.5422	6.2475
0.5726	2.8708	2.8367	0.5779	6.4329	10948.4082	1418.6823	1373.5422	6.2475
0.5726	2.8708	2.8367	0.5779	6.4329	10948.4082	1418.6823	1373.5422	6.2475
0.576	2.8878	2.8528	0.5723	6.5551	10957.418	1461.1039	1397.0095	6.2814
0.576	2.8878	2.8528	0.5723	6.5551	10957.418	1461.1039	1397.0095	6.2814
0.576	2.8878	2.8528	0.5723	6.5551	10957.418	1461.1039	1397.0095	6.2814
0.576	2.8878	2.8528	0.5723	6.5551	10957.418	1461.1039	1397.0095	6.2814
0.5794	2.9048	2.8701	0.5742	6.8169	11027.6865	1548.4092	1395.222	6.3154
0.5794	2.9048	2.8701	0.5742	6.8169	11027.6865	1548.4092	1395.222	6.3154
0.5794	2.9048	2.8701	0.5742	6.8169	11027.6865	1548.4092	1395.222	6.3154
0.5828	2.9218	2.886	0.5723	7.5177	11088.8135	1611.072	1392.4115	6.3494
0.5828	2.9218	2.886	0.5723	7.5177	11088.8135	1611.072	1392.4115	6.3494
0.5828	2.9218	2.886	0.5723	7.5177	11088.8135	1611.072	1392.4115	6.3494
0.5862	2.9388	2.9038	0.5826	8.1234	11158.1113	1663.1862	1384.9352	6.3834
0.5862	2.9388	2.9038	0.5826	8.1234	11158.1113	1663.1862	1384.9352	6.3834
0.5862	2.9388	2.9038	0.5826	8.1234	11158.1113	1663.1862	1384.9352	6.3834
0.5862	2.9388	2.9038	0.5826	8.1234	11158.1113	1663.1862	1384.9352	6.3834
0.5896	2.9553	2.9222	0.5891	7.8418	11193.3945	1686.9137	1383.1876	6.4174
0.5896	2.9553	2.9222	0.5891	7.8418	11193.3945	1686.9137	1383.1876	6.4174
0.5896	2.9553	2.9222	0.5891	7.8418	11193.3945	1686.9137	1383.1876	6.4174
0.593	2.9728	2.9377	0.6062	7.5736	11220.749	1692.5524	1384.1521	6.4514
0.593	2.9728	2.9377	0.6062	7.5736	11220.749	1692.5524	1384.1521	6.4514
0.593	2.9728	2.9377	0.6062	7.5736	11220.749	1692.5524	1384.1521	6.4514
0.593	2.9728	2.9377	0.6062	7.5736	11220.749	1692.5524	1384.1521	6.4514
0.5964	2.9897	2.9563	0.6061	7.4248	11254.4531	1697.3241	1383.1637	6.4854
0.5964	2.9897	2.9563	0.6061	7.4248	11254.4531	1697.3241	1383.1637	6.4854
0.5964	2.9897	2.9563	0.6061	7.4248	11254.4531	1697.3241	1383.1637	6.4854
0.5998	3.0067	2.9732	0.6199	7.1837	11286.2441	1691.8282	1391.2263	6.5194
0.5998	3.0067	2.9732	0.6199	7.1837	11286.2441	1691.8282	1391.2263	6.5194
0.5998	3.0067	2.9732	0.6199	7.1837	11286.2441	1691.8282	1391.2263	6.5194
0.6032	3.0237	2.9885	0.638	6.9516	11298.1885	1692.702	1399.189	6.5534
0.6032	3.0237	2.9885	0.638	6.9516	11298.1885	1692.702	1399.189	6.5534
0.6032	3.0237	2.9885	0.638	6.9516	11298.1885	1692.702	1399.189	6.5534
0.6032	3.0237	2.9885	0.638	6.9516	11298.1885	1692.702	1399.189	6.5534
0.6066	3.0407	3.0063	0.6469	7.1615	11327.8555	1694.9342	1399.9343	6.5875
0.6066	3.0407	3.0063	0.6469	7.1615	11327.8555	1694.9342	1399.9343	6.5875
0.6066	3.0407	3.0063	0.6469	7.1615	11327.8555	1694.9342	1399.9343	6.5875
0.61	3.0577	3.0231	0.6498	7.2305	11365.2852	1691.0243	1395.4376	6.6214
0.61	3.0577	3.0231	0.6498	7.2305	11365.2852	1691.0243	1395.4376	6.6214
0.61	3.0577	3.0231	0.6498	7.2305	11365.2852	1691.0243	1395.4376	6.6214
0.61	3.0577	3.0231	0.6498	7.2305	11365.2852	1691.0243	1395.4376	6.6214
0.6134	3.0747	3.0413	0.6554	6.994	11385.1943	1700.3394	1389.2813	6.6554
0.6134	3.0747	3.0413	0.6554	6.994	11385.1943	1700.3394	1389.2813	6.6554
0.6134	3.0747	3.0413	0.6554	6.994	11385.1943	1700.3394	1389.2813	6.6554
0.6168	3.0917	3.0575	0.6626	6.9924	11387.0029	1693.8534	1395.3225	6.6894
0.6168	3.0917	3.0575	0.6626	6.9924	11387.0029	1693.8534	1395.3225	6.6894
0.6168	3.0917	3.0575	0.6626	6.9924	11387.0029	1693.8534	1395.3225	6.6894
0.6168	3.0917	3.0575	0.6626	6.9924	11387.0029	1693.8534	1395.3225	6.6894
0.6202	3.1086	3.0747	0.6743	6.951	11401.0498	1697.6481	1394.875	6.7234
0.6202	3.1086	3.0747	0.6743	6.951	11401.0498	1697.6481	1394.875	6.7234
0.6202	3.1086	3.0747	0.6743	6.951	11401.0498	1697.6481	1394.875	6.7234
0.6236	3.1251	3.092	0.6815	6.7518	11392.6885	1704.1119	1388.3656	6.7574
0.6236	3.1251	3.092	0.6815	6.7518	11392.6885	1704.1119	1388.3656	6.7574
0.6236	3.1251	3.092	0.6815	6.7518	11392.6885	1704.1119	1388.3656	6.7574
0.627	3.1426	3.1083	0.6876	6.7967	11395.8311	1693.1261	1396.9148	6.7914
0.627	3.1426	3.1083	0.6876	6.7967	11395.8311	1693.1261	1396.9148	6.7914
0.627	3.1426	3.1083	0.6876	6.7967	11395.8311	1693.1261	1396.9148	6.7914
0.627	3.1426	3.1083	0.6876	6.7967	11395.8311	1693.1261	1396.9148	6.7914
0.6304	3.1596	3.1261	0.6934	6.6037	11388.209	1680.7302	1405.7385	6.8254
0.6304	3.1596	3.1261	0.6934	6.6037	11388.209	1680.7302	1405.7385	6.8254
0.6304	3.1596	3.1261	0.6934	6.6037	11388.209	1680.7302	1405.7385	6.8254
0.6338	3.1766	3.1417	0.6937	6.4139	11402.917	1669.3561	1412.5327	6.8595
0.6338	3.1766	3.1417	0.6937	6.4139	11402.917	1669.3561	1412.5327	6.8595
0.6338	3.1766	3.1417	0.6937	6.4139	11402.917	1669.3561	1412.5327	6.8595
0.6338	3.1766	3.1417	0.6937	6.4139	11402.917	1669.3561	1412.5327	6.8595
0.6372	3.1936	3.1599	0.693	6.2593	11413.1826	1651.9485	1425.2635	6.8934
0.6372	3.1936	3.1599	0.693	6.2593	11413.1826	1651.9485	1425.2635	6.8934
0.6372	3.1936	3.1599	0.693	6.2593	11413.1826	1651.9485	1425.2635	6.8934
0.6406	3.2106	3.1766	0.6945	6.1442	11405.25	1631.986	1433.9758	6.9274
0.6406	3.2106	3.1766	0.6945	6.1442	11405.25	1631.986	1433.9758	6.9274
0.6406	3.2106	3.1766	0.6945	6.1442	11405.25	1631.986	1433.9758	6.9274
0.644	3.2276	3.1937	0.711	5.9869	11418.3047	1629.1881	1434.1886	6.9614
0.644	3.2276	3.1937	0.711	5.9869	11418.3047	1629.1881	1434.1886	6.9614
0.644	3.2276	3.1937	0.711	5.9869	11418.3047	1629.1881	1434.1886	6.9614
0.644	3.2276	3.1937	0.711	5.9869	11418.3047	1629.1881	1434.1886	6.9614
0.6474	3.2445	3.211	0.721	5.8406	11416.7266	1620.7871	1439.8311	6.9954
0.6474	3.2445	3.211	0.721	5.8406	11416.7266	1620.7871	1439.8311	6.9954
0.6474	3.2445	3.211	0.721	5.8406	11416.7266	1620.7871	1439.8311	6.9954
0.6508	3.2615	3.2273	0.7255	5.7066	11415.043	1616.1547	1443.9739	7.0294
0.6508	3.2615	3.2273	0.7255	5.7066	11415.043	1616.1547	1443.9739	7.0294
0.6508	3.2615	3.2273	0.7255	5.7066	11415.043	1616.1547	1443.9739	7.0294
0.6508	3.2615	3.2273	0.7255	5.7066	11415.043	1616.1547	1443.9739	7.0294
0.6542	3.2785	3.2454	0.7373	5.5774	11420.9053	1622.618	1443.019	7.0634
0.6542	3.2785	3.2454	0.7373	5.5774	11420.9053	1622.618	1443.019	7.0634
0.6542	3.2785	3.2454	0.7373	5.5774	11420.9053	1622.618	1443.019	7.0634
0.6576	3.295	3.2612	0.7523	5.4652	11411.7715	1629.1066	1444.9279	7.0974
0.6576	3.295	3.2612	0.7523	5.4652	11411.7715	1629.1066	1444.9279	7.0974
0.6576	3.295	3.2612	0.7523	5.4652	11411.7715	1629.1066	1444.9279	7.0974
0.661	3.3125	3.2786	0.7609	5.3572	11442.0889	1636.7102	1442.6907	7.1314
0.661	3.3125	3.2786	0.7609	5.3572	11442.0889	1636.7102	1442.6907	7.1314
0.661	3.3125	3.2786	0.7609	5.3572	11442.0889	1636.7102	1442.6907	7.1314
0.661	3.3125	3.2786	0.7609	5.3572	11442.0889	1636.7102	1442.6907	7.1314
0.6644	3.3295	3.2956	0.7618	5.3684	11450.4727	1622.5316	1454.3608	7.1654
0.6644	3.3295	3.2956	0.7618	5.3684	11450.4727	1622.5316	1454.3608	7.1654
0.6644	3.3295	3.2956	0.7618	5.3684	11450.4727	1622.5316	1454.3608	7.1654
0.6678	3.3465	3.3111	0.7586	5.4076	11466.8516	1600.9447	1470.7128	7.1995
0.6678	3.3465	3.3111	0.7586	5.4076	11466.8516	1600.9447	1470.7128	7.1995
0.6678	3.3465	3.3111	0.7586	5.4076	11466.8516	1600.9447	1470.7128	7.1995
0.6678	3.3465	3.3111	0.7586	5.4076	11466.8516	1600.9447	1470.7128	7.1995
0.6712	3.3635	3.3283	0.7559	5.2984	11512.415	1593.0696	1478.7266	7.2334
0.6712	3.3635	3.3283	0.7559	5.2984	11512.415	1593.0696	1478.7266	7.2334
0.6712	3.3635	3.3283	0.7559	5.2984	11512.415	1593.0696	1478.7266	7.2334
0.6746	3.3804	3.3448	0.7557	5.7006	11589.9619	1604.7719	1473.298	7.2674
0.6746	3.3804	3.3448	0.7557	5.7006	11589.9619	1604.7719	1473.298	7.2674
0.6746	3.3804	3.3448	0.7557	5.7006	11589.9619	1604.7719	1473.298	7.2674
0.678	3.3974	3.3624	0.7637	5.9096	11615.0137	1584.1676	1491.2736	7.3014
0.678	3.3974	3.3624	0.7637	5.9096	11615.0137	1584.1676	1491.2736	7.3014
0.678	3.3974	3.3624	0.7637	5.9096	11615.0137	1584.1676	1491.2736	7.3014
0.678	3.3974	3.3624	0.7637	5.9096	11615.0137	1584.1676	1491.2736	7.3014
0.6814	3.4144	3.3796	0.7787	6.6024	11631.7998	1539.5203	1528.5038	7.3354
0.6814	3.4144	3.3796	0.7787	6.6024	11631.7998	1539.5203	1528.5038	7.3354
0.6814	3.4144	3.3796	0.7787	6.6024	11631.7998	1539.5203	1528.5038	7.3354
0.6848	3.4314	3.3957	0.7929	7.5611	11643.752	1511.2634	1552.5897	7.3694
0.6848	3.4314	3.3957	0.7929	7.5611	11643.752	1511.2634	1552.5897	7.3694
0.6848	3.4314	3.3957	0.7929	7.5611	11643.752	1511.2634	1552.5897	7.3694
0.6848	3.4314	3.3957	0.7929	7.5611	11643.752	1511.2634	1552.5897	7.3694
0.6882	3.4484	3.414	0.8139	7.318	11653.2705	1497.4558	1572.4873	7.4034
0.6882	3.4484	3.414	0.8139	7.318	11653.2705	1497.4558	1572.4873	7.4034
0.6882	3.4484	3.414	0.8139	7.318	11653.2705	1497.4558	1572.4873	7.4034
0.6917	3.4654	3.4315	0.824	7.177	11666.2627	1481.9871	1593.015	7.4384
0.6917	3.4654	3.4315	0.824	7.177	11666.2627	1481.9871	1593.015	7.4384
0.6917	3.4654	3.4315	0.824	7.177	11666.2627	1481.9871	1593.015	7.4384
0.6917	3.4654	3.4315	0.824	7.177	11666.2627	1481.9871	1593.015	7.4384
0.6951	3.4829	3.4499	0.8446	6.9739	11676.7461	1455.7706	1620.9636	7.4724
0.6951	3.4829	3.4499	0.8446	6.9739	11676.7461	1455.7706	1620.9636	7.4724
0.6951	3.4829	3.4499	0.8446	6.9739	11676.7461	1455.7706	1620.9636	7.4724
0.6985	3.4999	3.4646	0.8636	6.8537	11635.8945	1402.3027	1675.9827	7.5064
0.6985	3.4999	3.4646	0.8636	6.8537	11635.8945	1402.3027	1675.9827	7.5064
0.6985	3.4999	3.4646	0.8636	6.8537	11635.8945	1402.3027	1675.9827	7.5064
0.7019	3.5169	3.4812	0.8621	9.061	11605.7803	1337.3929	1748.0614	7.5404
0.7019	3.5169	3.4812	0.8621	9.061	11605.7803	1337.3929	1748.0614	7.5404
0.7019	3.5169	3.4812	0.8621	9.061	11605.7803	1337.3929	1748.0614	7.5404
0.7019	3.5169	3.4812	0.8621	9.061	11605.7803	1337.3929	1748.0614	7.5404
0.7053	3.5338	3.4995	0.8567	9.508	11626.4619	1317.0382	1783.7177	7.5744
0.7053	3.5338	3.4995	0.8567	9.508	11626.4619	1317.0382	1783.7177	7.5744
0.7053	3.5338	3.4995	0.8567	9.508	11626.4619	1317.0382	1783.7177	7.5744
0.7087	3.5508	3.5164	0.8594	9.2206	11661.6416	1328.8661	1777.2356	7.6084
0.7087	3.5508	3.5164	0.8594	9.2206	11661.6416	1328.8661	1777.2356	7.6084
0.7087	3.5508	3.5164	0.8594	9.2206	11661.6416	1328.8661	1777.2356	7.6084
0.7087	3.5508	3.5164	0.8594	9.2206	11661.6416	1328.8661	1777.2356	7.6084
0.7121	3.5678	3.5338	0.8683	8.8603	11685.7744	1353.3945	1761.6281	7.6424
0.7121	3.5678	3.5338	0.8683	8.8603	11685.7744	1353.3945	1761.6281	7.6424
0.7121	3.5678	3.5338	0.8683	8.8603	11685.7744	1353.3945	1761.6281	7.6424
0.7155	3.5848	3.5509	0.8692	8.6299	11707.334	1386.447	1746.9622	7.6763
0.7155	3.5848	3.5509	0.8692	8.6299	11707.334	1386.447	1746.9622	7.6763
0.7155	3.5848	3.5509	0.8692	8.6299	11707.334	1386.447	1746.9622	7.6763
0.7189	3.6018	3.5683	0.8745	8.8792	11745.1279	1425.8743	1731.2605	7.7103
0.7189	3.6018	3.5683	0.8745	8.8792	11745.1279	1425.8743	1731.2605	7.7103
0.7189	3.6018	3.5683	0.8745	8.8792	11745.1279	1425.8743	1731.2605	7.7103
0.7189	3.6018	3.5683	0.8745	8.8792	11745.1279	1425.8743	1731.2605	7.7103
0.7223	3.6188	3.5851	0.8706	8.5444	11764.3105	1479.3517	1721.0135	7.7443
0.7223	3.6188	3.5851	0.8706	8.5444	11764.3105	1479.3517	1721.0135	7.7443
0.7223	3.6188	3.5851	0.8706	8.5444	11764.3105	1479.3517	1721.0135	7.7443
0.7257	3.6353	3.6014	0.8674	8.2328	11759.7969	1539.7113	1711.2358	7.7783
0.7257	3.6353	3.6014	0.8674	8.2328	11759.7969	1539.7113	1711.2358	7.7783
0.7257	3.6353	3.6014	0.8674	8.2328	11759.7969	1539.7113	1711.2358	7.7783
0.7257	3.6353	3.6014	0.8674	8.2328	11759.7969	1539.7113	1711.2358	7.7783
0.7291	3.6527	3.619	0.8724	8.1037	11771.1357	1586.5311	1714.3226	7.8123
0.7291	3.6527	3.619	0.8724	8.1037	11771.1357	1586.5311	1714.3226	7.8123
0.7291	3.6527	3.619	0.8724	8.1037	11771.1357	1586.5311	1714.3226	7.8123
0.7325	3.6697	3.6354	0.8602	9.2521	11780.4004	1614.3776	1728.5385	7.8463
0.7325	3.6697	3.6354	0.8602	9.2521	11780.4004	1614.3776	1728.5385	7.8463
0.7325	3.6697	3.6354	0.8602	9.2521	11780.4004	1614.3776	1728.5385	7.8463
0.7359	3.6867	3.6524	0.8526	9	11813.1475	1629.149	1735.3997	7.8803
0.7359	3.6867	3.6524	0.8526	9	11813.1475	1629.149	1735.3997	7.8803
0.7359	3.6867	3.6524	0.8526	9	11813.1475	1629.149	1735.3997	7.8803
0.7359	3.6867	3.6524	0.8526	9	11813.1475	1629.149	1735.3997	7.8803
0.7393	3.7037	3.6689	0.8502	9.9311	11854.7637	1658.8403	1723.1814	7.9143
0.7393	3.7037	3.6689	0.8502	9.9311	11854.7637	1658.8403	1723.1814	7.9143
0.7393	3.7037	3.6689	0.8502	9.9311	11854.7637	1658.8403	1723.1814	7.9143
0.7427	3.7207	3.6861	0.8606	9.9408	11928.6436	1682.8477	1707.0177	7.9483
0.7427	3.7207	3.6861	0.8606	9.9408	11928.6436	1682.8477	1707.0177	7.9483
0.7427	3.7207	3.6861	0.8606	9.9408	11928.6436	1682.8477	1707.0177	7.9483
0.7427	3.7207	3.6861	0.8606	9.9408	11928.6436	1682.8477	1707.0177	7.9483
0.7461	3.7377	3.7041	0.8583	9.8706	11974.8984	1688.1617	1697.8922	7.9823
0.7461	3.7377	3.7041	0.8583	9.8706	11974.8984	1688.1617	1697.8922	7.9823
0.7461	3.7377	3.7041	0.8583	9.8706	11974.8984	1688.1617	1697.8922	7.9823
0.7495	3.7547	3.7201	0.8636	10.2059	12029.8809	1693.6777	1684.9363	8.0163
0.7495	3.7547	3.7201	0.8636	10.2059	12029.8809	1693.6777	1684.9363	8.0163
0.7495	3.7547	3.7201	0.8636	10.2059	12029.8809	1693.6777	1684.9363	8.0163
0.7529	3.7717	3.7384	0.8745	9.7751	12053.4033	1696.1006	1685.0746	8.0503
0.7529	3.7717	3.7384	0.8745	9.7751	12053.4033	1696.1006	1685.0746	8.0503
0.7529	3.7717	3.7384	0.8745	9.7751	12053.4033	1696.1006	1685.0746	8.0503
0.7529	3.7717	3.7384	0.8745	9.7751	12053.4033	1696.1006	1685.0746	8.0503
0.7563	3.7886	3.7541	0.8732	9.383	12071.9512	1698.3199	1693.9023	8.0843
0.7563	3.7886	3.7541	0.8732	9.383	12071.9512	1698.3199	1693.9023	8.0843
0.7563	3.7886	3.7541	0.8732	9.383	12071.9512	1698.3199	1693.9023	8.0843
0.7597	3.8051	3.7714	0.8736	9.0243	12081.0254	1698.5265	1699.8672	8.1183
0.7597	3.8051	3.7714	0.8736	9.0243	12081.0254	1698.5265	1699.8672	8.1183
0.7597	3.8051	3.7714	0.8736	9.0243	12081.0254	1698.5265	1699.8672	8.1183
0.7597	3.8051	3.7714	0.8736	9.0243	12081.0254	1698.5265	1699.8672	8.1183
0.7631	3.8226	3.7882	0.8691	9.6177	12094.667	1698.9794	1700.3076	8.1525
0.7631	3.8226	3.7882	0.8691	9.6177	12094.667	1698.9794	1700.3076	8.1525
0.7631	3.8226	3.7882	0.8691	9.6177	12094.667	1698.9794	1700.3076	8.1525
0.7665	3.8396	3.8066	0.867	9.6392	12134.7695	1709.4204	1700.3472	8.1863
0.7665	3.8396	3.8066	0.867	9.6392	12134.7695	1709.4204	1700.3472	8.1863
0.7665	3.8396	3.8066	0.867	9.6392	12134.7695	1709.4204	1700.3472	8.1863
0.7665	3.8396	3.8066	0.867	9.6392	12134.7695	1709.4204	1700.3472	8.1863
0.7699	3.8566	3.8234	0.8831	9.274	12131.0947	1730.1177	1706.5754	8.2203
0.7699	3.8566	3.8234	0.8831	9.274	12131.0947	1730.1177	1706.5754	8.2203
0.7699	3.8566	3.8234	0.8831	9.274	12131.0947	1730.1177	1706.5754	8.2203
0.7733	3.8736	3.8401	0.879	8.9041	12098.3682	1768.8152	1715.7175	8.2543
0.7733	3.8736	3.8401	0.879	8.9041	12098.3682	1768.8152	1715.7175	8.2543
0.7733	3.8736	3.8401	0.879	8.9041	12098.3682	1768.8152	1715.7175	8.2543
0.7767	3.8906	3.8572	0.8621	8.5711	12110.8496	1805.0055	1723.8311	8.2883
0.7767	3.8906	3.8572	0.8621	8.5711	12110.8496	1805.0055	1723.8311	8.2883
0.7767	3.8906	3.8572	0.8621	8.5711	12110.8496	1805.0055	1723.8311	8.2883
0.7767	3.8906	3.8572	0.8621	8.5711	12110.8496	1805.0055	1723.8311	8.2883
0.7801	3.9075	3.8743	0.8611	8.2536	12106.3887	1824.8196	1731.3744	8.3223
0.7801	3.9075	3.8743	0.8611	8.2536	12106.3887	1824.8196	1731.3744	8.3223
0.7801	3.9075	3.8743	0.8611	8.2536	12106.3887	1824.8196	1731.3744	8.3223
0.7835	3.9245	3.8914	0.8426	7.9741	12112.7813	1843.152	1743.8632	8.3563
0.7835	3.9245	3.8914	0.8426	7.9741	12112.7813	1843.152	1743.8632	8.3563
0.7835	3.9245	3.8914	0.8426	7.9741	12112.7813	1843.152	1743.8632	8.3563
0.7835	3.9245	3.8914	0.8426	7.9741	12112.7813	1843.152	1743.8632	8.3563
0.7869	3.9415	3.9073	0.8357	7.6921	12098.6104	1852.1176	1762.4823	8.3903
0.7869	3.9415	3.9073	0.8357	7.6921	12098.6104	1852.1176	1762.4823	8.3903
0.7869	3.9415	3.9073	0.8357	7.6921	12098.6104	1852.1176	1762.4823	8.3903
0.7903	3.9585	3.9249	0.8304	7.4324	12102.7393	1860.2052	1781.8726	8.4243
0.7903	3.9585	3.9249	0.8304	7.4324	12102.7393	1860.2052	1781.8726	8.4243
0.7903	3.9585	3.9249	0.8304	7.4324	12102.7393	1860.2052	1781.8726	8.4243
0.7938	3.9755	3.9438	0.8184	7.2017	12076.2979	1852.2598	1819.5748	8.4595
0.7938	3.9755	3.9438	0.8184	7.2017	12076.2979	1852.2598	1819.5748	8.4595
0.7938	3.9755	3.9438	0.8184	7.2017	12076.2979	1852.2598	1819.5748	8.4595
0.7938	3.9755	3.9438	0.8184	7.2017	12076.2979	1852.2598	1819.5748	8.4595
0.7972	3.993	3.9583	0.8065	7.2229	12064.2871	1827.0199	1866.2622	8.4933
0.7972	3.993	3.9583	0.8065	7.2229	12064.2871	1827.0199	1866.2622	8.4933
0.7972	3.993	3.9583	0.8065	7.2229	12064.2871	1827.0199	1866.2622	8.4933
0.8006	4.01	3.9753	0.8102	9.4066	12126.9619	1800.7079	1911.8689	8.5273
0.8006	4.01	3.9753	0.8102	9.4066	12126.9619	1800.7079	1911.8689	8.5273
0.8006	4.01	3.9753	0.8102	9.4066	12126.9619	1800.7079	1911.8689	8.5273
0.8006	4.01	3.9753	0.8102	9.4066	12126.9619	1800.7079	1911.8689	8.5273
0.804	4.027	3.9913	0.8192	9.2219	12150.5352	1801.6559	1947.2639	8.5613
0.804	4.027	3.9913	0.8192	9.2219	12150.5352	1801.6559	1947.2639	8.5613
0.804	4.027	3.9913	0.8192	9.2219	12150.5352	1801.6559	1947.2639	8.5613
0.8074	4.0439	4.0097	0.8245	8.9282	12164.4219	1802.9348	1975.7347	8.5953
0.8074	4.0439	4.0097	0.8245	8.9282	12164.4219	1802.9348	1975.7347	8.5953
0.8074	4.0439	4.0097	0.8245	8.9282	12164.4219	1802.9348	1975.7347	8.5953
0.8108	4.0609	4.0277	0.8434	9.2118	12163.2988	1801.9048	2000.1492	8.6293
0.8108	4.0609	4.0277	0.8434	9.2118	12163.2988	1801.9048	2000.1492	8.6293
0.8108	4.0609	4.0277	0.8434	9.2118	12163.2988	1801.9048	2000.1492	8.6293
0.8108	4.0609	4.0277	0.8434	9.2118	12163.2988	1801.9048	2000.1492	8.6293
0.8142	4.0779	4.0443	0.8489	9.3853	12203.5703	1838.0375	2008.8164	8.6633
0.8142	4.0779	4.0443	0.8489	9.3853	12203.5703	1838.0375	2008.8164	8.6633
0.8142	4.0779	4.0443	0.8489	9.3853	12203.5703	1838.0375	2008.8164	8.6633
0.8176	4.0949	4.0614	0.8639	9.0329	12222.3672	1891.978	2010.8981	8.6972
0.8176	4.0949	4.0614	0.8639	9.0329	12222.3672	1891.978	2010.8981	8.6972
0.8176	4.0949	4.0614	0.8639	9.0329	12222.3672	1891.978	2010.8981	8.6972
0.8176	4.0949	4.0614	0.8639	9.0329	12222.3672	1891.978	2010.8981	8.6972
0.821	4.1119	4.0765	0.861	9.0317	12254.0986	1955.2256	2005.446	8.7312
0.821	4.1119	4.0765	0.861	9.0317	12254.0986	1955.2256	2005.446	8.7312
0.821	4.1119	4.0765	0.861	9.0317	12254.0986	1955.2256	2005.446	8.7312
0.8244	4.1289	4.0949	0.8696	8.8558	12300.0723	2021.298	1996.9725	8.7653
0.8244	4.1289	4.0949	0.8696	8.8558	12300.0723	2021.298	1996.9725	8.7653
0.8244	4.1289	4.0949	0.8696	8.8558	12300.0723	2021.298	1996.9725	8.7653
0.8278	4.1454	4.111	0.8738	9.2055	12349.5146	2070.3896	1995.7343	8.7993
0.8278	4.1454	4.111	0.8738	9.2055	12349.5146	2070.3896	1995.7343	8.7993
0.8278	4.1454	4.111	0.8738	9.2055	12349.5146	2070.3896	1995.7343	8.7993
0.8278	4.1454	4.111	0.8738	9.2055	12349.5146	2070.3896	1995.7343	8.7993
0.8312	4.1629	4.128	0.8801	9.0421	12426.0693	2113.6074	1988.713	8.8333
0.8312	4.1629	4.128	0.8801	9.0421	12426.0693	2113.6074	1988.713	8.8333
0.8312	4.1629	4.128	0.8801	9.0421	12426.0693	2113.6074	1988.713	8.8333
0.8346	4.1799	4.1456	0.8812	8.7377	12487.1543	2177.3726	1962.0471	8.8673
0.8346	4.1799	4.1456	0.8812	8.7377	12487.1543	2177.3726	1962.0471	8.8673
0.8346	4.1799	4.1456	0.8812	8.7377	12487.1543	2177.3726	1962.0471	8.8673
0.8346	4.1799	4.1456	0.8812	8.7377	12487.1543	2177.3726	1962.0471	8.8673
0.838	4.1968	4.1626	0.8809	8.4372	12563.2646	2241.4885	1924.1637	8.9013
0.838	4.1968	4.1626	0.8809	8.4372	12563.2646	2241.4885	1924.1637	8.9013
0.838	4.1968	4.1626	0.8809	8.4372	12563.2646	2241.4885	1924.1637	8.9013
0.8414	4.2138	4.1798	0.8974	8.2821	12655.0381	2328.074	1868.6372	8.9353
0.8414	4.2138	4.1798	0.8974	8.2821	12655.0381	2328.074	1868.6372	8.9353
0.8414	4.2138	4.1798	0.8974	8.2821	12655.0381	2328.074	1868.6372	8.9353
0.8414	4.2138	4.1798	0.8974	8.2821	12655.0381	2328.074	1868.6372	8.9353
0.8448	4.2308	4.1958	0.9003	8.3019	12779.0742	2428.291	1802.5795	8.9693
0.8448	4.2308	4.1958	0.9003	8.3019	12779.0742	2428.291	1802.5795	8.9693
0.8448	4.2308	4.1958	0.9003	8.3019	12779.0742	2428.291	1802.5795	8.9693
0.8482	4.2478	4.2146	0.9003	8.0125	12876.9951	2507.8074	1756.5474	9.0032
0.8482	4.2478	4.2146	0.9003	8.0125	12876.9951	2507.8074	1756.5474	9.0032
0.8482	4.2478	4.2146	0.9003	8.0125	12876.9951	2507.8074	1756.5474	9.0032
0.8516	4.2648	4.2299	0.9027	7.7639	12912.2305	2554.155	1748.6296	9.0372
0.8516	4.2648	4.2299	0.9027	7.7639	12912.2305	2554.155	1748.6296	9.0372
0.8516	4.2648	4.2299	0.9027	7.7639	12912.2305	2554.155	1748.6296	9.0372
0.8516	4.2648	4.2299	0.9027	7.7639	12912.2305	2554.155	1748.6296	9.0372
0.855	4.2818	4.2484	0.8968	7.5017	12929.1855	2560.4795	1761.0702	9.0712
0.855	4.2818	4.2484	0.8968	7.5017	12929.1855	2560.4795	1761.0702	9.0712
0.855	4.2818	4.2484	0.8968	7.5017	12929.1855	2560.4795	1761.0702	9.0712
0.8584	4.2988	4.265	0.9311	7.2701	12919.2129	2552.7717	1779.6827	9.1052
0.8584	4.2988	4.265	0.9311	7.2701	12919.2129	2552.7717	1779.6827	9.1052
0.8584	4.2988	4.265	0.9311	7.2701	12919.2129	2552.7717	1779.6827	9.1052
0.8584	4.2988	4.265	0.9311	7.2701	12919.2129	2552.7717	1779.6827	9.1052
0.8618	4.3152	4.281	0.9449	7.5057	12913.0986	2538.1458	1811.6742	9.1393
0.8618	4.3152	4.281	0.9449	7.5057	12913.0986	2538.1458	1811.6742	9.1393
0.8618	4.3152	4.281	0.9449	7.5057	12913.0986	2538.1458	1811.6742	9.1393
0.8652	4.3327	4.299	0.9488	7.4208	12899.9795	2513.2478	1846.9042	9.1732
0.8652	4.3327	4.299	0.9488	7.4208	12899.9795	2513.2478	1846.9042	9.1732
0.8652	4.3327	4.299	0.9488	7.4208	12899.9795	2513.2478	1846.9042	9.1732
0.8686	4.3497	4.3152	0.9411	7.1813	12911.2207	2480.3196	1884.0419	9.2072
0.8686	4.3497	4.3152	0.9411	7.1813	12911.2207	2480.3196	1884.0419	9.2072
0.8686	4.3497	4.3152	0.9411	7.1813	12911.2207	2480.3196	1884.0419	9.2072
0.8686	4.3497	4.3152	0.9411	7.1813	12911.2207	2480.3196	1884.0419	9.2072
0.872	4.3667	4.3329	0.9526	7.0089	12876.0771	2436.3433	1938.7137	9.2412
0.872	4.3667	4.3329	0.9526	7.0089	12876.0771	2436.3433	1938.7137	9.2412
0.872	4.3667	4.3329	0.9526	7.0089	12876.0771	2436.3433	1938.7137	9.2412
0.8754	4.3837	4.3494	0.9635	6.7962	12836.8037	2380.238	2012.7908	9.2752
0.8754	4.3837	4.3494	0.9635	6.7962	12836.8037	2380.238	2012.7908	9.2752
0.8754	4.3837	4.3494	0.9635	6.7962	12836.8037	2380.238	2012.7908	9.2752
0.8754	4.3837	4.3494	0.9635	6.7962	12836.8037	2380.238	2012.7908	9.2752
0.8788	4.4007	4.3672	0.9751	6.6766	12792.0146	2337.0361	2071.8284	9.3093
0.8788	4.4007	4.3672	0.9751	6.6766	12792.0146	2337.0361	2071.8284	9.3093
0.8788	4.4007	4.3672	0.9751	6.6766	12792.0146	2337.0361	2071.8284	9.3093
0.8822	4.4177	4.384	0.9866	7.24	12774.3281	2329.1401	2100.4436	9.3432
0.8822	4.4177	4.384	0.9866	7.24	12774.3281	2329.1401	2100.4436	9.3432
0.8822	4.4177	4.384	0.9866	7.24	12774.3281	2329.1401	2100.4436	9.3432
0.8856	4.4347	4.4005	1.0016	7.8492	12766.208	2334.5239	2117.1096	9.3772
0.8856	4.4347	4.4005	1.0016	7.8492	12766.208	2334.5239	2117.1096	9.3772
0.8856	4.4347	4.4005	1.0016	7.8492	12766.208	2334.5239	2117.1096	9.3772
0.8856	4.4347	4.4005	1.0016	7.8492	12766.208	2334.5239	2117.1096	9.3772
0.889	4.4516	4.4186	1.0114	8.7361	12746.1719	2330.9409	2134.2607	9.4112
0.889	4.4516	4.4186	1.0114	8.7361	12746.1719	2330.9409	2134.2607	9.4112
0.889	4.4516	4.4186	1.0114	8.7361	12746.1719	2330.9409	2134.2607	9.4112
0.8924	4.4686	4.4346	1.0175	8.5435	12727.3838	2346.1746	2141.2463	9.4452
0.8924	4.4686	4.4346	1.0175	8.5435	12727.3838	2346.1746	2141.2463	9.4452
0.8924	4.4686	4.4346	1.0175	8.5435	12727.3838	2346.1746	2141.2463	9.4452
0.8924	4.4686	4.4346	1.0175	8.5435	12727.3838	2346.1746	2141.2463	9.4452
0.8958	4.4851	4.4518	1.0272	8.5987	12740.6797	2374.8496	2135.3765	9.4792
0.8958	4.4851	4.4518	1.0272	8.5987	12740.6797	2374.8496	2135.3765	9.4792
0.8958	4.4851	4.4518	1.0272	8.5987	12740.6797	2374.8496	2135.3765	9.4792
0.8992	4.5026	4.4688	1.0315	10.3561	12750.1582	2405.6726	2123.4602	9.5132
0.8992	4.5026	4.4688	1.0315	10.3561	12750.1582	2405.6726	2123.4602	9.5132
0.8992	4.5026	4.4688	1.0315	10.3561	12750.1582	2405.6726	2123.4602	9.5132
0.9026	4.5196	4.4857	1.0288	10.0262	12792.2705	2435.7961	2110.3152	9.5472
0.9026	4.5196	4.4857	1.0288	10.0262	12792.2705	2435.7961	2110.3152	9.5472
0.9026	4.5196	4.4857	1.0288	10.0262	12792.2705	2435.7961	2110.3152	9.5472
0.9026	4.5196	4.4857	1.0288	10.0262	12792.2705	2435.7961	2110.3152	9.5472
0.906	4.5366	4.5029	1.0319	9.6187	12834.7109	2468.2361	2092.4724	9.5812
0.906	4.5366	4.5029	1.0319	9.6187	12834.7109	2468.2361	2092.4724	9.5812
0.906	4.5366	4.5029	1.0319	9.6187	12834.7109	2468.2361	2092.4724	9.5812
0.9094	4.5536	4.5192	1.0443	9.2684	12881.8945	2502.4517	2068.8306	9.6152
0.9094	4.5536	4.5192	1.0443	9.2684	12881.8945	2502.4517	2068.8306	9.6152
0.9094	4.5536	4.5192	1.0443	9.2684	12881.8945	2502.4517	2068.8306	9.6152
0.9094	4.5536	4.5192	1.0443	9.2684	12881.8945	2502.4517	2068.8306	9.6152
0.9128	4.5706	4.5371	1.0463	9.4267	12907.0566	2536.5457	2045.7227	9.6492
0.9128	4.5706	4.5371	1.0463	9.4267	12907.0566	2536.5457	2045.7227	9.6492
0.9128	4.5706	4.5371	1.0463	9.4267	12907.0566	2536.5457	2045.7227	9.6492
0.9162	4.5875	4.5534	1.0537	9.5295	12961.8877	2568.3767	2026.8613	9.6832
0.9162	4.5875	4.5534	1.0537	9.5295	12961.8877	2568.3767	2026.8613	9.6832
0.9162	4.5875	4.5534	1.0537	9.5295	12961.8877	2568.3767	2026.8613	9.6832
0.9162	4.5875	4.5534	1.0537	9.5295	12961.8877	2568.3767	2026.8613	9.6832
0.9196	4.6045	4.57	1.0683	10.0281	13012.4111	2600.2517	2003.5933	9.7172
0.9196	4.6045	4.57	1.0683	10.0281	13012.4111	2600.2517	2003.5933	9.7172
0.9196	4.6045	4.57	1.0683	10.0281	13012.4111	2600.2517	2003.5933	9.7172
0.923	4.6215	4.5888	1.0787	9.8657	13061.9434	2648.9822	1968.9086	9.7512
0.923	4.6215	4.5888	1.0787	9.8657	13061.9434	2648.9822	1968.9086	9.7512
0.923	4.6215	4.5888	1.0787	9.8657	13061.9434	2648.9822	1968.9086	9.7512
0.9264	4.6385	4.6041	1.1023	9.6463	13109.5137	2702.5554	1942.8431	9.7852
0.9264	4.6385	4.6041	1.1023	9.6463	13109.5137	2702.5554	1942.8431	9.7852
0.9264	4.6385	4.6041	1.1023	9.6463	13109.5137	2702.5554	1942.8431	9.7852
0.9264	4.6385	4.6041	1.1023	9.6463	13109.5137	2702.5554	1942.8431	9.7852
0.9299	4.6555	4.622	1.1004	9.525	13155.584	2737.824	1935.6683	9.8202
0.9299	4.6555	4.622	1.1004	9.525	13155.584	2737.824	1935.6683	9.8202
0.9299	4.6555	4.622	1.1004	9.525	13155.584	2737.824	1935.6683	9.8202
0.9333	4.673	4.6398	1.1114	9.2186	13162.6006	2765.3	1939.5316	9.8542
0.9333	4.673	4.6398	1.1114	9.2186	13162.6006	2765.3	1939.5316	9.8542
0.9333	4.673	4.6398	1.1114	9.2186	13162.6006	2765.3	1939.5316	9.8542
0.9333	4.673	4.6398	1.1114	9.2186	13162.6006	2765.3	1939.5316	9.8542
0.9367	4.69	4.6554	1.1485	9.7858	13180.125	2782.4158	1941.5011	9.8882
0.9367	4.69	4.6554	1.1485	9.7858	13180.125	2782.4158	1941.5011	9.8882
0.9367	4.69	4.6554	1.1485	9.7858	13180.125	2782.4158	1941.5011	9.8882
0.9401	4.707	4.6742	1.152	9.6847	13201.0127	2791.6191	1945.7307	9.9222
0.9401	4.707	4.6742	1.152	9.6847	13201.0127	2791.6191	1945.7307	9.9222
0.9401	4.707	4.6742	1.152	9.6847	13201.0127	2791.6191	1945.7307	9.9222
0.9435	4.7239	4.6898	1.1709	9.7809	13200.9775	2785.6187	1961.0366	9.9562
0.9435	4.7239	4.6898	1.1709	9.7809	13200.9775	2785.6187	1961.0366	9.9562
0.9435	4.7239	4.6898	1.1709	9.7809	13200.9775	2785.6187	1961.0366	9.9562
0.9435	4.7239	4.6898	1.1709	9.7809	13200.9775	2785.6187	1961.0366	9.9562
0.9469	4.7409	4.7073	1.1778	9.9843	13246.5264	2784.9614	1966.3944	9.9902
0.9469	4.7409	4.7073	1.1778	9.9843	13246.5264	2784.9614	1966.3944	9.9902
0.9469	4.7409	4.7073	1.1778	9.9843	13246.5264	2784.9614	1966.3944	9.9902
0.9503	4.7579	4.7232	1.1835	10.7927	13241.3955	2798.876	1967.1339	10.0242
0.9503	4.7579	4.7232	1.1835	10.7927	13241.3955	2798.876	1967.1339	10.0242
0.9503	4.7579	4.7232	1.1835	10.7927	13241.3955	2798.876	1967.1339	10.0242
0.9503	4.7579	4.7232	1.1835	10.7927	13241.3955	2798.876	1967.1339	10.0242
0.9537	4.7749	4.7409	1.2065	11.4489	13296.6367	2812.0332	1958.4088	10.0582
0.9537	4.7749	4.7409	1.2065	11.4489	13296.6367	2812.0332	1958.4088	10.0582
0.9537	4.7749	4.7409	1.2065	11.4489	13296.6367	2812.0332	1958.4088	10.0582
0.9571	4.7919	4.7581	1.2086	11.6048	13347.0127	2827.137	1952.8792	10.0922
0.9571	4.7919	4.7581	1.2086	11.6048	13347.0127	2827.137	1952.8792	10.0922
0.9571	4.7919	4.7581	1.2086	11.6048	13347.0127	2827.137	1952.8792	10.0922
0.9605	4.8089	4.7752	1.223	11.4436	13353.1973	2826.7095	1977.5315	10.1262
0.9605	4.8089	4.7752	1.223	11.4436	13353.1973	2826.7095	1977.5315	10.1262
0.9605	4.8089	4.7752	1.223	11.4436	13353.1973	2826.7095	1977.5315	10.1262
0.9605	4.8089	4.7752	1.223	11.4436	13353.1973	2826.7095	1977.5315	10.1262
0.9639	4.8254	4.7923	1.2262	11.8487	13346.7773	2804.0081	2011.1609	10.1602
0.9639	4.8254	4.7923	1.2262	11.8487	13346.7773	2804.0081	2011.1609	10.1602
0.9639	4.8254	4.7923	1.2262	11.8487	13346.7773	2804.0081	2011.1609	10.1602
0.9673	4.8429	4.8085	1.2622	12.1568	13361.2959	2781.5129	2036.9883	10.1942
0.9673	4.8429	4.8085	1.2622	12.1568	13361.2959	2781.5129	2036.9883	10.1942
0.9673	4.8429	4.8085	1.2622	12.1568	13361.2959	2781.5129	2036.9883	10.1942
0.9673	4.8429	4.8085	1.2622	12.1568	13361.2959	2781.5129	2036.9883	10.1942
0.9707	4.8598	4.826	1.2796	11.6849	13332.7676	2769.7334	2055.0938	10.2282
0.9707	4.8598	4.826	1.2796	11.6849	13332.7676	2769.7334	2055.0938	10.2282
0.9707	4.8598	4.826	1.2796	11.6849	13332.7676	2769.7334	2055.0938	10.2282
0.9741	4.8768	4.8427	1.3001	11.5635	13339.1963	2775.6743	2061.6753	10.2622
0.9741	4.8768	4.8427	1.3001	11.5635	13339.1963	2775.6743	2061.6753	10.2622
0.9741	4.8768	4.8427	1.3001	11.5635	13339.1963	2775.6743	2061.6753	10.2622
0.9775	4.8938	4.8602	1.3042	11.3247	13324.5332	2777.7029	2065.3926	10.2962
0.9775	4.8938	4.8602	1.3042	11.3247	13324.5332	2777.7029	2065.3926	10.2962
0.9775	4.8938	4.8602	1.3042	11.3247	13324.5332	2777.7029	2065.3926	10.2962
0.9775	4.8938	4.8602	1.3042	11.3247	13324.5332	2777.7029	2065.3926	10.2962
0.9809	4.9108	4.8773	1.3261	10.9933	13319.1611	2778.6199	2071.0488	10.3302
0.9809	4.9108	4.8773	1.3261	10.9933	13319.1611	2778.6199	2071.0488	10.3302
0.9809	4.9108	4.8773	1.3261	10.9933	13319.1611	2778.6199	2071.0488	10.3302
0.9843	4.9278	4.8936	1.3325	10.8745	13322.1553	2787.8511	2073.2947	10.3642
0.9843	4.9278	4.8936	1.3325	10.8745	13322.1553	2787.8511	2073.2947	10.3642
0.9843	4.9278	4.8936	1.3325	10.8745	13322.1553	2787.8511	2073.2947	10.3642
0.9843	4.9278	4.8936	1.3325	10.8745	13322.1553	2787.8511	2073.2947	10.3642
0.9877	4.9448	4.9101	1.3316	11.0792	13336.7764	2785.4546	2068.5691	10.3982
0.9877	4.9448	4.9101	1.3316	11.0792	13336.7764	2785.4546	2068.5691	10.3982
0.9877	4.9448	4.9101	1.3316	11.0792	13336.7764	2785.4546	2068.5691	10.3982
0.9911	4.9618	4.9267	1.3516	11.6463	13366.8389	2775.6951	2069.3843	10.4322
0.9911	4.9618	4.9267	1.3516	11.6463	13366.8389	2775.6951	2069.3843	10.4322
0.9911	4.9618	4.9267	1.3516	11.6463	13366.8389	2775.6951	2069.3843	10.4322
0.9911	4.9618	4.9267	1.3516	11.6463	13366.8389	2775.6951	2069.3843	10.4322
0.9945	4.9788	4.9447	1.3676	11.3941	13372.8564	2776.7043	2073.1379	10.4661
0.9945	4.9788	4.9447	1.3676	11.3941	13372.8564	2776.7043	2073.1379	10.4661
0.9945	4.9788	4.9447	1.3676	11.3941	13372.8564	2776.7043	2073.1379	10.4661
0.9979	4.9952	4.9613	1.3919	11.9115	13370.2432	2775.6357	2072.771	10.5001
0.9979	4.9952	4.9613	1.3919	11.9115	13370.2432	2775.6357	2072.771	10.5001
0.9979	4.9952	4.9613	1.3919	11.9115	13370.2432	2775.6357	2072.771	10.5001
1.0013	5.0127	4.9792	1.3949	11.6854	13401.0107	2769.105	2076.1892	10.5341
1.0013	5.0127	4.9792	1.3949	11.6854	13401.0107	2769.105	2076.1892	10.5341
1.0013	5.0127	4.9792	1.3949	11.6854	13401.0107	2769.105	2076.1892	10.5341
1.0013	5.0127	4.9792	1.3949	11.6854	13401.0107	2769.105	2076.1892	10.5341
1.0047	5.0297	4.9953	1.3943	11.9675	13420.6777	2779.0212	2072.8103	10.5681
1.0047	5.0297	4.9953	1.3943	11.9675	13420.6777	2779.0212	2072.8103	10.5681
1.0047	5.0297	4.9953	1.3943	11.9675	13420.6777	2779.0212	2072.8103	10.5681
1.0081	5.0467	5.0131	1.4048	11.6685	13442.6035	2803.4612	2053.4658	10.6021
1.0081	5.0467	5.0131	1.4048	11.6685	13442.6035	2803.4612	2053.4658	10.6021
1.0081	5.0467	5.0131	1.4048	11.6685	13442.6035	2803.4612	2053.4658	10.6021
1.0081	5.0467	5.0131	1.4048	11.6685	13442.6035	2803.4612	2053.4658	10.6021
1.0115	5.0637	5.0307	1.4074	11.993	13462.9229	2840.4866	2021.05	10.6361
1.0115	5.0637	5.0307	1.4074	11.993	13462.9229	2840.4866	2021.05	10.6361
1.0115	5.0637	5.0307	1.4074	11.993	13462.9229	2840.4866	2021.05	10.6361
1.0149	5.0807	5.0466	1.4205	11.9989	13472.8369	2846.7466	2016.537	10.6701
1.0149	5.0807	5.0466	1.4205	11.9989	13472.8369	2846.7466	2016.537	10.6701
1.0149	5.0807	5.0466	1.4205	11.9989	13472.8369	2846.7466	2016.537	10.6701
1.0183	5.0977	5.0644	1.4412	12.5614	13451.4531	2837.4373	2036.4135	10.7041
1.0183	5.0977	5.0644	1.4412	12.5614	13451.4531	2837.4373	2036.4135	10.7041
1.0183	5.0977	5.0644	1.4412	12.5614	13451.4531	2837.4373	2036.4135	10.7041
1.0183	5.0977	5.0644	1.4412	12.5614	13451.4531	2837.4373	2036.4135	10.7041
1.0217	5.1147	5.0814	1.4486	12.251	13453.2637	2849.9944	2042.855	10.7381
1.0217	5.1147	5.0814	1.4486	12.251	13453.2637	2849.9944	2042.855	10.7381
1.0217	5.1147	5.0814	1.4486	12.251	13453.2637	2849.9944	2042.855	10.7381
1.0251	5.1316	5.0986	1.4504	11.9536	13448.916	2859.4951	2046.7706	10.7721
1.0251	5.1316	5.0986	1.4504	11.9536	13448.916	2859.4951	2046.7706	10.7721
1.0251	5.1316	5.0986	1.4504	11.9536	13448.916	2859.4951	2046.7706	10.7721
1.0251	5.1316	5.0986	1.4504	11.9536	13448.916	2859.4951	2046.7706	10.7721
1.0285	5.1486	5.115	1.4685	12.6121	13417.9131	2853.2915	2064.0137	10.8061
1.0285	5.1486	5.115	1.4685	12.6121	13417.9131	2853.2915	2064.0137	10.8061
1.0285	5.1486	5.115	1.4685	12.6121	13417.9131	2853.2915	2064.0137	10.8061
1.0319	5.1656	5.1327	1.4851	12.5554	13403.8154	2846.312	2089.8911	10.8401
1.0319	5.1656	5.1327	1.4851	12.5554	13403.8154	2846.312	2089.8911	10.8401
1.0319	5.1656	5.1327	1.4851	12.5554	13403.8154	2846.312	2089.8911	10.8401
1.0353	5.1826	5.1493	1.4844	12.2083	13365.0234	2836.6782	2121.7029	10.8741
1.0353	5.1826	5.1493	1.4844	12.2083	13365.0234	2836.6782	2121.7029	10.8741
1.0353	5.1826	5.1493	1.4844	12.2083	13365.0234	2836.6782	2121.7029	10.8741
1.0353	5.1826	5.1493	1.4844	12.2083	13365.0234	2836.6782	2121.7029	10.8741
1.0387	5.1996	5.1652	1.4784	11.7775	13321.3066	2790.9705	2176.511	10.9081
1.0387	5.1996	5.1652	1.4784	11.7775	13321.3066	2790.9705	2176.511	10.9081
1.0387	5.1996	5.1652	1.4784	11.7775	13321.3066	2790.9705	2176.511	10.9081
1.0421	5.2166	5.1829	1.4959	12.0751	13301.5518	2749.8301	2225.6763	10.9421
1.0421	5.2166	5.1829	1.4959	12.0751	13301.5518	2749.8301	2225.6763	10.9421
1.0421	5.2166	5.1829	1.4959	12.0751	13301.5518	2749.8301	2225.6763	10.9421
1.0421	5.2166	5.1829	1.4959	12.0751	13301.5518	2749.8301	2225.6763	10.9421
1.0455	5.2336	5.1993	1.5077	11.7561	13269.3555	2730.5618	2255.4575	10.9761
1.0455	5.2336	5.1993	1.5077	11.7561	13269.3555	2730.5618	2255.4575	10.9761
1.0455	5.2336	5.1993	1.5077	11.7561	13269.3555	2730.5618	2255.4575	10.9761
1.0489	5.2506	5.2179	1.5106	11.729	13233.5156	2714.9502	2285.5796	11.0101
1.0489	5.2506	5.2179	1.5106	11.729	13233.5156	2714.9502	2285.5796	11.0101
1.0489	5.2506	5.2179	1.5106	11.729	13233.5156	2714.9502	2285.5796	11.0101
1.0523	5.2675	5.233	1.5327	11.821	13251	2719.1128	2296.8457	11.0441
1.0523	5.2675	5.233	1.5327	11.821	13251	2719.1128	2296.8457	11.0441
1.0523	5.2675	5.233	1.5327	11.821	13251	2719.1128	2296.8457	11.0441
1.0523	5.2675	5.233	1.5327	11.821	13251	2719.1128	2296.8457	11.0441
1.0557	5.2845	5.2499	1.5609	11.5186	13280.2715	2745.9023	2271.3899	11.0781
1.0557	5.2845	5.2499	1.5609	11.5186	13280.2715	2745.9023	2271.3899	11.0781
1.0557	5.2845	5.2499	1.5609	11.5186	13280.2715	2745.9023	2271.3899	11.0781
1.0591	5.3015	5.2679	1.5666	11.2221	13334.7822	2783.6023	2230.7722	11.1121
1.0591	5.3015	5.2679	1.5666	11.2221	13334.7822	2783.6023	2230.7722	11.1121
1.0591	5.3015	5.2679	1.5666	11.2221	13334.7822	2783.6023	2230.7722	11.1121
1.0591	5.3015	5.2679	1.5666	11.2221	13334.7822	2783.6023	2230.7722	11.1121
1.0625	5.3185	5.2844	1.5656	11.1811	13383.7217	2837.0925	2187.5652	11.1461
1.0625	5.3185	5.2844	1.5656	11.1811	13383.7217	2837.0925	2187.5652	11.1461
1.0625	5.3185	5.2844	1.5656	11.1811	13383.7217	2837.0925	2187.5652	11.1461
1.066	5.3355	5.3011	1.5836	12.3053	13490.3867	2893.3481	2143.7256	11.1811
1.066	5.3355	5.3011	1.5836	12.3053	13490.3867	2893.3481	2143.7256	11.1811
1.066	5.3355	5.3011	1.5836	12.3053	13490.3867	2893.3481	2143.7256	11.1811
1.066	5.3355	5.3011	1.5836	12.3053	13490.3867	2893.3481	2143.7256	11.1811
1.0694	5.353	5.3186	1.5912	11.9696	13541.8535	2932.3884	2106.4502	11.2151
1.0694	5.353	5.3186	1.5912	11.9696	13541.8535	2932.3884	2106.4502	11.2151
1.0694	5.353	5.3186	1.5912	11.9696	13541.8535	2932.3884	2106.4502	11.2151
1.0728	5.37	5.3364	1.6126	11.5	13566.9658	2964.6113	2082.7751	11.2491
1.0728	5.37	5.3364	1.6126	11.5	13566.9658	2964.6113	2082.7751	11.2491
1.0728	5.37	5.3364	1.6126	11.5	13566.9658	2964.6113	2082.7751	11.2491
1.0762	5.387	5.3536	1.6263	11.2651	13545.3672	2963.5586	2093.7783	11.2831
1.0762	5.387	5.3536	1.6263	11.2651	13545.3672	2963.5586	2093.7783	11.2831
1.0762	5.387	5.3536	1.6263	11.2651	13545.3672	2963.5586	2093.7783	11.2831
1.0762	5.387	5.3536	1.6263	11.2651	13545.3672	2963.5586	2093.7783	11.2831
1.0796	5.404	5.37	1.6284	10.8099	13518.7852	2964.3965	2107.6238	11.3171
1.0796	5.404	5.37	1.6284	10.8099	13518.7852	2964.3965	2107.6238	11.3171
1.0796	5.404	5.37	1.6284	10.8099	13518.7852	2964.3965	2107.6238	11.3171
1.083	5.4209	5.3876	1.6436	11.2472	13524.7979	2975.3838	2112.2334	11.3511
1.083	5.4209	5.3876	1.6436	11.2472	13524.7979	2975.3838	2112.2334	11.3511
1.083	5.4209	5.3876	1.6436	11.2472	13524.7979	2975.3838	2112.2334	11.3511
1.083	5.4209	5.3876	1.6436	11.2472	13524.7979	2975.3838	2112.2334	11.3511
1.0864	5.4379	5.4031	1.6517	11.7586	13550.9355	2985.6057	2118.1855	11.3851
1.0864	5.4379	5.4031	1.6517	11.7586	13550.9355	2985.6057	2118.1855	11.3851
1.0864	5.4379	5.4031	1.6517	11.7586	13550.9355	2985.6057	2118.1855	11.3851
1.0898	5.4549	5.4213	1.678	11.7052	13547.5479	2997.7732	2125.7993	11.4191
1.0898	5.4549	5.4213	1.678	11.7052	13547.5479	2997.7732	2125.7993	11.4191
1.0898	5.4549	5.4213	1.678	11.7052	13547.5479	2997.7732	2125.7993	11.4191
1.0932	5.4719	5.4388	1.6561	12.705	13544.7188	2993.1086	2139.533	11.4531
1.0932	5.4719	5.4388	1.6561	12.705	13544.7188	2993.1086	2139.533	11.4531
1.0932	5.4719	5.4388	1.6561	12.705	13544.7188	2993.1086	2139.533	11.4531
1.0932	5.4719	5.4388	1.6561	12.705	13544.7188	2993.1086	2139.533	11.4531
1.0966	5.4889	5.455	1.6362	12.6827	13549.5088	2989.5654	2157.249	11.4871
1.0966	5.4889	5.455	1.6362	12.6827	13549.5088	2989.5654	2157.249	11.4871
1.0966	5.4889	5.455	1.6362	12.6827	13549.5088	2989.5654	2157.249	11.4871
1.1	5.5054	5.4721	1.6519	13.2196	13532.8447	2986.2085	2182.4465	11.5211
1.1	5.5054	5.4721	1.6519	13.2196	13532.8447	2986.2085	2182.4465	11.5211
1.1	5.5054	5.4721	1.6519	13.2196	13532.8447	2986.2085	2182.4465	11.5211
1.1	5.5054	5.4721	1.6519	13.2196	13532.8447	2986.2085	2182.4465	11.5211
1.1034	5.5229	5.4883	1.6495	13.8467	13571.2344	2996.7771	2187.7449	11.5551
1.1034	5.5229	5.4883	1.6495	13.8467	13571.2344	2996.7771	2187.7449	11.5551
1.1034	5.5229	5.4883	1.6495	13.8467	13571.2344	2996.7771	2187.7449	11.5551
1.1068	5.5398	5.5058	1.642	13.5764	13594.7666	3008.8191	2184.9023	11.5891
1.1068	5.5398	5.5058	1.642	13.5764	13594.7666	3008.8191	2184.9023	11.5891
1.1068	5.5398	5.5058	1.642	13.5764	13594.7666	3008.8191	2184.9023	11.5891
1.1102	5.5568	5.5223	1.6489	13.6496	13617.7412	3020.2002	2189.4241	11.6231
1.1102	5.5568	5.5223	1.6489	13.6496	13617.7412	3020.2002	2189.4241	11.6231
1.1102	5.5568	5.5223	1.6489	13.6496	13617.7412	3020.2002	2189.4241	11.6231
1.1102	5.5568	5.5223	1.6489	13.6496	13617.7412	3020.2002	2189.4241	11.6231
1.1136	5.5738	5.5379	1.652	13.1881	13639.1523	3021.5039	2194.5154	11.6571
1.1136	5.5738	5.5379	1.652	13.1881	13639.1523	3021.5039	2194.5154	11.6571
1.1136	5.5738	5.5379	1.652	13.1881	13639.1523	3021.5039	2194.5154	11.6571
1.117	5.5908	5.5563	1.6643	12.6509	13662.9854	3023.4731	2196.0085	11.6911
1.117	5.5908	5.5563	1.6643	12.6509	13662.9854	3023.4731	2196.0085	11.6911
1.117	5.5908	5.5563	1.6643	12.6509	13662.9854	3023.4731	2196.0085	11.6911
1.117	5.5908	5.5563	1.6643	12.6509	13662.9854	3023.4731	2196.0085	11.6911
1.1204	5.6078	5.5741	1.6653	12.2296	13671.0449	3031.1238	2202.6428	11.725
1.1204	5.6078	5.5741	1.6653	12.2296	13671.0449	3031.1238	2202.6428	11.725
1.1204	5.6078	5.5741	1.6653	12.2296	13671.0449	3031.1238	2202.6428	11.725
1.1238	5.6248	5.5908	1.6858	12.7789	13668.8594	3012.3003	2219.4087	11.7591
1.1238	5.6248	5.5908	1.6858	12.7789	13668.8594	3012.3003	2219.4087	11.7591
1.1238	5.6248	5.5908	1.6858	12.7789	13668.8594	3012.3003	2219.4087	11.7591
1.1272	5.6418	5.607	1.697	12.9847	13663.165	3039.1091	2236.7139	11.793
1.1272	5.6418	5.607	1.697	12.9847	13663.165	3039.1091	2236.7139	11.793
1.1272	5.6418	5.607	1.697	12.9847	13663.165	3039.1091	2236.7139	11.793
1.1272	5.6418	5.607	1.697	12.9847	13663.165	3039.1091	2236.7139	11.793
1.1306	5.6588	5.624	1.6995	12.9972	13683.1846	3156.2966	2243.0525	11.8271
1.1306	5.6588	5.624	1.6995	12.9972	13683.1846	3156.2966	2243.0525	11.8271
1.1306	5.6588	5.624	1.6995	12.9972	13683.1846	3156.2966	2243.0525	11.8271
1.134	5.6757	5.6422	1.7025	12.8654	13727.5615	3270.4695	2240.4485	11.861
1.134	5.6757	5.6422	1.7025	12.8654	13727.5615	3270.4695	2240.4485	11.861
1.134	5.6757	5.6422	1.7025	12.8654	13727.5615	3270.4695	2240.4485	11.861
1.134	5.6757	5.6422	1.7025	12.8654	13727.5615	3270.4695	2240.4485	11.861
1.1374	5.6927	5.6585	1.707	12.5211	13768.5332	3339.2083	2233.4829	11.895
1.1374	5.6927	5.6585	1.707	12.5211	13768.5332	3339.2083	2233.4829	11.895
1.1374	5.6927	5.6585	1.707	12.5211	13768.5332	3339.2083	2233.4829	11.895
1.1408	5.7097	5.675	1.7225	12.6961	13811.9717	3388.3113	2227.5576	11.929
1.1408	5.7097	5.675	1.7225	12.6961	13811.9717	3388.3113	2227.5576	11.929
1.1408	5.7097	5.675	1.7225	12.6961	13811.9717	3388.3113	2227.5576	11.929
1.1408	5.7097	5.675	1.7225	12.6961	13811.9717	3388.3113	2227.5576	11.929
1.1442	5.7267	5.691	1.7061	14.2836	13921.4727	3420.2976	2238.9629	11.963
1.1442	5.7267	5.691	1.7061	14.2836	13921.4727	3420.2976	2238.9629	11.963
1.1442	5.7267	5.691	1.7061	14.2836	13921.4727	3420.2976	2238.9629	11.963
1.1476	5.7437	5.7091	1.7084	13.8263	13984.9785	3435.5698	2247.6055	11.997
1.1476	5.7437	5.7091	1.7084	13.8263	13984.9785	3435.5698	2247.6055	11.997
1.1476	5.7437	5.7091	1.7084	13.8263	13984.9785	3435.5698	2247.6055	11.997
1.151	5.7607	5.7263	1.734	13.5624	14014.5059	3452.4773	2247.3318	12.031
1.151	5.7607	5.7263	1.734	13.5624	14014.5059	3452.4773	2247.3318	12.031
1.151	5.7607	5.7263	1.734	13.5624	14014.5059	3452.4773	2247.3318	12.031
1.151	5.7607	5.7263	1.734	13.5624	14014.5059	3452.4773	2247.3318	12.031
1.1544	5.7777	5.7436	1.7637	13.9322	14015.8242	3462.7439	2255.3596	12.065
1.1544	5.7777	5.7436	1.7637	13.9322	14015.8242	3462.7439	2255.3596	12.065
1.1544	5.7777	5.7436	1.7637	13.9322	14015.8242	3462.7439	2255.3596	12.065
1.1578	5.7947	5.7616	1.7721	14.1405	14025.4863	3452.3347	2275.5808	12.0991
1.1578	5.7947	5.7616	1.7721	14.1405	14025.4863	3452.3347	2275.5808	12.0991
1.1578	5.7947	5.7616	1.7721	14.1405	14025.4863	3452.3347	2275.5808	12.0991
1.1578	5.7947	5.7616	1.7721	14.1405	14025.4863	3452.3347	2275.5808	12.0991
1.1612	5.8116	5.7773	1.7823	14.4906	14018.0771	3417.0264	2309.9272	12.133
1.1612	5.8116	5.7773	1.7823	14.4906	14018.0771	3417.0264	2309.9272	12.133
1.1612	5.8116	5.7773	1.7823	14.4906	14018.0771	3417.0264	2309.9272	12.133
1.1646	5.8286	5.7941	1.7853	15.9157	14049.8184	3375.8044	2337.5471	12.167
1.1646	5.8286	5.7941	1.7853	15.9157	14049.8184	3375.8044	2337.5471	12.167
1.1646	5.8286	5.7941	1.7853	15.9157	14049.8184	3375.8044	2337.5471	12.167
1.168	5.8451	5.8113	1.8188	16.6719	14092.6982	3345.1826	2356.4805	12.201
1.168	5.8451	5.8113	1.8188	16.6719	14092.6982	3345.1826	2356.4805	12.201
1.168	5.8451	5.8113	1.8188	16.6719	14092.6982	3345.1826	2356.4805	12.201
1.168	5.8451	5.8113	1.8188	16.6719	14092.6982	3345.1826	2356.4805	12.201
1.1714	5.8626	5.8298	1.8398	16.1956	14071.873	3314.6641	2377.2332	12.235
1.1714	5.8626	5.8298	1.8398	16.1956	14071.873	3314.6641	2377.2332	12.235
1.1714	5.8626	5.8298	1.8398	16.1956	14071.873	3314.6641	2377.2332	12.235
1.1748	5.8796	5.8456	1.8394	16.7345	14100.4443	3289.7134	2391.8574	12.269
1.1748	5.8796	5.8456	1.8394	16.7345	14100.4443	3289.7134	2391.8574	12.269
1.1748	5.8796	5.8456	1.8394	16.7345	14100.4443	3289.7134	2391.8574	12.269
1.1748	5.8796	5.8456	1.8394	16.7345	14100.4443	3289.7134	2391.8574	12.269
1.1782	5.8966	5.863	1.8546	16.8572	14120.8516	3263.2542	2395.2256	12.303
1.1782	5.8966	5.863	1.8546	16.8572	14120.8516	3263.2542	2395.2256	12.303
1.1782	5.8966	5.863	1.8546	16.8572	14120.8516	3263.2542	2395.2256	12.303
1.1816	5.9136	5.8799	1.8774	17.2947	14150.3672	3235.4971	2389.104	12.337
1.1816	5.9136	5.8799	1.8774	17.2947	14150.3672	3235.4971	2389.104	12.337
1.1816	5.9136	5.8799	1.8774	17.2947	14150.3672	3235.4971	2389.104	12.337
1.185	5.9306	5.897	1.8952	18.109	14165.7227	3199.0156	2389.7908	12.371
1.185	5.9306	5.897	1.8952	18.109	14165.7227	3199.0156	2389.7908	12.371
1.185	5.9306	5.897	1.8952	18.109	14165.7227	3199.0156	2389.7908	12.371
1.185	5.9306	5.897	1.8952	18.109	14165.7227	3199.0156	2389.7908	12.371
1.1884	5.9475	5.9145	1.9169	18.1615	14159.3711	3164.3137	2389.3542	12.405
1.1884	5.9475	5.9145	1.9169	18.1615	14159.3711	3164.3137	2389.3542	12.405
1.1884	5.9475	5.9145	1.9169	18.1615	14159.3711	3164.3137	2389.3542	12.405
1.1918	5.9645	5.9301	1.9171	18.0387	14205.873	3144.9292	2383.9031	12.439
1.1918	5.9645	5.9301	1.9171	18.0387	14205.873	3144.9292	2383.9031	12.439
1.1918	5.9645	5.9301	1.9171	18.0387	14205.873	3144.9292	2383.9031	12.439
1.1918	5.9645	5.9301	1.9171	18.0387	14205.873	3144.9292	2383.9031	12.439
1.1952	5.9815	5.9476	1.936	18.0831	14241.0957	3149.6365	2379.3635	12.473
1.1952	5.9815	5.9476	1.936	18.0831	14241.0957	3149.6365	2379.3635	12.473
1.1952	5.9815	5.9476	1.936	18.0831	14241.0957	3149.6365	2379.3635	12.473
1.1986	5.9985	5.9642	1.9534	17.9381	14283.1533	3144.5779	2380.5264	12.507
1.1986	5.9985	5.9642	1.9534	17.9381	14283.1533	3144.5779	2380.5264	12.507
1.1986	5.9985	5.9642	1.9534	17.9381	14283.1533	3144.5779	2380.5264	12.507
1.2021	6.0155	5.9818	1.9575	18.3069	14316.2529	3127.7705	2386.385	12.542
1.2021	6.0155	5.9818	1.9575	18.3069	14316.2529	3127.7705	2386.385	12.542
1.2021	6.0155	5.9818	1.9575	18.3069	14316.2529	3127.7705	2386.385	12.542
1.2021	6.0155	5.9818	1.9575	18.3069	14316.2529	3127.7705	2386.385	12.542
1.2055	6.033	5.9987	1.9654	18.5052	14355.6787	3125.959	2381.7058	12.576
1.2055	6.033	5.9987	1.9654	18.5052	14355.6787	3125.959	2381.7058	12.576
1.2055	6.033	5.9987	1.9654	18.5052	14355.6787	3125.959	2381.7058	12.576
1.2089	6.05	6.0155	1.9918	19.1972	14384.5908	3122.3037	2375.7163	12.61
1.2089	6.05	6.0155	1.9918	19.1972	14384.5908	3122.3037	2375.7163	12.61
1.2089	6.05	6.0155	1.9918	19.1972	14384.5908	3122.3037	2375.7163	12.61
1.2089	6.05	6.0155	1.9918	19.1972	14384.5908	3122.3037	2375.7163	12.61
1.2123	6.067	6.0334	2.0262	19.3196	14432.3506	3121.7241	2374.8521	12.644
1.2123	6.067	6.0334	2.0262	19.3196	14432.3506	3121.7241	2374.8521	12.644
1.2123	6.067	6.0334	2.0262	19.3196	14432.3506	3121.7241	2374.8521	12.644
1.2157	6.0839	6.0495	2.0351	19.0838	14459.7607	3093.8711	2384.0427	12.678
1.2157	6.0839	6.0495	2.0351	19.0838	14459.7607	3093.8711	2384.0427	12.678
1.2157	6.0839	6.0495	2.0351	19.0838	14459.7607	3093.8711	2384.0427	12.678
1.2157	6.0839	6.0495	2.0351	19.0838	14459.7607	3093.8711	2384.0427	12.678
1.2191	6.1009	6.0673	2.0648	19.0964	14469.1523	3049.6885	2401.668	12.712
1.2191	6.1009	6.0673	2.0648	19.0964	14469.1523	3049.6885	2401.668	12.712
1.2191	6.1009	6.0673	2.0648	19.0964	14469.1523	3049.6885	2401.668	12.712
1.2225	6.1179	6.0838	2.0895	19.211	14488.5098	3022.9578	2410.4158	12.746
1.2225	6.1179	6.0838	2.0895	19.211	14488.5098	3022.9578	2410.4158	12.746
1.2225	6.1179	6.0838	2.0895	19.211	14488.5098	3022.9578	2410.4158	12.746
1.2259	6.1349	6.1019	2.1146	18.597	14484.2998	3003.0422	2416.0842	12.78
1.2259	6.1349	6.1019	2.1146	18.597	14484.2998	3003.0422	2416.0842	12.78
1.2259	6.1349	6.1019	2.1146	18.597	14484.2998	3003.0422	2416.0842	12.78
1.2259	6.1349	6.1019	2.1146	18.597	14484.2998	3003.0422	2416.0842	12.78
1.2293	6.1519	6.1181	2.1191	18.855	14507.5752	2985.5789	2421.2791	12.814
1.2293	6.1519	6.1181	2.1191	18.855	14507.5752	2985.5789	2421.2791	12.814
1.2293	6.1519	6.1181	2.1191	18.855	14507.5752	2985.5789	2421.2791	12.814
1.2327	6.1689	6.1349	2.1191	18.6331	14532.4229	2955.3516	2440.0681	12.848
1.2327	6.1689	6.1349	2.1191	18.6331	14532.4229	2955.3516	2440.0681	12.848
1.2327	6.1689	6.1349	2.1191	18.6331	14532.4229	2955.3516	2440.0681	12.848
1.2327	6.1689	6.1349	2.1191	18.6331	14532.4229	2955.3516	2440.0681	12.848
1.2361	6.1854	6.152	2.1311	18.0794	14531.7549	2918.6533	2466.4648	12.882
1.2361	6.1854	6.152	2.1311	18.0794	14531.7549	2918.6533	2466.4648	12.882
1.2361	6.1854	6.152	2.1311	18.0794	14531.7549	2918.6533	2466.4648	12.882
1.2395	6.2028	6.1683	2.167	18.4497	14504.457	2889.1274	2498.9536	12.9159
1.2395	6.2028	6.1683	2.167	18.4497	14504.457	2889.1274	2498.9536	12.9159
1.2395	6.2028	6.1683	2.167	18.4497	14504.457	2889.1274	2498.9536	12.9159
1.2429	6.2198	6.1859	2.1958	19.4286	14508.7373	2868.5322	2531.6558	12.9499
1.2429	6.2198	6.1859	2.1958	19.4286	14508.7373	2868.5322	2531.6558	12.9499
1.2429	6.2198	6.1859	2.1958	19.4286	14508.7373	2868.5322	2531.6558	12.9499
1.2429	6.2198	6.1859	2.1958	19.4286	14508.7373	2868.5322	2531.6558	12.9499
1.2463	6.2368	6.2027	2.1972	19.5925	14582.1865	2860.0151	2542.5913	12.984
1.2463	6.2368	6.2027	2.1972	19.5925	14582.1865	2860.0151	2542.5913	12.984
1.2463	6.2368	6.2027	2.1972	19.5925	14582.1865	2860.0151	2542.5913	12.984
1.2497	6.2538	6.2197	2.2089	19.024	14609.8906	2842.4578	2556.7217	13.018
1.2497	6.2538	6.2197	2.2089	19.024	14609.8906	2842.4578	2556.7217	13.018
1.2497	6.2538	6.2197	2.2089	19.024	14609.8906	2842.4578	2556.7217	13.018
1.2497	6.2538	6.2197	2.2089	19.024	14609.8906	2842.4578	2556.7217	13.018
1.2531	6.2708	6.2368	2.2001	18.4746	14630.8477	2816.3672	2589.5742	13.052
1.2531	6.2708	6.2368	2.2001	18.4746	14630.8477	2816.3672	2589.5742	13.052
1.2531	6.2708	6.2368	2.2001	18.4746	14630.8477	2816.3672	2589.5742	13.052
1.2565	6.2878	6.2524	2.2679	18.4239	14596.665	2804.0679	2625.0388	13.086
1.2565	6.2878	6.2524	2.2679	18.4239	14596.665	2804.0679	2625.0388	13.086
1.2565	6.2878	6.2524	2.2679	18.4239	14596.665	2804.0679	2625.0388	13.086
1.2599	6.3048	6.2712	2.297	18.6344	14605.8398	2787.7158	2654.0227	13.1199
1.2599	6.3048	6.2712	2.297	18.6344	14605.8398	2787.7158	2654.0227	13.1199
1.2599	6.3048	6.2712	2.297	18.6344	14605.8398	2787.7158	2654.0227	13.1199
1.2599	6.3048	6.2712	2.297	18.6344	14605.8398	2787.7158	2654.0227	13.1199
1.2633	6.3218	6.2881	2.3232	18.4287	14637.2246	2766.1304	2664.6794	13.1539
1.2633	6.3218	6.2881	2.3232	18.4287	14637.2246	2766.1304	2664.6794	13.1539
1.2633	6.3218	6.2881	2.3232	18.4287	14637.2246	2766.1304	2664.6794	13.1539
1.2667	6.3388	6.3051	2.3361	18.1578	14642.3242	2756.4822	2669.3748	13.1879
1.2667	6.3388	6.3051	2.3361	18.1578	14642.3242	2756.4822	2669.3748	13.1879
1.2667	6.3388	6.3051	2.3361	18.1578	14642.3242	2756.4822	2669.3748	13.1879
1.2667	6.3388	6.3051	2.3361	18.1578	14642.3242	2756.4822	2669.3748	13.1879
1.2701	6.3552	6.3223	2.3525	17.8651	14668.0674	2751.2981	2682.7258	13.222
1.2701	6.3552	6.3223	2.3525	17.8651	14668.0674	2751.2981	2682.7258	13.222
1.2701	6.3552	6.3223	2.3525	17.8651	14668.0674	2751.2981	2682.7258	13.222
1.2735	6.3727	6.3387	2.3746	17.872	14676.9424	2748.5342	2686.6462	13.256
1.2735	6.3727	6.3387	2.3746	17.872	14676.9424	2748.5342	2686.6462	13.256
1.2735	6.3727	6.3387	2.3746	17.872	14676.9424	2748.5342	2686.6462	13.256
1.2769	6.3897	6.3567	2.3702	17.6399	14744.3291	2760.7683	2673.0249	13.2899
1.2769	6.3897	6.3567	2.3702	17.6399	14744.3291	2760.7683	2673.0249	13.2899
1.2769	6.3897	6.3567	2.3702	17.6399	14744.3291	2760.7683	2673.0249	13.2899
1.2769	6.3897	6.3567	2.3702	17.6399	14744.3291	2760.7683	2673.0249	13.2899
1.2803	6.4067	6.373	2.3951	17.4818	14745.4824	2778.751	2650.541	13.3239
1.2803	6.4067	6.373	2.3951	17.4818	14745.4824	2778.751	2650.541	13.3239
1.2803	6.4067	6.373	2.3951	17.4818	14745.4824	2778.751	2650.541	13.3239
1.2837	6.4237	6.3902	2.4144	17.7386	14770.2529	2807.7935	2620.6899	13.3579
1.2837	6.4237	6.3902	2.4144	17.7386	14770.2529	2807.7935	2620.6899	13.3579
1.2837	6.4237	6.3902	2.4144	17.7386	14770.2529	2807.7935	2620.6899	13.3579
1.2837	6.4237	6.3902	2.4144	17.7386	14770.2529	2807.7935	2620.6899	13.3579
1.2871	6.4407	6.4074	2.4259	18.2575	14825.2061	2836.1348	2592.0322	13.3919
1.2871	6.4407	6.4074	2.4259	18.2575	14825.2061	2836.1348	2592.0322	13.3919
1.2871	6.4407	6.4074	2.4259	18.2575	14825.2061	2836.1348	2592.0322	13.3919
1.2905	6.4577	6.4235	2.4223	18.3713	14860.4766	2841.1008	2568.458	13.4259
1.2905	6.4577	6.4235	2.4223	18.3713	14860.4766	2841.1008	2568.458	13.4259
1.2905	6.4577	6.4235	2.4223	18.3713	14860.4766	2841.1008	2568.458	13.4259
1.2905	6.4577	6.4235	2.4223	18.3713	14860.4766	2841.1008	2568.458	13.4259
1.2939	6.4746	6.4405	2.4203	18.5631	14913.1064	2861.8425	2533.3774	13.4599
1.2939	6.4746	6.4405	2.4203	18.5631	14913.1064	2861.8425	2533.3774	13.4599
1.2939	6.4746	6.4405	2.4203	18.5631	14913.1064	2861.8425	2533.3774	13.4599
1.2973	6.4916	6.4586	2.4438	19.0574	14940.5654	2888.167	2502.1206	13.4939
1.2973	6.4916	6.4586	2.4438	19.0574	14940.5654	2888.167	2502.1206	13.4939
1.2973	6.4916	6.4586	2.4438	19.0574	14940.5654	2888.167	2502.1206	13.4939
1.3007	6.5086	6.4739	2.4527	19.0419	14996.917	2880.2959	2491.7388	13.5279
1.3007	6.5086	6.4739	2.4527	19.0419	14996.917	2880.2959	2491.7388	13.5279
1.3007	6.5086	6.4739	2.4527	19.0419	14996.917	2880.2959	2491.7388	13.5279
1.3007	6.5086	6.4739	2.4527	19.0419	14996.917	2880.2959	2491.7388	13.5279
1.3041	6.5251	6.4916	2.4642	18.2039	15016.9023	2854.0095	2485.3049	13.5619
1.3041	6.5251	6.4916	2.4642	18.2039	15016.9023	2854.0095	2485.3049	13.5619
1.3041	6.5251	6.4916	2.4642	18.2039	15016.9023	2854.0095	2485.3049	13.5619
1.3075	6.5426	6.5086	2.481	18.2415	15005.3613	2803.1367	2489.0867	13.5959
1.3075	6.5426	6.5086	2.481	18.2415	15005.3613	2803.1367	2489.0867	13.5959
1.3075	6.5426	6.5086	2.481	18.2415	15005.3613	2803.1367	2489.0867	13.5959
1.3075	6.5426	6.5086	2.481	18.2415	15005.3613	2803.1367	2489.0867	13.5959
1.3109	6.5596	6.526	2.4685	17.9408	15007.0186	2728.5405	2502.2437	13.6299
1.3109	6.5596	6.526	2.4685	17.9408	15007.0186	2728.5405	2502.2437	13.6299
1.3109	6.5596	6.526	2.4685	17.9408	15007.0186	2728.5405	2502.2437	13.6299
1.3143	6.5766	6.5429	2.4608	18.2804	15038.6641	2663.176	2511.6174	13.6639
1.3143	6.5766	6.5429	2.4608	18.2804	15038.6641	2663.176	2511.6174	13.6639
1.3143	6.5766	6.5429	2.4608	18.2804	15038.6641	2663.176	2511.6174	13.6639
1.3177	6.5936	6.5583	2.4464	18.1824	15093.376	2616.8423	2522.3293	13.6979
1.3177	6.5936	6.5583	2.4464	18.1824	15093.376	2616.8423	2522.3293	13.6979
1.3177	6.5936	6.5583	2.4464	18.1824	15093.376	2616.8423	2522.3293	13.6979
1.3177	6.5936	6.5583	2.4464	18.1824	15093.376	2616.8423	2522.3293	13.6979
1.3211	6.6105	6.5771	2.4671	18.2493	15097.9277	2580.3833	2543.5015	13.7319
1.3211	6.6105	6.5771	2.4671	18.2493	15097.9277	2580.3833	2543.5015	13.7319
1.3211	6.6105	6.5771	2.4671	18.2493	15097.9277	2580.3833	2543.5015	13.7319
1.3245	6.6275	6.593	2.4885	17.9765	15104.5088	2559.8628	2557.196	13.7659
1.3245	6.6275	6.593	2.4885	17.9765	15104.5088	2559.8628	2557.196	13.7659
1.3245	6.6275	6.593	2.4885	17.9765	15104.5088	2559.8628	2557.196	13.7659
1.3245	6.6275	6.593	2.4885	17.9765	15104.5088	2559.8628	2557.196	13.7659
1.3279	6.6445	6.6112	2.5153	18.2497	15122.4902	2545.9104	2576.3794	13.7999
1.3279	6.6445	6.6112	2.5153	18.2497	15122.4902	2545.9104	2576.3794	13.7999
1.3279	6.6445	6.6112	2.5153	18.2497	15122.4902	2545.9104	2576.3794	13.7999
1.3313	6.6615	6.627	2.508	18.6945	15158.7959	2552.0107	2589.5742	13.8339
1.3313	6.6615	6.627	2.508	18.6945	15158.7959	2552.0107	2589.5742	13.8339
1.3313	6.6615	6.627	2.508	18.6945	15158.7959	2552.0107	2589.5742	13.8339
1.3347	6.6785	6.6439	2.5302	18.297	15178.3604	2565.4653	2586.8445	13.8679
1.3347	6.6785	6.6439	2.5302	18.297	15178.3604	2565.4653	2586.8445	13.8679
1.3347	6.6785	6.6439	2.5302	18.297	15178.3604	2565.4653	2586.8445	13.8679
1.3347	6.6785	6.6439	2.5302	18.297	15178.3604	2565.4653	2586.8445	13.8679
1.3382	6.6955	6.662	2.5608	17.8382	15185.5547	2561.4873	2597.2605	13.9029
1.3382	6.6955	6.662	2.5608	17.8382	15185.5547	2561.4873	2597.2605	13.9029
1.3382	6.6955	6.662	2.5608	17.8382	15185.5547	2561.4873	2597.2605	13.9029
1.3416	6.713	6.6791	2.5883	17.4128	15189.9873	2569.877	2610.2644	13.937
1.3416	6.713	6.6791	2.5883	17.4128	15189.9873	2569.877	2610.2644	13.937
1.3416	6.713	6.6791	2.5883	17.4128	15189.9873	2569.877	2610.2644	13.937
1.3416	6.713	6.6791	2.5883	17.4128	15189.9873	2569.877	2610.2644	13.937
1.345	6.73	6.6973	2.6297	17.7249	15230.0713	2606.613	2622.1995	13.9709
1.345	6.73	6.6973	2.6297	17.7249	15230.0713	2606.613	2622.1995	13.9709
1.345	6.73	6.6973	2.6297	17.7249	15230.0713	2606.613	2622.1995	13.9709
1.3484	6.7469	6.7132	2.6214	18.1068	15260.9697	2652.9792	2641.9834	14.0049
1.3484	6.7469	6.7132	2.6214	18.1068	15260.9697	2652.9792	2641.9834	14.0049
1.3484	6.7469	6.7132	2.6214	18.1068	15260.9697	2652.9792	2641.9834	14.0049
1.3518	6.7639	6.7296	2.6129	18.0909	15292.3281	2727.3037	2663.71	14.0389
1.3518	6.7639	6.7296	2.6129	18.0909	15292.3281	2727.3037	2663.71	14.0389
1.3518	6.7639	6.7296	2.6129	18.0909	15292.3281	2727.3037	2663.71	14.0389
1.3518	6.7639	6.7296	2.6129	18.0909	15292.3281	2727.3037	2663.71	14.0389
1.3552	6.7809	6.7463	2.6346	17.6254	15345.0068	2883.7124	2665.7097	14.0729
1.3552	6.7809	6.7463	2.6346	17.6254	15345.0068	2883.7124	2665.7097	14.0729
1.3552	6.7809	6.7463	2.6346	17.6254	15345.0068	2883.7124	2665.7097	14.0729
1.3586	6.7979	6.7633	2.6504	17.7678	15372.166	3040.272	2667.0398	14.1069
1.3586	6.7979	6.7633	2.6504	17.7678	15372.166	3040.272	2667.0398	14.1069
1.3586	6.7979	6.7633	2.6504	17.7678	15372.166	3040.272	2667.0398	14.1069
1.3586	6.7979	6.7633	2.6504	17.7678	15372.166	3040.272	2667.0398	14.1069
1.362	6.8149	6.7805	2.6529	19.3492	15457.959	3155.647	2670.6362	14.1409
1.362	6.8149	6.7805	2.6529	19.3492	15457.959	3155.647	2670.6362	14.1409
1.362	6.8149	6.7805	2.6529	19.3492	15457.959	3155.647	2670.6362	14.1409
1.3654	6.8319	6.7973	2.7048	20.0962	15492.9004	3243.3049	2666.2012	14.1749
1.3654	6.8319	6.7973	2.7048	20.0962	15492.9004	3243.3049	2666.2012	14.1749
1.3654	6.8319	6.7973	2.7048	20.0962	15492.9004	3243.3049	2666.2012	14.1749
1.3654	6.8319	6.7973	2.7048	20.0962	15492.9004	3243.3049	2666.2012	14.1749
1.3688	6.8489	6.8147	2.7737	20.2898	15505.2568	3278.0728	2683.7476	14.2089
1.3688	6.8489	6.8147	2.7737	20.2898	15505.2568	3278.0728	2683.7476	14.2089
1.3688	6.8489	6.8147	2.7737	20.2898	15505.2568	3278.0728	2683.7476	14.2089
1.3722	6.8654	6.8308	2.8001	20.2342	15507.2939	3272.3091	2712.1384	14.2429
1.3722	6.8654	6.8308	2.8001	20.2342	15507.2939	3272.3091	2712.1384	14.2429
1.3722	6.8654	6.8308	2.8001	20.2342	15507.2939	3272.3091	2712.1384	14.2429
1.3756	6.8828	6.848	2.8052	20.6575	15529.7246	3260.938	2742.0991	14.2769
1.3756	6.8828	6.848	2.8052	20.6575	15529.7246	3260.938	2742.0991	14.2769
1.3756	6.8828	6.848	2.8052	20.6575	15529.7246	3260.938	2742.0991	14.2769
1.3756	6.8828	6.848	2.8052	20.6575	15529.7246	3260.938	2742.0991	14.2769
1.379	6.8998	6.8659	2.8459	20.3707	15511.4023	3249.615	2770.7883	14.3109
1.379	6.8998	6.8659	2.8459	20.3707	15511.4023	3249.615	2770.7883	14.3109
1.379	6.8998	6.8659	2.8459	20.3707	15511.4023	3249.615	2770.7883	14.3109
1.3824	6.9168	6.882	2.8699	20.3374	15535.9092	3231.113	2791.6306	14.3449
1.3824	6.9168	6.882	2.8699	20.3374	15535.9092	3231.113	2791.6306	14.3449
1.3824	6.9168	6.882	2.8699	20.3374	15535.9092	3231.113	2791.6306	14.3449
1.3824	6.9168	6.882	2.8699	20.3374	15535.9092	3231.113	2791.6306	14.3449
1.3858	6.9338	6.9009	2.893	19.6154	15552.2314	3216.8005	2800.0437	14.3789
1.3858	6.9338	6.9009	2.893	19.6154	15552.2314	3216.8005	2800.0437	14.3789
1.3858	6.9338	6.9009	2.893	19.6154	15552.2314	3216.8005	2800.0437	14.3789
1.3892	6.9508	6.9188	2.9074	19.1292	15575.2578	3213.9526	2799.2332	14.4129
1.3892	6.9508	6.9188	2.9074	19.1292	15575.2578	3213.9526	2799.2332	14.4129
1.3892	6.9508	6.9188	2.9074	19.1292	15575.2578	3213.9526	2799.2332	14.4129
1.3926	6.9678	6.9328	2.9276	18.7855	15582.9658	3228.5339	2792.2229	14.4469
1.3926	6.9678	6.9328	2.9276	18.7855	15582.9658	3228.5339	2792.2229	14.4469
1.3926	6.9678	6.9328	2.9276	18.7855	15582.9658	3228.5339	2792.2229	14.4469
1.3926	6.9678	6.9328	2.9276	18.7855	15582.9658	3228.5339	2792.2229	14.4469
1.396	6.9848	6.9501	2.9107	18.2791	15584.1162	3206.5588	2816.2021	14.4809
1.396	6.9848	6.9501	2.9107	18.2791	15584.1162	3206.5588	2816.2021	14.4809
1.396	6.9848	6.9501	2.9107	18.2791	15584.1162	3206.5588	2816.2021	14.4809
1.3994	7.0018	6.9688	2.8942	17.6605	15600.0615	3172.2954	2846.6484	14.5148
1.3994	7.0018	6.9688	2.8942	17.6605	15600.0615	3172.2954	2846.6484	14.5148
1.3994	7.0018	6.9688	2.8942	17.6605	15600.0615	3172.2954	2846.6484	14.5148
1.3994	7.0018	6.9688	2.8942	17.6605	15600.0615	3172.2954	2846.6484	14.5148
1.4028	7.0187	6.9846	2.9091	17.7633	15570.5732	3159.4834	2868.7363	14.5489
1.4028	7.0187	6.9846	2.9091	17.7633	15570.5732	3159.4834	2868.7363	14.5489
1.4028	7.0187	6.9846	2.9091	17.7633	15570.5732	3159.4834	2868.7363	14.5489
1.4062	7.0352	7.0018	2.8686	17.8022	15597.6279	3148.3125	2878.8792	14.5828
1.4062	7.0352	7.0018	2.8686	17.8022	15597.6279	3148.3125	2878.8792	14.5828
1.4062	7.0352	7.0018	2.8686	17.8022	15597.6279	3148.3125	2878.8792	14.5828
1.4096	7.0527	7.0179	2.8693	17.1025	15629.1035	3152.427	2875.845	14.6168
1.4096	7.0527	7.0179	2.8693	17.1025	15629.1035	3152.427	2875.845	14.6168
1.4096	7.0527	7.0179	2.8693	17.1025	15629.1035	3152.427	2875.845	14.6168
1.4096	7.0527	7.0179	2.8693	17.1025	15629.1035	3152.427	2875.845	14.6168
1.413	7.0697	7.0356	2.8837	16.6156	15639.458	3161.7974	2869.5688	14.6508
1.413	7.0697	7.0356	2.8837	16.6156	15639.458	3161.7974	2869.5688	14.6508
1.413	7.0697	7.0356	2.8837	16.6156	15639.458	3161.7974	2869.5688	14.6508
1.4164	7.0867	7.0524	2.9002	16.4586	15665.915	3182.4536	2844.1968	14.6848
1.4164	7.0867	7.0524	2.9002	16.4586	15665.915	3182.4536	2844.1968	14.6848
1.4164	7.0867	7.0524	2.9002	16.4586	15665.915	3182.4536	2844.1968	14.6848
1.4164	7.0867	7.0524	2.9002	16.4586	15665.915	3182.4536	2844.1968	14.6848
1.4198	7.1037	7.0696	2.9054	16.0591	15710.5166	3205.2595	2815.1404	14.7189
1.4198	7.1037	7.0696	2.9054	16.0591	15710.5166	3205.2595	2815.1404	14.7189
1.4198	7.1037	7.0696	2.9054	16.0591	15710.5166	3205.2595	2815.1404	14.7189
1.4232	7.1207	7.087	2.9188	15.5079	15735.709	3231.3811	2788.6428	14.7528
1.4232	7.1207	7.087	2.9188	15.5079	15735.709	3231.3811	2788.6428	14.7528
1.4232	7.1207	7.087	2.9188	15.5079	15735.709	3231.3811	2788.6428	14.7528
1.4266	7.1377	7.1045	2.9198	15.246	15761.9863	3263.4888	2771.8496	14.7868
1.4266	7.1377	7.1045	2.9198	15.246	15761.9863	3263.4888	2771.8496	14.7868
1.4266	7.1377	7.1045	2.9198	15.246	15761.9863	3263.4888	2771.8496	14.7868
1.4266	7.1377	7.1045	2.9198	15.246	15761.9863	3263.4888	2771.8496	14.7868
1.43	7.1546	7.1202	2.9299	14.8157	15803.1641	3315.1506	2756.4048	14.8208
1.43	7.1546	7.1202	2.9299	14.8157	15803.1641	3315.1506	2756.4048	14.8208
1.43	7.1546	7.1202	2.9299	14.8157	15803.1641	3315.1506	2756.4048	14.8208
1.4334	7.1716	7.138	2.9362	14.7435	15792.5293	3410.4988	2745.5317	14.8548
1.4334	7.1716	7.138	2.9362	14.7435	15792.5293	3410.4988	2745.5317	14.8548
1.4334	7.1716	7.138	2.9362	14.7435	15792.5293	3410.4988	2745.5317	14.8548
1.4334	7.1716	7.138	2.9362	14.7435	15792.5293	3410.4988	2745.5317	14.8548
1.4368	7.1886	7.1547	2.9104	14.5367	15811.9854	3491.3337	2755.4612	14.8888
1.4368	7.1886	7.1547	2.9104	14.5367	15811.9854	3491.3337	2755.4612	14.8888
1.4368	7.1886	7.1547	2.9104	14.5367	15811.9854	3491.3337	2755.4612	14.8888
1.4402	7.2051	7.1714	2.9223	14.4085	15807.0332	3559.9458	2756.5916	14.9228
1.4402	7.2051	7.1714	2.9223	14.4085	15807.0332	3559.9458	2756.5916	14.9228
1.4402	7.2051	7.1714	2.9223	14.4085	15807.0332	3559.9458	2756.5916	14.9228
1.4402	7.2051	7.1714	2.9223	14.4085	15807.0332	3559.9458	2756.5916	14.9228
1.4436	7.2226	7.1892	2.9557	14.3806	15797.7813	3632.5908	2751.6111	14.9568
1.4436	7.2226	7.1892	2.9557	14.3806	15797.7813	3632.5908	2751.6111	14.9568
1.4436	7.2226	7.1892	2.9557	14.3806	15797.7813	3632.5908	2751.6111	14.9568
1.447	7.2396	7.2064	2.9715	13.9438	15788.0283	3681.7471	2755.3379	14.9908
1.447	7.2396	7.2064	2.9715	13.9438	15788.0283	3681.7471	2755.3379	14.9908
1.447	7.2396	7.2064	2.9715	13.9438	15788.0283	3681.7471	2755.3379	14.9908
1.4504	7.2566	7.2219	2.9752	13.8971	15788.1855	3714.6067	2754.658	15.0248
1.4504	7.2566	7.2219	2.9752	13.8971	15788.1855	3714.6067	2754.658	15.0248
1.4504	7.2566	7.2219	2.9752	13.8971	15788.1855	3714.6067	2754.658	15.0248
1.4504	7.2566	7.2219	2.9752	13.8971	15788.1855	3714.6067	2754.658	15.0248
1.4538	7.2736	7.241	2.9811	13.5763	15802.085	3751.0625	2759.158	15.0588
1.4538	7.2736	7.241	2.9811	13.5763	15802.085	3751.0625	2759.158	15.0588
1.4538	7.2736	7.241	2.9811	13.5763	15802.085	3751.0625	2759.158	15.0588
1.4572	7.2905	7.2573	2.9901	13.6146	15764.6699	3780.6072	2776.1741	15.0928
1.4572	7.2905	7.2573	2.9901	13.6146	15764.6699	3780.6072	2776.1741	15.0928
1.4572	7.2905	7.2573	2.9901	13.6146	15764.6699	3780.6072	2776.1741	15.0928
1.4572	7.2905	7.2573	2.9901	13.6146	15764.6699	3780.6072	2776.1741	15.0928
1.4606	7.3075	7.2752	2.9859	13.6091	15769.4697	3815.1101	2782.8027	15.1268
1.4606	7.3075	7.2752	2.9859	13.6091	15769.4697	3815.1101	2782.8027	15.1268
1.4606	7.3075	7.2752	2.9859	13.6091	15769.4697	3815.1101	2782.8027	15.1268
1.464	7.3245	7.2901	2.9991	13.4872	15781.9424	3863.0508	2774.0862	15.1608
1.464	7.3245	7.2901	2.9991	13.4872	15781.9424	3863.0508	2774.0862	15.1608
1.464	7.3245	7.2901	2.9991	13.4872	15781.9424	3863.0508	2774.0862	15.1608
1.4674	7.3415	7.3083	3.019	13.7728	15763.8271	3894.1086	2772.1553	15.1948
1.4674	7.3415	7.3083	3.019	13.7728	15763.8271	3894.1086	2772.1553	15.1948
1.4674	7.3415	7.3083	3.019	13.7728	15763.8271	3894.1086	2772.1553	15.1948
1.4674	7.3415	7.3083	3.019	13.7728	15763.8271	3894.1086	2772.1553	15.1948
1.4708	7.3585	7.3248	3.0312	13.4528	15759.5479	3928.6848	2779.363	15.2288
1.4708	7.3585	7.3248	3.0312	13.4528	15759.5479	3928.6848	2779.363	15.2288
1.4708	7.3585	7.3248	3.0312	13.4528	15759.5479	3928.6848	2779.363	15.2288
1.4743	7.3755	7.3406	3.0351	13.2334	15759.1357	3970.761	2794.4028	15.2638
1.4743	7.3755	7.3406	3.0351	13.2334	15759.1357	3970.761	2794.4028	15.2638
1.4743	7.3755	7.3406	3.0351	13.2334	15759.1357	3970.761	2794.4028	15.2638
1.4743	7.3755	7.3406	3.0351	13.2334	15759.1357	3970.761	2794.4028	15.2638
1.4777	7.393	7.3586	3.0638	12.848	15737.8691	3997.9324	2814.957	15.2978
1.4777	7.393	7.3586	3.0638	12.848	15737.8691	3997.9324	2814.957	15.2978
1.4777	7.393	7.3586	3.0638	12.848	15737.8691	3997.9324	2814.957	15.2978
1.4811	7.41	7.376	3.121	12.4228	15702.5518	4017.8621	2838.1897	15.3318
1.4811	7.41	7.376	3.121	12.4228	15702.5518	4017.8621	2838.1897	15.3318
1.4811	7.41	7.376	3.121	12.4228	15702.5518	4017.8621	2838.1897	15.3318
1.4845	7.4269	7.3925	3.1378	12.1989	15695.5723	4064.2217	2845.7598	15.3658
1.4845	7.4269	7.3925	3.1378	12.1989	15695.5723	4064.2217	2845.7598	15.3658
1.4845	7.4269	7.3925	3.1378	12.1989	15695.5723	4064.2217	2845.7598	15.3658
1.4845	7.4269	7.3925	3.1378	12.1989	15695.5723	4064.2217	2845.7598	15.3658
1.4879	7.4439	7.4093	3.1483	12.0624	15704.0605	4096.9238	2857.0496	15.3998
1.4879	7.4439	7.4093	3.1483	12.0624	15704.0605	4096.9238	2857.0496	15.3998
1.4879	7.4439	7.4093	3.1483	12.0624	15704.0605	4096.9238	2857.0496	15.3998
1.4913	7.4609	7.4264	3.178	12.8742	15700.9609	4119.686	2883.0044	15.4338
1.4913	7.4609	7.4264	3.178	12.8742	15700.9609	4119.686	2883.0044	15.4338
1.4913	7.4609	7.4264	3.178	12.8742	15700.9609	4119.686	2883.0044	15.4338
1.4913	7.4609	7.4264	3.178	12.8742	15700.9609	4119.686	2883.0044	15.4338
1.4947	7.4779	7.4437	3.2056	13.4186	15733.8867	4133.2573	2904.1733	15.4678
1.4947	7.4779	7.4437	3.2056	13.4186	15733.8867	4133.2573	2904.1733	15.4678
1.4947	7.4779	7.4437	3.2056	13.4186	15733.8867	4133.2573	2904.1733	15.4678
1.4981	7.4949	7.4602	3.2466	13.1485	15754.1006	4163.6011	2917.4949	15.5018
1.4981	7.4949	7.4602	3.2466	13.1485	15754.1006	4163.6011	2917.4949	15.5018
1.4981	7.4949	7.4602	3.2466	13.1485	15754.1006	4163.6011	2917.4949	15.5018
1.5015	7.5119	7.4773	3.2707	12.8381	15786.8867	4204.9077	2924.2	15.5358
1.5015	7.5119	7.4773	3.2707	12.8381	15786.8867	4204.9077	2924.2	15.5358
1.5015	7.5119	7.4773	3.2707	12.8381	15786.8867	4204.9077	2924.2	15.5358
1.5015	7.5119	7.4773	3.2707	12.8381	15786.8867	4204.9077	2924.2	15.5358
1.5049	7.5289	7.4942	3.3084	12.6449	15802.0439	4247.7231	2920.5735	15.5698
1.5049	7.5289	7.4942	3.3084	12.6449	15802.0439	4247.7231	2920.5735	15.5698
1.5049	7.5289	7.4942	3.3084	12.6449	15802.0439	4247.7231	2920.5735	15.5698
1.5083	7.5454	7.5116	3.3313	12.5097	15825.9229	4278.27	2931.7263	15.6038
1.5083	7.5454	7.5116	3.3313	12.5097	15825.9229	4278.27	2931.7263	15.6038
1.5083	7.5454	7.5116	3.3313	12.5097	15825.9229	4278.27	2931.7263	15.6038
1.5083	7.5454	7.5116	3.3313	12.5097	15825.9229	4278.27	2931.7263	15.6038
1.5117	7.5628	7.528	3.348	12.1414	15858.3789	4322.8872	2933.9326	15.6378
1.5117	7.5628	7.528	3.348	12.1414	15858.3789	4322.8872	2933.9326	15.6378
1.5117	7.5628	7.528	3.348	12.1414	15858.3789	4322.8872	2933.9326	15.6378
1.5151	7.5798	7.5462	3.3644	12.0316	15889.1436	4380.5874	2931.4807	15.6718
1.5151	7.5798	7.5462	3.3644	12.0316	15889.1436	4380.5874	2931.4807	15.6718
1.5151	7.5798	7.5462	3.3644	12.0316	15889.1436	4380.5874	2931.4807	15.6718
1.5151	7.5798	7.5462	3.3644	12.0316	15889.1436	4380.5874	2931.4807	15.6718
1.5185	7.5968	7.5622	3.3853	11.5804	15910.6621	4439.792	2928.9097	15.7058
1.5185	7.5968	7.5622	3.3853	11.5804	15910.6621	4439.792	2928.9097	15.7058
1.5185	7.5968	7.5622	3.3853	11.5804	15910.6621	4439.792	2928.9097	15.7058
1.5219	7.6138	7.5797	3.4022	11.2027	15934.9971	4485.5825	2924.804	15.7398
1.5219	7.6138	7.5797	3.4022	11.2027	15934.9971	4485.5825	2924.804	15.7398
1.5219	7.6138	7.5797	3.4022	11.2027	15934.9971	4485.5825	2924.804	15.7398
1.5253	7.6308	7.5963	3.4218	11.0902	15982.1992	4540.978	2909.9294	15.7738
1.5253	7.6308	7.5963	3.4218	11.0902	15982.1992	4540.978	2909.9294	15.7738
1.5253	7.6308	7.5963	3.4218	11.0902	15982.1992	4540.978	2909.9294	15.7738
1.5253	7.6308	7.5963	3.4218	11.0902	15982.1992	4540.978	2909.9294	15.7738
1.5287	7.6478	7.6142	3.3859	10.9001	16049.4639	4593.0938	2897.1577	15.8077
1.5287	7.6478	7.6142	3.3859	10.9001	16049.4639	4593.0938	2897.1577	15.8077
1.5287	7.6478	7.6142	3.3859	10.9001	16049.4639	4593.0938	2897.1577	15.8077
1.5321	7.6648	7.6301	3.4011	10.9861	16094.1543	4637.7197	2889.9241	15.8418
1.5321	7.6648	7.6301	3.4011	10.9861	16094.1543	4637.7197	2889.9241	15.8418
1.5321	7.6648	7.6301	3.4011	10.9861	16094.1543	4637.7197	2889.9241	15.8418
1.5321	7.6648	7.6301	3.4011	10.9861	16094.1543	4637.7197	2889.9241	15.8418
1.5355	7.6818	7.6464	3.4412	10.9136	16119.1592	4674.4116	2891.6514	15.8758
1.5355	7.6818	7.6464	3.4412	10.9136	16119.1592	4674.4116	2891.6514	15.8758
1.5355	7.6818	7.6464	3.4412	10.9136	16119.1592	4674.4116	2891.6514	15.8758
1.5389	7.6987	7.6655	3.4945	11.105	16104.0107	4702.5156	2904.376	15.9097
1.5389	7.6987	7.6655	3.4945	11.105	16104.0107	4702.5156	2904.376	15.9097
1.5389	7.6987	7.6655	3.4945	11.105	16104.0107	4702.5156	2904.376	15.9097
1.5423	7.7152	7.6803	3.5308	11.0513	16120.1553	4734.1802	2907.0391	15.9437
1.5423	7.7152	7.6803	3.5308	11.0513	16120.1553	4734.1802	2907.0391	15.9437
1.5423	7.7152	7.6803	3.5308	11.0513	16120.1553	4734.1802	2907.0391	15.9437
1.5423	7.7152	7.6803	3.5308	11.0513	16120.1553	4734.1802	2907.0391	15.9437
1.5457	7.7327	7.6992	3.5453	10.8335	16121.7383	4750.5884	2910.6223	15.9777
1.5457	7.7327	7.6992	3.5453	10.8335	16121.7383	4750.5884	2910.6223	15.9777
1.5457	7.7327	7.6992	3.5453	10.8335	16121.7383	4750.5884	2910.6223	15.9777
1.5491	7.7497	7.715	3.5418	11.4524	16156.3945	4755.2764	2919.8008	16.0118
1.5491	7.7497	7.715	3.5418	11.4524	16156.3945	4755.2764	2919.8008	16.0118
1.5491	7.7497	7.715	3.5418	11.4524	16156.3945	4755.2764	2919.8008	16.0118
1.5491	7.7497	7.715	3.5418	11.4524	16156.3945	4755.2764	2919.8008	16.0118
1.5525	7.7667	7.7326	3.5982	11.1956	16154.002	4764.9463	2924.5244	16.0457
1.5525	7.7667	7.7326	3.5982	11.1956	16154.002	4764.9463	2924.5244	16.0457
1.5525	7.7667	7.7326	3.5982	11.1956	16154.002	4764.9463	2924.5244	16.0457
1.5559	7.7837	7.7497	3.6065	11.1291	16170.8018	4763.2261	2929.4351	16.0797
1.5559	7.7837	7.7497	3.6065	11.1291	16170.8018	4763.2261	2929.4351	16.0797
1.5559	7.7837	7.7497	3.6065	11.1291	16170.8018	4763.2261	2929.4351	16.0797
1.5593	7.8007	7.7664	3.6312	11.249	16191.3828	4770.0547	2930.5671	16.1137
1.5593	7.8007	7.7664	3.6312	11.249	16191.3828	4770.0547	2930.5671	16.1137
1.5593	7.8007	7.7664	3.6312	11.249	16191.3828	4770.0547	2930.5671	16.1137
1.5593	7.8007	7.7664	3.6312	11.249	16191.3828	4770.0547	2930.5671	16.1137
1.5627	7.8177	7.783	3.64	12.0058	16204.0127	4798.3457	2928.5432	16.1477
1.5627	7.8177	7.783	3.64	12.0058	16204.0127	4798.3457	2928.5432	16.1477
1.5627	7.8177	7.783	3.64	12.0058	16204.0127	4798.3457	2928.5432	16.1477
1.5661	7.8346	7.7999	3.6483	12.3546	16264.4238	4848.9624	2923.1431	16.1817
1.5661	7.8346	7.7999	3.6483	12.3546	16264.4238	4848.9624	2923.1431	16.1817
1.5661	7.8346	7.7999	3.6483	12.3546	16264.4238	4848.9624	2923.1431	16.1817
1.5661	7.8346	7.7999	3.6483	12.3546	16264.4238	4848.9624	2923.1431	16.1817
1.5695	7.8516	7.8181	3.6897	13.1222	16255.8018	4899.9858	2928.6643	16.2157
1.5695	7.8516	7.8181	3.6897	13.1222	16255.8018	4899.9858	2928.6643	16.2157
1.5695	7.8516	7.8181	3.6897	13.1222	16255.8018	4899.9858	2928.6643	16.2157
1.5729	7.8686	7.8352	3.7089	13.634	16227.8047	4932.897	2951.011	16.2497
1.5729	7.8686	7.8352	3.7089	13.634	16227.8047	4932.897	2951.011	16.2497
1.5729	7.8686	7.8352	3.7089	13.634	16227.8047	4932.897	2951.011	16.2497
1.5763	7.8851	7.8522	3.7322	13.3881	16243.2041	4976.4673	2972.0188	16.2837
1.5763	7.8851	7.8522	3.7322	13.3881	16243.2041	4976.4673	2972.0188	16.2837
1.5763	7.8851	7.8522	3.7322	13.3881	16243.2041	4976.4673	2972.0188	16.2837
1.5763	7.8851	7.8522	3.7322	13.3881	16243.2041	4976.4673	2972.0188	16.2837
1.5797	7.9026	7.866	3.7578	13.0881	16232.1006	5024.2461	2987.886	16.3177
1.5797	7.9026	7.866	3.7578	13.0881	16232.1006	5024.2461	2987.886	16.3177
1.5797	7.9026	7.866	3.7578	13.0881	16232.1006	5024.2461	2987.886	16.3177
1.5831	7.9196	7.886	3.773	13.001	16223.3086	5064.7881	3017.3511	16.3517
1.5831	7.9196	7.886	3.773	13.001	16223.3086	5064.7881	3017.3511	16.3517
1.5831	7.9196	7.886	3.773	13.001	16223.3086	5064.7881	3017.3511	16.3517
1.5831	7.9196	7.886	3.773	13.001	16223.3086	5064.7881	3017.3511	16.3517
1.5865	7.9366	7.9024	3.8082	13.0605	16202.7354	5117.9736	3038.4353	16.3857
1.5865	7.9366	7.9024	3.8082	13.0605	16202.7354	5117.9736	3038.4353	16.3857
1.5865	7.9366	7.9024	3.8082	13.0605	16202.7354	5117.9736	3038.4353	16.3857
1.5899	7.9536	7.92	3.8287	13.961	16218.0264	5186.562	3040.689	16.4197
1.5899	7.9536	7.92	3.8287	13.961	16218.0264	5186.562	3040.689	16.4197
1.5899	7.9536	7.92	3.8287	13.961	16218.0264	5186.562	3040.689	16.4197
1.5899	7.9536	7.92	3.8287	13.961	16218.0264	5186.562	3040.689	16.4197
1.5933	7.9705	7.9362	3.8259	14.2293	16265.4727	5244.5259	3037.3821	16.4537
1.5933	7.9705	7.9362	3.8259	14.2293	16265.4727	5244.5259	3037.3821	16.4537
1.5933	7.9705	7.9362	3.8259	14.2293	16265.4727	5244.5259	3037.3821	16.4537
1.5967	7.9875	7.9535	3.855	14.4339	16239.5908	5272.2554	3066.6465	16.4877
1.5967	7.9875	7.9535	3.855	14.4339	16239.5908	5272.2554	3066.6465	16.4877
1.5967	7.9875	7.9535	3.855	14.4339	16239.5908	5272.2554	3066.6465	16.4877
1.6001	8.0045	7.9714	3.869	14.2199	16216.0967	5270.3687	3121.249	16.5217
1.6001	8.0045	7.9714	3.869	14.2199	16216.0967	5270.3687	3121.249	16.5217
1.6001	8.0045	7.9714	3.869	14.2199	16216.0967	5270.3687	3121.249	16.5217
1.6001	8.0045	7.9714	3.869	14.2199	16216.0967	5270.3687	3121.249	16.5217
1.6035	8.0215	7.9863	3.891	14.1321	16196.6572	5261.6431	3181.6855	16.5557
1.6035	8.0215	7.9863	3.891	14.1321	16196.6572	5261.6431	3181.6855	16.5557
1.6035	8.0215	7.9863	3.891	14.1321	16196.6572	5261.6431	3181.6855	16.5557
1.6069	8.0385	8.0052	3.9336	14.1466	16159.2188	5283.4131	3206.8801	16.5897
1.6069	8.0385	8.0052	3.9336	14.1466	16159.2188	5283.4131	3206.8801	16.5897
1.6069	8.0385	8.0052	3.9336	14.1466	16159.2188	5283.4131	3206.8801	16.5897
1.6069	8.0385	8.0052	3.9336	14.1466	16159.2188	5283.4131	3206.8801	16.5897
1.6104	8.0555	8.0205	3.9742	13.6126	16190.0576	5345.1675	3187.8223	16.6247
1.6104	8.0555	8.0205	3.9742	13.6126	16190.0576	5345.1675	3187.8223	16.6247
1.6104	8.0555	8.0205	3.9742	13.6126	16190.0576	5345.1675	3187.8223	16.6247
1.6138	8.073	8.039	4.0229	13.2522	16226.0059	5419.5669	3156.9075	16.6587
1.6138	8.073	8.039	4.0229	13.2522	16226.0059	5419.5669	3156.9075	16.6587
1.6138	8.073	8.039	4.0229	13.2522	16226.0059	5419.5669	3156.9075	16.6587
1.6172	8.09	8.0539	4.0965	13.5119	16249.5117	5466.3857	3135.9458	16.6927
1.6172	8.09	8.0539	4.0965	13.5119	16249.5117	5466.3857	3135.9458	16.6927
1.6172	8.09	8.0539	4.0965	13.5119	16249.5117	5466.3857	3135.9458	16.6927
1.6172	8.09	8.0539	4.0965	13.5119	16249.5117	5466.3857	3135.9458	16.6927
1.6206	8.1069	8.0731	4.1339	14.1473	16302.999	5493.8545	3113.2434	16.7267
1.6206	8.1069	8.0731	4.1339	14.1473	16302.999	5493.8545	3113.2434	16.7267
1.6206	8.1069	8.0731	4.1339	14.1473	16302.999	5493.8545	3113.2434	16.7267
1.624	8.1239	8.0888	4.1633	13.7045	16346.4375	5490.0044	3109.8816	16.7607
1.624	8.1239	8.0888	4.1633	13.7045	16346.4375	5490.0044	3109.8816	16.7607
1.624	8.1239	8.0888	4.1633	13.7045	16346.4375	5490.0044	3109.8816	16.7607
1.624	8.1239	8.0888	4.1633	13.7045	16346.4375	5490.0044	3109.8816	16.7607
1.6274	8.1409	8.1063	4.2317	13.33	16347.373	5494.8569	3106.8015	16.7947
1.6274	8.1409	8.1063	4.2317	13.33	16347.373	5494.8569	3106.8015	16.7947
1.6274	8.1409	8.1063	4.2317	13.33	16347.373	5494.8569	3106.8015	16.7947
1.6308	8.1579	8.1224	4.266	13.2011	16386.8809	5523.9648	3089.0337	16.8287
1.6308	8.1579	8.1224	4.266	13.2011	16386.8809	5523.9648	3089.0337	16.8287
1.6308	8.1579	8.1224	4.266	13.2011	16386.8809	5523.9648	3089.0337	16.8287
1.6342	8.1749	8.141	4.3126	14.4829	16432.7461	5535.522	3073.7913	16.8627
1.6342	8.1749	8.141	4.3126	14.4829	16432.7461	5535.522	3073.7913	16.8627
1.6342	8.1749	8.141	4.3126	14.4829	16432.7461	5535.522	3073.7913	16.8627
1.6342	8.1749	8.141	4.3126	14.4829	16432.7461	5535.522	3073.7913	16.8627
1.6376	8.1919	8.1562	4.2816	17.1194	16501.832	5533.4985	3062.2898	16.8967
1.6376	8.1919	8.1562	4.2816	17.1194	16501.832	5533.4985	3062.2898	16.8967
1.6376	8.1919	8.1562	4.2816	17.1194	16501.832	5533.4985	3062.2898	16.8967
1.641	8.2089	8.1744	4.3287	16.9463	16546.5996	5537.4258	3052.8201	16.9307
1.641	8.2089	8.1744	4.3287	16.9463	16546.5996	5537.4258	3052.8201	16.9307
1.641	8.2089	8.1744	4.3287	16.9463	16546.5996	5537.4258	3052.8201	16.9307
1.641	8.2089	8.1744	4.3287	16.9463	16546.5996	5537.4258	3052.8201	16.9307
1.6444	8.2254	8.1913	4.3412	16.4511	16570.5996	5527.6362	3059.2527	16.9647
1.6444	8.2254	8.1913	4.3412	16.4511	16570.5996	5527.6362	3059.2527	16.9647
1.6444	8.2254	8.1913	4.3412	16.4511	16570.5996	5527.6362	3059.2527	16.9647
1.6478	8.2428	8.2075	4.3887	16.8893	16582.0293	5512.5474	3057.7322	16.9987
1.6478	8.2428	8.2075	4.3887	16.8893	16582.0293	5512.5474	3057.7322	16.9987
1.6478	8.2428	8.2075	4.3887	16.8893	16582.0293	5512.5474	3057.7322	16.9987
1.6512	8.2598	8.2264	4.4305	18.2237	16623.2129	5507.6572	3050.7908	17.0327
1.6512	8.2598	8.2264	4.4305	18.2237	16623.2129	5507.6572	3050.7908	17.0327
1.6512	8.2598	8.2264	4.4305	18.2237	16623.2129	5507.6572	3050.7908	17.0327
1.6512	8.2598	8.2264	4.4305	18.2237	16623.2129	5507.6572	3050.7908	17.0327
1.6546	8.2768	8.2424	4.4474	18.2794	16650.6035	5491.6641	3050.5369	17.0667
1.6546	8.2768	8.2424	4.4474	18.2794	16650.6035	5491.6641	3050.5369	17.0667
1.6546	8.2768	8.2424	4.4474	18.2794	16650.6035	5491.6641	3050.5369	17.0667
1.658	8.2938	8.2612	4.5057	18.8167	16644.8789	5462.6792	3050.1968	17.1006
1.658	8.2938	8.2612	4.5057	18.8167	16644.8789	5462.6792	3050.1968	17.1006
1.658	8.2938	8.2612	4.5057	18.8167	16644.8789	5462.6792	3050.1968	17.1006
1.658	8.2938	8.2612	4.5057	18.8167	16644.8789	5462.6792	3050.1968	17.1006
1.6614	8.3108	8.2775	4.5086	18.9218	16630.2383	5427.4883	3057.3254	17.1346
1.6614	8.3108	8.2775	4.5086	18.9218	16630.2383	5427.4883	3057.3254	17.1346
1.6614	8.3108	8.2775	4.5086	18.9218	16630.2383	5427.4883	3057.3254	17.1346
1.6648	8.3278	8.2942	4.5348	18.4724	16631.3926	5374.3618	3066.7087	17.1687
1.6648	8.3278	8.2942	4.5348	18.4724	16631.3926	5374.3618	3066.7087	17.1687
1.6648	8.3278	8.2942	4.5348	18.4724	16631.3926	5374.3618	3066.7087	17.1687
1.6648	8.3278	8.2942	4.5348	18.4724	16631.3926	5374.3618	3066.7087	17.1687
1.6682	8.3448	8.3112	4.5759	19.1213	16600.957	5291.2822	3077.7754	17.2027
1.6682	8.3448	8.3112	4.5759	19.1213	16600.957	5291.2822	3077.7754	17.2027
1.6682	8.3448	8.3112	4.5759	19.1213	16600.957	5291.2822	3077.7754	17.2027
1.6716	8.3617	8.3297	4.5686	19.553	16629.6309	5212.1309	3076.9048	17.2366
1.6716	8.3617	8.3297	4.5686	19.553	16629.6309	5212.1309	3076.9048	17.2366
1.6716	8.3617	8.3297	4.5686	19.553	16629.6309	5212.1309	3076.9048	17.2366
1.675	8.3787	8.3449	4.5311	19.7351	16649.4512	5126.8149	3080.3362	17.2707
1.675	8.3787	8.3449	4.5311	19.7351	16649.4512	5126.8149	3080.3362	17.2707
1.675	8.3787	8.3449	4.5311	19.7351	16649.4512	5126.8149	3080.3362	17.2707
1.675	8.3787	8.3449	4.5311	19.7351	16649.4512	5126.8149	3080.3362	17.2707
1.6784	8.3952	8.3614	4.5132	19.5227	16662.0801	5034.3545	3100.9558	17.3046
1.6784	8.3952	8.3614	4.5132	19.5227	16662.0801	5034.3545	3100.9558	17.3046
1.6784	8.3952	8.3614	4.5132	19.5227	16662.0801	5034.3545	3100.9558	17.3046
1.6818	8.4127	8.3797	4.5604	19.3498	16639.3691	4979.6943	3113.29	17.3386
1.6818	8.4127	8.3797	4.5604	19.3498	16639.3691	4979.6943	3113.29	17.3386
1.6818	8.4127	8.3797	4.5604	19.3498	16639.3691	4979.6943	3113.29	17.3386
1.6818	8.4127	8.3797	4.5604	19.3498	16639.3691	4979.6943	3113.29	17.3386
1.6852	8.4297	8.3973	4.6251	19.2929	16600.3516	4940.3604	3121.2937	17.3726
1.6852	8.4297	8.3973	4.6251	19.2929	16600.3516	4940.3604	3121.2937	17.3726
1.6852	8.4297	8.3973	4.6251	19.2929	16600.3516	4940.3604	3121.2937	17.3726
1.6886	8.4467	8.4141	4.6487	20.0679	16554.3359	4918.4429	3114.5667	17.4066
1.6886	8.4467	8.4141	4.6487	20.0679	16554.3359	4918.4429	3114.5667	17.4066
1.6886	8.4467	8.4141	4.6487	20.0679	16554.3359	4918.4429	3114.5667	17.4066
1.692	8.4637	8.4296	4.6531	19.6076	16585.248	4900.8105	3114.1316	17.4406
1.692	8.4637	8.4296	4.6531	19.6076	16585.248	4900.8105	3114.1316	17.4406
1.692	8.4637	8.4296	4.6531	19.6076	16585.248	4900.8105	3114.1316	17.4406
1.692	8.4637	8.4296	4.6531	19.6076	16585.248	4900.8105	3114.1316	17.4406
1.6954	8.4807	8.4479	4.6945	19.0466	16573.459	4894.9565	3111.5037	17.4746
1.6954	8.4807	8.4479	4.6945	19.0466	16573.459	4894.9565	3111.5037	17.4746
1.6954	8.4807	8.4479	4.6945	19.0466	16573.459	4894.9565	3111.5037	17.4746
1.6988	8.4977	8.465	4.7032	19.4045	16562.7031	4894.0137	3105.0725	17.5087
1.6988	8.4977	8.465	4.7032	19.4045	16562.7031	4894.0137	3105.0725	17.5087
1.6988	8.4977	8.465	4.7032	19.4045	16562.7031	4894.0137	3105.0725	17.5087
1.6988	8.4977	8.465	4.7032	19.4045	16562.7031	4894.0137	3105.0725	17.5087
1.7022	8.5146	8.4813	4.7143	19.4563	16593.1055	4907.1763	3094.4646	17.5426
1.7022	8.5146	8.4813	4.7143	19.4563	16593.1055	4907.1763	3094.4646	17.5426
1.7022	8.5146	8.4813	4.7143	19.4563	16593.1055	4907.1763	3094.4646	17.5426
1.7056	8.5316	8.4984	4.7323	19.7363	16584.8066	4910.9043	3087.782	17.5766
1.7056	8.5316	8.4984	4.7323	19.7363	16584.8066	4910.9043	3087.782	17.5766
1.7056	8.5316	8.4984	4.7323	19.7363	16584.8066	4910.9043	3087.782	17.5766
1.709	8.5486	8.5163	4.7516	19.5469	16591.2012	4906.1919	3087.4512	17.6106
1.709	8.5486	8.5163	4.7516	19.5469	16591.2012	4906.1919	3087.4512	17.6106
1.709	8.5486	8.5163	4.7516	19.5469	16591.2012	4906.1919	3087.4512	17.6106
1.709	8.5486	8.5163	4.7516	19.5469	16591.2012	4906.1919	3087.4512	17.6106
1.7124	8.5651	8.5306	4.7549	19.9394	16617.3301	4917.3477	3085.3191	17.6446
1.7124	8.5651	8.5306	4.7549	19.9394	16617.3301	4917.3477	3085.3191	17.6446
1.7124	8.5651	8.5306	4.7549	19.9394	16617.3301	4917.3477	3085.3191	17.6446
1.7158	8.5826	8.55	4.7892	19.6484	16615.6055	4907.498	3094.4475	17.6786
1.7158	8.5826	8.55	4.7892	19.6484	16615.6055	4907.498	3094.4475	17.6786
1.7158	8.5826	8.55	4.7892	19.6484	16615.6055	4907.498	3094.4475	17.6786
1.7158	8.5826	8.55	4.7892	19.6484	16615.6055	4907.498	3094.4475	17.6786
1.7192	8.5996	8.5656	4.8166	19.4549	16605.8184	4894.7979	3115.0959	17.7126
1.7192	8.5996	8.5656	4.8166	19.4549	16605.8184	4894.7979	3115.0959	17.7126
1.7192	8.5996	8.5656	4.8166	19.4549	16605.8184	4894.7979	3115.0959	17.7126
1.7226	8.6166	8.5817	4.8778	20.2566	16629.748	4895.2407	3120.2092	17.7466
1.7226	8.6166	8.5817	4.8778	20.2566	16629.748	4895.2407	3120.2092	17.7466
1.7226	8.6166	8.5817	4.8778	20.2566	16629.748	4895.2407	3120.2092	17.7466
1.726	8.6335	8.599	4.9327	20.3384	16647.4473	4907.415	3120.1213	17.7806
1.726	8.6335	8.599	4.9327	20.3384	16647.4473	4907.415	3120.1213	17.7806
1.726	8.6335	8.599	4.9327	20.3384	16647.4473	4907.415	3120.1213	17.7806
1.726	8.6335	8.599	4.9327	20.3384	16647.4473	4907.415	3120.1213	17.7806
1.7294	8.6505	8.6164	4.9762	20.1711	16661.5234	4917.2368	3121.7681	17.8146
1.7294	8.6505	8.6164	4.9762	20.1711	16661.5234	4917.2368	3121.7681	17.8146
1.7294	8.6505	8.6164	4.9762	20.1711	16661.5234	4917.2368	3121.7681	17.8146
1.7328	8.6675	8.6334	5.0055	19.5076	16682.8223	4946.9546	3120.4573	17.8486
1.7328	8.6675	8.6334	5.0055	19.5076	16682.8223	4946.9546	3120.4573	17.8486
1.7328	8.6675	8.6334	5.0055	19.5076	16682.8223	4946.9546	3120.4573	17.8486
1.7328	8.6675	8.6334	5.0055	19.5076	16682.8223	4946.9546	3120.4573	17.8486
1.7362	8.6845	8.6506	5.0693	19.0758	16662.707	4962.0469	3135.9124	17.8826
1.7362	8.6845	8.6506	5.0693	19.0758	16662.707	4962.0469	3135.9124	17.8826
1.7362	8.6845	8.6506	5.0693	19.0758	16662.707	4962.0469	3135.9124	17.8826
1.7396	8.7015	8.6681	5.0989	18.9391	16630.8047	4982.707	3169.5425	17.9166
1.7396	8.7015	8.6681	5.0989	18.9391	16630.8047	4982.707	3169.5425	17.9166
1.7396	8.7015	8.6681	5.0989	18.9391	16630.8047	4982.707	3169.5425	17.9166
1.7396	8.7015	8.6681	5.0989	18.9391	16630.8047	4982.707	3169.5425	17.9166
1.743	8.7185	8.6846	5.0818	18.3832	16653.793	5039.7388	3202.9438	17.9506
1.743	8.7185	8.6846	5.0818	18.3832	16653.793	5039.7388	3202.9438	17.9506
1.743	8.7185	8.6846	5.0818	18.3832	16653.793	5039.7388	3202.9438	17.9506
1.7465	8.7355	8.7013	5.0683	18.3238	16680.9004	5185.8667	3227.3779	17.9856
1.7465	8.7355	8.7013	5.0683	18.3238	16680.9004	5185.8667	3227.3779	17.9856
1.7465	8.7355	8.7013	5.0683	18.3238	16680.9004	5185.8667	3227.3779	17.9856
1.7499	8.753	8.7188	5.0462	18.0169	16712.3477	5450.9902	3240.699	18.0196
1.7499	8.753	8.7188	5.0462	18.0169	16712.3477	5450.9902	3240.699	18.0196
1.7499	8.753	8.7188	5.0462	18.0169	16712.3477	5450.9902	3240.699	18.0196
1.7499	8.753	8.7188	5.0462	18.0169	16712.3477	5450.9902	3240.699	18.0196
1.7533	8.7699	8.7363	5.0368	18.8982	16763.3398	5696.5117	3249.9463	18.0536
1.7533	8.7699	8.7363	5.0368	18.8982	16763.3398	5696.5117	3249.9463	18.0536
1.7533	8.7699	8.7363	5.0368	18.8982	16763.3398	5696.5117	3249.9463	18.0536
1.7567	8.7869	8.7534	4.999	18.3217	16809.4297	5818.2759	3285.1807	18.0876
1.7567	8.7869	8.7534	4.999	18.3217	16809.4297	5818.2759	3285.1807	18.0876
1.7567	8.7869	8.7534	4.999	18.3217	16809.4297	5818.2759	3285.1807	18.0876
1.7567	8.7869	8.7534	4.999	18.3217	16809.4297	5818.2759	3285.1807	18.0876
1.7601	8.8039	8.7685	4.994	17.6327	16870.5938	5873.4741	3313.3523	18.1217
1.7601	8.8039	8.7685	4.994	17.6327	16870.5938	5873.4741	3313.3523	18.1217
1.7601	8.8039	8.7685	4.994	17.6327	16870.5938	5873.4741	3313.3523	18.1217
1.7635	8.8209	8.7852	4.9868	17.1069	16945.6699	5917.2949	3323.2197	18.1556
1.7635	8.8209	8.7852	4.9868	17.1069	16945.6699	5917.2949	3323.2197	18.1556
1.7635	8.8209	8.7852	4.9868	17.1069	16945.6699	5917.2949	3323.2197	18.1556
1.7669	8.8379	8.8034	4.9807	17.1648	17015.7246	5940.5869	3333.9585	18.1896
1.7669	8.8379	8.8034	4.9807	17.1648	17015.7246	5940.5869	3333.9585	18.1896
1.7669	8.8379	8.8034	4.9807	17.1648	17015.7246	5940.5869	3333.9585	18.1896
1.7669	8.8379	8.8034	4.9807	17.1648	17015.7246	5940.5869	3333.9585	18.1896
1.7703	8.8549	8.8196	4.9527	17.132	17140.3535	5953.7305	3324.4966	18.2236
1.7703	8.8549	8.8196	4.9527	17.132	17140.3535	5953.7305	3324.4966	18.2236
1.7703	8.8549	8.8196	4.9527	17.132	17140.3535	5953.7305	3324.4966	18.2236
1.7737	8.8719	8.838	4.8921	16.9405	17278.8535	5960.5776	3302.7627	18.2576
1.7737	8.8719	8.838	4.8921	16.9405	17278.8535	5960.5776	3302.7627	18.2576
1.7737	8.8719	8.838	4.8921	16.9405	17278.8535	5960.5776	3302.7627	18.2576
1.7737	8.8719	8.838	4.8921	16.9405	17278.8535	5960.5776	3302.7627	18.2576
1.7771	8.8889	8.8533	4.8958	17.203	17392.4023	5972.437	3266.0657	18.2916
1.7771	8.8889	8.8533	4.8958	17.203	17392.4023	5972.437	3266.0657	18.2916
1.7771	8.8889	8.8533	4.8958	17.203	17392.4023	5972.437	3266.0657	18.2916
1.7805	8.9053	8.8713	4.9491	17.458	17491.2227	5979.7012	3250.4106	18.3256
1.7805	8.9053	8.8713	4.9491	17.458	17491.2227	5979.7012	3250.4106	18.3256
1.7805	8.9053	8.8713	4.9491	17.458	17491.2227	5979.7012	3250.4106	18.3256
1.7839	8.9228	8.8876	4.916	17.5847	17552.3457	5978.8291	3256.2715	18.3596
1.7839	8.9228	8.8876	4.916	17.5847	17552.3457	5978.8291	3256.2715	18.3596
1.7839	8.9228	8.8876	4.916	17.5847	17552.3457	5978.8291	3256.2715	18.3596
1.7839	8.9228	8.8876	4.916	17.5847	17552.3457	5978.8291	3256.2715	18.3596
1.7873	8.9398	8.9052	4.9195	17.4634	17573.3984	5973.5762	3279.2827	18.3936
1.7873	8.9398	8.9052	4.9195	17.4634	17573.3984	5973.5762	3279.2827	18.3936
1.7873	8.9398	8.9052	4.9195	17.4634	17573.3984	5973.5762	3279.2827	18.3936
1.7907	8.9568	8.9236	4.9632	17.2707	17593.8809	5975.6016	3286.2544	18.4276
1.7907	8.9568	8.9236	4.9632	17.2707	17593.8809	5975.6016	3286.2544	18.4276
1.7907	8.9568	8.9236	4.9632	17.2707	17593.8809	5975.6016	3286.2544	18.4276
1.7907	8.9568	8.9236	4.9632	17.2707	17593.8809	5975.6016	3286.2544	18.4276
1.7941	8.9738	8.9419	4.984	17.7206	17616.0215	5959.8794	3285.9348	18.4616
1.7941	8.9738	8.9419	4.984	17.7206	17616.0215	5959.8794	3285.9348	18.4616
1.7941	8.9738	8.9419	4.984	17.7206	17616.0215	5959.8794	3285.9348	18.4616
1.7975	8.9908	8.9568	4.9995	18.2837	17617.834	5927.6157	3294.4199	18.4956
1.7975	8.9908	8.9568	4.9995	18.2837	17617.834	5927.6157	3294.4199	18.4956
1.7975	8.9908	8.9568	4.9995	18.2837	17617.834	5927.6157	3294.4199	18.4956
1.8009	9.0078	8.9735	5.0533	19.4901	17644.0059	5913.1455	3298.5979	18.5296
1.8009	9.0078	8.9735	5.0533	19.4901	17644.0059	5913.1455	3298.5979	18.5296
1.8009	9.0078	8.9735	5.0533	19.4901	17644.0059	5913.1455	3298.5979	18.5296
1.8009	9.0078	8.9735	5.0533	19.4901	17644.0059	5913.1455	3298.5979	18.5296
1.8043	9.0248	8.99	5.0568	19.5456	17653.9531	5906.7036	3306.8318	18.5635
1.8043	9.0248	8.99	5.0568	19.5456	17653.9531	5906.7036	3306.8318	18.5635
1.8043	9.0248	8.99	5.0568	19.5456	17653.9531	5906.7036	3306.8318	18.5635
1.8077	9.0417	9.0079	5.0691	19.5752	17657.5684	5918.6738	3307.0154	18.5975
1.8077	9.0417	9.0079	5.0691	19.5752	17657.5684	5918.6738	3307.0154	18.5975
1.8077	9.0417	9.0079	5.0691	19.5752	17657.5684	5918.6738	3307.0154	18.5975
1.8077	9.0417	9.0079	5.0691	19.5752	17657.5684	5918.6738	3307.0154	18.5975
1.8111	9.0587	9.0243	5.0738	19.6171	17717.1504	5948.1289	3301.3459	18.6315
1.8111	9.0587	9.0243	5.0738	19.6171	17717.1504	5948.1289	3301.3459	18.6315
1.8111	9.0587	9.0243	5.0738	19.6171	17717.1504	5948.1289	3301.3459	18.6315
1.8145	9.0752	9.0393	5.0583	19.1626	17772.7324	5960.7402	3312.7615	18.6655
1.8145	9.0752	9.0393	5.0583	19.1626	17772.7324	5960.7402	3312.7615	18.6655
1.8145	9.0752	9.0393	5.0583	19.1626	17772.7324	5960.7402	3312.7615	18.6655
1.8145	9.0752	9.0393	5.0583	19.1626	17772.7324	5960.7402	3312.7615	18.6655
1.8179	9.0927	9.0586	4.9804	18.4409	17833.8359	5972.4028	3313.8093	18.6995
1.8179	9.0927	9.0586	4.9804	18.4409	17833.8359	5972.4028	3313.8093	18.6995
1.8179	9.0927	9.0586	4.9804	18.4409	17833.8359	5972.4028	3313.8093	18.6995
1.8213	9.1097	9.0756	4.929	17.8546	17900.9785	6016.5405	3332.1184	18.7335
1.8213	9.1097	9.0756	4.929	17.8546	17900.9785	6016.5405	3332.1184	18.7335
1.8213	9.1097	9.0756	4.929	17.8546	17900.9785	6016.5405	3332.1184	18.7335
1.8247	9.1267	9.0921	4.9047	17.6704	17977.8008	6143.2749	3353.1934	18.7675
1.8247	9.1267	9.0921	4.9047	17.6704	17977.8008	6143.2749	3353.1934	18.7675
1.8247	9.1267	9.0921	4.9047	17.6704	17977.8008	6143.2749	3353.1934	18.7675
1.8247	9.1267	9.0921	4.9047	17.6704	17977.8008	6143.2749	3353.1934	18.7675
1.8281	9.1437	9.1087	4.876	17.7715	18063.1445	6332.061	3363.281	18.8015
1.8281	9.1437	9.1087	4.876	17.7715	18063.1445	6332.061	3363.281	18.8015
1.8281	9.1437	9.1087	4.876	17.7715	18063.1445	6332.061	3363.281	18.8015
1.8315	9.1607	9.1255	4.9119	17.513	18101.625	6396.4131	3379.0935	18.8355
1.8315	9.1607	9.1255	4.9119	17.513	18101.625	6396.4131	3379.0935	18.8355
1.8315	9.1607	9.1255	4.9119	17.513	18101.625	6396.4131	3379.0935	18.8355
1.8315	9.1607	9.1255	4.9119	17.513	18101.625	6396.4131	3379.0935	18.8355
1.8349	9.1777	9.1424	4.9465	17.6795	18156.7891	6417.5239	3391.7817	18.8695
1.8349	9.1777	9.1424	4.9465	17.6795	18156.7891	6417.5239	3391.7817	18.8695
1.8349	9.1777	9.1424	4.9465	17.6795	18156.7891	6417.5239	3391.7817	18.8695
1.8383	9.1946	9.1602	4.9367	17.8851	18216.8457	6458.6138	3410.7683	18.9035
1.8383	9.1946	9.1602	4.9367	17.8851	18216.8457	6458.6138	3410.7683	18.9035
1.8383	9.1946	9.1602	4.9367	17.8851	18216.8457	6458.6138	3410.7683	18.9035
1.8417	9.2116	9.1778	4.9806	17.9362	18297.3535	6531.7119	3412.8306	18.9375
1.8417	9.2116	9.1778	4.9806	17.9362	18297.3535	6531.7119	3412.8306	18.9375
1.8417	9.2116	9.1778	4.9806	17.9362	18297.3535	6531.7119	3412.8306	18.9375
1.8417	9.2116	9.1778	4.9806	17.9362	18297.3535	6531.7119	3412.8306	18.9375
1.8451	9.2286	9.193	5.0438	17.5518	18352.7773	6588.3052	3420.4067	18.9715
1.8451	9.2286	9.193	5.0438	17.5518	18352.7773	6588.3052	3420.4067	18.9715
1.8451	9.2286	9.193	5.0438	17.5518	18352.7773	6588.3052	3420.4067	18.9715
1.8485	9.2451	9.2097	5.0825	17.1662	18397.0723	6623.7046	3436.7856	19.0055
1.8485	9.2451	9.2097	5.0825	17.1662	18397.0723	6623.7046	3436.7856	19.0055
1.8485	9.2451	9.2097	5.0825	17.1662	18397.0723	6623.7046	3436.7856	19.0055
1.8485	9.2451	9.2097	5.0825	17.1662	18397.0723	6623.7046	3436.7856	19.0055
1.8519	9.2626	9.2278	5.144	16.6717	18428.041	6636.1372	3477.5867	19.0395
1.8519	9.2626	9.2278	5.144	16.6717	18428.041	6636.1372	3477.5867	19.0395
1.8519	9.2626	9.2278	5.144	16.6717	18428.041	6636.1372	3477.5867	19.0395
1.8553	9.2796	9.2442	5.1382	16.2993	18420.3867	6587.2202	3571.3357	19.0735
1.8553	9.2796	9.2442	5.1382	16.2993	18420.3867	6587.2202	3571.3357	19.0735
1.8553	9.2796	9.2442	5.1382	16.2993	18420.3867	6587.2202	3571.3357	19.0735
1.8586	9.2966	9.2612	5.2674	15.936	18327.6738	6486.7139	3676.0195	19.1075
1.8586	9.2966	9.2612	5.2674	15.936	18327.6738	6486.7139	3676.0195	19.1075
1.8586	9.2966	9.2612	5.2674	15.936	18327.6738	6486.7139	3676.0195	19.1075
1.8586	9.2966	9.2612	5.2674	15.936	18327.6738	6486.7139	3676.0195	19.1075
1.862	9.3135	9.2773	5.2951	16.1438	18391.5801	6407.1333	3725.2754	19.1415
1.862	9.3135	9.2773	5.2951	16.1438	18391.5801	6407.1333	3725.2754	19.1415
1.862	9.3135	9.2773	5.2951	16.1438	18391.5801	6407.1333	3725.2754	19.1415
1.8655	9.3305	9.2957	5.3906	16.1131	18448.4844	6300.9648	3760.1833	19.1755
1.8655	9.3305	9.2957	5.3906	16.1131	18448.4844	6300.9648	3760.1833	19.1755
1.8655	9.3305	9.2957	5.3906	16.1131	18448.4844	6300.9648	3760.1833	19.1755
1.8655	9.3305	9.2957	5.3906	16.1131	18448.4844	6300.9648	3760.1833	19.1755
1.8688	9.3475	9.3106	5.5294	16.0831	18499.4922	6123.2041	3796.1345	19.2095
1.8688	9.3475	9.3106	5.5294	16.0831	18499.4922	6123.2041	3796.1345	19.2095
1.8688	9.3475	9.3106	5.5294	16.0831	18499.4922	6123.2041	3796.1345	19.2095
1.8722	9.3645	9.3286	5.6165	15.8054	18557.0039	5849.8452	3837.1804	19.2435
1.8722	9.3645	9.3286	5.6165	15.8054	18557.0039	5849.8452	3837.1804	19.2435
1.8722	9.3645	9.3286	5.6165	15.8054	18557.0039	5849.8452	3837.1804	19.2435
1.8756	9.3815	9.346	5.6675	15.1825	18616.8906	5573.4258	3842.5356	19.2775
1.8756	9.3815	9.346	5.6675	15.1825	18616.8906	5573.4258	3842.5356	19.2775
1.8756	9.3815	9.346	5.6675	15.1825	18616.8906	5573.4258	3842.5356	19.2775
1.8756	9.3815	9.346	5.6675	15.1825	18616.8906	5573.4258	3842.5356	19.2775
1.879	9.3985	9.363	5.7336	14.7583	18680.9648	5375.4136	3847.1614	19.3115
1.879	9.3985	9.363	5.7336	14.7583	18680.9648	5375.4136	3847.1614	19.3115
1.879	9.3985	9.363	5.7336	14.7583	18680.9648	5375.4136	3847.1614	19.3115
1.8825	9.4155	9.3786	5.8174	15.1448	18715.5566	5236.4697	3852.917	19.3465
1.8825	9.4155	9.3786	5.8174	15.1448	18715.5566	5236.4697	3852.917	19.3465
1.8825	9.4155	9.3786	5.8174	15.1448	18715.5566	5236.4697	3852.917	19.3465
1.8825	9.4155	9.3786	5.8174	15.1448	18715.5566	5236.4697	3852.917	19.3465
1.8859	9.433	9.3961	5.9533	15.9717	18792.1074	5183.0459	3832.9727	19.3805
1.8859	9.433	9.3961	5.9533	15.9717	18792.1074	5183.0459	3832.9727	19.3805
1.8859	9.433	9.3961	5.9533	15.9717	18792.1074	5183.0459	3832.9727	19.3805
1.8893	9.4499	9.4147	6.0238	16.9015	18861.1523	5165.2524	3813.5142	19.4145
1.8893	9.4499	9.4147	6.0238	16.9015	18861.1523	5165.2524	3813.5142	19.4145
1.8893	9.4499	9.4147	6.0238	16.9015	18861.1523	5165.2524	3813.5142	19.4145
1.8893	9.4499	9.4147	6.0238	16.9015	18861.1523	5165.2524	3813.5142	19.4145
1.8927	9.4669	9.4308	6.0985	16.6945	18952.0996	5172.2822	3795.1091	19.4485
1.8927	9.4669	9.4308	6.0985	16.6945	18952.0996	5172.2822	3795.1091	19.4485
1.8927	9.4669	9.4308	6.0985	16.6945	18952.0996	5172.2822	3795.1091	19.4485
1.8962	9.4839	9.4482	6.2267	17.4782	18998.8281	5173.1938	3792.3477	19.4826
1.8962	9.4839	9.4482	6.2267	17.4782	18998.8281	5173.1938	3792.3477	19.4826
1.8962	9.4839	9.4482	6.2267	17.4782	18998.8281	5173.1938	3792.3477	19.4826
1.8995	9.5009	9.4657	6.3506	18.4034	19062.498	5188.6675	3777.2161	19.5165
1.8995	9.5009	9.4657	6.3506	18.4034	19062.498	5188.6675	3777.2161	19.5165
1.8995	9.5009	9.4657	6.3506	18.4034	19062.498	5188.6675	3777.2161	19.5165
1.8995	9.5009	9.4657	6.3506	18.4034	19062.498	5188.6675	3777.2161	19.5165
1.9029	9.5179	9.4834	6.4282	18.341	19143.3398	5228.522	3758.5403	19.5505
1.9029	9.5179	9.4834	6.4282	18.341	19143.3398	5228.522	3758.5403	19.5505
1.9029	9.5179	9.4834	6.4282	18.341	19143.3398	5228.522	3758.5403	19.5505
1.9063	9.5349	9.4994	6.5258	18.3167	19173.3906	5252.1885	3752.3103	19.5845
1.9063	9.5349	9.4994	6.5258	18.3167	19173.3906	5252.1885	3752.3103	19.5845
1.9063	9.5349	9.4994	6.5258	18.3167	19173.3906	5252.1885	3752.3103	19.5845
1.9063	9.5349	9.4994	6.5258	18.3167	19173.3906	5252.1885	3752.3103	19.5845
1.9097	9.5519	9.518	6.6069	18.6684	19228.4883	5267.6611	3748.562	19.6185
1.9097	9.5519	9.518	6.6069	18.6684	19228.4883	5267.6611	3748.562	19.6185
1.9097	9.5519	9.518	6.6069	18.6684	19228.4883	5267.6611	3748.562	19.6185
1.9131	9.5689	9.5343	6.7257	19.2406	19259.2344	5319.0996	3723.439	19.6525
1.9131	9.5689	9.5343	6.7257	19.2406	19259.2344	5319.0996	3723.439	19.6525
1.9131	9.5689	9.5343	6.7257	19.2406	19259.2344	5319.0996	3723.439	19.6525
1.9165	9.5853	9.5512	6.7427	19.5647	19344.2441	5394.6411	3675.7461	19.6865
1.9165	9.5853	9.5512	6.7427	19.5647	19344.2441	5394.6411	3675.7461	19.6865
1.9165	9.5853	9.5512	6.7427	19.5647	19344.2441	5394.6411	3675.7461	19.6865
1.9165	9.5853	9.5512	6.7427	19.5647	19344.2441	5394.6411	3675.7461	19.6865
1.9199	9.6028	9.569	6.7885	19.9489	19396.4688	5505.248	3634.2761	19.7205
1.9199	9.6028	9.569	6.7885	19.9489	19396.4688	5505.248	3634.2761	19.7205
1.9199	9.6028	9.569	6.7885	19.9489	19396.4688	5505.248	3634.2761	19.7205
1.9233	9.6198	9.5876	6.8407	20.1157	19404.4512	5669.6465	3607.8662	19.7545
1.9233	9.6198	9.5876	6.8407	20.1157	19404.4512	5669.6465	3607.8662	19.7545
1.9233	9.6198	9.5876	6.8407	20.1157	19404.4512	5669.6465	3607.8662	19.7545
1.9233	9.6198	9.5876	6.8407	20.1157	19404.4512	5669.6465	3607.8662	19.7545
1.9267	9.6368	9.6083	6.8969	21.3131	19353.1289	5940.3472	3582.0471	19.7885
1.9267	9.6368	9.6083	6.8969	21.3131	19353.1289	5940.3472	3582.0471	19.7885
1.9267	9.6368	9.6083	6.8969	21.3131	19353.1289	5940.3472	3582.0471	19.7885
1.9301	9.6538	9.6233	6.8666	21.2017	19346.1406	6312.7524	3568.8772	19.8225
1.9301	9.6538	9.6233	6.8666	21.2017	19346.1406	6312.7524	3568.8772	19.8225
1.9301	9.6538	9.6233	6.8666	21.2017	19346.1406	6312.7524	3568.8772	19.8225
1.9335	9.6708	9.6425	6.877	20.762	19347.957	6685.6914	3563.9375	19.8565
1.9335	9.6708	9.6425	6.877	20.762	19347.957	6685.6914	3563.9375	19.8565
1.9335	9.6708	9.6425	6.877	20.762	19347.957	6685.6914	3563.9375	19.8565
1.9335	9.6708	9.6425	6.877	20.762	19347.957	6685.6914	3563.9375	19.8565
1.9369	9.6878	9.6642	6.896	20.51	19276.5313	6878.418	3553.6792	19.8905
1.9369	9.6878	9.6642	6.896	20.51	19276.5313	6878.418	3553.6792	19.8905
1.9369	9.6878	9.6642	6.896	20.51	19276.5313	6878.418	3553.6792	19.8905
1.9403	9.7048	9.6947	6.6844	19.9121	19172.8594	6910.8604	3542.1863	19.9245
1.9403	9.7048	9.6947	6.6844	19.9121	19172.8594	6910.8604	3542.1863	19.9245
1.9403	9.7048	9.6947	6.6844	19.9121	19172.8594	6910.8604	3542.1863	19.9245
1.9403	9.7048	9.6947	6.6844	19.9121	19172.8594	6910.8604	3542.1863	19.9245
1.9437	9.7217	9.7046	6.4446	19.9591	19105.5645	6893.2168	3547.4399	19.9584
1.9437	9.7217	9.7046	6.4446	19.9591	19105.5645	6893.2168	3547.4399	19.9584
1.9437	9.7217	9.7046	6.4446	19.9591	19105.5645	6893.2168	3547.4399	19.9584
1.9471	9.7387	9.7122	6.2358	19.9026	19045.7012	6873.856	3554.345	19.9924
1.9471	9.7387	9.7122	6.2358	19.9026	19045.7012	6873.856	3554.345	19.9924
1.9471	9.7387	9.7122	6.2358	19.9026	19045.7012	6873.856	3554.345	19.9924
1.9505	9.7552	9.7236	6.072	21.8529	19071.7051	6845.0679	3546.5159	20.0264
1.9505	9.7552	9.7236	6.072	21.8529	19071.7051	6845.0679	3546.5159	20.0264
1.9505	9.7552	9.7236	6.072	21.8529	19071.7051	6845.0679	3546.5159	20.0264
1.9505	9.7552	9.7236	6.072	21.8529	19071.7051	6845.0679	3546.5159	20.0264
1.9539	9.7727	9.7356	6.0158	22.6006	19075.4434	6835.0977	3542.8804	20.0604
1.9539	9.7727	9.7356	6.0158	22.6006	19075.4434	6835.0977	3542.8804	20.0604
1.9539	9.7727	9.7356	6.0158	22.6006	19075.4434	6835.0977	3542.8804	20.0604
1.9573	9.7897	9.7479	6.0266	22.1111	19041.332	6812.4253	3544.6406	20.0944
1.9573	9.7897	9.7479	6.0266	22.1111	19041.332	6812.4253	3544.6406	20.0944
1.9573	9.7897	9.7479	6.0266	22.1111	19041.332	6812.4253	3544.6406	20.0944
1.9573	9.7897	9.7479	6.0266	22.1111	19041.332	6812.4253	3544.6406	20.0944
1.9607	9.8067	9.7636	6.066	21.528	19006.4121	6703.6157	3547.8523	20.1284
1.9607	9.8067	9.7636	6.066	21.528	19006.4121	6703.6157	3547.8523	20.1284
1.9607	9.8067	9.7636	6.066	21.528	19006.4121	6703.6157	3547.8523	20.1284
1.9641	9.8237	9.7806	6.1145	21.0403	18971.2344	6498.0791	3544.3552	20.1624
1.9641	9.8237	9.7806	6.1145	21.0403	18971.2344	6498.0791	3544.3552	20.1624
1.9641	9.8237	9.7806	6.1145	21.0403	18971.2344	6498.0791	3544.3552	20.1624
1.9641	9.8237	9.7806	6.1145	21.0403	18971.2344	6498.0791	3544.3552	20.1624
1.9675	9.8407	9.8014	6.2165	21.129	18905.7148	6251.1113	3545.3247	20.1964
1.9675	9.8407	9.8014	6.2165	21.129	18905.7148	6251.1113	3545.3247	20.1964
1.9675	9.8407	9.8014	6.2165	21.129	18905.7148	6251.1113	3545.3247	20.1964
1.9709	9.8576	9.8198	6.3215	21.4571	18813.4258	6040.1978	3553.3894	20.2304
1.9709	9.8576	9.8198	6.3215	21.4571	18813.4258	6040.1978	3553.3894	20.2304
1.9709	9.8576	9.8198	6.3215	21.4571	18813.4258	6040.1978	3553.3894	20.2304
1.9743	9.8746	9.8394	6.3867	21.5251	18768.3066	5946.4077	3554.5752	20.2644
1.9743	9.8746	9.8394	6.3867	21.5251	18768.3066	5946.4077	3554.5752	20.2644
1.9743	9.8746	9.8394	6.3867	21.5251	18768.3066	5946.4077	3554.5752	20.2644
1.9743	9.8746	9.8394	6.3867	21.5251	18768.3066	5946.4077	3554.5752	20.2644
1.9777	9.8916	9.8585	6.487	21.7795	18693.7051	5912.4458	3559.7791	20.2984
1.9777	9.8916	9.8585	6.487	21.7795	18693.7051	5912.4458	3559.7791	20.2984
1.9777	9.8916	9.8585	6.487	21.7795	18693.7051	5912.4458	3559.7791	20.2984
1.9811	9.9086	9.8746	6.5372	22.0014	18649.5078	5900.856	3565.3359	20.3324
1.9811	9.9086	9.8746	6.5372	22.0014	18649.5078	5900.856	3565.3359	20.3324
1.9811	9.9086	9.8746	6.5372	22.0014	18649.5078	5900.856	3565.3359	20.3324
1.9811	9.9086	9.8746	6.5372	22.0014	18649.5078	5900.856	3565.3359	20.3324
1.9845	9.9251	9.8908	6.5929	22.0187	18651.8867	5903.0396	3568.0337	20.3664
1.9845	9.9251	9.8908	6.5929	22.0187	18651.8867	5903.0396	3568.0337	20.3664
1.9845	9.9251	9.8908	6.5929	22.0187	18651.8867	5903.0396	3568.0337	20.3664
1.9879	9.9426	9.9097	6.6333	21.6166	18650.0566	5918.2607	3568.968	20.4004
1.9879	9.9426	9.9097	6.6333	21.6166	18650.0566	5918.2607	3568.968	20.4004
1.9879	9.9426	9.9097	6.6333	21.6166	18650.0566	5918.2607	3568.968	20.4004
1.9913	9.9596	9.9248	6.6911	21.7699	18650.8301	5936.459	3564.2458	20.4344
1.9913	9.9596	9.9248	6.6911	21.7699	18650.8301	5936.459	3564.2458	20.4344
1.9913	9.9596	9.9248	6.6911	21.7699	18650.8301	5936.459	3564.2458	20.4344
1.9913	9.9596	9.9248	6.6911	21.7699	18650.8301	5936.459	3564.2458	20.4344
1.9947	9.9766	9.9439	6.7655	21.4108	18642.9043	5929.8403	3579.3181	20.4684
1.9947	9.9766	9.9439	6.7655	21.4108	18642.9043	5929.8403	3579.3181	20.4684
1.9947	9.9766	9.9439	6.7655	21.4108	18642.9043	5929.8403	3579.3181	20.4684
1.9981	9.9935	9.9608	6.8559	21.7273	18619.2988	5932.1274	3586.8289	20.5024
1.9981	9.9935	9.9608	6.8559	21.7273	18619.2988	5932.1274	3586.8289	20.5024
1.9981	9.9935	9.9608	6.8559	21.7273	18619.2988	5932.1274	3586.8289	20.5024
1.9981	9.9935	9.9608	6.8559	21.7273	18619.2988	5932.1274	3586.8289	20.5024
2.0015	10.0105	9.9778	6.9158	21.3475	18611.5938	5939.6104	3594.6565	20.5364
2.0015	10.0105	9.9778	6.9158	21.3475	18611.5938	5939.6104	3594.6565	20.5364
2.0015	10.0105	9.9778	6.9158	21.3475	18611.5938	5939.6104	3594.6565	20.5364
2.0049	10.0275	9.9943	6.9598	20.849	18591.832	5945.0078	3606.2246	20.5704
2.0049	10.0275	9.9943	6.9598	20.849	18591.832	5945.0078	3606.2246	20.5704
2.0049	10.0275	9.9943	6.9598	20.849	18591.832	5945.0078	3606.2246	20.5704
2.0083	10.0445	10.0102	7.0433	21.1376	18578.0898	5969.3604	3619.0825	20.6044
2.0083	10.0445	10.0102	7.0433	21.1376	18578.0898	5969.3604	3619.0825	20.6044
2.0083	10.0445	10.0102	7.0433	21.1376	18578.0898	5969.3604	3619.0825	20.6044
2.0083	10.0445	10.0102	7.0433	21.1376	18578.0898	5969.3604	3619.0825	20.6044
2.0117	10.0615	10.0317	7.1275	21.4955	18517.9824	6034.8916	3631.3418	20.6384
2.0117	10.0615	10.0317	7.1275	21.4955	18517.9824	6034.8916	3631.3418	20.6384
2.0117	10.0615	10.0317	7.1275	21.4955	18517.9824	6034.8916	3631.3418	20.6384
2.0151	10.0785	10.0439	7.1862	21.2828	18486.2813	6109.4292	3656.2893	20.6724
2.0151	10.0785	10.0439	7.1862	21.2828	18486.2813	6109.4292	3656.2893	20.6724
2.0151	10.0785	10.0439	7.1862	21.2828	18486.2813	6109.4292	3656.2893	20.6724
2.0151	10.0785	10.0439	7.1862	21.2828	18486.2813	6109.4292	3656.2893	20.6724
2.0186	10.0955	10.0622	7.317	21.2124	18396.9668	6255.8564	3668.8354	20.7074
2.0186	10.0955	10.0622	7.317	21.2124	18396.9668	6255.8564	3668.8354	20.7074
2.0186	10.0955	10.0622	7.317	21.2124	18396.9668	6255.8564	3668.8354	20.7074
2.022	10.113	10.0802	7.3756	20.6135	18385.2344	6445.9443	3653.0796	20.7414
2.022	10.113	10.0802	7.3756	20.6135	18385.2344	6445.9443	3653.0796	20.7414
2.022	10.113	10.0802	7.3756	20.6135	18385.2344	6445.9443	3653.0796	20.7414
2.0254	10.1299	10.0968	7.4029	19.9603	18356.7422	6583.0166	3653.7385	20.7754
2.0254	10.1299	10.0968	7.4029	19.9603	18356.7422	6583.0166	3653.7385	20.7754
2.0254	10.1299	10.0968	7.4029	19.9603	18356.7422	6583.0166	3653.7385	20.7754
2.0254	10.1299	10.0968	7.4029	19.9603	18356.7422	6583.0166	3653.7385	20.7754
2.0288	10.1469	10.1168	7.4378	19.3312	18336.2793	6679.0132	3639.7012	20.8094
2.0288	10.1469	10.1168	7.4378	19.3312	18336.2793	6679.0132	3639.7012	20.8094
2.0288	10.1469	10.1168	7.4378	19.3312	18336.2793	6679.0132	3639.7012	20.8094
2.0322	10.1639	10.1391	7.4707	19.2288	18242.1055	6770.5044	3640.4026	20.8434
2.0322	10.1639	10.1391	7.4707	19.2288	18242.1055	6770.5044	3640.4026	20.8434
2.0322	10.1639	10.1391	7.4707	19.2288	18242.1055	6770.5044	3640.4026	20.8434
2.0322	10.1639	10.1391	7.4707	19.2288	18242.1055	6770.5044	3640.4026	20.8434
2.0356	10.1809	10.159	7.4455	19.2451	18183.6016	6945.0635	3630.9104	20.8774
2.0356	10.1809	10.159	7.4455	19.2451	18183.6016	6945.0635	3630.9104	20.8774
2.0356	10.1809	10.159	7.4455	19.2451	18183.6016	6945.0635	3630.9104	20.8774
2.039	10.1979	10.1683	7.4048	19.5189	18165.8281	7147.5024	3634.0854	20.9114
2.039	10.1979	10.1683	7.4048	19.5189	18165.8281	7147.5024	3634.0854	20.9114
2.039	10.1979	10.1683	7.4048	19.5189	18165.8281	7147.5024	3634.0854	20.9114
2.039	10.1979	10.1683	7.4048	19.5189	18165.8281	7147.5024	3634.0854	20.9114
2.0424	10.2149	10.1814	7.3937	19.0451	18117.6973	7283.2852	3644.5872	20.9454
2.0424	10.2149	10.1814	7.3937	19.0451	18117.6973	7283.2852	3644.5872	20.9454
2.0424	10.2149	10.1814	7.3937	19.0451	18117.6973	7283.2852	3644.5872	20.9454
2.0458	10.2319	10.195	7.4071	19.4063	18101.8516	7395.8374	3643.0266	20.9794
2.0458	10.2319	10.195	7.4071	19.4063	18101.8516	7395.8374	3643.0266	20.9794
2.0458	10.2319	10.195	7.4071	19.4063	18101.8516	7395.8374	3643.0266	20.9794
2.0492	10.2489	10.2103	7.4217	18.7051	18073.0371	7493.9995	3648.1414	21.0134
2.0492	10.2489	10.2103	7.4217	18.7051	18073.0371	7493.9995	3648.1414	21.0134
2.0492	10.2489	10.2103	7.4217	18.7051	18073.0371	7493.9995	3648.1414	21.0134
2.0492	10.2489	10.2103	7.4217	18.7051	18073.0371	7493.9995	3648.1414	21.0134
2.0526	10.2653	10.2309	7.431	18.6032	18031.291	7598.6865	3641.1931	21.0474
2.0526	10.2653	10.2309	7.431	18.6032	18031.291	7598.6865	3641.1931	21.0474
2.0526	10.2653	10.2309	7.431	18.6032	18031.291	7598.6865	3641.1931	21.0474
2.056	10.2828	10.2465	7.5034	18.752	18006.875	7633.4648	3638.6062	21.0814
2.056	10.2828	10.2465	7.5034	18.752	18006.875	7633.4648	3638.6062	21.0814
2.056	10.2828	10.2465	7.5034	18.752	18006.875	7633.4648	3638.6062	21.0814
2.056	10.2828	10.2465	7.5034	18.752	18006.875	7633.4648	3638.6062	21.0814
2.0594	10.2998	10.2649	7.569	19.1362	17988.2891	7607.2769	3640.5828	21.1154
2.0594	10.2998	10.2649	7.569	19.1362	17988.2891	7607.2769	3640.5828	21.1154
2.0594	10.2998	10.2649	7.569	19.1362	17988.2891	7607.2769	3640.5828	21.1154
2.0628	10.3168	10.2809	7.6223	18.8532	17991.0215	7515.6094	3631.7002	21.1494
2.0628	10.3168	10.2809	7.6223	18.8532	17991.0215	7515.6094	3631.7002	21.1494
2.0628	10.3168	10.2809	7.6223	18.8532	17991.0215	7515.6094	3631.7002	21.1494
2.0662	10.3338	10.2992	7.6971	18.5482	18006.2559	7335.2773	3633.6995	21.1834
2.0662	10.3338	10.2992	7.6971	18.5482	18006.2559	7335.2773	3633.6995	21.1834
2.0662	10.3338	10.2992	7.6971	18.5482	18006.2559	7335.2773	3633.6995	21.1834
2.0662	10.3338	10.2992	7.6971	18.5482	18006.2559	7335.2773	3633.6995	21.1834
2.0696	10.3508	10.3157	7.7546	18.2048	18028.7109	7028.2358	3634.9849	21.2174
2.0696	10.3508	10.3157	7.7546	18.2048	18028.7109	7028.2358	3634.9849	21.2174
2.0696	10.3508	10.3157	7.7546	18.2048	18028.7109	7028.2358	3634.9849	21.2174
2.073	10.3678	10.3328	7.8416	17.8995	18070.5098	6567.5103	3627.6248	21.2514
2.073	10.3678	10.3328	7.8416	17.8995	18070.5098	6567.5103	3627.6248	21.2514
2.073	10.3678	10.3328	7.8416	17.8995	18070.5098	6567.5103	3627.6248	21.2514
2.073	10.3678	10.3328	7.8416	17.8995	18070.5098	6567.5103	3627.6248	21.2514
2.0764	10.3848	10.35	7.8942	17.6468	18149.2832	6096.915	3596.4104	21.2854
2.0764	10.3848	10.35	7.8942	17.6468	18149.2832	6096.915	3596.4104	21.2854
2.0764	10.3848	10.35	7.8942	17.6468	18149.2832	6096.915	3596.4104	21.2854
2.0798	10.4017	10.3718	7.9323	17.1448	18169.9727	5745.6743	3574.4927	21.3193
2.0798	10.4017	10.3718	7.9323	17.1448	18169.9727	5745.6743	3574.4927	21.3193
2.0798	10.4017	10.3718	7.9323	17.1448	18169.9727	5745.6743	3574.4927	21.3193
2.0832	10.4187	10.3905	7.9031	17.4841	18170.1523	5486.123	3560.5117	21.3533
2.0832	10.4187	10.3905	7.9031	17.4841	18170.1523	5486.123	3560.5117	21.3533
2.0832	10.4187	10.3905	7.9031	17.4841	18170.1523	5486.123	3560.5117	21.3533
2.0832	10.4187	10.3905	7.9031	17.4841	18170.1523	5486.123	3560.5117	21.3533
2.0866	10.4352	10.401	7.8946	17.4623	18177.457	5315.9854	3544.7458	21.3873
2.0866	10.4352	10.401	7.8946	17.4623	18177.457	5315.9854	3544.7458	21.3873
2.0866	10.4352	10.401	7.8946	17.4623	18177.457	5315.9854	3544.7458	21.3873
2.09	10.4527	10.4161	7.9605	17.7064	18154.0156	5228.8696	3541.9973	21.4213
2.09	10.4527	10.4161	7.9605	17.7064	18154.0156	5228.8696	3541.9973	21.4213
2.09	10.4527	10.4161	7.9605	17.7064	18154.0156	5228.8696	3541.9973	21.4213
2.09	10.4527	10.4161	7.9605	17.7064	18154.0156	5228.8696	3541.9973	21.4213
2.0934	10.4697	10.4343	8.0215	17.819	18155.9414	5182.8096	3540.2998	21.4553
2.0934	10.4697	10.4343	8.0215	17.819	18155.9414	5182.8096	3540.2998	21.4553
2.0934	10.4697	10.4343	8.0215	17.819	18155.9414	5182.8096	3540.2998	21.4553
2.0968	10.4867	10.451	8.1021	18.5044	18192.0781	5160.3369	3538.7263	21.4893
2.0968	10.4867	10.451	8.1021	18.5044	18192.0781	5160.3369	3538.7263	21.4893
2.0968	10.4867	10.451	8.1021	18.5044	18192.0781	5160.3369	3538.7263	21.4893
2.1002	10.5037	10.4699	8.1549	19.2155	18235.9121	5111.2192	3538.043	21.5233
2.1002	10.5037	10.4699	8.1549	19.2155	18235.9121	5111.2192	3538.043	21.5233
2.1002	10.5037	10.4699	8.1549	19.2155	18235.9121	5111.2192	3538.043	21.5233
2.1002	10.5037	10.4699	8.1549	19.2155	18235.9121	5111.2192	3538.043	21.5233
2.1036	10.5207	10.4854	8.1761	20.3062	18323.0332	5047.853	3534.041	21.5573
2.1036	10.5207	10.4854	8.1761	20.3062	18323.0332	5047.853	3534.041	21.5573
2.1036	10.5207	10.4854	8.1761	20.3062	18323.0332	5047.853	3534.041	21.5573
2.107	10.5376	10.5029	8.2538	20.0572	18382.3652	5013.5444	3537.2288	21.5913
2.107	10.5376	10.5029	8.2538	20.0572	18382.3652	5013.5444	3537.2288	21.5913
2.107	10.5376	10.5029	8.2538	20.0572	18382.3652	5013.5444	3537.2288	21.5913
2.107	10.5376	10.5029	8.2538	20.0572	18382.3652	5013.5444	3537.2288	21.5913
2.1104	10.5546	10.5199	8.3373	20.0591	18385.2578	4920.2378	3553.489	21.6253
2.1104	10.5546	10.5199	8.3373	20.0591	18385.2578	4920.2378	3553.489	21.6253
2.1104	10.5546	10.5199	8.3373	20.0591	18385.2578	4920.2378	3553.489	21.6253
2.1138	10.5716	10.5372	8.4068	20.5502	18414.2305	4821.6636	3563.7898	21.6593
2.1138	10.5716	10.5372	8.4068	20.5502	18414.2305	4821.6636	3563.7898	21.6593
2.1138	10.5716	10.5372	8.4068	20.5502	18414.2305	4821.6636	3563.7898	21.6593
2.1138	10.5716	10.5372	8.4068	20.5502	18414.2305	4821.6636	3563.7898	21.6593
2.1172	10.5886	10.5537	8.441	20.5472	18475.1406	4753.4092	3559.1863	21.6933
2.1172	10.5886	10.5537	8.441	20.5472	18475.1406	4753.4092	3559.1863	21.6933
2.1172	10.5886	10.5537	8.441	20.5472	18475.1406	4753.4092	3559.1863	21.6933
2.1206	10.6051	10.5707	8.4864	20.4447	18527.9531	4690.7793	3565.1335	21.7273
2.1206	10.6051	10.5707	8.4864	20.4447	18527.9531	4690.7793	3565.1335	21.7273
2.1206	10.6051	10.5707	8.4864	20.4447	18527.9531	4690.7793	3565.1335	21.7273
2.124	10.6226	10.5887	8.5259	20.5573	18620.0898	4643.5088	3561.7241	21.7613
2.124	10.6226	10.5887	8.5259	20.5573	18620.0898	4643.5088	3561.7241	21.7613
2.124	10.6226	10.5887	8.5259	20.5573	18620.0898	4643.5088	3561.7241	21.7613
2.124	10.6226	10.5887	8.5259	20.5573	18620.0898	4643.5088	3561.7241	21.7613
2.1274	10.6396	10.6046	8.5865	20.8227	18680.9805	4595.0493	3559.4358	21.7953
2.1274	10.6396	10.6046	8.5865	20.8227	18680.9805	4595.0493	3559.4358	21.7953
2.1274	10.6396	10.6046	8.5865	20.8227	18680.9805	4595.0493	3559.4358	21.7953
2.1308	10.6566	10.6228	8.5816	20.7885	18769.4922	4535.1465	3561.7175	21.8293
2.1308	10.6566	10.6228	8.5816	20.7885	18769.4922	4535.1465	3561.7175	21.8293
2.1308	10.6566	10.6228	8.5816	20.7885	18769.4922	4535.1465	3561.7175	21.8293
2.1308	10.6566	10.6228	8.5816	20.7885	18769.4922	4535.1465	3561.7175	21.8293
2.1342	10.6735	10.6395	8.6242	20.041	18839.5664	4455.165	3568.876	21.8634
2.1342	10.6735	10.6395	8.6242	20.041	18839.5664	4455.165	3568.876	21.8634
2.1342	10.6735	10.6395	8.6242	20.041	18839.5664	4455.165	3568.876	21.8634
2.1376	10.6905	10.6554	8.7266	20.3759	18841.1563	4375.0781	3575.6641	21.8973
2.1376	10.6905	10.6554	8.7266	20.3759	18841.1563	4375.0781	3575.6641	21.8973
2.1376	10.6905	10.6554	8.7266	20.3759	18841.1563	4375.0781	3575.6641	21.8973
2.141	10.7075	10.6776	8.7559	20.8395	18816.668	4346.5874	3585.6543	21.9313
2.141	10.7075	10.6776	8.7559	20.8395	18816.668	4346.5874	3585.6543	21.9313
2.141	10.7075	10.6776	8.7559	20.8395	18816.668	4346.5874	3585.6543	21.9313
2.141	10.7075	10.6776	8.7559	20.8395	18816.668	4346.5874	3585.6543	21.9313
2.1444	10.7245	10.6886	8.6882	20.518	18836.7461	4317.6982	3595.167	21.9653
2.1444	10.7245	10.6886	8.6882	20.518	18836.7461	4317.6982	3595.167	21.9653
2.1444	10.7245	10.6886	8.6882	20.518	18836.7461	4317.6982	3595.167	21.9653
2.1478	10.7415	10.7059	8.7064	19.9803	18832.4707	4286.5225	3608.2666	21.9993
2.1478	10.7415	10.7059	8.7064	19.9803	18832.4707	4286.5225	3608.2666	21.9993
2.1478	10.7415	10.7059	8.7064	19.9803	18832.4707	4286.5225	3608.2666	21.9993
2.1478	10.7415	10.7059	8.7064	19.9803	18832.4707	4286.5225	3608.2666	21.9993
2.1512	10.7585	10.7232	8.7194	19.2626	18836.0996	4274.1406	3601.8535	22.0333
2.1512	10.7585	10.7232	8.7194	19.2626	18836.0996	4274.1406	3601.8535	22.0333
2.1512	10.7585	10.7232	8.7194	19.2626	18836.0996	4274.1406	3601.8535	22.0333
2.1547	10.7755	10.7431	8.7546	18.9567	18825.3066	4265.2847	3610.1724	22.0683
2.1547	10.7755	10.7431	8.7546	18.9567	18825.3066	4265.2847	3610.1724	22.0683
2.1547	10.7755	10.7431	8.7546	18.9567	18825.3066	4265.2847	3610.1724	22.0683
2.1581	10.793	10.7614	8.7336	19.1607	18822.6758	4262.9463	3626.7341	22.1023
2.1581	10.793	10.7614	8.7336	19.1607	18822.6758	4262.9463	3626.7341	22.1023
2.1581	10.793	10.7614	8.7336	19.1607	18822.6758	4262.9463	3626.7341	22.1023
2.1581	10.793	10.7614	8.7336	19.1607	18822.6758	4262.9463	3626.7341	22.1023
2.1615	10.8099	10.7773	8.7125	18.5467	18792.2461	4255.0615	3642.9924	22.1363
2.1615	10.8099	10.7773	8.7125	18.5467	18792.2461	4255.0615	3642.9924	22.1363
2.1615	10.8099	10.7773	8.7125	18.5467	18792.2461	4255.0615	3642.9924	22.1363
2.1649	10.8269	10.7972	8.6986	18.1499	18760.0371	4253.043	3664.2749	22.1703
2.1649	10.8269	10.7972	8.6986	18.1499	18760.0371	4253.043	3664.2749	22.1703
2.1649	10.8269	10.7972	8.6986	18.1499	18760.0371	4253.043	3664.2749	22.1703
2.1649	10.8269	10.7972	8.6986	18.1499	18760.0371	4253.043	3664.2749	22.1703
2.1683	10.8439	10.8155	8.6689	18.1557	18713.4824	4252.4551	3682.1599	22.2043
2.1683	10.8439	10.8155	8.6689	18.1557	18713.4824	4252.4551	3682.1599	22.2043
2.1683	10.8439	10.8155	8.6689	18.1557	18713.4824	4252.4551	3682.1599	22.2043
2.1717	10.8609	10.8365	8.6064	18.5998	18668.4551	4279.3042	3689.9397	22.2383
2.1717	10.8609	10.8365	8.6064	18.5998	18668.4551	4279.3042	3689.9397	22.2383
2.1717	10.8609	10.8365	8.6064	18.5998	18668.4551	4279.3042	3689.9397	22.2383
2.1751	10.8779	10.8586	8.535	18.4911	18607.3223	4337.4849	3679.9321	22.2723
2.1751	10.8779	10.8586	8.535	18.4911	18607.3223	4337.4849	3679.9321	22.2723
2.1751	10.8779	10.8586	8.535	18.4911	18607.3223	4337.4849	3679.9321	22.2723
2.1751	10.8779	10.8586	8.535	18.4911	18607.3223	4337.4849	3679.9321	22.2723
2.1785	10.8949	10.8704	8.5306	18.99	18552.6953	4430.2305	3676.1714	22.3063
2.1785	10.8949	10.8704	8.5306	18.99	18552.6953	4430.2305	3676.1714	22.3063
2.1785	10.8949	10.8704	8.5306	18.99	18552.6953	4430.2305	3676.1714	22.3063
2.1819	10.9119	10.8793	8.5247	18.6607	18522.3555	4605.1475	3662.9927	22.3403
2.1819	10.9119	10.8793	8.5247	18.6607	18522.3555	4605.1475	3662.9927	22.3403
2.1819	10.9119	10.8793	8.5247	18.6607	18522.3555	4605.1475	3662.9927	22.3403
2.1819	10.9119	10.8793	8.5247	18.6607	18522.3555	4605.1475	3662.9927	22.3403
2.1853	10.9288	10.8972	8.506	18.5939	18488.3926	4866.7344	3653.1904	22.3742
2.1853	10.9288	10.8972	8.506	18.5939	18488.3926	4866.7344	3653.1904	22.3742
2.1853	10.9288	10.8972	8.506	18.5939	18488.3926	4866.7344	3653.1904	22.3742
2.1887	10.9453	10.9097	8.4995	18.9463	18492.8516	5124.8335	3632.6267	22.4083
2.1887	10.9453	10.9097	8.4995	18.9463	18492.8516	5124.8335	3632.6267	22.4083
2.1887	10.9453	10.9097	8.4995	18.9463	18492.8516	5124.8335	3632.6267	22.4083
2.1887	10.9453	10.9097	8.4995	18.9463	18492.8516	5124.8335	3632.6267	22.4083
2.1921	10.9628	10.9253	8.5222	19.3222	18427.6191	5270.1587	3636.8542	22.4423
2.1921	10.9628	10.9253	8.5222	19.3222	18427.6191	5270.1587	3636.8542	22.4423
2.1921	10.9628	10.9253	8.5222	19.3222	18427.6191	5270.1587	3636.8542	22.4423
2.1955	10.9798	10.9421	8.5281	18.4739	18358.0254	5409.6416	3654.9014	22.4763
2.1955	10.9798	10.9421	8.5281	18.4739	18358.0254	5409.6416	3654.9014	22.4763
2.1955	10.9798	10.9421	8.5281	18.4739	18358.0254	5409.6416	3654.9014	22.4763
2.1989	10.9968	10.9607	8.534	17.9502	18297.5098	5544.7124	3669.6323	22.5103
2.1989	10.9968	10.9607	8.534	17.9502	18297.5098	5544.7124	3669.6323	22.5103
2.1989	10.9968	10.9607	8.534	17.9502	18297.5098	5544.7124	3669.6323	22.5103
2.1989	10.9968	10.9607	8.534	17.9502	18297.5098	5544.7124	3669.6323	22.5103
2.2023	11.0138	10.977	8.5329	17.4948	18254.6777	5682.0537	3673.8821	22.5443
2.2023	11.0138	10.977	8.5329	17.4948	18254.6777	5682.0537	3673.8821	22.5443
2.2023	11.0138	10.977	8.5329	17.4948	18254.6777	5682.0537	3673.8821	22.5443
2.2057	11.0308	10.9965	8.5208	18.3979	18199.8672	5842.3027	3682.5391	22.5783
2.2057	11.0308	10.9965	8.5208	18.3979	18199.8672	5842.3027	3682.5391	22.5783
2.2057	11.0308	10.9965	8.5208	18.3979	18199.8672	5842.3027	3682.5391	22.5783
2.2057	11.0308	10.9965	8.5208	18.3979	18199.8672	5842.3027	3682.5391	22.5783
2.2091	11.0478	11.0127	8.5125	19.6049	18157.6973	6079.0298	3694.5508	22.6123
2.2091	11.0478	11.0127	8.5125	19.6049	18157.6973	6079.0298	3694.5508	22.6123
2.2091	11.0478	11.0127	8.5125	19.6049	18157.6973	6079.0298	3694.5508	22.6123
2.2125	11.0647	11.0361	8.5048	19.2745	18079.002	6364.2974	3709.4299	22.6462
2.2125	11.0647	11.0361	8.5048	19.2745	18079.002	6364.2974	3709.4299	22.6462
2.2125	11.0647	11.0361	8.5048	19.2745	18079.002	6364.2974	3709.4299	22.6462
2.2159	11.0817	11.0472	8.5059	19.572	18026.1992	6590.2627	3720.4993	22.6802
2.2159	11.0817	11.0472	8.5059	19.572	18026.1992	6590.2627	3720.4993	22.6802
2.2159	11.0817	11.0472	8.5059	19.572	18026.1992	6590.2627	3720.4993	22.6802
2.2159	11.0817	11.0472	8.5059	19.572	18026.1992	6590.2627	3720.4993	22.6802
2.2193	11.0987	11.0658	8.5184	20.1581	17945.1953	6781.5513	3738.8132	22.7142
2.2193	11.0987	11.0658	8.5184	20.1581	17945.1953	6781.5513	3738.8132	22.7142
2.2193	11.0987	11.0658	8.5184	20.1581	17945.1953	6781.5513	3738.8132	22.7142
2.2227	11.1152	11.086	8.5245	20.8533	17839.2578	6963.7017	3792.4041	22.7483
2.2227	11.1152	11.086	8.5245	20.8533	17839.2578	6963.7017	3792.4041	22.7483
2.2227	11.1152	11.086	8.5245	20.8533	17839.2578	6963.7017	3792.4041	22.7483
2.2227	11.1152	11.086	8.5245	20.8533	17839.2578	6963.7017	3792.4041	22.7483
2.2261	11.1327	11.1142	8.4907	21.3982	17667.8125	7163.1738	3874.1033	22.7823
2.2261	11.1327	11.1142	8.4907	21.3982	17667.8125	7163.1738	3874.1033	22.7823
2.2261	11.1327	11.1142	8.4907	21.3982	17667.8125	7163.1738	3874.1033	22.7823
2.2295	11.1497	11.1351	8.3333	21.3814	17515.5918	7339.5005	3963.76	22.8162
2.2295	11.1497	11.1351	8.3333	21.3814	17515.5918	7339.5005	3963.76	22.8162
2.2295	11.1497	11.1351	8.3333	21.3814	17515.5918	7339.5005	3963.76	22.8162
2.2329	11.1667	11.1459	8.2492	21.8329	17445.7773	7510.2612	4001.9729	22.8502
2.2329	11.1667	11.1459	8.2492	21.8329	17445.7773	7510.2612	4001.9729	22.8502
2.2329	11.1667	11.1459	8.2492	21.8329	17445.7773	7510.2612	4001.9729	22.8502
2.2329	11.1667	11.1459	8.2492	21.8329	17445.7773	7510.2612	4001.9729	22.8502
2.2363	11.1837	11.1597	8.1387	21.7137	17387.5996	7651.5762	4007.3279	22.8842
2.2363	11.1837	11.1597	8.1387	21.7137	17387.5996	7651.5762	4007.3279	22.8842
2.2363	11.1837	11.1597	8.1387	21.7137	17387.5996	7651.5762	4007.3279	22.8842
2.2397	11.2006	11.1685	8.0568	22.187	17372.6113	7773.6479	4000.4543	22.9183
2.2397	11.2006	11.1685	8.0568	22.187	17372.6113	7773.6479	4000.4543	22.9183
2.2397	11.2006	11.1685	8.0568	22.187	17372.6113	7773.6479	4000.4543	22.9183
2.2397	11.2006	11.1685	8.0568	22.187	17372.6113	7773.6479	4000.4543	22.9183
2.2431	11.2176	11.1848	8.0439	22.422	17342.9043	7879.7759	3992.1917	22.9522
2.2431	11.2176	11.1848	8.0439	22.422	17342.9043	7879.7759	3992.1917	22.9522
2.2431	11.2176	11.1848	8.0439	22.422	17342.9043	7879.7759	3992.1917	22.9522
2.2465	11.2346	11.1886	7.9925	22.3686	17372.1348	7949.2744	3994.4668	22.9862
2.2465	11.2346	11.1886	7.9925	22.3686	17372.1348	7949.2744	3994.4668	22.9862
2.2465	11.2346	11.1886	7.9925	22.3686	17372.1348	7949.2744	3994.4668	22.9862
2.2499	11.2516	11.2037	8.048	22.0065	17379.3047	8009.4756	3991.2554	23.0202
2.2499	11.2516	11.2037	8.048	22.0065	17379.3047	8009.4756	3991.2554	23.0202
2.2499	11.2516	11.2037	8.048	22.0065	17379.3047	8009.4756	3991.2554	23.0202
2.2499	11.2516	11.2037	8.048	22.0065	17379.3047	8009.4756	3991.2554	23.0202
2.2533	11.2686	11.2221	8.012	21.4186	17439.5957	8098.8413	3973.8452	23.0542
2.2533	11.2686	11.2221	8.012	21.4186	17439.5957	8098.8413	3973.8452	23.0542
2.2533	11.2686	11.2221	8.012	21.4186	17439.5957	8098.8413	3973.8452	23.0542
2.2567	11.2851	11.2417	8.0292	21.11	17521.2949	8197.5479	3951.8606	23.0882
2.2567	11.2851	11.2417	8.0292	21.11	17521.2949	8197.5479	3951.8606	23.0882
2.2567	11.2851	11.2417	8.0292	21.11	17521.2949	8197.5479	3951.8606	23.0882
2.2567	11.2851	11.2417	8.0292	21.11	17521.2949	8197.5479	3951.8606	23.0882
2.2601	11.3026	11.2633	7.9891	20.8496	17628.3223	8303.9961	3932.1782	23.1222
2.2601	11.3026	11.2633	7.9891	20.8496	17628.3223	8303.9961	3932.1782	23.1222
2.2601	11.3026	11.2633	7.9891	20.8496	17628.3223	8303.9961	3932.1782	23.1222
2.2635	11.3196	11.284	7.9417	20.7951	17717.8477	8430.1123	3908.3472	23.1562
2.2635	11.3196	11.284	7.9417	20.7951	17717.8477	8430.1123	3908.3472	23.1562
2.2635	11.3196	11.284	7.9417	20.7951	17717.8477	8430.1123	3908.3472	23.1562
2.2635	11.3196	11.284	7.9417	20.7951	17717.8477	8430.1123	3908.3472	23.1562
2.2669	11.3365	11.2999	7.8764	20.4503	17821.1133	8574.6641	3904.2507	23.1902
2.2669	11.3365	11.2999	7.8764	20.4503	17821.1133	8574.6641	3904.2507	23.1902
2.2669	11.3365	11.2999	7.8764	20.4503	17821.1133	8574.6641	3904.2507	23.1902
2.2703	11.3535	11.3183	7.8745	20.4547	17917.1504	8682.9844	3894.8315	23.2242
2.2703	11.3535	11.3183	7.8745	20.4547	17917.1504	8682.9844	3894.8315	23.2242
2.2703	11.3535	11.3183	7.8745	20.4547	17917.1504	8682.9844	3894.8315	23.2242
2.2737	11.3705	11.3332	7.849	21.3777	18057.168	8737.9355	3903.114	23.2582
2.2737	11.3705	11.3332	7.849	21.3777	18057.168	8737.9355	3903.114	23.2582
2.2737	11.3705	11.3332	7.849	21.3777	18057.168	8737.9355	3903.114	23.2582
2.2737	11.3705	11.3332	7.849	21.3777	18057.168	8737.9355	3903.114	23.2582
2.2771	11.3875	11.3508	7.8732	21.271	18205.1699	8766.0684	3908.6472	23.2922
2.2771	11.3875	11.3508	7.8732	21.271	18205.1699	8766.0684	3908.6472	23.2922
2.2771	11.3875	11.3508	7.8732	21.271	18205.1699	8766.0684	3908.6472	23.2922
2.2805	11.4045	11.3681	7.9182	21.2132	18324.8066	8798.8057	3915.6609	23.3262
2.2805	11.4045	11.3681	7.9182	21.2132	18324.8066	8798.8057	3915.6609	23.3262
2.2805	11.4045	11.3681	7.9182	21.2132	18324.8066	8798.8057	3915.6609	23.3262
2.2805	11.4045	11.3681	7.9182	21.2132	18324.8066	8798.8057	3915.6609	23.3262
2.2839	11.4215	11.3835	7.9913	20.8506	18473.0039	8875.8447	3906.5444	23.3602
2.2839	11.4215	11.3835	7.9913	20.8506	18473.0039	8875.8447	3906.5444	23.3602
2.2839	11.4215	11.3835	7.9913	20.8506	18473.0039	8875.8447	3906.5444	23.3602
2.2873	11.4385	11.4005	8.0682	20.5869	18660.416	8938.4287	3899.3372	23.3942
2.2873	11.4385	11.4005	8.0682	20.5869	18660.416	8938.4287	3899.3372	23.3942
2.2873	11.4385	11.4005	8.0682	20.5869	18660.416	8938.4287	3899.3372	23.3942
2.2907	11.4555	11.417	8.1249	20.165	18843.6699	8942.9072	3893.9707	23.4282
2.2907	11.4555	11.417	8.1249	20.165	18843.6699	8942.9072	3893.9707	23.4282
2.2907	11.4555	11.417	8.1249	20.165	18843.6699	8942.9072	3893.9707	23.4282
2.2907	11.4555	11.417	8.1249	20.165	18843.6699	8942.9072	3893.9707	23.4282
2.2941	11.4724	11.4335	8.1579	19.9908	19054.0566	8915.4131	3897.8462	23.4623
2.2941	11.4724	11.4335	8.1579	19.9908	19054.0566	8915.4131	3897.8462	23.4623
2.2941	11.4724	11.4335	8.1579	19.9908	19054.0566	8915.4131	3897.8462	23.4623
2.2975	11.4894	11.4496	8.2885	19.7702	19238.9023	8907.127	3902.2632	23.4962
2.2975	11.4894	11.4496	8.2885	19.7702	19238.9023	8907.127	3902.2632	23.4962
2.2975	11.4894	11.4496	8.2885	19.7702	19238.9023	8907.127	3902.2632	23.4962
2.2975	11.4894	11.4496	8.2885	19.7702	19238.9023	8907.127	3902.2632	23.4962
2.3009	11.5064	11.4673	8.3206	19.5245	19478.6191	8921.6143	3894.8704	23.5302
2.3009	11.5064	11.4673	8.3206	19.5245	19478.6191	8921.6143	3894.8704	23.5302
2.3009	11.5064	11.4673	8.3206	19.5245	19478.6191	8921.6143	3894.8704	23.5302
2.3043	11.5234	11.4843	8.3924	19.4168	19674.3711	8937.6328	3879.7908	23.5642
2.3043	11.5234	11.4843	8.3924	19.4168	19674.3711	8937.6328	3879.7908	23.5642
2.3043	11.5234	11.4843	8.3924	19.4168	19674.3711	8937.6328	3879.7908	23.5642
2.3077	11.5404	11.5034	8.4797	19.4779	19827.3633	8948.9307	3869.675	23.5982
2.3077	11.5404	11.5034	8.4797	19.4779	19827.3633	8948.9307	3869.675	23.5982
2.3077	11.5404	11.5034	8.4797	19.4779	19827.3633	8948.9307	3869.675	23.5982
2.3077	11.5404	11.5034	8.4797	19.4779	19827.3633	8948.9307	3869.675	23.5982
2.3111	11.5574	11.5196	8.5355	19.3191	19991.6504	8935.4199	3858.3103	23.6322
2.3111	11.5574	11.5196	8.5355	19.3191	19991.6504	8935.4199	3858.3103	23.6322
2.3111	11.5574	11.5196	8.5355	19.3191	19991.6504	8935.4199	3858.3103	23.6322
2.3145	11.5744	11.5387	8.6185	18.977	20101.7031	8924.0664	3847.6621	23.6662
2.3145	11.5744	11.5387	8.6185	18.977	20101.7031	8924.0664	3847.6621	23.6662
2.3145	11.5744	11.5387	8.6185	18.977	20101.7031	8924.0664	3847.6621	23.6662
2.3145	11.5744	11.5387	8.6185	18.977	20101.7031	8924.0664	3847.6621	23.6662
2.3179	11.5914	11.5555	8.6519	18.6651	20178.4805	8907.0498	3850.9939	23.7002
2.3179	11.5914	11.5555	8.6519	18.6651	20178.4805	8907.0498	3850.9939	23.7002
2.3179	11.5914	11.5555	8.6519	18.6651	20178.4805	8907.0498	3850.9939	23.7002
2.3213	11.6083	11.5725	8.7143	18.5068	20266.623	8892.7188	3861.1484	23.7342
2.3213	11.6083	11.5725	8.7143	18.5068	20266.623	8892.7188	3861.1484	23.7342
2.3213	11.6083	11.5725	8.7143	18.5068	20266.623	8892.7188	3861.1484	23.7342
2.3248	11.6253	11.5907	8.7508	19.0964	20332.791	8887.624	3870.9097	23.7692
2.3248	11.6253	11.5907	8.7508	19.0964	20332.791	8887.624	3870.9097	23.7692
2.3248	11.6253	11.5907	8.7508	19.0964	20332.791	8887.624	3870.9097	23.7692
2.3248	11.6253	11.5907	8.7508	19.0964	20332.791	8887.624	3870.9097	23.7692
2.3282	11.6428	11.6084	8.7546	19.4174	20400.0352	8875.7754	3889.0012	23.8032
2.3282	11.6428	11.6084	8.7546	19.4174	20400.0352	8875.7754	3889.0012	23.8032
2.3282	11.6428	11.6084	8.7546	19.4174	20400.0352	8875.7754	3889.0012	23.8032
2.3316	11.6598	11.6238	8.774	19.5827	20472.0742	8880.8594	3901.0544	23.8372
2.3316	11.6598	11.6238	8.774	19.5827	20472.0742	8880.8594	3901.0544	23.8372
2.3316	11.6598	11.6238	8.774	19.5827	20472.0742	8880.8594	3901.0544	23.8372
2.3316	11.6598	11.6238	8.774	19.5827	20472.0742	8880.8594	3901.0544	23.8372
2.335	11.6768	11.6403	8.8251	19.2337	20519.4375	8889.6475	3905.7036	23.8712
2.335	11.6768	11.6403	8.8251	19.2337	20519.4375	8889.6475	3905.7036	23.8712
2.335	11.6768	11.6403	8.8251	19.2337	20519.4375	8889.6475	3905.7036	23.8712
2.3384	11.6938	11.6592	8.9381	19.2151	20543.4805	8898.752	3919.7554	23.9052
2.3384	11.6938	11.6592	8.9381	19.2151	20543.4805	8898.752	3919.7554	23.9052
2.3384	11.6938	11.6592	8.9381	19.2151	20543.4805	8898.752	3919.7554	23.9052
2.3384	11.6938	11.6592	8.9381	19.2151	20543.4805	8898.752	3919.7554	23.9052
2.3418	11.7108	11.6753	8.9949	19.137	20595.2773	8916.0654	3932.1035	23.9392
2.3418	11.7108	11.6753	8.9949	19.137	20595.2773	8916.0654	3932.1035	23.9392
2.3418	11.7108	11.6753	8.9949	19.137	20595.2773	8916.0654	3932.1035	23.9392
2.3452	11.7278	11.6925	9.0769	19.146	20640.6016	8970.3955	3934.2515	23.9732
2.3452	11.7278	11.6925	9.0769	19.146	20640.6016	8970.3955	3934.2515	23.9732
2.3452	11.7278	11.6925	9.0769	19.146	20640.6016	8970.3955	3934.2515	23.9732
2.3486	11.7447	11.7096	9.112	18.9093	20707.7051	9127.1602	3938.3113	24.0072
2.3486	11.7447	11.7096	9.112	18.9093	20707.7051	9127.1602	3938.3113	24.0072
2.3486	11.7447	11.7096	9.112	18.9093	20707.7051	9127.1602	3938.3113	24.0072
2.3486	11.7447	11.7096	9.112	18.9093	20707.7051	9127.1602	3938.3113	24.0072
2.352	11.7617	11.7256	9.2103	18.4763	20755.2012	9346.0254	3930.124	24.0411
2.352	11.7617	11.7256	9.2103	18.4763	20755.2012	9346.0254	3930.124	24.0411
2.352	11.7617	11.7256	9.2103	18.4763	20755.2012	9346.0254	3930.124	24.0411
2.3554	11.7787	11.7437	9.2644	18.0255	20798.1133	9482.0537	3920.3269	24.0751
2.3554	11.7787	11.7437	9.2644	18.0255	20798.1133	9482.0537	3920.3269	24.0751
2.3554	11.7787	11.7437	9.2644	18.0255	20798.1133	9482.0537	3920.3269	24.0751
2.3554	11.7787	11.7437	9.2644	18.0255	20798.1133	9482.0537	3920.3269	24.0751
2.3588	11.7952	11.7605	9.2888	17.5284	20839.168	9528.3066	3921.3584	24.1091
2.3588	11.7952	11.7605	9.2888	17.5284	20839.168	9528.3066	3921.3584	24.1091
2.3588	11.7952	11.7605	9.2888	17.5284	20839.168	9528.3066	3921.3584	24.1091
2.3622	11.8127	11.7794	9.3984	18.3527	20819.6426	9545.7383	3917.3916	24.1431
2.3622	11.8127	11.7794	9.3984	18.3527	20819.6426	9545.7383	3917.3916	24.1431
2.3622	11.8127	11.7794	9.3984	18.3527	20819.6426	9545.7383	3917.3916	24.1431
2.3656	11.8297	11.7954	9.4067	19.0138	20856.8535	9554.5742	3914.8613	24.1771
2.3656	11.8297	11.7954	9.4067	19.0138	20856.8535	9554.5742	3914.8613	24.1771
2.3656	11.8297	11.7954	9.4067	19.0138	20856.8535	9554.5742	3914.8613	24.1771
2.3656	11.8297	11.7954	9.4067	19.0138	20856.8535	9554.5742	3914.8613	24.1771
2.369	11.8467	11.8133	9.4512	18.9125	20841.5293	9550.8555	3925.2764	24.2111
2.369	11.8467	11.8133	9.4512	18.9125	20841.5293	9550.8555	3925.2764	24.2111
2.369	11.8467	11.8133	9.4512	18.9125	20841.5293	9550.8555	3925.2764	24.2111
2.3724	11.8637	11.8363	9.4556	18.9015	20784.0957	9550.3115	3933.0481	24.2451
2.3724	11.8637	11.8363	9.4556	18.9015	20784.0957	9550.3115	3933.0481	24.2451
2.3724	11.8637	11.8363	9.4556	18.9015	20784.0957	9550.3115	3933.0481	24.2451
2.3724	11.8637	11.8363	9.4556	18.9015	20784.0957	9550.3115	3933.0481	24.2451
2.3758	11.8806	11.8491	9.4568	18.9742	20762.7285	9550.9736	3935.803	24.2791
2.3758	11.8806	11.8491	9.4568	18.9742	20762.7285	9550.9736	3935.803	24.2791
2.3758	11.8806	11.8491	9.4568	18.9742	20762.7285	9550.9736	3935.803	24.2791
2.3792	11.8976	11.8757	9.4876	19.0351	20638.584	9535.0049	3939.7856	24.3131
2.3792	11.8976	11.8757	9.4876	19.0351	20638.584	9535.0049	3939.7856	24.3131
2.3792	11.8976	11.8757	9.4876	19.0351	20638.584	9535.0049	3939.7856	24.3131
2.3826	11.9146	11.8964	9.4244	18.7012	20551.6016	9497.3682	3951.0042	24.3471
2.3826	11.9146	11.8964	9.4244	18.7012	20551.6016	9497.3682	3951.0042	24.3471
2.3826	11.9146	11.8964	9.4244	18.7012	20551.6016	9497.3682	3951.0042	24.3471
2.3826	11.9146	11.8964	9.4244	18.7012	20551.6016	9497.3682	3951.0042	24.3471
2.386	11.9316	11.9087	9.4427	19.1601	20448.75	9434.1201	3963.1165	24.3811
2.386	11.9316	11.9087	9.4427	19.1601	20448.75	9434.1201	3963.1165	24.3811
2.386	11.9316	11.9087	9.4427	19.1601	20448.75	9434.1201	3963.1165	24.3811
2.3894	11.9486	11.9154	9.4431	18.929	20414.1855	9343.0596	3962.8486	24.4151
2.3894	11.9486	11.9154	9.4431	18.929	20414.1855	9343.0596	3962.8486	24.4151
2.3894	11.9486	11.9154	9.4431	18.929	20414.1855	9343.0596	3962.8486	24.4151
2.3894	11.9486	11.9154	9.4431	18.929	20414.1855	9343.0596	3962.8486	24.4151
2.3928	11.9656	11.9298	9.5105	19.7509	20325.623	9178.8418	3958.7927	24.4491
2.3928	11.9656	11.9298	9.5105	19.7509	20325.623	9178.8418	3958.7927	24.4491
2.3928	11.9656	11.9298	9.5105	19.7509	20325.623	9178.8418	3958.7927	24.4491
2.3962	11.9826	11.9459	9.4956	20.2014	20300.9707	8978.9541	3954.2534	24.4831
2.3962	11.9826	11.9459	9.4956	20.2014	20300.9707	8978.9541	3954.2534	24.4831
2.3962	11.9826	11.9459	9.4956	20.2014	20300.9707	8978.9541	3954.2534	24.4831
2.3996	11.9996	11.9572	9.5075	19.6737	20307.1953	8782.1172	3952.9729	24.5171
2.3996	11.9996	11.9572	9.5075	19.6737	20307.1953	8782.1172	3952.9729	24.5171
2.3996	11.9996	11.9572	9.5075	19.6737	20307.1953	8782.1172	3952.9729	24.5171
2.3996	11.9996	11.9572	9.5075	19.6737	20307.1953	8782.1172	3952.9729	24.5171
2.403	12.0165	11.9787	9.5939	20.0721	20236.1973	8584.4023	3944.78	24.5511
2.403	12.0165	11.9787	9.5939	20.0721	20236.1973	8584.4023	3944.78	24.5511
2.403	12.0165	11.9787	9.5939	20.0721	20236.1973	8584.4023	3944.78	24.5511
2.4064	12.0335	11.998	9.5773	20.714	20217.2129	8369.543	3941.5469	24.5851
2.4064	12.0335	11.998	9.5773	20.714	20217.2129	8369.543	3941.5469	24.5851
2.4064	12.0335	11.998	9.5773	20.714	20217.2129	8369.543	3941.5469	24.5851
2.4064	12.0335	11.998	9.5773	20.714	20217.2129	8369.543	3941.5469	24.5851
2.4098	12.0505	12.0126	9.6034	21.1349	20209.0625	8083.8496	3933.7124	24.6191
2.4098	12.0505	12.0126	9.6034	21.1349	20209.0625	8083.8496	3933.7124	24.6191
2.4098	12.0505	12.0126	9.6034	21.1349	20209.0625	8083.8496	3933.7124	24.6191
2.4132	12.0675	12.0304	9.6378	20.8	20192.3809	7663.2549	3939.2368	24.6531
2.4132	12.0675	12.0304	9.6378	20.8	20192.3809	7663.2549	3939.2368	24.6531
2.4132	12.0675	12.0304	9.6378	20.8	20192.3809	7663.2549	3939.2368	24.6531
2.4132	12.0675	12.0304	9.6378	20.8	20192.3809	7663.2549	3939.2368	24.6531
2.4166	12.0845	12.0505	9.709	20.7293	20143.6387	7170.915	3943.0688	24.6871
2.4166	12.0845	12.0505	9.709	20.7293	20143.6387	7170.915	3943.0688	24.6871
2.4166	12.0845	12.0505	9.709	20.7293	20143.6387	7170.915	3943.0688	24.6871
2.42	12.1015	12.067	9.6912	21.1156	20183.6738	6779.5889	3936.9495	24.7211
2.42	12.1015	12.067	9.6912	21.1156	20183.6738	6779.5889	3936.9495	24.7211
2.42	12.1015	12.067	9.6912	21.1156	20183.6738	6779.5889	3936.9495	24.7211
2.4234	12.1185	12.0852	9.7236	20.7554	20225.3398	6564.1113	3936.4265	24.7551
2.4234	12.1185	12.0852	9.7236	20.7554	20225.3398	6564.1113	3936.4265	24.7551
2.4234	12.1185	12.0852	9.7236	20.7554	20225.3398	6564.1113	3936.4265	24.7551
2.4234	12.1185	12.0852	9.7236	20.7554	20225.3398	6564.1113	3936.4265	24.7551
2.4269	12.1355	12.1025	9.7019	20.4329	20310.043	6438.9775	3936.4619	24.7901
2.4269	12.1355	12.1025	9.7019	20.4329	20310.043	6438.9775	3936.4619	24.7901
2.4269	12.1355	12.1025	9.7019	20.4329	20310.043	6438.9775	3936.4619	24.7901
2.4303	12.1529	12.1174	9.7141	20.3923	20365.2168	6338.6416	3924.1497	24.8241
2.4303	12.1529	12.1174	9.7141	20.3923	20365.2168	6338.6416	3924.1497	24.8241
2.4303	12.1529	12.1174	9.7141	20.3923	20365.2168	6338.6416	3924.1497	24.8241
2.4303	12.1529	12.1174	9.7141	20.3923	20365.2168	6338.6416	3924.1497	24.8241
2.4337	12.1699	12.1349	9.717	19.961	20448.1836	6234.1753	3907.8132	24.8581
2.4337	12.1699	12.1349	9.717	19.961	20448.1836	6234.1753	3907.8132	24.8581
2.4337	12.1699	12.1349	9.717	19.961	20448.1836	6234.1753	3907.8132	24.8581
2.4371	12.1869	12.152	9.663	19.4146	20534.3418	6164.5273	3902.5833	24.8921
2.4371	12.1869	12.152	9.663	19.4146	20534.3418	6164.5273	3902.5833	24.8921
2.4371	12.1869	12.152	9.663	19.4146	20534.3418	6164.5273	3902.5833	24.8921
2.4405	12.2039	12.1678	9.6634	19.1291	20609.8418	6144.0977	3897.0935	24.9261
2.4405	12.2039	12.1678	9.6634	19.1291	20609.8418	6144.0977	3897.0935	24.9261
2.4405	12.2039	12.1678	9.6634	19.1291	20609.8418	6144.0977	3897.0935	24.9261
2.4405	12.2039	12.1678	9.6634	19.1291	20609.8418	6144.0977	3897.0935	24.9261
2.4439	12.2209	12.1857	9.6978	18.8136	20661.5332	6130.894	3902.9565	24.9601
2.4439	12.2209	12.1857	9.6978	18.8136	20661.5332	6130.894	3902.9565	24.9601
2.4439	12.2209	12.1857	9.6978	18.8136	20661.5332	6130.894	3902.9565	24.9601
2.4473	12.2379	12.2034	9.7143	18.4718	20715.8555	6114.9116	3916.0769	24.9941
2.4473	12.2379	12.2034	9.7143	18.4718	20715.8555	6114.9116	3916.0769	24.9941
2.4473	12.2379	12.2034	9.7143	18.4718	20715.8555	6114.9116	3916.0769	24.9941
2.4473	12.2379	12.2034	9.7143	18.4718	20715.8555	6114.9116	3916.0769	24.9941
2.4507	12.2549	12.2187	9.7931	18.418	20761.2344	6106.8193	3922.6104	25.0281
2.4507	12.2549	12.2187	9.7931	18.418	20761.2344	6106.8193	3922.6104	25.0281
2.4507	12.2549	12.2187	9.7931	18.418	20761.2344	6106.8193	3922.6104	25.0281
2.4541	12.2719	12.2366	9.848	18.6738	20837.6309	6101.6489	3925.7144	25.0621
2.4541	12.2719	12.2366	9.848	18.6738	20837.6309	6101.6489	3925.7144	25.0621
2.4541	12.2719	12.2366	9.848	18.6738	20837.6309	6101.6489	3925.7144	25.0621
2.4575	12.2888	12.2561	9.8874	18.9664	20906.7695	6100.647	3928.1304	25.0961
2.4575	12.2888	12.2561	9.8874	18.9664	20906.7695	6100.647	3928.1304	25.0961
2.4575	12.2888	12.2561	9.8874	18.9664	20906.7695	6100.647	3928.1304	25.0961
2.4575	12.2888	12.2561	9.8874	18.9664	20906.7695	6100.647	3928.1304	25.0961
2.4609	12.3053	12.276	9.847	19.6386	20942.0742	6109.0273	3940.2944	25.1301
2.4609	12.3053	12.276	9.847	19.6386	20942.0742	6109.0273	3940.2944	25.1301
2.4609	12.3053	12.276	9.847	19.6386	20942.0742	6109.0273	3940.2944	25.1301
2.4643	12.3228	12.2986	9.7999	19.7843	20911.3867	6107.3032	3950.1406	25.1641
2.4643	12.3228	12.2986	9.7999	19.7843	20911.3867	6107.3032	3950.1406	25.1641
2.4643	12.3228	12.2986	9.7999	19.7843	20911.3867	6107.3032	3950.1406	25.1641
2.4643	12.3228	12.2986	9.7999	19.7843	20911.3867	6107.3032	3950.1406	25.1641
2.4677	12.3398	12.3164	9.8053	19.3996	20833.541	6092.5508	3958.05	25.1981
2.4677	12.3398	12.3164	9.8053	19.3996	20833.541	6092.5508	3958.05	25.1981
2.4677	12.3398	12.3164	9.8053	19.3996	20833.541	6092.5508	3958.05	25.1981
2.4711	12.3568	12.3313	9.8314	19.5943	20731.084	6075.4473	3981.241	25.2321
2.4711	12.3568	12.3313	9.8314	19.5943	20731.084	6075.4473	3981.241	25.2321
2.4711	12.3568	12.3313	9.8314	19.5943	20731.084	6075.4473	3981.241	25.2321
2.4745	12.3738	12.349	9.8022	19.5907	20644.0684	6053.2456	4000.7778	25.2661
2.4745	12.3738	12.349	9.8022	19.5907	20644.0684	6053.2456	4000.7778	25.2661
2.4745	12.3738	12.349	9.8022	19.5907	20644.0684	6053.2456	4000.7778	25.2661
2.4745	12.3738	12.349	9.8022	19.5907	20644.0684	6053.2456	4000.7778	25.2661
2.4779	12.3908	12.363	9.7674	19.8546	20572.0547	6036.1006	4030.0334	25.3001
2.4779	12.3908	12.363	9.7674	19.8546	20572.0547	6036.1006	4030.0334	25.3001
2.4779	12.3908	12.363	9.7674	19.8546	20572.0547	6036.1006	4030.0334	25.3001
2.4813	12.4078	12.3781	9.8013	19.8094	20436.4629	6019.021	4067.3591	25.3341
2.4813	12.4078	12.3781	9.8013	19.8094	20436.4629	6019.021	4067.3591	25.3341
2.4813	12.4078	12.3781	9.8013	19.8094	20436.4629	6019.021	4067.3591	25.3341
2.4813	12.4078	12.3781	9.8013	19.8094	20436.4629	6019.021	4067.3591	25.3341
2.4847	12.4247	12.3946	9.7435	19.8347	20399.043	6028.8882	4092.5176	25.3681
2.4847	12.4247	12.3946	9.7435	19.8347	20399.043	6028.8882	4092.5176	25.3681
2.4847	12.4247	12.3946	9.7435	19.8347	20399.043	6028.8882	4092.5176	25.3681
2.4881	12.4417	12.4014	9.74	19.2028	20391.2441	6034.6641	4107.5703	25.4021
2.4881	12.4417	12.4014	9.74	19.2028	20391.2441	6034.6641	4107.5703	25.4021
2.4881	12.4417	12.4014	9.74	19.2028	20391.2441	6034.6641	4107.5703	25.4021
2.4881	12.4417	12.4014	9.74	19.2028	20391.2441	6034.6641	4107.5703	25.4021
2.4915	12.4587	12.4136	9.7996	18.4416	20322.3203	6055.7603	4130.0859	25.436
2.4915	12.4587	12.4136	9.7996	18.4416	20322.3203	6055.7603	4130.0859	25.436
2.4915	12.4587	12.4136	9.7996	18.4416	20322.3203	6055.7603	4130.0859	25.436
2.4949	12.4752	12.4429	9.7999	18.1832	20232.873	6053.6484	4153.6572	25.47
2.4949	12.4752	12.4429	9.7999	18.1832	20232.873	6053.6484	4153.6572	25.47
2.4949	12.4752	12.4429	9.7999	18.1832	20232.873	6053.6484	4153.6572	25.47
2.4983	12.4927	12.4715	9.6879	18.0442	20184.5352	6055.2153	4156.1113	25.504
2.4983	12.4927	12.4715	9.6879	18.0442	20184.5352	6055.2153	4156.1113	25.504
2.4983	12.4927	12.4715	9.6879	18.0442	20184.5352	6055.2153	4156.1113	25.504
2.4983	12.4927	12.4715	9.6879	18.0442	20184.5352	6055.2153	4156.1113	25.504
2.5017	12.5097	12.4788	9.6409	17.8137	20153.1191	6044.2695	4175.0234	25.538
2.5017	12.5097	12.4788	9.6409	17.8137	20153.1191	6044.2695	4175.0234	25.538
2.5017	12.5097	12.4788	9.6409	17.8137	20153.1191	6044.2695	4175.0234	25.538
2.5051	12.5267	12.4859	9.6778	17.2464	20135.4629	6021.9126	4175.3066	25.572
2.5051	12.5267	12.4859	9.6778	17.2464	20135.4629	6021.9126	4175.3066	25.572
2.5051	12.5267	12.4859	9.6778	17.2464	20135.4629	6021.9126	4175.3066	25.572
2.5051	12.5267	12.4859	9.6778	17.2464	20135.4629	6021.9126	4175.3066	25.572
2.5085	12.5437	12.5068	9.7085	17.3615	20077.1172	6004.0503	4163.0776	25.606
2.5085	12.5437	12.5068	9.7085	17.3615	20077.1172	6004.0503	4163.0776	25.606
2.5085	12.5437	12.5068	9.7085	17.3615	20077.1172	6004.0503	4163.0776	25.606
2.5119	12.5606	12.5266	9.6565	16.7833	20068.8516	5997.7344	4157.5957	25.64
2.5119	12.5606	12.5266	9.6565	16.7833	20068.8516	5997.7344	4157.5957	25.64
2.5119	12.5606	12.5266	9.6565	16.7833	20068.8516	5997.7344	4157.5957	25.64
2.5153	12.5776	12.5376	9.6252	16.3726	20062.3574	5922.0815	4162.5615	25.674
2.5153	12.5776	12.5376	9.6252	16.3726	20062.3574	5922.0815	4162.5615	25.674
2.5153	12.5776	12.5376	9.6252	16.3726	20062.3574	5922.0815	4162.5615	25.674
2.5153	12.5776	12.5376	9.6252	16.3726	20062.3574	5922.0815	4162.5615	25.674
2.5187	12.5946	12.5536	9.6415	16.3425	20075.1719	5835.6929	4158.6372	25.708
2.5187	12.5946	12.5536	9.6415	16.3425	20075.1719	5835.6929	4158.6372	25.708
2.5187	12.5946	12.5536	9.6415	16.3425	20075.1719	5835.6929	4158.6372	25.708
2.5221	12.6116	12.5751	9.6477	16.8131	20092.4063	5731.9893	4154.396	25.742
2.5221	12.6116	12.5751	9.6477	16.8131	20092.4063	5731.9893	4154.396	25.742
2.5221	12.6116	12.5751	9.6477	16.8131	20092.4063	5731.9893	4154.396	25.742
2.5221	12.6116	12.5751	9.6477	16.8131	20092.4063	5731.9893	4154.396	25.742
2.5255	12.6286	12.5925	9.6519	17.9244	20140.5332	5593.0952	4165.4521	25.776
2.5255	12.6286	12.5925	9.6519	17.9244	20140.5332	5593.0952	4165.4521	25.776
2.5255	12.6286	12.5925	9.6519	17.9244	20140.5332	5593.0952	4165.4521	25.776
2.5289	12.6451	12.6089	9.6766	18.2133	20217.7852	5484.5503	4166.3804	25.81
2.5289	12.6451	12.6089	9.6766	18.2133	20217.7852	5484.5503	4166.3804	25.81
2.5289	12.6451	12.6089	9.6766	18.2133	20217.7852	5484.5503	4166.3804	25.81
2.5323	12.6626	12.6267	9.7268	18.2394	20271.1387	5443.6235	4171.4805	25.844
2.5323	12.6626	12.6267	9.7268	18.2394	20271.1387	5443.6235	4171.4805	25.844
2.5323	12.6626	12.6267	9.7268	18.2394	20271.1387	5443.6235	4171.4805	25.844
2.5323	12.6626	12.6267	9.7268	18.2394	20271.1387	5443.6235	4171.4805	25.844
2.5357	12.6796	12.6454	9.7849	17.9248	20311.6582	5459.1733	4167.4746	25.878
2.5357	12.6796	12.6454	9.7849	17.9248	20311.6582	5459.1733	4167.4746	25.878
2.5357	12.6796	12.6454	9.7849	17.9248	20311.6582	5459.1733	4167.4746	25.878
2.5391	12.6965	12.6672	9.8569	19.1366	20327.6641	5470.8071	4166.1182	25.912
2.5391	12.6965	12.6672	9.8569	19.1366	20327.6641	5470.8071	4166.1182	25.912
2.5391	12.6965	12.6672	9.8569	19.1366	20327.6641	5470.8071	4166.1182	25.912
2.5391	12.6965	12.6672	9.8569	19.1366	20327.6641	5470.8071	4166.1182	25.912
2.5425	12.7135	12.6754	9.8468	20.0368	20405.9375	5474.9492	4170.1772	25.946
2.5425	12.7135	12.6754	9.8468	20.0368	20405.9375	5474.9492	4170.1772	25.946
2.5425	12.7135	12.6754	9.8468	20.0368	20405.9375	5474.9492	4170.1772	25.946
2.5459	12.7305	12.6948	9.8793	20.2339	20470.9277	5496.7217	4174.3135	25.98
2.5459	12.7305	12.6948	9.8793	20.2339	20470.9277	5496.7217	4174.3135	25.98
2.5459	12.7305	12.6948	9.8793	20.2339	20470.9277	5496.7217	4174.3135	25.98
2.5493	12.7475	12.7118	9.9532	19.8604	20519.4648	5544.2222	4171.269	26.014
2.5493	12.7475	12.7118	9.9532	19.8604	20519.4648	5544.2222	4171.269	26.014
2.5493	12.7475	12.7118	9.9532	19.8604	20519.4648	5544.2222	4171.269	26.014
2.5493	12.7475	12.7118	9.9532	19.8604	20519.4648	5544.2222	4171.269	26.014
2.5527	12.7645	12.7279	10.0337	20.7747	20582.0508	5599.4775	4167.5737	26.048
2.5527	12.7645	12.7279	10.0337	20.7747	20582.0508	5599.4775	4167.5737	26.048
2.5527	12.7645	12.7279	10.0337	20.7747	20582.0508	5599.4775	4167.5737	26.048
2.5561	12.7815	12.7457	10.0647	20.7837	20672.6543	5693.8115	4164.0005	26.082
2.5561	12.7815	12.7457	10.0647	20.7837	20672.6543	5693.8115	4164.0005	26.082
2.5561	12.7815	12.7457	10.0647	20.7837	20672.6543	5693.8115	4164.0005	26.082
2.5561	12.7815	12.7457	10.0647	20.7837	20672.6543	5693.8115	4164.0005	26.082
2.5595	12.7985	12.7638	10.087	19.9587	20766.332	5921.9175	4132.8306	26.116
2.5595	12.7985	12.7638	10.087	19.9587	20766.332	5921.9175	4132.8306	26.116
2.5595	12.7985	12.7638	10.087	19.9587	20766.332	5921.9175	4132.8306	26.116
2.563	12.8155	12.7801	10.1542	19.7022	20824.7793	6267.5933	4102.5527	26.1511
2.563	12.8155	12.7801	10.1542	19.7022	20824.7793	6267.5933	4102.5527	26.1511
2.563	12.8155	12.7801	10.1542	19.7022	20824.7793	6267.5933	4102.5527	26.1511
2.563	12.8155	12.7801	10.1542	19.7022	20824.7793	6267.5933	4102.5527	26.1511
2.5664	12.8329	12.7975	10.207	19.5737	20910.7559	6669.8804	4090.5171	26.185
2.5664	12.8329	12.7975	10.207	19.5737	20910.7559	6669.8804	4090.5171	26.185
2.5664	12.8329	12.7975	10.207	19.5737	20910.7559	6669.8804	4090.5171	26.185
2.5698	12.8499	12.8153	10.2652	20.7594	20963.9668	7041.3501	4091.5449	26.219
2.5698	12.8499	12.8153	10.2652	20.7594	20963.9668	7041.3501	4091.5449	26.219
2.5698	12.8499	12.8153	10.2652	20.7594	20963.9668	7041.3501	4091.5449	26.219
2.5732	12.8669	12.8319	10.2837	21.196	21031.1406	7384.2759	4108.8999	26.253
2.5732	12.8669	12.8319	10.2837	21.196	21031.1406	7384.2759	4108.8999	26.253
2.5732	12.8669	12.8319	10.2837	21.196	21031.1406	7384.2759	4108.8999	26.253
2.5732	12.8669	12.8319	10.2837	21.196	21031.1406	7384.2759	4108.8999	26.253
2.5766	12.8839	12.8498	10.3774	21.0465	21023.1211	7673.3672	4130.606	26.287
2.5766	12.8839	12.8498	10.3774	21.0465	21023.1211	7673.3672	4130.606	26.287
2.5766	12.8839	12.8498	10.3774	21.0465	21023.1211	7673.3672	4130.606	26.287
2.58	12.9009	12.8747	10.4248	21.5631	20944.459	7984.3193	4151.5483	26.321
2.58	12.9009	12.8747	10.4248	21.5631	20944.459	7984.3193	4151.5483	26.321
2.58	12.9009	12.8747	10.4248	21.5631	20944.459	7984.3193	4151.5483	26.321
2.58	12.9009	12.8747	10.4248	21.5631	20944.459	7984.3193	4151.5483	26.321
2.5834	12.9179	12.8959	10.3799	21.4917	20913.3496	8347.8193	4142.9224	26.355
2.5834	12.9179	12.8959	10.3799	21.4917	20913.3496	8347.8193	4142.9224	26.355
2.5834	12.9179	12.8959	10.3799	21.4917	20913.3496	8347.8193	4142.9224	26.355
2.5868	12.9349	12.9167	10.3691	21.5613	20833.5117	8612.9443	4142.9233	26.389
2.5868	12.9349	12.9167	10.3691	21.5613	20833.5117	8612.9443	4142.9233	26.389
2.5868	12.9349	12.9167	10.3691	21.5613	20833.5117	8612.9443	4142.9233	26.389
2.5902	12.9519	12.9354	10.2985	22.3626	20726.6055	8679.2842	4163.0869	26.423
2.5902	12.9519	12.9354	10.2985	22.3626	20726.6055	8679.2842	4163.0869	26.423
2.5902	12.9519	12.9354	10.2985	22.3626	20726.6055	8679.2842	4163.0869	26.423
2.5902	12.9519	12.9354	10.2985	22.3626	20726.6055	8679.2842	4163.0869	26.423
2.5936	12.9688	12.9415	10.2561	22.4799	20673.627	8703.4609	4179.1738	26.457
2.5936	12.9688	12.9415	10.2561	22.4799	20673.627	8703.4609	4179.1738	26.457
2.5936	12.9688	12.9415	10.2561	22.4799	20673.627	8703.4609	4179.1738	26.457
2.597	12.9853	12.9526	10.2858	24.288	20621.0156	8763.9922	4179.7534	26.491
2.597	12.9853	12.9526	10.2858	24.288	20621.0156	8763.9922	4179.7534	26.491
2.597	12.9853	12.9526	10.2858	24.288	20621.0156	8763.9922	4179.7534	26.491
2.597	12.9853	12.9526	10.2858	24.288	20621.0156	8763.9922	4179.7534	26.491
2.6004	13.0028	12.9714	10.2633	24.8155	20572.0215	8857.8086	4182.8545	26.525
2.6004	13.0028	12.9714	10.2633	24.8155	20572.0215	8857.8086	4182.8545	26.525
2.6004	13.0028	12.9714	10.2633	24.8155	20572.0215	8857.8086	4182.8545	26.525
2.6038	13.0198	12.9876	10.2305	24.8911	20537.9063	9009.5381	4177.8721	26.5589
2.6038	13.0198	12.9876	10.2305	24.8911	20537.9063	9009.5381	4177.8721	26.5589
2.6038	13.0198	12.9876	10.2305	24.8911	20537.9063	9009.5381	4177.8721	26.5589
2.6072	13.0368	13.0032	10.2217	25.743	20486.1367	9070.6895	4183.4409	26.5929
2.6072	13.0368	13.0032	10.2217	25.743	20486.1367	9070.6895	4183.4409	26.5929
2.6072	13.0368	13.0032	10.2217	25.743	20486.1367	9070.6895	4183.4409	26.5929
2.6072	13.0368	13.0032	10.2217	25.743	20486.1367	9070.6895	4183.4409	26.5929
2.6106	13.0538	13.0138	10.1841	25.6832	20491.2422	9046.6504	4185.1987	26.627
2.6106	13.0538	13.0138	10.1841	25.6832	20491.2422	9046.6504	4185.1987	26.627
2.6106	13.0538	13.0138	10.1841	25.6832	20491.2422	9046.6504	4185.1987	26.627
2.614	13.0708	13.0312	10.1477	25.8393	20468.6816	8997.4014	4191.3276	26.661
2.614	13.0708	13.0312	10.1477	25.8393	20468.6816	8997.4014	4191.3276	26.661
2.614	13.0708	13.0312	10.1477	25.8393	20468.6816	8997.4014	4191.3276	26.661
2.614	13.0708	13.0312	10.1477	25.8393	20468.6816	8997.4014	4191.3276	26.661
2.6174	13.0878	13.0495	10.047	25.598	20504.5879	8896.8379	4212.5645	26.695
2.6174	13.0878	13.0495	10.047	25.598	20504.5879	8896.8379	4212.5645	26.695
2.6174	13.0878	13.0495	10.047	25.598	20504.5879	8896.8379	4212.5645	26.695
2.6208	13.1047	13.0704	9.9512	25.5996	20513.4609	8687.5137	4233.0981	26.729
2.6208	13.1047	13.0704	9.9512	25.5996	20513.4609	8687.5137	4233.0981	26.729
2.6208	13.1047	13.0704	9.9512	25.5996	20513.4609	8687.5137	4233.0981	26.729
2.6242	13.1217	13.0862	9.7958	25.2908	20587.2441	8358.8486	4236.8071	26.7629
2.6242	13.1217	13.0862	9.7958	25.2908	20587.2441	8358.8486	4236.8071	26.7629
2.6242	13.1217	13.0862	9.7958	25.2908	20587.2441	8358.8486	4236.8071	26.7629
2.6242	13.1217	13.0862	9.7958	25.2908	20587.2441	8358.8486	4236.8071	26.7629
2.6276	13.1387	13.1043	9.6992	24.7344	20631.3965	8000.5327	4244.6558	26.7969
2.6276	13.1387	13.1043	9.6992	24.7344	20631.3965	8000.5327	4244.6558	26.7969
2.6276	13.1387	13.1043	9.6992	24.7344	20631.3965	8000.5327	4244.6558	26.7969
2.631	13.1552	13.1181	9.5766	24.1727	20685.5527	7723.3921	4254.2178	26.8309
2.631	13.1552	13.1181	9.5766	24.1727	20685.5527	7723.3921	4254.2178	26.8309
2.631	13.1552	13.1181	9.5766	24.1727	20685.5527	7723.3921	4254.2178	26.8309
2.631	13.1552	13.1181	9.5766	24.1727	20685.5527	7723.3921	4254.2178	26.8309
2.6344	13.1727	13.1297	9.5736	23.4332	20723.1797	7530.5918	4268.7715	26.865
2.6344	13.1727	13.1297	9.5736	23.4332	20723.1797	7530.5918	4268.7715	26.865
2.6344	13.1727	13.1297	9.5736	23.4332	20723.1797	7530.5918	4268.7715	26.865
2.6378	13.1897	13.1506	9.5624	22.6116	20736.6387	7371.3936	4276.2153	26.8989
2.6378	13.1897	13.1506	9.5624	22.6116	20736.6387	7371.3936	4276.2153	26.8989
2.6378	13.1897	13.1506	9.5624	22.6116	20736.6387	7371.3936	4276.2153	26.8989
2.6378	13.1897	13.1506	9.5624	22.6116	20736.6387	7371.3936	4276.2153	26.8989
2.6412	13.2067	13.169	9.569	21.8165	20761.6973	7245.0273	4266.4858	26.9329
2.6412	13.2067	13.169	9.569	21.8165	20761.6973	7245.0273	4266.4858	26.9329
2.6412	13.2067	13.169	9.569	21.8165	20761.6973	7245.0273	4266.4858	26.9329
2.6446	13.2236	13.1887	9.5904	21.2516	20753.2422	7097.4795	4267.8667	26.9669
2.6446	13.2236	13.1887	9.5904	21.2516	20753.2422	7097.4795	4267.8667	26.9669
2.6446	13.2236	13.1887	9.5904	21.2516	20753.2422	7097.4795	4267.8667	26.9669
2.648	13.2406	13.2049	9.6223	21.8329	20745.5391	6969.0649	4266.6475	27.0009
2.648	13.2406	13.2049	9.6223	21.8329	20745.5391	6969.0649	4266.6475	27.0009
2.648	13.2406	13.2049	9.6223	21.8329	20745.5391	6969.0649	4266.6475	27.0009
2.648	13.2406	13.2049	9.6223	21.8329	20745.5391	6969.0649	4266.6475	27.0009
2.6514	13.2576	13.2248	9.6655	22.8473	20799.1602	6826.3467	4276.5938	27.0349
2.6514	13.2576	13.2248	9.6655	22.8473	20799.1602	6826.3467	4276.5938	27.0349
2.6514	13.2576	13.2248	9.6655	22.8473	20799.1602	6826.3467	4276.5938	27.0349
2.6548	13.2746	13.239	9.6764	22.2471	20813.373	6731.2856	4282.7485	27.0689
2.6548	13.2746	13.239	9.6764	22.2471	20813.373	6731.2856	4282.7485	27.0689
2.6548	13.2746	13.239	9.6764	22.2471	20813.373	6731.2856	4282.7485	27.0689
2.6548	13.2746	13.239	9.6764	22.2471	20813.373	6731.2856	4282.7485	27.0689
2.6582	13.2916	13.2586	9.739	22.0686	20802.7734	6643.9302	4284.0381	27.1029
2.6582	13.2916	13.2586	9.739	22.0686	20802.7734	6643.9302	4284.0381	27.1029
2.6582	13.2916	13.2586	9.739	22.0686	20802.7734	6643.9302	4284.0381	27.1029
2.6616	13.3086	13.2771	9.7196	22.3652	20814.875	6524.0718	4309.8848	27.1369
2.6616	13.3086	13.2771	9.7196	22.3652	20814.875	6524.0718	4309.8848	27.1369
2.6616	13.3086	13.2771	9.7196	22.3652	20814.875	6524.0718	4309.8848	27.1369
2.665	13.3251	13.2938	9.6841	22.0119	20807.0313	6432.9253	4328.9932	27.1709
2.665	13.3251	13.2938	9.6841	22.0119	20807.0313	6432.9253	4328.9932	27.1709
2.665	13.3251	13.2938	9.6841	22.0119	20807.0313	6432.9253	4328.9932	27.1709
2.665	13.3251	13.2938	9.6841	22.0119	20807.0313	6432.9253	4328.9932	27.1709
2.6684	13.3426	13.3131	9.6119	21.4628	20796.1953	6405.0024	4335.812	27.2049
2.6684	13.3426	13.3131	9.6119	21.4628	20796.1953	6405.0024	4335.812	27.2049
2.6684	13.3426	13.3131	9.6119	21.4628	20796.1953	6405.0024	4335.812	27.2049
2.6718	13.3596	13.3294	9.6059	21.0469	20741.4063	6384.1392	4347.7803	27.2389
2.6718	13.3596	13.3294	9.6059	21.0469	20741.4063	6384.1392	4347.7803	27.2389
2.6718	13.3596	13.3294	9.6059	21.0469	20741.4063	6384.1392	4347.7803	27.2389
2.6718	13.3596	13.3294	9.6059	21.0469	20741.4063	6384.1392	4347.7803	27.2389
2.6752	13.3765	13.3543	9.5202	21.025	20675.5781	6369.7378	4368.9814	27.2729
2.6752	13.3765	13.3543	9.5202	21.025	20675.5781	6369.7378	4368.9814	27.2729
2.6752	13.3765	13.3543	9.5202	21.025	20675.5781	6369.7378	4368.9814	27.2729
2.6786	13.3935	13.3623	9.4775	20.5565	20661.2793	6356.7314	4376.8525	27.3069
2.6786	13.3935	13.3623	9.4775	20.5565	20661.2793	6356.7314	4376.8525	27.3069
2.6786	13.3935	13.3623	9.4775	20.5565	20661.2793	6356.7314	4376.8525	27.3069
2.682	13.4105	13.3777	9.5062	20.1271	20604.6035	6377.8608	4374.5566	27.3409
2.682	13.4105	13.3777	9.5062	20.1271	20604.6035	6377.8608	4374.5566	27.3409
2.682	13.4105	13.3777	9.5062	20.1271	20604.6035	6377.8608	4374.5566	27.3409
2.682	13.4105	13.3777	9.5062	20.1271	20604.6035	6377.8608	4374.5566	27.3409
2.6854	13.4275	13.3986	9.4743	20.4043	20532.9844	6394.4233	4392.7153	27.3749
2.6854	13.4275	13.3986	9.4743	20.4043	20532.9844	6394.4233	4392.7153	27.3749
2.6854	13.4275	13.3986	9.4743	20.4043	20532.9844	6394.4233	4392.7153	27.3749
2.6888	13.4445	13.4132	9.4682	19.8978	20474.752	6396.7788	4405.4209	27.4089
2.6888	13.4445	13.4132	9.4682	19.8978	20474.752	6396.7788	4405.4209	27.4089
2.6888	13.4445	13.4132	9.4682	19.8978	20474.752	6396.7788	4405.4209	27.4089
2.6888	13.4445	13.4132	9.4682	19.8978	20474.752	6396.7788	4405.4209	27.4089
2.6922	13.4615	13.4358	9.4737	19.5351	20383.75	6414.2036	4415.8247	27.4429
2.6922	13.4615	13.4358	9.4737	19.5351	20383.75	6414.2036	4415.8247	27.4429
2.6922	13.4615	13.4358	9.4737	19.5351	20383.75	6414.2036	4415.8247	27.4429
2.6956	13.4785	13.4552	9.4397	19.4456	20313.3281	6494.4521	4418.5132	27.4769
2.6956	13.4785	13.4552	9.4397	19.4456	20313.3281	6494.4521	4418.5132	27.4769
2.6956	13.4785	13.4552	9.4397	19.4456	20313.3281	6494.4521	4418.5132	27.4769
2.6991	13.4955	13.4733	9.3425	19.3503	20256.8496	6657.0044	4401.9365	27.5119
2.6991	13.4955	13.4733	9.3425	19.3503	20256.8496	6657.0044	4401.9365	27.5119
2.6991	13.4955	13.4733	9.3425	19.3503	20256.8496	6657.0044	4401.9365	27.5119
2.6991	13.4955	13.4733	9.3425	19.3503	20256.8496	6657.0044	4401.9365	27.5119
2.7025	13.5129	13.4859	9.2766	19.5022	20256.7988	6888.499	4390.0186	27.5459
2.7025	13.5129	13.4859	9.2766	19.5022	20256.7988	6888.499	4390.0186	27.5459
2.7025	13.5129	13.4859	9.2766	19.5022	20256.7988	6888.499	4390.0186	27.5459
2.7059	13.5299	13.5053	9.2854	19.3334	20159.9316	7215.7256	4380.8843	27.5799
2.7059	13.5299	13.5053	9.2854	19.3334	20159.9316	7215.7256	4380.8843	27.5799
2.7059	13.5299	13.5053	9.2854	19.3334	20159.9316	7215.7256	4380.8843	27.5799
2.7059	13.5299	13.5053	9.2854	19.3334	20159.9316	7215.7256	4380.8843	27.5799
2.7093	13.5469	13.524	9.1762	19.0851	20014.0703	7491.459	4382.6221	27.6139
2.7093	13.5469	13.524	9.1762	19.0851	20014.0703	7491.459	4382.6221	27.6139
2.7093	13.5469	13.524	9.1762	19.0851	20014.0703	7491.459	4382.6221	27.6139
2.7127	13.5639	13.5342	9.0764	18.5641	19946.498	7575.145	4389.0459	27.6479
2.7127	13.5639	13.5342	9.0764	18.5641	19946.498	7575.145	4389.0459	27.6479
2.7127	13.5639	13.5342	9.0764	18.5641	19946.498	7575.145	4389.0459	27.6479
2.7127	13.5639	13.5342	9.0764	18.5641	19946.498	7575.145	4389.0459	27.6479
2.7161	13.5809	13.5537	9.0374	19.1048	19852.0801	7586.6333	4386.147	27.6819
2.7161	13.5809	13.5537	9.0374	19.1048	19852.0801	7586.6333	4386.147	27.6819
2.7161	13.5809	13.5537	9.0374	19.1048	19852.0801	7586.6333	4386.147	27.6819
2.7195	13.5979	13.5677	8.9337	18.9606	19779.3633	7553.1167	4393.272	27.7159
2.7195	13.5979	13.5677	8.9337	18.9606	19779.3633	7553.1167	4393.272	27.7159
2.7195	13.5979	13.5677	8.9337	18.9606	19779.3633	7553.1167	4393.272	27.7159
2.7229	13.6149	13.5838	8.8836	18.6754	19725.8438	7514.3989	4389.335	27.7499
2.7229	13.6149	13.5838	8.8836	18.6754	19725.8438	7514.3989	4389.335	27.7499
2.7229	13.6149	13.5838	8.8836	18.6754	19725.8438	7514.3989	4389.335	27.7499
2.7229	13.6149	13.5838	8.8836	18.6754	19725.8438	7514.3989	4389.335	27.7499
2.7263	13.6319	13.6025	8.8431	18.9264	19670.5566	7455.0635	4362.7471	27.7839
2.7263	13.6319	13.6025	8.8431	18.9264	19670.5566	7455.0635	4362.7471	27.7839
2.7263	13.6319	13.6025	8.8431	18.9264	19670.5566	7455.0635	4362.7471	27.7839
2.7297	13.6488	13.6147	8.737	19.5915	19666.041	7280.5488	4349.2427	27.8179
2.7297	13.6488	13.6147	8.737	19.5915	19666.041	7280.5488	4349.2427	27.8179
2.7297	13.6488	13.6147	8.737	19.5915	19666.041	7280.5488	4349.2427	27.8179
2.7297	13.6488	13.6147	8.737	19.5915	19666.041	7280.5488	4349.2427	27.8179
2.7331	13.6653	13.6229	8.6968	19.1698	19661.8711	7022.9214	4353.6328	27.8519
2.7331	13.6653	13.6229	8.6968	19.1698	19661.8711	7022.9214	4353.6328	27.8519
2.7331	13.6653	13.6229	8.6968	19.1698	19661.8711	7022.9214	4353.6328	27.8519
2.7365	13.6828	13.6347	8.7139	18.6125	19645.2695	6763.0127	4367.6382	27.8859
2.7365	13.6828	13.6347	8.7139	18.6125	19645.2695	6763.0127	4367.6382	27.8859
2.7365	13.6828	13.6347	8.7139	18.6125	19645.2695	6763.0127	4367.6382	27.8859
2.7399	13.6998	13.6517	8.7159	18.5766	19627.1113	6503.6035	4386.6445	27.9199
2.7399	13.6998	13.6517	8.7159	18.5766	19627.1113	6503.6035	4386.6445	27.9199
2.7399	13.6998	13.6517	8.7159	18.5766	19627.1113	6503.6035	4386.6445	27.9199
2.7399	13.6998	13.6517	8.7159	18.5766	19627.1113	6503.6035	4386.6445	27.9199
2.7433	13.7168	13.6707	8.6749	18.2616	19695.7656	6313.1733	4398.0059	27.9539
2.7433	13.7168	13.6707	8.6749	18.2616	19695.7656	6313.1733	4398.0059	27.9539
2.7433	13.7168	13.6707	8.6749	18.2616	19695.7656	6313.1733	4398.0059	27.9539
2.7467	13.7338	13.6899	8.6801	17.9716	19768.9336	6162.936	4417.5273	27.9879
2.7467	13.7338	13.6899	8.6801	17.9716	19768.9336	6162.936	4417.5273	27.9879
2.7467	13.7338	13.6899	8.6801	17.9716	19768.9336	6162.936	4417.5273	27.9879
2.7467	13.7338	13.6899	8.6801	17.9716	19768.9336	6162.936	4417.5273	27.9879
2.7501	13.7508	13.71	8.6751	18.0728	19875.0781	6013.3325	4424.0142	28.0219
2.7501	13.7508	13.71	8.6751	18.0728	19875.0781	6013.3325	4424.0142	28.0219
2.7501	13.7508	13.71	8.6751	18.0728	19875.0781	6013.3325	4424.0142	28.0219
2.7535	13.7678	13.7285	8.6572	18.1516	20034.0605	5916.3413	4420.1006	28.0558
2.7535	13.7678	13.7285	8.6572	18.1516	20034.0605	5916.3413	4420.1006	28.0558
2.7535	13.7678	13.7285	8.6572	18.1516	20034.0605	5916.3413	4420.1006	28.0558
2.7569	13.7847	13.7463	8.5875	18.083	20233.4707	5844.1509	4411.2134	28.0899
2.7569	13.7847	13.7463	8.5875	18.083	20233.4707	5844.1509	4411.2134	28.0899
2.7569	13.7847	13.7463	8.5875	18.083	20233.4707	5844.1509	4411.2134	28.0899
2.7569	13.7847	13.7463	8.5875	18.083	20233.4707	5844.1509	4411.2134	28.0899
2.7603	13.8017	13.7653	8.5877	17.4484	20365.5996	5795.7788	4411.2603	28.1239
2.7603	13.8017	13.7653	8.5877	17.4484	20365.5996	5795.7788	4411.2603	28.1239
2.7603	13.8017	13.7653	8.5877	17.4484	20365.5996	5795.7788	4411.2603	28.1239
2.7637	13.8187	13.7809	8.6694	17.3976	20467.3086	5702.7925	4423.5371	28.1578
2.7637	13.8187	13.7809	8.6694	17.3976	20467.3086	5702.7925	4423.5371	28.1578
2.7637	13.8187	13.7809	8.6694	17.3976	20467.3086	5702.7925	4423.5371	28.1578
2.7637	13.8187	13.7809	8.6694	17.3976	20467.3086	5702.7925	4423.5371	28.1578
2.7671	13.8352	13.798	8.6958	17.0125	20640.0898	5584.7749	4437.7222	28.1918
2.7671	13.8352	13.798	8.6958	17.0125	20640.0898	5584.7749	4437.7222	28.1918
2.7671	13.8352	13.798	8.6958	17.0125	20640.0898	5584.7749	4437.7222	28.1918
2.7705	13.8527	13.8158	8.7038	16.836	20837.0977	5503.0391	4431.1484	28.2258
2.7705	13.8527	13.8158	8.7038	16.836	20837.0977	5503.0391	4431.1484	28.2258
2.7705	13.8527	13.8158	8.7038	16.836	20837.0977	5503.0391	4431.1484	28.2258
2.7739	13.8697	13.8321	8.7613	16.5348	21012.8691	5442.1152	4408.8491	28.2598
2.7739	13.8697	13.8321	8.7613	16.5348	21012.8691	5442.1152	4408.8491	28.2598
2.7739	13.8697	13.8321	8.7613	16.5348	21012.8691	5442.1152	4408.8491	28.2598
2.7739	13.8697	13.8321	8.7613	16.5348	21012.8691	5442.1152	4408.8491	28.2598
2.7773	13.8867	13.8485	8.8041	16.1632	21203.3652	5404.2637	4386.7383	28.2938
2.7773	13.8867	13.8485	8.8041	16.1632	21203.3652	5404.2637	4386.7383	28.2938
2.7773	13.8867	13.8485	8.8041	16.1632	21203.3652	5404.2637	4386.7383	28.2938
2.7807	13.9036	13.8644	8.8779	16.0065	21312.5957	5304.2202	4415.1001	28.3278
2.7807	13.9036	13.8644	8.8779	16.0065	21312.5957	5304.2202	4415.1001	28.3278
2.7807	13.9036	13.8644	8.8779	16.0065	21312.5957	5304.2202	4415.1001	28.3278
2.7807	13.9036	13.8644	8.8779	16.0065	21312.5957	5304.2202	4415.1001	28.3278
2.7841	13.9206	13.8849	8.8802	15.6258	21473.8477	5211.4155	4438.2358	28.3618
2.7841	13.9206	13.8849	8.8802	15.6258	21473.8477	5211.4155	4438.2358	28.3618
2.7841	13.9206	13.8849	8.8802	15.6258	21473.8477	5211.4155	4438.2358	28.3618
2.7875	13.9376	13.902	8.9064	15.2643	21543.041	5112.9136	4465.6982	28.3958
2.7875	13.9376	13.902	8.9064	15.2643	21543.041	5112.9136	4465.6982	28.3958
2.7875	13.9376	13.902	8.9064	15.2643	21543.041	5112.9136	4465.6982	28.3958
2.7875	13.9376	13.902	8.9064	15.2643	21543.041	5112.9136	4465.6982	28.3958
2.7909	13.9546	13.9202	8.9124	14.8834	21571.8691	5009.4189	4486.7729	28.4298
2.7909	13.9546	13.9202	8.9124	14.8834	21571.8691	5009.4189	4486.7729	28.4298
2.7909	13.9546	13.9202	8.9124	14.8834	21571.8691	5009.4189	4486.7729	28.4298
2.7943	13.9716	13.9377	8.881	15.3001	21606.0996	4892.3774	4519.5127	28.4638
2.7943	13.9716	13.9377	8.881	15.3001	21606.0996	4892.3774	4519.5127	28.4638
2.7943	13.9716	13.9377	8.881	15.3001	21606.0996	4892.3774	4519.5127	28.4638
2.7977	13.9886	13.9537	8.8522	15.8581	21626.7598	4795.4277	4550.4473	28.4978
2.7977	13.9886	13.9537	8.8522	15.8581	21626.7598	4795.4277	4550.4473	28.4978
2.7977	13.9886	13.9537	8.8522	15.8581	21626.7598	4795.4277	4550.4473	28.4978
2.7977	13.9886	13.9537	8.8522	15.8581	21626.7598	4795.4277	4550.4473	28.4978
2.8011	14.0051	13.9731	8.8612	16.4724	21647.5195	4726.9702	4560.5054	28.5318
2.8011	14.0051	13.9731	8.8612	16.4724	21647.5195	4726.9702	4560.5054	28.5318
2.8011	14.0051	13.9731	8.8612	16.4724	21647.5195	4726.9702	4560.5054	28.5318
2.8045	14.0226	13.9928	8.8936	16.8604	21592.8281	4670.1968	4571.0674	28.5658
2.8045	14.0226	13.9928	8.8936	16.8604	21592.8281	4670.1968	4571.0674	28.5658
2.8045	14.0226	13.9928	8.8936	16.8604	21592.8281	4670.1968	4571.0674	28.5658
2.8045	14.0226	13.9928	8.8936	16.8604	21592.8281	4670.1968	4571.0674	28.5658
2.8079	14.0395	14.014	8.8872	16.9983	21525.9199	4620.1758	4576.0083	28.5998
2.8079	14.0395	14.014	8.8872	16.9983	21525.9199	4620.1758	4576.0083	28.5998
2.8079	14.0395	14.014	8.8872	16.9983	21525.9199	4620.1758	4576.0083	28.5998
2.8113	14.0565	14.0426	8.8394	17.8068	21407.2734	4560.7397	4577.7217	28.6338
2.8113	14.0565	14.0426	8.8394	17.8068	21407.2734	4560.7397	4577.7217	28.6338
2.8113	14.0565	14.0426	8.8394	17.8068	21407.2734	4560.7397	4577.7217	28.6338
2.8147	14.0735	14.0539	8.7562	18.3528	21358.5215	4512.5566	4568.2944	28.6678
2.8147	14.0735	14.0539	8.7562	18.3528	21358.5215	4512.5566	4568.2944	28.6678
2.8147	14.0735	14.0539	8.7562	18.3528	21358.5215	4512.5566	4568.2944	28.6678
2.8147	14.0735	14.0539	8.7562	18.3528	21358.5215	4512.5566	4568.2944	28.6678
2.8181	14.0905	14.0704	8.7877	19.7194	21238.75	4441.2041	4570.8218	28.7018
2.8181	14.0905	14.0704	8.7877	19.7194	21238.75	4441.2041	4570.8218	28.7018
2.8181	14.0905	14.0704	8.7877	19.7194	21238.75	4441.2041	4570.8218	28.7018
2.8215	14.1075	14.0841	8.7539	21.2214	21113.3594	4337.0166	4582.7402	28.7358
2.8215	14.1075	14.0841	8.7539	21.2214	21113.3594	4337.0166	4582.7402	28.7358
2.8215	14.1075	14.0841	8.7539	21.2214	21113.3594	4337.0166	4582.7402	28.7358
2.8215	14.1075	14.0841	8.7539	21.2214	21113.3594	4337.0166	4582.7402	28.7358
2.8249	14.1245	14.0968	8.7135	21.2637	21058.7285	4260.5986	4585.9565	28.7698
2.8249	14.1245	14.0968	8.7135	21.2637	21058.7285	4260.5986	4585.9565	28.7698
2.8249	14.1245	14.0968	8.7135	21.2637	21058.7285	4260.5986	4585.9565	28.7698
2.8283	14.1415	14.1077	8.6547	21.0048	21039.1836	4186.9316	4590.6235	28.8038
2.8283	14.1415	14.1077	8.6547	21.0048	21039.1836	4186.9316	4590.6235	28.8038
2.8283	14.1415	14.1077	8.6547	21.0048	21039.1836	4186.9316	4590.6235	28.8038
2.8317	14.1585	14.1185	8.6673	21.0015	20989.7559	4131.876	4602.4565	28.8378
2.8317	14.1585	14.1185	8.6673	21.0015	20989.7559	4131.876	4602.4565	28.8378
2.8317	14.1585	14.1185	8.6673	21.0015	20989.7559	4131.876	4602.4565	28.8378
2.8317	14.1585	14.1185	8.6673	21.0015	20989.7559	4131.876	4602.4565	28.8378
2.8352	14.1754	14.1387	8.6866	20.9464	20934.2656	4035.8533	4601.0879	28.8728
2.8352	14.1754	14.1387	8.6866	20.9464	20934.2656	4035.8533	4601.0879	28.8728
2.8352	14.1754	14.1387	8.6866	20.9464	20934.2656	4035.8533	4601.0879	28.8728
2.8386	14.1929	14.1533	8.654	20.5539	20919.3535	3999.8123	4603.7285	28.9068
2.8386	14.1929	14.1533	8.654	20.5539	20919.3535	3999.8123	4603.7285	28.9068
2.8386	14.1929	14.1533	8.654	20.5539	20919.3535	3999.8123	4603.7285	28.9068
2.8386	14.1929	14.1533	8.654	20.5539	20919.3535	3999.8123	4603.7285	28.9068
2.842	14.2099	14.173	8.685	20.2826	20849.502	3972.2395	4614.8159	28.9408
2.842	14.2099	14.173	8.685	20.2826	20849.502	3972.2395	4614.8159	28.9408
2.842	14.2099	14.173	8.685	20.2826	20849.502	3972.2395	4614.8159	28.9408
2.8454	14.2269	14.1972	8.6362	20.0192	20784.6895	3941.1394	4628.3145	28.9748
2.8454	14.2269	14.1972	8.6362	20.0192	20784.6895	3941.1394	4628.3145	28.9748
2.8454	14.2269	14.1972	8.6362	20.0192	20784.6895	3941.1394	4628.3145	28.9748
2.8488	14.2439	14.2162	8.6335	20.2134	20705.4961	3925.1433	4641.5732	29.0088
2.8488	14.2439	14.2162	8.6335	20.2134	20705.4961	3925.1433	4641.5732	29.0088
2.8488	14.2439	14.2162	8.6335	20.2134	20705.4961	3925.1433	4641.5732	29.0088
2.8488	14.2439	14.2162	8.6335	20.2134	20705.4961	3925.1433	4641.5732	29.0088
2.8522	14.2609	14.2371	8.5505	20.1951	20666.3105	3919.6699	4647.6787	29.0428
2.8522	14.2609	14.2371	8.5505	20.1951	20666.3105	3919.6699	4647.6787	29.0428
2.8522	14.2609	14.2371	8.5505	20.1951	20666.3105	3919.6699	4647.6787	29.0428
2.8556	14.2779	14.2471	8.473	19.5333	20674.457	3927.7961	4646.3662	29.0768
2.8556	14.2779	14.2471	8.473	19.5333	20674.457	3927.7961	4646.3662	29.0768
2.8556	14.2779	14.2471	8.473	19.5333	20674.457	3927.7961	4646.3662	29.0768
2.8556	14.2779	14.2471	8.473	19.5333	20674.457	3927.7961	4646.3662	29.0768
2.859	14.2949	14.2604	8.5786	20.5009	20578.1738	3942.7668	4642.6396	29.1108
2.859	14.2949	14.2604	8.5786	20.5009	20578.1738	3942.7668	4642.6396	29.1108
2.859	14.2949	14.2604	8.5786	20.5009	20578.1738	3942.7668	4642.6396	29.1108
2.8624	14.3118	14.2881	8.5586	20.879	20493.7539	3958.9832	4632.5352	29.1448
2.8624	14.3118	14.2881	8.5586	20.879	20493.7539	3958.9832	4632.5352	29.1448
2.8624	14.3118	14.2881	8.5586	20.879	20493.7539	3958.9832	4632.5352	29.1448
2.8624	14.3118	14.2881	8.5586	20.879	20493.7539	3958.9832	4632.5352	29.1448
2.8658	14.3288	14.3011	8.537	20.8397	20434.5762	3988.1743	4630.2769	29.1788
2.8658	14.3288	14.3011	8.537	20.8397	20434.5762	3988.1743	4630.2769	29.1788
2.8658	14.3288	14.3011	8.537	20.8397	20434.5762	3988.1743	4630.2769	29.1788
2.8692	14.3453	14.3199	8.5768	21.0573	20292.8418	4005.0828	4633.8945	29.2128
2.8692	14.3453	14.3199	8.5768	21.0573	20292.8418	4005.0828	4633.8945	29.2128
2.8692	14.3453	14.3199	8.5768	21.0573	20292.8418	4005.0828	4633.8945	29.2128
2.8726	14.3628	14.3365	8.5777	20.9847	20174.418	4052.2715	4626.6431	29.2468
2.8726	14.3628	14.3365	8.5777	20.9847	20174.418	4052.2715	4626.6431	29.2468
2.8726	14.3628	14.3365	8.5777	20.9847	20174.418	4052.2715	4626.6431	29.2468
2.8726	14.3628	14.3365	8.5777	20.9847	20174.418	4052.2715	4626.6431	29.2468
2.876	14.3798	14.3463	8.5218	21.8009	20143.6875	4108.645	4635.3638	29.2808
2.876	14.3798	14.3463	8.5218	21.8009	20143.6875	4108.645	4635.3638	29.2808
2.876	14.3798	14.3463	8.5218	21.8009	20143.6875	4108.645	4635.3638	29.2808
2.8794	14.3968	14.355	8.5065	21.846	20160.043	4198.9126	4621.2119	29.3148
2.8794	14.3968	14.355	8.5065	21.846	20160.043	4198.9126	4621.2119	29.3148
2.8794	14.3968	14.355	8.5065	21.846	20160.043	4198.9126	4621.2119	29.3148
2.8794	14.3968	14.355	8.5065	21.846	20160.043	4198.9126	4621.2119	29.3148
2.8828	14.4138	14.3716	8.5338	21.5196	20140.9004	4364.5361	4589.1665	29.3488
2.8828	14.4138	14.3716	8.5338	21.5196	20140.9004	4364.5361	4589.1665	29.3488
2.8828	14.4138	14.3716	8.5338	21.5196	20140.9004	4364.5361	4589.1665	29.3488
2.8862	14.4308	14.3975	8.5752	21.2951	20087.002	4555.939	4545.4785	29.3828
2.8862	14.4308	14.3975	8.5752	21.2951	20087.002	4555.939	4545.4785	29.3828
2.8862	14.4308	14.3975	8.5752	21.2951	20087.002	4555.939	4545.4785	29.3828
2.8896	14.4477	14.4188	8.5336	21.8143	20066.1094	4769.8428	4508.8477	29.4168
2.8896	14.4477	14.4188	8.5336	21.8143	20066.1094	4769.8428	4508.8477	29.4168
2.8896	14.4477	14.4188	8.5336	21.8143	20066.1094	4769.8428	4508.8477	29.4168
2.8896	14.4477	14.4188	8.5336	21.8143	20066.1094	4769.8428	4508.8477	29.4168
2.893	14.4647	14.4379	8.4761	22.0856	20026.2813	4948.5547	4490.2939	29.4508
2.893	14.4647	14.4379	8.4761	22.0856	20026.2813	4948.5547	4490.2939	29.4508
2.893	14.4647	14.4379	8.4761	22.0856	20026.2813	4948.5547	4490.2939	29.4508
2.8964	14.4817	14.4594	8.4452	22.6873	19958.3477	5080.0503	4510.0898	29.4848
2.8964	14.4817	14.4594	8.4452	22.6873	19958.3477	5080.0503	4510.0898	29.4848
2.8964	14.4817	14.4594	8.4452	22.6873	19958.3477	5080.0503	4510.0898	29.4848
2.8964	14.4817	14.4594	8.4452	22.6873	19958.3477	5080.0503	4510.0898	29.4848
2.8998	14.4987	14.4741	8.3281	23.3476	19874.1875	5247.0962	4525.3867	29.5187
2.8998	14.4987	14.4741	8.3281	23.3476	19874.1875	5247.0962	4525.3867	29.5187
2.8998	14.4987	14.4741	8.3281	23.3476	19874.1875	5247.0962	4525.3867	29.5187
2.9032	14.5152	14.487	8.2056	23.0737	19846.166	5405.6938	4534.4014	29.5527
2.9032	14.5152	14.487	8.2056	23.0737	19846.166	5405.6938	4534.4014	29.5527
2.9032	14.5152	14.487	8.2056	23.0737	19846.166	5405.6938	4534.4014	29.5527
2.9066	14.5327	14.5023	8.1359	23.1155	19798.5801	5532.7393	4545.8447	29.5867
2.9066	14.5327	14.5023	8.1359	23.1155	19798.5801	5532.7393	4545.8447	29.5867
2.9066	14.5327	14.5023	8.1359	23.1155	19798.5801	5532.7393	4545.8447	29.5867
2.9066	14.5327	14.5023	8.1359	23.1155	19798.5801	5532.7393	4545.8447	29.5867
2.91	14.5497	14.5188	8.0289	23.7696	19738.6504	5688.2715	4563.9521	29.6207
2.91	14.5497	14.5188	8.0289	23.7696	19738.6504	5688.2715	4563.9521	29.6207
2.91	14.5497	14.5188	8.0289	23.7696	19738.6504	5688.2715	4563.9521	29.6207
2.9134	14.5667	14.5309	7.932	24.153	19712.4805	5874.019	4591.126	29.6547
2.9134	14.5667	14.5309	7.932	24.153	19712.4805	5874.019	4591.126	29.6547
2.9134	14.5667	14.5309	7.932	24.153	19712.4805	5874.019	4591.126	29.6547
2.9134	14.5667	14.5309	7.932	24.153	19712.4805	5874.019	4591.126	29.6547
2.9159	14.5792	14.5442	7.8659	23.6443	19683.5781	6012.9404	4614.7817	29.6897
2.9159	14.5792	14.5442	7.8659	23.6443	19683.5781	6012.9404	4614.7817	29.6897
2.9159	14.5792	14.5442	7.8659	23.6443	19683.5781	6012.9404	4614.7817	29.6897
2.9203	14.6011	14.5562	7.8034	23.6435	19674.1309	6153.7085	4677.1147	29.7237
2.9203	14.6011	14.5562	7.8034	23.6435	19674.1309	6153.7085	4677.1147	29.7237
2.9203	14.6011	14.5562	7.8034	23.6435	19674.1309	6153.7085	4677.1147	29.7237
2.9237	14.6181	14.5726	7.7529	23.2247	19686.4785	6183.3472	4698.3887	29.7577
2.9237	14.6181	14.5726	7.7529	23.2247	19686.4785	6183.3472	4698.3887	29.7577
2.9237	14.6181	14.5726	7.7529	23.2247	19686.4785	6183.3472	4698.3887	29.7577
2.9237	14.6181	14.5726	7.7529	23.2247	19686.4785	6183.3472	4698.3887	29.7577
2.9272	14.6351	14.5891	7.7107	22.7689	19696.5547	6152.8882	4742.1201	29.7927
2.9272	14.6351	14.5891	7.7107	22.7689	19696.5547	6152.8882	4742.1201	29.7927
2.9272	14.6351	14.5891	7.7107	22.7689	19696.5547	6152.8882	4742.1201	29.7927
2.9306	14.6526	14.6089	7.6918	22.2326	19718.248	6063.7661	4784.5234	29.8267
2.9306	14.6526	14.6089	7.6918	22.2326	19718.248	6063.7661	4784.5234	29.8267
2.9306	14.6526	14.6089	7.6918	22.2326	19718.248	6063.7661	4784.5234	29.8267
2.9306	14.6526	14.6089	7.6918	22.2326	19718.248	6063.7661	4784.5234	29.8267
2.934	14.6696	14.6265	7.666	22.2359	19781.3398	5949.1865	4796.6895	29.8607
2.934	14.6696	14.6265	7.666	22.2359	19781.3398	5949.1865	4796.6895	29.8607
2.934	14.6696	14.6265	7.666	22.2359	19781.3398	5949.1865	4796.6895	29.8607
2.9374	14.6866	14.6477	7.6905	22.2111	19833.0996	5653.4106	4788.6475	29.8947
2.9374	14.6866	14.6477	7.6905	22.2111	19833.0996	5653.4106	4788.6475	29.8947
2.9374	14.6866	14.6477	7.6905	22.2111	19833.0996	5653.4106	4788.6475	29.8947
2.9374	14.6866	14.6477	7.6905	22.2111	19833.0996	5653.4106	4788.6475	29.8947
2.9408	14.7036	14.6669	7.6857	23.023	19904.0586	5087.2881	4776.9395	29.9287
2.9408	14.7036	14.6669	7.6857	23.023	19904.0586	5087.2881	4776.9395	29.9287
2.9408	14.7036	14.6669	7.6857	23.023	19904.0586	5087.2881	4776.9395	29.9287
2.9442	14.7205	14.6843	7.7046	23.0753	19983.9023	4471.9731	4768.4658	29.9627
2.9442	14.7205	14.6843	7.7046	23.0753	19983.9023	4471.9731	4768.4658	29.9627
2.9442	14.7205	14.6843	7.7046	23.0753	19983.9023	4471.9731	4768.4658	29.9627
2.9476	14.7375	14.7019	7.7484	22.7262	20017.1211	3848.1418	4765.291	29.9967
2.9476	14.7375	14.7019	7.7484	22.7262	20017.1211	3848.1418	4765.291	29.9967
2.9476	14.7375	14.7019	7.7484	22.7262	20017.1211	3848.1418	4765.291	29.9967
2.9476	14.7375	14.7019	7.7484	22.7262	20017.1211	3848.1418	4765.291	29.9967
2.951	14.7545	14.7179	7.7874	22.4673	20082.9902	3286.5732	4754.395	30.0307
2.951	14.7545	14.7179	7.7874	22.4673	20082.9902	3286.5732	4754.395	30.0307
2.951	14.7545	14.7179	7.7874	22.4673	20082.9902	3286.5732	4754.395	30.0307
2.9544	14.7715	14.7357	7.8449	22.9539	20246.918	2736.813	4733.9531	30.0647
2.9544	14.7715	14.7357	7.8449	22.9539	20246.918	2736.813	4733.9531	30.0647
2.9544	14.7715	14.7357	7.8449	22.9539	20246.918	2736.813	4733.9531	30.0647
2.9544	14.7715	14.7357	7.8449	22.9539	20246.918	2736.813	4733.9531	30.0647
2.9578	14.7885	14.7529	7.8555	22.1235	20326.2715	2235.7832	4737.106	30.0987
2.9578	14.7885	14.7529	7.8555	22.1235	20326.2715	2235.7832	4737.106	30.0987
2.9578	14.7885	14.7529	7.8555	22.1235	20326.2715	2235.7832	4737.106	30.0987
2.9613	14.8055	14.77	7.961	22.5284	20375.2891	1567.5774	4723.9941	30.1337
2.9613	14.8055	14.77	7.961	22.5284	20375.2891	1567.5774	4723.9941	30.1337
2.9613	14.8055	14.77	7.961	22.5284	20375.2891	1567.5774	4723.9941	30.1337
2.9647	14.823	14.7856	7.9968	23.3214	20520.877	864.5207	4711.3975	30.1677
2.9647	14.823	14.7856	7.9968	23.3214	20520.877	864.5207	4711.3975	30.1677
2.9647	14.823	14.7856	7.9968	23.3214	20520.877	864.5207	4711.3975	30.1677
2.9647	14.823	14.7856	7.9968	23.3214	20520.877	864.5207	4711.3975	30.1677
2.9681	14.84	14.8043	8.046	22.6913	20639.8242	383.6517	4686.2002	30.2017
2.9681	14.84	14.8043	8.046	22.6913	20639.8242	383.6517	4686.2002	30.2017
2.9681	14.84	14.8043	8.046	22.6913	20639.8242	383.6517	4686.2002	30.2017
2.9715	14.8569	14.821	8.0974	22.6695	20698.8574	-22.0807	4678.9995	30.2357
2.9715	14.8569	14.821	8.0974	22.6695	20698.8574	-22.0807	4678.9995	30.2357
2.9715	14.8569	14.821	8.0974	22.6695	20698.8574	-22.0807	4678.9995	30.2357
2.9715	14.8569	14.821	8.0974	22.6695	20698.8574	-22.0807	4678.9995	30.2357
2.9749	14.8739	14.8385	8.1473	22.8418	20824.3027	-375.4876	4655.5303	30.2697
2.9749	14.8739	14.8385	8.1473	22.8418	20824.3027	-375.4876	4655.5303	30.2697
2.9749	14.8739	14.8385	8.1473	22.8418	20824.3027	-375.4876	4655.5303	30.2697
2.9783	14.8909	14.8543	8.2664	22.453	20901.3203	-919.7352	4651.5425	30.3037
2.9783	14.8909	14.8543	8.2664	22.453	20901.3203	-919.7352	4651.5425	30.3037
2.9783	14.8909	14.8543	8.2664	22.453	20901.3203	-919.7352	4651.5425	30.3037
2.9817	14.9079	14.8702	8.3306	22.2598	21023.3242	-1602.3325	4653.8149	30.3377
2.9817	14.9079	14.8702	8.3306	22.2598	21023.3242	-1602.3325	4653.8149	30.3377
2.9817	14.9079	14.8702	8.3306	22.2598	21023.3242	-1602.3325	4653.8149	30.3377
2.9817	14.9079	14.8702	8.3306	22.2598	21023.3242	-1602.3325	4653.8149	30.3377
2.9851	14.9249	14.8879	8.3887	22.0814	21162.1992	-2243.1704	4655.0923	30.3717
2.9851	14.9249	14.8879	8.3887	22.0814	21162.1992	-2243.1704	4655.0923	30.3717
2.9851	14.9249	14.8879	8.3887	22.0814	21162.1992	-2243.1704	4655.0923	30.3717
2.9885	14.9419	14.9044	8.443	21.8133	21275.1504	-2888.4526	4663.6118	30.4057
2.9885	14.9419	14.9044	8.443	21.8133	21275.1504	-2888.4526	4663.6118	30.4057
2.9885	14.9419	14.9044	8.443	21.8133	21275.1504	-2888.4526	4663.6118	30.4057
2.9885	14.9419	14.9044	8.443	21.8133	21275.1504	-2888.4526	4663.6118	30.4057
2.9919	14.9589	14.9217	8.5181	21.4072	21375.8379	-3526.7566	4663.6655	30.4397
2.9919	14.9589	14.9217	8.5181	21.4072	21375.8379	-3526.7566	4663.6655	30.4397
2.9919	14.9589	14.9217	8.5181	21.4072	21375.8379	-3526.7566	4663.6655	30.4397
2.9953	14.9754	14.9388	8.5612	20.8079	21485.0684	-4255.2432	4667.0029	30.4737
2.9953	14.9754	14.9388	8.5612	20.8079	21485.0684	-4255.2432	4667.0029	30.4737
2.9953	14.9754	14.9388	8.5612	20.8079	21485.0684	-4255.2432	4667.0029	30.4737
