# Supplementary material for: Electrophoretic-deposited MXene titanium coatings in regulating bacteria and cell response for peri-implantitis
Source: Front Chem. 2022 Sep 29;10:991481. doi: 10.3389/fchem.2022.991481 (PMC9558740; doi:10.3389/fchem.2022.991481)
Supplement: Supplementary file 2 [file DataSheet4.ZIP › Surface characterization data/Nano scratch experiment/Ti.TXT]

Scratch test parameters
Linear Scratch
Type :	Progressive
Begin Load (N) :	0.01
End Load (N) :	15
Loading rate (N/min) :	29.98
Scanning load (N) :	0.01
Speed (mm/min) :	6
Length (mm) :	3
Position X (mm) :	42.331
Position Y (mm) :	78.556
Position Z (mm) :	8.988
AESensitivity :	9
Acquisition Rate :	20.0 [Hz]

Indenter
Type :	Rockwell
Serial number :	100
Material :	Diamond
Radius (�m) :	100

Critical loads (N)
Lc	Optical	Ft	AE	Pd
1	5.26	 	 	 
2	 	 	 	 
3	 	 	 	 
4	 	 	 	 
5	 	 	 	 

Date :	12/1/2021
Hour :	3:29:23 PM

Measured values
X (mm)	Fn (N)	Measured Fn (N)	Ft (N)	AE (%)	Pd (nm)	Rd (nm)	Profile (nm)	Time (sec)
0.0051	0.0349	0.0107	-0.0024	4.0634	-23.8056	-41.8175	-1.1848	0.5709
0.0051	0.0349	0.0107	-0.0024	4.0634	-23.8056	-41.8175	-1.1848	0.5709
0.0051	0.0349	0.0107	-0.0024	4.0634	-23.8056	-41.8175	-1.1848	0.5709
0.0051	0.0349	0.0107	-0.0024	4.0634	-23.8056	-41.8175	-1.1848	0.5709
0.0051	0.0349	0.0107	-0.0024	4.0634	-23.8056	-41.8175	-1.1848	0.5709
0.0051	0.0349	0.0107	-0.0024	4.0634	-23.8056	-41.8175	-1.1848	0.5709
0.0102	0.0604	0.0225	-0.0049	4.0612	-7.5814	-63.0638	14.4482	0.6219
0.0102	0.0604	0.0225	-0.0049	4.0612	-7.5814	-63.0638	14.4482	0.6219
0.0102	0.0604	0.0225	-0.0049	4.0612	-7.5814	-63.0638	14.4482	0.6219
0.0102	0.0604	0.0225	-0.0049	4.0612	-7.5814	-63.0638	14.4482	0.6219
0.0102	0.0604	0.0225	-0.0049	4.0612	-7.5814	-63.0638	14.4482	0.6219
0.0153	0.0854	0.049	0.0105	4.0661	65.8683	-57.433	-2.0584	0.6729
0.0153	0.0854	0.049	0.0105	4.0661	65.8683	-57.433	-2.0584	0.6729
0.0153	0.0854	0.049	0.0105	4.0661	65.8683	-57.433	-2.0584	0.6729
0.0153	0.0854	0.049	0.0105	4.0661	65.8683	-57.433	-2.0584	0.6729
0.0153	0.0854	0.049	0.0105	4.0661	65.8683	-57.433	-2.0584	0.6729
0.0204	0.1114	0.0745	0.011	4.0773	101.8697	-3.3326	-54.3292	0.7239
0.0204	0.1114	0.0745	0.011	4.0773	101.8697	-3.3326	-54.3292	0.7239
0.0204	0.1114	0.0745	0.011	4.0773	101.8697	-3.3326	-54.3292	0.7239
0.0204	0.1114	0.0745	0.011	4.0773	101.8697	-3.3326	-54.3292	0.7239
0.0204	0.1114	0.0745	0.011	4.0773	101.8697	-3.3326	-54.3292	0.7239
0.0254	0.1363	0.0967	0.0185	4.0815	219.2398	115.7688	-152.2894	0.7739
0.0254	0.1363	0.0967	0.0185	4.0815	219.2398	115.7688	-152.2894	0.7739
0.0254	0.1363	0.0967	0.0185	4.0815	219.2398	115.7688	-152.2894	0.7739
0.0254	0.1363	0.0967	0.0185	4.0815	219.2398	115.7688	-152.2894	0.7739
0.0254	0.1363	0.0967	0.0185	4.0815	219.2398	115.7688	-152.2894	0.7739
0.0305	0.1618	0.1222	0.0177	4.0831	282.149	104.3641	-170.366	0.8248
0.0305	0.1618	0.1222	0.0177	4.0831	282.149	104.3641	-170.366	0.8248
0.0305	0.1618	0.1222	0.0177	4.0831	282.149	104.3641	-170.366	0.8248
0.0305	0.1618	0.1222	0.0177	4.0831	282.149	104.3641	-170.366	0.8248
0.0305	0.1618	0.1222	0.0177	4.0831	282.149	104.3641	-170.366	0.8248
0.0356	0.1873	0.1504	0.0358	4.0861	283.0847	58.8017	-153.3307	0.8758
0.0356	0.1873	0.1504	0.0358	4.0861	283.0847	58.8017	-153.3307	0.8758
0.0356	0.1873	0.1504	0.0358	4.0861	283.0847	58.8017	-153.3307	0.8758
0.0356	0.1873	0.1504	0.0358	4.0861	283.0847	58.8017	-153.3307	0.8758
0.0356	0.1873	0.1504	0.0358	4.0861	283.0847	58.8017	-153.3307	0.8758
0.0406	0.2123	0.1738	0.0357	4.0873	282.0861	58.0014	-160.5555	0.9258
0.0406	0.2123	0.1738	0.0357	4.0873	282.0861	58.0014	-160.5555	0.9258
0.0406	0.2123	0.1738	0.0357	4.0873	282.0861	58.0014	-160.5555	0.9258
0.0406	0.2123	0.1738	0.0357	4.0873	282.0861	58.0014	-160.5555	0.9258
0.0406	0.2123	0.1738	0.0357	4.0873	282.0861	58.0014	-160.5555	0.9258
0.0456	0.2373	0.1988	0.0422	4.0831	321.2469	118.975	-214.5989	0.9758
0.0456	0.2373	0.1988	0.0422	4.0831	321.2469	118.975	-214.5989	0.9758
0.0456	0.2373	0.1988	0.0422	4.0831	321.2469	118.975	-214.5989	0.9758
0.0456	0.2373	0.1988	0.0422	4.0831	321.2469	118.975	-214.5989	0.9758
0.0456	0.2373	0.1988	0.0422	4.0831	321.2469	118.975	-214.5989	0.9758
0.0507	0.2627	0.2238	0.0478	4.0779	354.3999	151.0495	-242.8961	1.0268
0.0507	0.2627	0.2238	0.0478	4.0779	354.3999	151.0495	-242.8961	1.0268
0.0507	0.2627	0.2238	0.0478	4.0779	354.3999	151.0495	-242.8961	1.0268
0.0507	0.2627	0.2238	0.0478	4.0779	354.3999	151.0495	-242.8961	1.0268
0.0507	0.2627	0.2238	0.0478	4.0779	354.3999	151.0495	-242.8961	1.0268
0.0557	0.2877	0.2497	0.0521	4.0764	431.831	153.8125	-270.1469	1.0768
0.0557	0.2877	0.2497	0.0521	4.0764	431.831	153.8125	-270.1469	1.0768
0.0557	0.2877	0.2497	0.0521	4.0764	431.831	153.8125	-270.1469	1.0768
0.0557	0.2877	0.2497	0.0521	4.0764	431.831	153.8125	-270.1469	1.0768
0.0557	0.2877	0.2497	0.0521	4.0764	431.831	153.8125	-270.1469	1.0768
0.0557	0.2877	0.2497	0.0521	4.0764	431.831	153.8125	-270.1469	1.0768
0.0608	0.3132	0.2737	0.0517	4.0788	490.111	152.2399	-288.3857	1.1278
0.0608	0.3132	0.2737	0.0517	4.0788	490.111	152.2399	-288.3857	1.1278
0.0608	0.3132	0.2737	0.0517	4.0788	490.111	152.2399	-288.3857	1.1278
0.0608	0.3132	0.2737	0.0517	4.0788	490.111	152.2399	-288.3857	1.1278
0.0608	0.3132	0.2737	0.0517	4.0788	490.111	152.2399	-288.3857	1.1278
0.0659	0.3387	0.2999	0.0523	4.08	525.2293	91.0315	-271.9292	1.1788
0.0659	0.3387	0.2999	0.0523	4.08	525.2293	91.0315	-271.9292	1.1788
0.0659	0.3387	0.2999	0.0523	4.08	525.2293	91.0315	-271.9292	1.1788
0.0659	0.3387	0.2999	0.0523	4.08	525.2293	91.0315	-271.9292	1.1788
0.0659	0.3387	0.2999	0.0523	4.08	525.2293	91.0315	-271.9292	1.1788
0.0709	0.3637	0.325	0.0626	4.0796	555.7798	62.6676	-285.5379	1.2288
0.0709	0.3637	0.325	0.0626	4.0796	555.7798	62.6676	-285.5379	1.2288
0.0709	0.3637	0.325	0.0626	4.0796	555.7798	62.6676	-285.5379	1.2288
0.0709	0.3637	0.325	0.0626	4.0796	555.7798	62.6676	-285.5379	1.2288
0.0709	0.3637	0.325	0.0626	4.0796	555.7798	62.6676	-285.5379	1.2288
0.076	0.3892	0.3505	0.0729	4.0771	565.1712	23.1663	-269.0666	1.2798
0.076	0.3892	0.3505	0.0729	4.0771	565.1712	23.1663	-269.0666	1.2798
0.076	0.3892	0.3505	0.0729	4.0771	565.1712	23.1663	-269.0666	1.2798
0.076	0.3892	0.3505	0.0729	4.0771	565.1712	23.1663	-269.0666	1.2798
0.076	0.3892	0.3505	0.0729	4.0771	565.1712	23.1663	-269.0666	1.2798
0.081	0.4141	0.3749	0.0819	4.0838	604.9898	6.1135	-278.3734	1.3298
0.081	0.4141	0.3749	0.0819	4.0838	604.9898	6.1135	-278.3734	1.3298
0.081	0.4141	0.3749	0.0819	4.0838	604.9898	6.1135	-278.3734	1.3298
0.081	0.4141	0.3749	0.0819	4.0838	604.9898	6.1135	-278.3734	1.3298
0.081	0.4141	0.3749	0.0819	4.0838	604.9898	6.1135	-278.3734	1.3298
0.086	0.4391	0.4003	0.09	4.0867	656.9705	17.2361	-287.3597	1.3798
0.086	0.4391	0.4003	0.09	4.0867	656.9705	17.2361	-287.3597	1.3798
0.086	0.4391	0.4003	0.09	4.0867	656.9705	17.2361	-287.3597	1.3798
0.086	0.4391	0.4003	0.09	4.0867	656.9705	17.2361	-287.3597	1.3798
0.086	0.4391	0.4003	0.09	4.0867	656.9705	17.2361	-287.3597	1.3798
0.0911	0.4646	0.427	0.0977	4.0905	726.5251	52.3244	-308.4769	1.4308
0.0911	0.4646	0.427	0.0977	4.0905	726.5251	52.3244	-308.4769	1.4308
0.0911	0.4646	0.427	0.0977	4.0905	726.5251	52.3244	-308.4769	1.4308
0.0911	0.4646	0.427	0.0977	4.0905	726.5251	52.3244	-308.4769	1.4308
0.0911	0.4646	0.427	0.0977	4.0905	726.5251	52.3244	-308.4769	1.4308
0.0961	0.4896	0.4506	0.1029	4.0898	747.8046	23.1916	-283.1726	1.4808
0.0961	0.4896	0.4506	0.1029	4.0898	747.8046	23.1916	-283.1726	1.4808
0.0961	0.4896	0.4506	0.1029	4.0898	747.8046	23.1916	-283.1726	1.4808
0.0961	0.4896	0.4506	0.1029	4.0898	747.8046	23.1916	-283.1726	1.4808
0.0961	0.4896	0.4506	0.1029	4.0898	747.8046	23.1916	-283.1726	1.4808
0.1013	0.5151	0.4756	0.1135	4.0923	808.8584	23.5449	-280.9448	1.5328
0.1013	0.5151	0.4756	0.1135	4.0923	808.8584	23.5449	-280.9448	1.5328
0.1013	0.5151	0.4756	0.1135	4.0923	808.8584	23.5449	-280.9448	1.5328
0.1013	0.5151	0.4756	0.1135	4.0923	808.8584	23.5449	-280.9448	1.5328
0.1013	0.5151	0.4756	0.1135	4.0923	808.8584	23.5449	-280.9448	1.5328
0.1064	0.541	0.5024	0.1177	4.0921	879.7704	49.2188	-302.5096	1.5838
0.1064	0.541	0.5024	0.1177	4.0921	879.7704	49.2188	-302.5096	1.5838
0.1064	0.541	0.5024	0.1177	4.0921	879.7704	49.2188	-302.5096	1.5838
0.1064	0.541	0.5024	0.1177	4.0921	879.7704	49.2188	-302.5096	1.5838
0.1064	0.541	0.5024	0.1177	4.0921	879.7704	49.2188	-302.5096	1.5838
0.1115	0.5665	0.5274	0.1285	4.0916	937.4722	80.9752	-321.313	1.6348
0.1115	0.5665	0.5274	0.1285	4.0916	937.4722	80.9752	-321.313	1.6348
0.1115	0.5665	0.5274	0.1285	4.0916	937.4722	80.9752	-321.313	1.6348
0.1115	0.5665	0.5274	0.1285	4.0916	937.4722	80.9752	-321.313	1.6348
0.1115	0.5665	0.5274	0.1285	4.0916	937.4722	80.9752	-321.313	1.6348
0.1115	0.5665	0.5274	0.1285	4.0916	937.4722	80.9752	-321.313	1.6348
0.1166	0.592	0.5528	0.1316	4.0952	1003.9708	151.9842	-354.3552	1.6858
0.1166	0.592	0.5528	0.1316	4.0952	1003.9708	151.9842	-354.3552	1.6858
0.1166	0.592	0.5528	0.1316	4.0952	1003.9708	151.9842	-354.3552	1.6858
0.1166	0.592	0.5528	0.1316	4.0952	1003.9708	151.9842	-354.3552	1.6858
0.1166	0.592	0.5528	0.1316	4.0952	1003.9708	151.9842	-354.3552	1.6858
0.1217	0.6175	0.5783	0.1359	4.0899	1002.2374	137.3895	-311.4284	1.7368
0.1217	0.6175	0.5783	0.1359	4.0899	1002.2374	137.3895	-311.4284	1.7368
0.1217	0.6175	0.5783	0.1359	4.0899	1002.2374	137.3895	-311.4284	1.7368
0.1217	0.6175	0.5783	0.1359	4.0899	1002.2374	137.3895	-311.4284	1.7368
0.1217	0.6175	0.5783	0.1359	4.0899	1002.2374	137.3895	-311.4284	1.7368
0.1268	0.643	0.6034	0.1454	4.1915	1073.7848	190.2429	-322.319	1.7878
0.1268	0.643	0.6034	0.1454	4.1915	1073.7848	190.2429	-322.319	1.7878
0.1268	0.643	0.6034	0.1454	4.1915	1073.7848	190.2429	-322.319	1.7878
0.1268	0.643	0.6034	0.1454	4.1915	1073.7848	190.2429	-322.319	1.7878
0.1268	0.643	0.6034	0.1454	4.1915	1073.7848	190.2429	-322.319	1.7878
0.1319	0.6684	0.6277	0.1464	4.7634	1235.4237	306.7069	-406.097	1.8388
0.1319	0.6684	0.6277	0.1464	4.7634	1235.4237	306.7069	-406.097	1.8388
0.1319	0.6684	0.6277	0.1464	4.7634	1235.4237	306.7069	-406.097	1.8388
0.1319	0.6684	0.6277	0.1464	4.7634	1235.4237	306.7069	-406.097	1.8388
0.1319	0.6684	0.6277	0.1464	4.7634	1235.4237	306.7069	-406.097	1.8388
0.137	0.6939	0.6543	0.1501	4.6912	1373.9032	376.6207	-479.9069	1.8898
0.137	0.6939	0.6543	0.1501	4.6912	1373.9032	376.6207	-479.9069	1.8898
0.137	0.6939	0.6543	0.1501	4.6912	1373.9032	376.6207	-479.9069	1.8898
0.137	0.6939	0.6543	0.1501	4.6912	1373.9032	376.6207	-479.9069	1.8898
0.137	0.6939	0.6543	0.1501	4.6912	1373.9032	376.6207	-479.9069	1.8898
0.142	0.7189	0.6799	0.1598	4.6458	1496.4302	430.4571	-554.7455	1.9398
0.142	0.7189	0.6799	0.1598	4.6458	1496.4302	430.4571	-554.7455	1.9398
0.142	0.7189	0.6799	0.1598	4.6458	1496.4302	430.4571	-554.7455	1.9398
0.142	0.7189	0.6799	0.1598	4.6458	1496.4302	430.4571	-554.7455	1.9398
0.142	0.7189	0.6799	0.1598	4.6458	1496.4302	430.4571	-554.7455	1.9398
0.1471	0.7444	0.7054	0.1571	4.981	1570.0822	450.2517	-589.2538	1.9908
0.1471	0.7444	0.7054	0.1571	4.981	1570.0822	450.2517	-589.2538	1.9908
0.1471	0.7444	0.7054	0.1571	4.981	1570.0822	450.2517	-589.2538	1.9908
0.1471	0.7444	0.7054	0.1571	4.981	1570.0822	450.2517	-589.2538	1.9908
0.1471	0.7444	0.7054	0.1571	4.981	1570.0822	450.2517	-589.2538	1.9908
0.1522	0.7699	0.731	0.1668	5.0472	1578.9976	407.772	-558.671	2.0418
0.1522	0.7699	0.731	0.1668	5.0472	1578.9976	407.772	-558.671	2.0418
0.1522	0.7699	0.731	0.1668	5.0472	1578.9976	407.772	-558.671	2.0418
0.1522	0.7699	0.731	0.1668	5.0472	1578.9976	407.772	-558.671	2.0418
0.1522	0.7699	0.731	0.1668	5.0472	1578.9976	407.772	-558.671	2.0418
0.1574	0.7954	0.7584	0.175	5.6153	1516.5267	349.9684	-511.4354	2.0938
0.1574	0.7954	0.7584	0.175	5.6153	1516.5267	349.9684	-511.4354	2.0938
0.1574	0.7954	0.7584	0.175	5.6153	1516.5267	349.9684	-511.4354	2.0938
0.1574	0.7954	0.7584	0.175	5.6153	1516.5267	349.9684	-511.4354	2.0938
0.1574	0.7954	0.7584	0.175	5.6153	1516.5267	349.9684	-511.4354	2.0938
0.1625	0.8213	0.7834	0.1863	5.9782	1417.8536	246.4557	-417.951	2.1447
0.1625	0.8213	0.7834	0.1863	5.9782	1417.8536	246.4557	-417.951	2.1447
0.1625	0.8213	0.7834	0.1863	5.9782	1417.8536	246.4557	-417.951	2.1447
0.1625	0.8213	0.7834	0.1863	5.9782	1417.8536	246.4557	-417.951	2.1447
0.1625	0.8213	0.7834	0.1863	5.9782	1417.8536	246.4557	-417.951	2.1447
0.1675	0.8463	0.8079	0.1915	6.0048	1460.0219	197.0743	-417.3271	2.1947
0.1675	0.8463	0.8079	0.1915	6.0048	1460.0219	197.0743	-417.3271	2.1947
0.1675	0.8463	0.8079	0.1915	6.0048	1460.0219	197.0743	-417.3271	2.1947
0.1675	0.8463	0.8079	0.1915	6.0048	1460.0219	197.0743	-417.3271	2.1947
0.1675	0.8463	0.8079	0.1915	6.0048	1460.0219	197.0743	-417.3271	2.1947
0.1675	0.8463	0.8079	0.1915	6.0048	1460.0219	197.0743	-417.3271	2.1947
0.1726	0.8718	0.8336	0.1964	6.0595	1569.204	239.7262	-494.3614	2.2457
0.1726	0.8718	0.8336	0.1964	6.0595	1569.204	239.7262	-494.3614	2.2457
0.1726	0.8718	0.8336	0.1964	6.0595	1569.204	239.7262	-494.3614	2.2457
0.1726	0.8718	0.8336	0.1964	6.0595	1569.204	239.7262	-494.3614	2.2457
0.1726	0.8718	0.8336	0.1964	6.0595	1569.204	239.7262	-494.3614	2.2457
0.1777	0.8973	0.8587	0.2027	5.8439	1577.4592	215.1594	-485.0221	2.2968
0.1777	0.8973	0.8587	0.2027	5.8439	1577.4592	215.1594	-485.0221	2.2968
0.1777	0.8973	0.8587	0.2027	5.8439	1577.4592	215.1594	-485.0221	2.2968
0.1777	0.8973	0.8587	0.2027	5.8439	1577.4592	215.1594	-485.0221	2.2968
0.1777	0.8973	0.8587	0.2027	5.8439	1577.4592	215.1594	-485.0221	2.2968
0.1828	0.9228	0.8833	0.2094	5.8377	1533.4785	153.6198	-419.2984	2.3477
0.1828	0.9228	0.8833	0.2094	5.8377	1533.4785	153.6198	-419.2984	2.3477
0.1828	0.9228	0.8833	0.2094	5.8377	1533.4785	153.6198	-419.2984	2.3477
0.1828	0.9228	0.8833	0.2094	5.8377	1533.4785	153.6198	-419.2984	2.3477
0.1828	0.9228	0.8833	0.2094	5.8377	1533.4785	153.6198	-419.2984	2.3477
0.1878	0.9477	0.9093	0.2153	6.1082	1602.9596	151.1299	-418.7277	2.3977
0.1878	0.9477	0.9093	0.2153	6.1082	1602.9596	151.1299	-418.7277	2.3977
0.1878	0.9477	0.9093	0.2153	6.1082	1602.9596	151.1299	-418.7277	2.3977
0.1878	0.9477	0.9093	0.2153	6.1082	1602.9596	151.1299	-418.7277	2.3977
0.1878	0.9477	0.9093	0.2153	6.1082	1602.9596	151.1299	-418.7277	2.3977
0.1929	0.9732	0.9339	0.2243	5.9418	1760.8455	233.6505	-500.2024	2.4487
0.1929	0.9732	0.9339	0.2243	5.9418	1760.8455	233.6505	-500.2024	2.4487
0.1929	0.9732	0.9339	0.2243	5.9418	1760.8455	233.6505	-500.2024	2.4487
0.1929	0.9732	0.9339	0.2243	5.9418	1760.8455	233.6505	-500.2024	2.4487
0.1929	0.9732	0.9339	0.2243	5.9418	1760.8455	233.6505	-500.2024	2.4487
0.198	0.9987	0.9599	0.2347	5.7853	1848.6316	274.9828	-535.5722	2.4997
0.198	0.9987	0.9599	0.2347	5.7853	1848.6316	274.9828	-535.5722	2.4997
0.198	0.9987	0.9599	0.2347	5.7853	1848.6316	274.9828	-535.5722	2.4997
0.198	0.9987	0.9599	0.2347	5.7853	1848.6316	274.9828	-535.5722	2.4997
0.198	0.9987	0.9599	0.2347	5.7853	1848.6316	274.9828	-535.5722	2.4997
0.2031	1.0242	0.9857	0.2427	5.6081	1969.1575	346.3041	-608.2347	2.5507
0.2031	1.0242	0.9857	0.2427	5.6081	1969.1575	346.3041	-608.2347	2.5507
0.2031	1.0242	0.9857	0.2427	5.6081	1969.1575	346.3041	-608.2347	2.5507
0.2031	1.0242	0.9857	0.2427	5.6081	1969.1575	346.3041	-608.2347	2.5507
0.2031	1.0242	0.9857	0.2427	5.6081	1969.1575	346.3041	-608.2347	2.5507
0.2082	1.0497	1.0098	0.2438	5.5344	2043.9656	383.3957	-640.7912	2.6017
0.2082	1.0497	1.0098	0.2438	5.5344	2043.9656	383.3957	-640.7912	2.6017
0.2082	1.0497	1.0098	0.2438	5.5344	2043.9656	383.3957	-640.7912	2.6017
0.2082	1.0497	1.0098	0.2438	5.5344	2043.9656	383.3957	-640.7912	2.6017
0.2082	1.0497	1.0098	0.2438	5.5344	2043.9656	383.3957	-640.7912	2.6017
0.2134	1.0752	1.0372	0.2383	5.3747	2071.5796	351.5479	-610.2511	2.6537
0.2134	1.0752	1.0372	0.2383	5.3747	2071.5796	351.5479	-610.2511	2.6537
0.2134	1.0752	1.0372	0.2383	5.3747	2071.5796	351.5479	-610.2511	2.6537
0.2134	1.0752	1.0372	0.2383	5.3747	2071.5796	351.5479	-610.2511	2.6537
0.2134	1.0752	1.0372	0.2383	5.3747	2071.5796	351.5479	-610.2511	2.6537
0.2185	1.1011	1.0629	0.2511	5.2315	2059.9253	285.2077	-554.1217	2.7047
0.2185	1.1011	1.0629	0.2511	5.2315	2059.9253	285.2077	-554.1217	2.7047
0.2185	1.1011	1.0629	0.2511	5.2315	2059.9253	285.2077	-554.1217	2.7047
0.2185	1.1011	1.0629	0.2511	5.2315	2059.9253	285.2077	-554.1217	2.7047
0.2185	1.1011	1.0629	0.2511	5.2315	2059.9253	285.2077	-554.1217	2.7047
0.2185	1.1011	1.0629	0.2511	5.2315	2059.9253	285.2077	-554.1217	2.7047
0.2236	1.1266	1.0878	0.2491	5.1364	2052.7456	263.2969	-535.106	2.7557
0.2236	1.1266	1.0878	0.2491	5.1364	2052.7456	263.2969	-535.106	2.7557
0.2236	1.1266	1.0878	0.2491	5.1364	2052.7456	263.2969	-535.106	2.7557
0.2236	1.1266	1.0878	0.2491	5.1364	2052.7456	263.2969	-535.106	2.7557
0.2236	1.1266	1.0878	0.2491	5.1364	2052.7456	263.2969	-535.106	2.7557
0.2287	1.1521	1.1146	0.2647	5.0138	2005.1833	219.3236	-486.6754	2.8067
0.2287	1.1521	1.1146	0.2647	5.0138	2005.1833	219.3236	-486.6754	2.8067
0.2287	1.1521	1.1146	0.2647	5.0138	2005.1833	219.3236	-486.6754	2.8067
0.2287	1.1521	1.1146	0.2647	5.0138	2005.1833	219.3236	-486.6754	2.8067
0.2287	1.1521	1.1146	0.2647	5.0138	2005.1833	219.3236	-486.6754	2.8067
0.2338	1.1776	1.139	0.2758	4.9216	2006.6993	179.8017	-484.8547	2.8577
0.2338	1.1776	1.139	0.2758	4.9216	2006.6993	179.8017	-484.8547	2.8577
0.2338	1.1776	1.139	0.2758	4.9216	2006.6993	179.8017	-484.8547	2.8577
0.2338	1.1776	1.139	0.2758	4.9216	2006.6993	179.8017	-484.8547	2.8577
0.2338	1.1776	1.139	0.2758	4.9216	2006.6993	179.8017	-484.8547	2.8577
0.2389	1.2031	1.1645	0.278	5.7584	2126.2283	206.2725	-557.3177	2.9087
0.2389	1.2031	1.1645	0.278	5.7584	2126.2283	206.2725	-557.3177	2.9087
0.2389	1.2031	1.1645	0.278	5.7584	2126.2283	206.2725	-557.3177	2.9087
0.2389	1.2031	1.1645	0.278	5.7584	2126.2283	206.2725	-557.3177	2.9087
0.2389	1.2031	1.1645	0.278	5.7584	2126.2283	206.2725	-557.3177	2.9087
0.244	1.2285	1.1925	0.2846	5.9166	2164.6335	206.6399	-585.4113	2.9597
0.244	1.2285	1.1925	0.2846	5.9166	2164.6335	206.6399	-585.4113	2.9597
0.244	1.2285	1.1925	0.2846	5.9166	2164.6335	206.6399	-585.4113	2.9597
0.244	1.2285	1.1925	0.2846	5.9166	2164.6335	206.6399	-585.4113	2.9597
0.244	1.2285	1.1925	0.2846	5.9166	2164.6335	206.6399	-585.4113	2.9597
0.2491	1.254	1.2159	0.2816	5.7169	2101.4749	195.3997	-556.6711	3.0107
0.2491	1.254	1.2159	0.2816	5.7169	2101.4749	195.3997	-556.6711	3.0107
0.2491	1.254	1.2159	0.2816	5.7169	2101.4749	195.3997	-556.6711	3.0107
0.2491	1.254	1.2159	0.2816	5.7169	2101.4749	195.3997	-556.6711	3.0107
0.2491	1.254	1.2159	0.2816	5.7169	2101.4749	195.3997	-556.6711	3.0107
0.2542	1.2795	1.2406	0.2898	5.6183	2086.6492	156.7838	-525.5001	3.0617
0.2542	1.2795	1.2406	0.2898	5.6183	2086.6492	156.7838	-525.5001	3.0617
0.2542	1.2795	1.2406	0.2898	5.6183	2086.6492	156.7838	-525.5001	3.0617
0.2542	1.2795	1.2406	0.2898	5.6183	2086.6492	156.7838	-525.5001	3.0617
0.2542	1.2795	1.2406	0.2898	5.6183	2086.6492	156.7838	-525.5001	3.0617
0.2592	1.3045	1.2632	0.2917	5.7283	2145.7229	198.661	-554.1364	3.1117
0.2592	1.3045	1.2632	0.2917	5.7283	2145.7229	198.661	-554.1364	3.1117
0.2592	1.3045	1.2632	0.2917	5.7283	2145.7229	198.661	-554.1364	3.1117
0.2592	1.3045	1.2632	0.2917	5.7283	2145.7229	198.661	-554.1364	3.1117
0.2592	1.3045	1.2632	0.2917	5.7283	2145.7229	198.661	-554.1364	3.1117
0.2643	1.33	1.2902	0.3022	5.7989	2217.7881	196.2883	-547.4429	3.1627
0.2643	1.33	1.2902	0.3022	5.7989	2217.7881	196.2883	-547.4429	3.1627
0.2643	1.33	1.2902	0.3022	5.7989	2217.7881	196.2883	-547.4429	3.1627
0.2643	1.33	1.2902	0.3022	5.7989	2217.7881	196.2883	-547.4429	3.1627
0.2643	1.33	1.2902	0.3022	5.7989	2217.7881	196.2883	-547.4429	3.1627
0.2695	1.3554	1.3151	0.3211	5.7693	2268.9082	216.762	-558.6973	3.2147
0.2695	1.3554	1.3151	0.3211	5.7693	2268.9082	216.762	-558.6973	3.2147
0.2695	1.3554	1.3151	0.3211	5.7693	2268.9082	216.762	-558.6973	3.2147
0.2695	1.3554	1.3151	0.3211	5.7693	2268.9082	216.762	-558.6973	3.2147
0.2695	1.3554	1.3151	0.3211	5.7693	2268.9082	216.762	-558.6973	3.2147
0.2746	1.3814	1.3422	0.3336	6.423	2369.5083	295.5191	-623.3075	3.2657
0.2746	1.3814	1.3422	0.3336	6.423	2369.5083	295.5191	-623.3075	3.2657
0.2746	1.3814	1.3422	0.3336	6.423	2369.5083	295.5191	-623.3075	3.2657
0.2746	1.3814	1.3422	0.3336	6.423	2369.5083	295.5191	-623.3075	3.2657
0.2746	1.3814	1.3422	0.3336	6.423	2369.5083	295.5191	-623.3075	3.2657
0.2746	1.3814	1.3422	0.3336	6.423	2369.5083	295.5191	-623.3075	3.2657
0.2797	1.4069	1.368	0.3415	6.2553	2516.6648	428.7294	-738.3908	3.3167
0.2797	1.4069	1.368	0.3415	6.2553	2516.6648	428.7294	-738.3908	3.3167
0.2797	1.4069	1.368	0.3415	6.2553	2516.6648	428.7294	-738.3908	3.3167
0.2797	1.4069	1.368	0.3415	6.2553	2516.6648	428.7294	-738.3908	3.3167
0.2797	1.4069	1.368	0.3415	6.2553	2516.6648	428.7294	-738.3908	3.3167
0.2848	1.4324	1.3937	0.3578	6.642	2707.5928	576.7555	-891.0439	3.3677
0.2848	1.4324	1.3937	0.3578	6.642	2707.5928	576.7555	-891.0439	3.3677
0.2848	1.4324	1.3937	0.3578	6.642	2707.5928	576.7555	-891.0439	3.3677
0.2848	1.4324	1.3937	0.3578	6.642	2707.5928	576.7555	-891.0439	3.3677
0.2848	1.4324	1.3937	0.3578	6.642	2707.5928	576.7555	-891.0439	3.3677
0.2899	1.4579	1.419	0.3552	7.2132	2787.8918	576.6752	-890.1143	3.4186
0.2899	1.4579	1.419	0.3552	7.2132	2787.8918	576.6752	-890.1143	3.4186
0.2899	1.4579	1.419	0.3552	7.2132	2787.8918	576.6752	-890.1143	3.4186
0.2899	1.4579	1.419	0.3552	7.2132	2787.8918	576.6752	-890.1143	3.4186
0.2899	1.4579	1.419	0.3552	7.2132	2787.8918	576.6752	-890.1143	3.4186
0.2949	1.4828	1.4443	0.3582	7.1948	2777.0671	513.5554	-834.1109	3.4686
0.2949	1.4828	1.4443	0.3582	7.1948	2777.0671	513.5554	-834.1109	3.4686
0.2949	1.4828	1.4443	0.3582	7.1948	2777.0671	513.5554	-834.1109	3.4686
0.2949	1.4828	1.4443	0.3582	7.1948	2777.0671	513.5554	-834.1109	3.4686
0.2949	1.4828	1.4443	0.3582	7.1948	2777.0671	513.5554	-834.1109	3.4686
0.3	1.5083	1.4696	0.3608	6.9174	2736.4707	457.9818	-762.6998	3.5196
0.3	1.5083	1.4696	0.3608	6.9174	2736.4707	457.9818	-762.6998	3.5196
0.3	1.5083	1.4696	0.3608	6.9174	2736.4707	457.9818	-762.6998	3.5196
0.3	1.5083	1.4696	0.3608	6.9174	2736.4707	457.9818	-762.6998	3.5196
0.3	1.5083	1.4696	0.3608	6.9174	2736.4707	457.9818	-762.6998	3.5196
0.3051	1.5338	1.495	0.3698	6.7142	2650.9934	320.4005	-626.5721	3.5706
0.3051	1.5338	1.495	0.3698	6.7142	2650.9934	320.4005	-626.5721	3.5706
0.3051	1.5338	1.495	0.3698	6.7142	2650.9934	320.4005	-626.5721	3.5706
0.3051	1.5338	1.495	0.3698	6.7142	2650.9934	320.4005	-626.5721	3.5706
0.3051	1.5338	1.495	0.3698	6.7142	2650.9934	320.4005	-626.5721	3.5706
0.3101	1.5588	1.5218	0.3764	6.4139	2718.1533	375.7895	-662.101	3.6206
0.3101	1.5588	1.5218	0.3764	6.4139	2718.1533	375.7895	-662.101	3.6206
0.3101	1.5588	1.5218	0.3764	6.4139	2718.1533	375.7895	-662.101	3.6206
0.3101	1.5588	1.5218	0.3764	6.4139	2718.1533	375.7895	-662.101	3.6206
0.3101	1.5588	1.5218	0.3764	6.4139	2718.1533	375.7895	-662.101	3.6206
0.3152	1.5843	1.5456	0.3848	6.3022	2822.5747	488.6681	-734.7402	3.6716
0.3152	1.5843	1.5456	0.3848	6.3022	2822.5747	488.6681	-734.7402	3.6716
0.3152	1.5843	1.5456	0.3848	6.3022	2822.5747	488.6681	-734.7402	3.6716
0.3152	1.5843	1.5456	0.3848	6.3022	2822.5747	488.6681	-734.7402	3.6716
0.3152	1.5843	1.5456	0.3848	6.3022	2822.5747	488.6681	-734.7402	3.6716
0.3202	1.6093	1.5709	0.3926	6.0924	2800.1189	454.1781	-684.26	3.7216
0.3202	1.6093	1.5709	0.3926	6.0924	2800.1189	454.1781	-684.26	3.7216
0.3202	1.6093	1.5709	0.3926	6.0924	2800.1189	454.1781	-684.26	3.7216
0.3202	1.6093	1.5709	0.3926	6.0924	2800.1189	454.1781	-684.26	3.7216
0.3202	1.6093	1.5709	0.3926	6.0924	2800.1189	454.1781	-684.26	3.7216
0.3253	1.6347	1.5957	0.4078	6.1909	2886.1892	500.9832	-713.8864	3.7726
0.3253	1.6347	1.5957	0.4078	6.1909	2886.1892	500.9832	-713.8864	3.7726
0.3253	1.6347	1.5957	0.4078	6.1909	2886.1892	500.9832	-713.8864	3.7726
0.3253	1.6347	1.5957	0.4078	6.1909	2886.1892	500.9832	-713.8864	3.7726
0.3253	1.6347	1.5957	0.4078	6.1909	2886.1892	500.9832	-713.8864	3.7726
0.3303	1.6597	1.6212	0.4242	6.7255	2926.0996	495.4424	-699.7622	3.8226
0.3303	1.6597	1.6212	0.4242	6.7255	2926.0996	495.4424	-699.7622	3.8226
0.3303	1.6597	1.6212	0.4242	6.7255	2926.0996	495.4424	-699.7622	3.8226
0.3303	1.6597	1.6212	0.4242	6.7255	2926.0996	495.4424	-699.7622	3.8226
0.3303	1.6597	1.6212	0.4242	6.7255	2926.0996	495.4424	-699.7622	3.8226
0.3303	1.6597	1.6212	0.4242	6.7255	2926.0996	495.4424	-699.7622	3.8226
0.3355	1.6852	1.6478	0.4311	6.4337	2932.4534	474.0017	-678.6328	3.8746
0.3355	1.6852	1.6478	0.4311	6.4337	2932.4534	474.0017	-678.6328	3.8746
0.3355	1.6852	1.6478	0.4311	6.4337	2932.4534	474.0017	-678.6328	3.8746
0.3355	1.6852	1.6478	0.4311	6.4337	2932.4534	474.0017	-678.6328	3.8746
0.3355	1.6852	1.6478	0.4311	6.4337	2932.4534	474.0017	-678.6328	3.8746
0.3406	1.7112	1.6731	0.4404	6.803	2935.2151	489.7875	-681.8063	3.9256
0.3406	1.7112	1.6731	0.4404	6.803	2935.2151	489.7875	-681.8063	3.9256
0.3406	1.7112	1.6731	0.4404	6.803	2935.2151	489.7875	-681.8063	3.9256
0.3406	1.7112	1.6731	0.4404	6.803	2935.2151	489.7875	-681.8063	3.9256
0.3406	1.7112	1.6731	0.4404	6.803	2935.2151	489.7875	-681.8063	3.9256
0.3457	1.7367	1.6979	0.4522	6.6733	2943.5198	533.4236	-663.3619	3.9766
0.3457	1.7367	1.6979	0.4522	6.6733	2943.5198	533.4236	-663.3619	3.9766
0.3457	1.7367	1.6979	0.4522	6.6733	2943.5198	533.4236	-663.3619	3.9766
0.3457	1.7367	1.6979	0.4522	6.6733	2943.5198	533.4236	-663.3619	3.9766
0.3457	1.7367	1.6979	0.4522	6.6733	2943.5198	533.4236	-663.3619	3.9766
0.3508	1.7621	1.7236	0.4626	6.4049	2935.5762	524.688	-636.4666	4.0276
0.3508	1.7621	1.7236	0.4626	6.4049	2935.5762	524.688	-636.4666	4.0276
0.3508	1.7621	1.7236	0.4626	6.4049	2935.5762	524.688	-636.4666	4.0276
0.3508	1.7621	1.7236	0.4626	6.4049	2935.5762	524.688	-636.4666	4.0276
0.3508	1.7621	1.7236	0.4626	6.4049	2935.5762	524.688	-636.4666	4.0276
0.3559	1.7876	1.7492	0.4707	6.1946	2952.0476	507.5709	-637.6287	4.0786
0.3559	1.7876	1.7492	0.4707	6.1946	2952.0476	507.5709	-637.6287	4.0786
0.3559	1.7876	1.7492	0.4707	6.1946	2952.0476	507.5709	-637.6287	4.0786
0.3559	1.7876	1.7492	0.4707	6.1946	2952.0476	507.5709	-637.6287	4.0786
0.3559	1.7876	1.7492	0.4707	6.1946	2952.0476	507.5709	-637.6287	4.0786
0.361	1.8131	1.7744	0.4823	6.7336	3005.7805	497.6685	-637.356	4.1296
0.361	1.8131	1.7744	0.4823	6.7336	3005.7805	497.6685	-637.356	4.1296
0.361	1.8131	1.7744	0.4823	6.7336	3005.7805	497.6685	-637.356	4.1296
0.361	1.8131	1.7744	0.4823	6.7336	3005.7805	497.6685	-637.356	4.1296
0.361	1.8131	1.7744	0.4823	6.7336	3005.7805	497.6685	-637.356	4.1296
0.366	1.8381	1.8001	0.494	7.8343	3059.5962	431.5613	-617.2401	4.1796
0.366	1.8381	1.8001	0.494	7.8343	3059.5962	431.5613	-617.2401	4.1796
0.366	1.8381	1.8001	0.494	7.8343	3059.5962	431.5613	-617.2401	4.1796
0.366	1.8381	1.8001	0.494	7.8343	3059.5962	431.5613	-617.2401	4.1796
0.366	1.8381	1.8001	0.494	7.8343	3059.5962	431.5613	-617.2401	4.1796
0.371	1.8631	1.8258	0.5038	8.7917	3065.2976	376.8289	-622.2856	4.2296
0.371	1.8631	1.8258	0.5038	8.7917	3065.2976	376.8289	-622.2856	4.2296
0.371	1.8631	1.8258	0.5038	8.7917	3065.2976	376.8289	-622.2856	4.2296
0.371	1.8631	1.8258	0.5038	8.7917	3065.2976	376.8289	-622.2856	4.2296
0.371	1.8631	1.8258	0.5038	8.7917	3065.2976	376.8289	-622.2856	4.2296
0.3761	1.8885	1.8515	0.5158	9.612	3073.6484	312.5996	-625.2454	4.2806
0.3761	1.8885	1.8515	0.5158	9.612	3073.6484	312.5996	-625.2454	4.2806
0.3761	1.8885	1.8515	0.5158	9.612	3073.6484	312.5996	-625.2454	4.2806
0.3761	1.8885	1.8515	0.5158	9.612	3073.6484	312.5996	-625.2454	4.2806
0.3761	1.8885	1.8515	0.5158	9.612	3073.6484	312.5996	-625.2454	4.2806
0.3822	1.914	1.8768	0.5247	9.3673	3056.7053	297.6764	-628.1216	4.3416
0.3822	1.914	1.8768	0.5247	9.3673	3056.7053	297.6764	-628.1216	4.3416
0.3822	1.914	1.8768	0.5247	9.3673	3056.7053	297.6764	-628.1216	4.3416
0.3822	1.914	1.8768	0.5247	9.3673	3056.7053	297.6764	-628.1216	4.3416
0.3822	1.914	1.8768	0.5247	9.3673	3056.7053	297.6764	-628.1216	4.3416
0.3822	1.914	1.8768	0.5247	9.3673	3056.7053	297.6764	-628.1216	4.3416
0.3872	1.944	1.9069	0.5374	8.7223	3007.7136	306.2987	-625.6669	4.3916
0.3872	1.944	1.9069	0.5374	8.7223	3007.7136	306.2987	-625.6669	4.3916
0.3872	1.944	1.9069	0.5374	8.7223	3007.7136	306.2987	-625.6669	4.3916
0.3872	1.944	1.9069	0.5374	8.7223	3007.7136	306.2987	-625.6669	4.3916
0.3872	1.944	1.9069	0.5374	8.7223	3007.7136	306.2987	-625.6669	4.3916
0.3923	1.9695	1.9312	0.552	8.2489	3003.791	312.8114	-624.5527	4.4426
0.3923	1.9695	1.9312	0.552	8.2489	3003.791	312.8114	-624.5527	4.4426
0.3923	1.9695	1.9312	0.552	8.2489	3003.791	312.8114	-624.5527	4.4426
0.3923	1.9695	1.9312	0.552	8.2489	3003.791	312.8114	-624.5527	4.4426
0.3923	1.9695	1.9312	0.552	8.2489	3003.791	312.8114	-624.5527	4.4426
0.3973	1.9945	1.9569	0.5629	7.8209	3034.4849	375.0235	-659.0082	4.4926
0.3973	1.9945	1.9569	0.5629	7.8209	3034.4849	375.0235	-659.0082	4.4926
0.3973	1.9945	1.9569	0.5629	7.8209	3034.4849	375.0235	-659.0082	4.4926
0.3973	1.9945	1.9569	0.5629	7.8209	3034.4849	375.0235	-659.0082	4.4926
0.3973	1.9945	1.9569	0.5629	7.8209	3034.4849	375.0235	-659.0082	4.4926
0.4023	2.0194	1.9814	0.5679	8.002	3161.0024	483.1708	-737.0823	4.5426
0.4023	2.0194	1.9814	0.5679	8.002	3161.0024	483.1708	-737.0823	4.5426
0.4023	2.0194	1.9814	0.5679	8.002	3161.0024	483.1708	-737.0823	4.5426
0.4023	2.0194	1.9814	0.5679	8.002	3161.0024	483.1708	-737.0823	4.5426
0.4023	2.0194	1.9814	0.5679	8.002	3161.0024	483.1708	-737.0823	4.5426
0.4074	2.0449	2.0061	0.5678	9.1988	3273.7717	555.4995	-752.3738	4.5936
0.4074	2.0449	2.0061	0.5678	9.1988	3273.7717	555.4995	-752.3738	4.5936
0.4074	2.0449	2.0061	0.5678	9.1988	3273.7717	555.4995	-752.3738	4.5936
0.4074	2.0449	2.0061	0.5678	9.1988	3273.7717	555.4995	-752.3738	4.5936
0.4074	2.0449	2.0061	0.5678	9.1988	3273.7717	555.4995	-752.3738	4.5936
0.4125	2.0704	2.0336	0.5738	8.6195	3337.5471	618.1608	-729.4191	4.6446
0.4125	2.0704	2.0336	0.5738	8.6195	3337.5471	618.1608	-729.4191	4.6446
0.4125	2.0704	2.0336	0.5738	8.6195	3337.5471	618.1608	-729.4191	4.6446
0.4125	2.0704	2.0336	0.5738	8.6195	3337.5471	618.1608	-729.4191	4.6446
0.4125	2.0704	2.0336	0.5738	8.6195	3337.5471	618.1608	-729.4191	4.6446
0.4176	2.0954	2.0558	0.5743	8.9766	3408.1563	671.3668	-708.0138	4.6956
0.4176	2.0954	2.0558	0.5743	8.9766	3408.1563	671.3668	-708.0138	4.6956
0.4176	2.0954	2.0558	0.5743	8.9766	3408.1563	671.3668	-708.0138	4.6956
0.4176	2.0954	2.0558	0.5743	8.9766	3408.1563	671.3668	-708.0138	4.6956
0.4176	2.0954	2.0558	0.5743	8.9766	3408.1563	671.3668	-708.0138	4.6956
0.4227	2.1214	2.0813	0.5771	10.582	3585.9839	693.2755	-690.7272	4.7466
0.4227	2.1214	2.0813	0.5771	10.582	3585.9839	693.2755	-690.7272	4.7466
0.4227	2.1214	2.0813	0.5771	10.582	3585.9839	693.2755	-690.7272	4.7466
0.4227	2.1214	2.0813	0.5771	10.582	3585.9839	693.2755	-690.7272	4.7466
0.4227	2.1214	2.0813	0.5771	10.582	3585.9839	693.2755	-690.7272	4.7466
0.4278	2.1469	2.1079	0.5838	12.0769	3661.188	678.8319	-682.7444	4.7976
0.4278	2.1469	2.1079	0.5838	12.0769	3661.188	678.8319	-682.7444	4.7976
0.4278	2.1469	2.1079	0.5838	12.0769	3661.188	678.8319	-682.7444	4.7976
0.4278	2.1469	2.1079	0.5838	12.0769	3661.188	678.8319	-682.7444	4.7976
0.4278	2.1469	2.1079	0.5838	12.0769	3661.188	678.8319	-682.7444	4.7976
0.4329	2.1723	2.1341	0.5857	12.3489	3697.6333	654.7291	-684.4628	4.8485
0.4329	2.1723	2.1341	0.5857	12.3489	3697.6333	654.7291	-684.4628	4.8485
0.4329	2.1723	2.1341	0.5857	12.3489	3697.6333	654.7291	-684.4628	4.8485
0.4329	2.1723	2.1341	0.5857	12.3489	3697.6333	654.7291	-684.4628	4.8485
0.4329	2.1723	2.1341	0.5857	12.3489	3697.6333	654.7291	-684.4628	4.8485
0.438	2.1978	2.1605	0.6031	11.7225	3716.0442	669.7423	-702.0366	4.8995
0.438	2.1978	2.1605	0.6031	11.7225	3716.0442	669.7423	-702.0366	4.8995
0.438	2.1978	2.1605	0.6031	11.7225	3716.0442	669.7423	-702.0366	4.8995
0.438	2.1978	2.1605	0.6031	11.7225	3716.0442	669.7423	-702.0366	4.8995
0.438	2.1978	2.1605	0.6031	11.7225	3716.0442	669.7423	-702.0366	4.8995
0.438	2.1978	2.1605	0.6031	11.7225	3716.0442	669.7423	-702.0366	4.8995
0.4431	2.2233	2.1861	0.6189	11.383	3695.5391	691.1833	-708.869	4.9505
0.4431	2.2233	2.1861	0.6189	11.383	3695.5391	691.1833	-708.869	4.9505
0.4431	2.2233	2.1861	0.6189	11.383	3695.5391	691.1833	-708.869	4.9505
0.4431	2.2233	2.1861	0.6189	11.383	3695.5391	691.1833	-708.869	4.9505
0.4431	2.2233	2.1861	0.6189	11.383	3695.5391	691.1833	-708.869	4.9505
0.4481	2.2483	2.2115	0.6134	10.6927	3666.6528	723.6891	-706.8201	5.0005
0.4481	2.2483	2.2115	0.6134	10.6927	3666.6528	723.6891	-706.8201	5.0005
0.4481	2.2483	2.2115	0.6134	10.6927	3666.6528	723.6891	-706.8201	5.0005
0.4481	2.2483	2.2115	0.6134	10.6927	3666.6528	723.6891	-706.8201	5.0005
0.4481	2.2483	2.2115	0.6134	10.6927	3666.6528	723.6891	-706.8201	5.0005
0.4532	2.2738	2.2356	0.6217	10.535	3679.4216	752.4804	-713.9672	5.0515
0.4532	2.2738	2.2356	0.6217	10.535	3679.4216	752.4804	-713.9672	5.0515
0.4532	2.2738	2.2356	0.6217	10.535	3679.4216	752.4804	-713.9672	5.0515
0.4532	2.2738	2.2356	0.6217	10.535	3679.4216	752.4804	-713.9672	5.0515
0.4532	2.2738	2.2356	0.6217	10.535	3679.4216	752.4804	-713.9672	5.0515
0.4583	2.2992	2.2623	0.6314	11.1276	3697.3435	756.0634	-730.762	5.1025
0.4583	2.2992	2.2623	0.6314	11.1276	3697.3435	756.0634	-730.762	5.1025
0.4583	2.2992	2.2623	0.6314	11.1276	3697.3435	756.0634	-730.762	5.1025
0.4583	2.2992	2.2623	0.6314	11.1276	3697.3435	756.0634	-730.762	5.1025
0.4583	2.2992	2.2623	0.6314	11.1276	3697.3435	756.0634	-730.762	5.1025
0.4634	2.3247	2.2852	0.6238	12.2068	3859.4045	817.5891	-767.2079	5.1535
0.4634	2.3247	2.2852	0.6238	12.2068	3859.4045	817.5891	-767.2079	5.1535
0.4634	2.3247	2.2852	0.6238	12.2068	3859.4045	817.5891	-767.2079	5.1535
0.4634	2.3247	2.2852	0.6238	12.2068	3859.4045	817.5891	-767.2079	5.1535
0.4634	2.3247	2.2852	0.6238	12.2068	3859.4045	817.5891	-767.2079	5.1535
0.4685	2.3502	2.3119	0.6545	11.9911	3935.3386	889.9153	-804.652	5.2045
0.4685	2.3502	2.3119	0.6545	11.9911	3935.3386	889.9153	-804.652	5.2045
0.4685	2.3502	2.3119	0.6545	11.9911	3935.3386	889.9153	-804.652	5.2045
0.4685	2.3502	2.3119	0.6545	11.9911	3935.3386	889.9153	-804.652	5.2045
0.4685	2.3502	2.3119	0.6545	11.9911	3935.3386	889.9153	-804.652	5.2045
0.4736	2.3752	2.3373	0.6448	12.1549	3992.8394	954.4166	-833.374	5.2555
0.4736	2.3752	2.3373	0.6448	12.1549	3992.8394	954.4166	-833.374	5.2555
0.4736	2.3752	2.3373	0.6448	12.1549	3992.8394	954.4166	-833.374	5.2555
0.4736	2.3752	2.3373	0.6448	12.1549	3992.8394	954.4166	-833.374	5.2555
0.4736	2.3752	2.3373	0.6448	12.1549	3992.8394	954.4166	-833.374	5.2555
0.4787	2.4012	2.3608	0.6445	11.7496	3976.8157	946.3184	-820.7978	5.3065
0.4787	2.4012	2.3608	0.6445	11.7496	3976.8157	946.3184	-820.7978	5.3065
0.4787	2.4012	2.3608	0.6445	11.7496	3976.8157	946.3184	-820.7978	5.3065
0.4787	2.4012	2.3608	0.6445	11.7496	3976.8157	946.3184	-820.7978	5.3065
0.4787	2.4012	2.3608	0.6445	11.7496	3976.8157	946.3184	-820.7978	5.3065
0.4838	2.4266	2.3878	0.6732	11.7644	3989.3364	921.4391	-807.5562	5.3575
0.4838	2.4266	2.3878	0.6732	11.7644	3989.3364	921.4391	-807.5562	5.3575
0.4838	2.4266	2.3878	0.6732	11.7644	3989.3364	921.4391	-807.5562	5.3575
0.4838	2.4266	2.3878	0.6732	11.7644	3989.3364	921.4391	-807.5562	5.3575
0.4838	2.4266	2.3878	0.6732	11.7644	3989.3364	921.4391	-807.5562	5.3575
0.4889	2.4521	2.4136	0.6871	11.955	4007.106	901.9019	-800.5936	5.4085
0.4889	2.4521	2.4136	0.6871	11.955	4007.106	901.9019	-800.5936	5.4085
0.4889	2.4521	2.4136	0.6871	11.955	4007.106	901.9019	-800.5936	5.4085
0.4889	2.4521	2.4136	0.6871	11.955	4007.106	901.9019	-800.5936	5.4085
0.4889	2.4521	2.4136	0.6871	11.955	4007.106	901.9019	-800.5936	5.4085
0.494	2.4776	2.4397	0.7087	12.3722	4037.1013	895.7142	-791.5507	5.4596
0.494	2.4776	2.4397	0.7087	12.3722	4037.1013	895.7142	-791.5507	5.4596
0.494	2.4776	2.4397	0.7087	12.3722	4037.1013	895.7142	-791.5507	5.4596
0.494	2.4776	2.4397	0.7087	12.3722	4037.1013	895.7142	-791.5507	5.4596
0.494	2.4776	2.4397	0.7087	12.3722	4037.1013	895.7142	-791.5507	5.4596
0.494	2.4776	2.4397	0.7087	12.3722	4037.1013	895.7142	-791.5507	5.4596
0.499	2.5031	2.4657	0.7281	12.1885	4038.728	904.5464	-795.3124	5.5105
0.499	2.5031	2.4657	0.7281	12.1885	4038.728	904.5464	-795.3124	5.5105
0.499	2.5031	2.4657	0.7281	12.1885	4038.728	904.5464	-795.3124	5.5105
0.499	2.5031	2.4657	0.7281	12.1885	4038.728	904.5464	-795.3124	5.5105
0.499	2.5031	2.4657	0.7281	12.1885	4038.728	904.5464	-795.3124	5.5105
0.5041	2.5281	2.4919	0.7343	11.6472	4018.2542	923.8951	-797.4377	5.5605
0.5041	2.5281	2.4919	0.7343	11.6472	4018.2542	923.8951	-797.4377	5.5605
0.5041	2.5281	2.4919	0.7343	11.6472	4018.2542	923.8951	-797.4377	5.5605
0.5041	2.5281	2.4919	0.7343	11.6472	4018.2542	923.8951	-797.4377	5.5605
0.5041	2.5281	2.4919	0.7343	11.6472	4018.2542	923.8951	-797.4377	5.5605
0.5091	2.5536	2.5162	0.7345	11.4157	3983.1384	918.509	-791.2684	5.6115
0.5091	2.5536	2.5162	0.7345	11.4157	3983.1384	918.509	-791.2684	5.6115
0.5091	2.5536	2.5162	0.7345	11.4157	3983.1384	918.509	-791.2684	5.6115
0.5091	2.5536	2.5162	0.7345	11.4157	3983.1384	918.509	-791.2684	5.6115
0.5091	2.5536	2.5162	0.7345	11.4157	3983.1384	918.509	-791.2684	5.6115
0.5142	2.579	2.5399	0.7474	12.4112	4001.1182	903.9796	-777.2693	5.6625
0.5142	2.579	2.5399	0.7474	12.4112	4001.1182	903.9796	-777.2693	5.6625
0.5142	2.579	2.5399	0.7474	12.4112	4001.1182	903.9796	-777.2693	5.6625
0.5142	2.579	2.5399	0.7474	12.4112	4001.1182	903.9796	-777.2693	5.6625
0.5142	2.579	2.5399	0.7474	12.4112	4001.1182	903.9796	-777.2693	5.6625
0.5193	2.6045	2.5657	0.7507	12.5756	4080.7312	904.2714	-788.1908	5.7135
0.5193	2.6045	2.5657	0.7507	12.5756	4080.7312	904.2714	-788.1908	5.7135
0.5193	2.6045	2.5657	0.7507	12.5756	4080.7312	904.2714	-788.1908	5.7135
0.5193	2.6045	2.5657	0.7507	12.5756	4080.7312	904.2714	-788.1908	5.7135
0.5193	2.6045	2.5657	0.7507	12.5756	4080.7312	904.2714	-788.1908	5.7135
0.5243	2.6295	2.5908	0.7626	12.4717	4115.1934	920.7946	-790.7431	5.7635
0.5243	2.6295	2.5908	0.7626	12.4717	4115.1934	920.7946	-790.7431	5.7635
0.5243	2.6295	2.5908	0.7626	12.4717	4115.1934	920.7946	-790.7431	5.7635
0.5243	2.6295	2.5908	0.7626	12.4717	4115.1934	920.7946	-790.7431	5.7635
0.5243	2.6295	2.5908	0.7626	12.4717	4115.1934	920.7946	-790.7431	5.7635
0.5294	2.655	2.6167	0.785	13.08	4137.1602	928.3448	-778.2869	5.8145
0.5294	2.655	2.6167	0.785	13.08	4137.1602	928.3448	-778.2869	5.8145
0.5294	2.655	2.6167	0.785	13.08	4137.1602	928.3448	-778.2869	5.8145
0.5294	2.655	2.6167	0.785	13.08	4137.1602	928.3448	-778.2869	5.8145
0.5294	2.655	2.6167	0.785	13.08	4137.1602	928.3448	-778.2869	5.8145
0.5345	2.6805	2.641	0.7934	12.9447	4165.106	998.5828	-790.7598	5.8655
0.5345	2.6805	2.641	0.7934	12.9447	4165.106	998.5828	-790.7598	5.8655
0.5345	2.6805	2.641	0.7934	12.9447	4165.106	998.5828	-790.7598	5.8655
0.5345	2.6805	2.641	0.7934	12.9447	4165.106	998.5828	-790.7598	5.8655
0.5345	2.6805	2.641	0.7934	12.9447	4165.106	998.5828	-790.7598	5.8655
0.5396	2.7054	2.6669	0.8045	13.4723	4232.9795	1084.2247	-809.811	5.9165
0.5396	2.7054	2.6669	0.8045	13.4723	4232.9795	1084.2247	-809.811	5.9165
0.5396	2.7054	2.6669	0.8045	13.4723	4232.9795	1084.2247	-809.811	5.9165
0.5396	2.7054	2.6669	0.8045	13.4723	4232.9795	1084.2247	-809.811	5.9165
0.5396	2.7054	2.6669	0.8045	13.4723	4232.9795	1084.2247	-809.811	5.9165
0.5447	2.7314	2.6929	0.8075	14.0959	4301.3369	1119.6841	-824.3598	5.9675
0.5447	2.7314	2.6929	0.8075	14.0959	4301.3369	1119.6841	-824.3598	5.9675
0.5447	2.7314	2.6929	0.8075	14.0959	4301.3369	1119.6841	-824.3598	5.9675
0.5447	2.7314	2.6929	0.8075	14.0959	4301.3369	1119.6841	-824.3598	5.9675
0.5447	2.7314	2.6929	0.8075	14.0959	4301.3369	1119.6841	-824.3598	5.9675
0.5498	2.7569	2.7175	0.8192	15.1645	4389.5376	1124.3486	-828.304	6.0185
0.5498	2.7569	2.7175	0.8192	15.1645	4389.5376	1124.3486	-828.304	6.0185
0.5498	2.7569	2.7175	0.8192	15.1645	4389.5376	1124.3486	-828.304	6.0185
0.5498	2.7569	2.7175	0.8192	15.1645	4389.5376	1124.3486	-828.304	6.0185
0.5498	2.7569	2.7175	0.8192	15.1645	4389.5376	1124.3486	-828.304	6.0185
0.5498	2.7569	2.7175	0.8192	15.1645	4389.5376	1124.3486	-828.304	6.0185
0.5549	2.7824	2.744	0.8262	14.5888	4459.5854	1123.4071	-833.8398	6.0695
0.5549	2.7824	2.744	0.8262	14.5888	4459.5854	1123.4071	-833.8398	6.0695
0.5549	2.7824	2.744	0.8262	14.5888	4459.5854	1123.4071	-833.8398	6.0695
0.5549	2.7824	2.744	0.8262	14.5888	4459.5854	1123.4071	-833.8398	6.0695
0.5549	2.7824	2.744	0.8262	14.5888	4459.5854	1123.4071	-833.8398	6.0695
0.5599	2.8074	2.7694	0.8297	14.5894	4601.6333	1173.801	-905.4211	6.1195
0.5599	2.8074	2.7694	0.8297	14.5894	4601.6333	1173.801	-905.4211	6.1195
0.5599	2.8074	2.7694	0.8297	14.5894	4601.6333	1173.801	-905.4211	6.1195
0.5599	2.8074	2.7694	0.8297	14.5894	4601.6333	1173.801	-905.4211	6.1195
0.5599	2.8074	2.7694	0.8297	14.5894	4601.6333	1173.801	-905.4211	6.1195
0.565	2.8329	2.7943	0.8309	14.1372	4703.5957	1260.1741	-983.5471	6.1705
0.565	2.8329	2.7943	0.8309	14.1372	4703.5957	1260.1741	-983.5471	6.1705
0.565	2.8329	2.7943	0.8309	14.1372	4703.5957	1260.1741	-983.5471	6.1705
0.565	2.8329	2.7943	0.8309	14.1372	4703.5957	1260.1741	-983.5471	6.1705
0.565	2.8329	2.7943	0.8309	14.1372	4703.5957	1260.1741	-983.5471	6.1705
0.5701	2.8583	2.8196	0.8434	13.4832	4756.1343	1290.3881	-1000.544	6.2215
0.5701	2.8583	2.8196	0.8434	13.4832	4756.1343	1290.3881	-1000.544	6.2215
0.5701	2.8583	2.8196	0.8434	13.4832	4756.1343	1290.3881	-1000.544	6.2215
0.5701	2.8583	2.8196	0.8434	13.4832	4756.1343	1290.3881	-1000.544	6.2215
0.5701	2.8583	2.8196	0.8434	13.4832	4756.1343	1290.3881	-1000.544	6.2215
0.5752	2.8838	2.8461	0.8735	12.6493	4711.2622	1258.7366	-964.3809	6.2724
0.5752	2.8838	2.8461	0.8735	12.6493	4711.2622	1258.7366	-964.3809	6.2724
0.5752	2.8838	2.8461	0.8735	12.6493	4711.2622	1258.7366	-964.3809	6.2724
0.5752	2.8838	2.8461	0.8735	12.6493	4711.2622	1258.7366	-964.3809	6.2724
0.5752	2.8838	2.8461	0.8735	12.6493	4711.2622	1258.7366	-964.3809	6.2724
0.5803	2.9093	2.8715	0.877	12.3769	4683.8823	1248.8799	-940.6558	6.3234
0.5803	2.9093	2.8715	0.877	12.3769	4683.8823	1248.8799	-940.6558	6.3234
0.5803	2.9093	2.8715	0.877	12.3769	4683.8823	1248.8799	-940.6558	6.3234
0.5803	2.9093	2.8715	0.877	12.3769	4683.8823	1248.8799	-940.6558	6.3234
0.5803	2.9093	2.8715	0.877	12.3769	4683.8823	1248.8799	-940.6558	6.3234
0.5854	2.9348	2.8958	0.8766	11.7114	4677.2144	1226.4965	-923.9431	6.3744
0.5854	2.9348	2.8958	0.8766	11.7114	4677.2144	1226.4965	-923.9431	6.3744
0.5854	2.9348	2.8958	0.8766	11.7114	4677.2144	1226.4965	-923.9431	6.3744
0.5854	2.9348	2.8958	0.8766	11.7114	4677.2144	1226.4965	-923.9431	6.3744
0.5854	2.9348	2.8958	0.8766	11.7114	4677.2144	1226.4965	-923.9431	6.3744
0.5904	2.9598	2.921	0.8961	12.5074	4708.8193	1246.584	-932.2911	6.4244
0.5904	2.9598	2.921	0.8961	12.5074	4708.8193	1246.584	-932.2911	6.4244
0.5904	2.9598	2.921	0.8961	12.5074	4708.8193	1246.584	-932.2911	6.4244
0.5904	2.9598	2.921	0.8961	12.5074	4708.8193	1246.584	-932.2911	6.4244
0.5904	2.9598	2.921	0.8961	12.5074	4708.8193	1246.584	-932.2911	6.4244
0.5956	2.9852	2.9466	0.9224	12.3201	4820.4717	1346.058	-1004.4341	6.4764
0.5956	2.9852	2.9466	0.9224	12.3201	4820.4717	1346.058	-1004.4341	6.4764
0.5956	2.9852	2.9466	0.9224	12.3201	4820.4717	1346.058	-1004.4341	6.4764
0.5956	2.9852	2.9466	0.9224	12.3201	4820.4717	1346.058	-1004.4341	6.4764
0.5956	2.9852	2.9466	0.9224	12.3201	4820.4717	1346.058	-1004.4341	6.4764
0.6007	3.0112	2.9726	0.9567	11.8466	4927.7324	1435.1031	-1084.9758	6.5274
0.6007	3.0112	2.9726	0.9567	11.8466	4927.7324	1435.1031	-1084.9758	6.5274
0.6007	3.0112	2.9726	0.9567	11.8466	4927.7324	1435.1031	-1084.9758	6.5274
0.6007	3.0112	2.9726	0.9567	11.8466	4927.7324	1435.1031	-1084.9758	6.5274
0.6007	3.0112	2.9726	0.9567	11.8466	4927.7324	1435.1031	-1084.9758	6.5274
0.6007	3.0112	2.9726	0.9567	11.8466	4927.7324	1435.1031	-1084.9758	6.5274
0.6058	3.0367	2.9985	0.9896	11.7366	5015.6782	1527.2738	-1154.5448	6.5784
0.6058	3.0367	2.9985	0.9896	11.7366	5015.6782	1527.2738	-1154.5448	6.5784
0.6058	3.0367	2.9985	0.9896	11.7366	5015.6782	1527.2738	-1154.5448	6.5784
0.6058	3.0367	2.9985	0.9896	11.7366	5015.6782	1527.2738	-1154.5448	6.5784
0.6058	3.0367	2.9985	0.9896	11.7366	5015.6782	1527.2738	-1154.5448	6.5784
0.6108	3.0617	3.0226	1.0261	11.3342	5035.8354	1541.5074	-1154.5623	6.6284
0.6108	3.0617	3.0226	1.0261	11.3342	5035.8354	1541.5074	-1154.5623	6.6284
0.6108	3.0617	3.0226	1.0261	11.3342	5035.8354	1541.5074	-1154.5623	6.6284
0.6108	3.0617	3.0226	1.0261	11.3342	5035.8354	1541.5074	-1154.5623	6.6284
0.6108	3.0617	3.0226	1.0261	11.3342	5035.8354	1541.5074	-1154.5623	6.6284
0.6159	3.0872	3.0494	1.0719	11.0237	5009.7271	1519.793	-1107.4917	6.6795
0.6159	3.0872	3.0494	1.0719	11.0237	5009.7271	1519.793	-1107.4917	6.6795
0.6159	3.0872	3.0494	1.0719	11.0237	5009.7271	1519.793	-1107.4917	6.6795
0.6159	3.0872	3.0494	1.0719	11.0237	5009.7271	1519.793	-1107.4917	6.6795
0.6159	3.0872	3.0494	1.0719	11.0237	5009.7271	1519.793	-1107.4917	6.6795
0.621	3.1126	3.0737	1.1007	10.7309	4978.9219	1537.5957	-1090.5483	6.7304
0.621	3.1126	3.0737	1.1007	10.7309	4978.9219	1537.5957	-1090.5483	6.7304
0.621	3.1126	3.0737	1.1007	10.7309	4978.9219	1537.5957	-1090.5483	6.7304
0.621	3.1126	3.0737	1.1007	10.7309	4978.9219	1537.5957	-1090.5483	6.7304
0.621	3.1126	3.0737	1.1007	10.7309	4978.9219	1537.5957	-1090.5483	6.7304
0.6261	3.1381	3.0995	1.1152	10.3813	5043.98	1574.1243	-1120.4854	6.7814
0.6261	3.1381	3.0995	1.1152	10.3813	5043.98	1574.1243	-1120.4854	6.7814
0.6261	3.1381	3.0995	1.1152	10.3813	5043.98	1574.1243	-1120.4854	6.7814
0.6261	3.1381	3.0995	1.1152	10.3813	5043.98	1574.1243	-1120.4854	6.7814
0.6261	3.1381	3.0995	1.1152	10.3813	5043.98	1574.1243	-1120.4854	6.7814
0.6312	3.1636	3.1246	1.1196	11.4737	5052.5591	1568.2236	-1117.2125	6.8324
0.6312	3.1636	3.1246	1.1196	11.4737	5052.5591	1568.2236	-1117.2125	6.8324
0.6312	3.1636	3.1246	1.1196	11.4737	5052.5591	1568.2236	-1117.2125	6.8324
0.6312	3.1636	3.1246	1.1196	11.4737	5052.5591	1568.2236	-1117.2125	6.8324
0.6312	3.1636	3.1246	1.1196	11.4737	5052.5591	1568.2236	-1117.2125	6.8324
0.6363	3.1891	3.1501	1.1415	11.7135	5052.0903	1547.8069	-1095.865	6.8834
0.6363	3.1891	3.1501	1.1415	11.7135	5052.0903	1547.8069	-1095.865	6.8834
0.6363	3.1891	3.1501	1.1415	11.7135	5052.0903	1547.8069	-1095.865	6.8834
0.6363	3.1891	3.1501	1.1415	11.7135	5052.0903	1547.8069	-1095.865	6.8834
0.6363	3.1891	3.1501	1.1415	11.7135	5052.0903	1547.8069	-1095.865	6.8834
0.642	3.2126	3.1744	1.1614	11.6952	5101.3267	1555.3748	-1115.8654	6.9404
0.642	3.2126	3.1744	1.1614	11.6952	5101.3267	1555.3748	-1115.8654	6.9404
0.642	3.2126	3.1744	1.1614	11.6952	5101.3267	1555.3748	-1115.8654	6.9404
0.642	3.2126	3.1744	1.1614	11.6952	5101.3267	1555.3748	-1115.8654	6.9404
0.642	3.2126	3.1744	1.1614	11.6952	5101.3267	1555.3748	-1115.8654	6.9404
0.6471	3.243	3.2026	1.1763	12.0788	5166.855	1531.3193	-1101.3702	6.9914
0.6471	3.243	3.2026	1.1763	12.0788	5166.855	1531.3193	-1101.3702	6.9914
0.6471	3.243	3.2026	1.1763	12.0788	5166.855	1531.3193	-1101.3702	6.9914
0.6471	3.243	3.2026	1.1763	12.0788	5166.855	1531.3193	-1101.3702	6.9914
0.6471	3.243	3.2026	1.1763	12.0788	5166.855	1531.3193	-1101.3702	6.9914
0.6522	3.2685	3.2291	1.182	11.5395	5130.4326	1465.0796	-1046.6521	7.0424
0.6522	3.2685	3.2291	1.182	11.5395	5130.4326	1465.0796	-1046.6521	7.0424
0.6522	3.2685	3.2291	1.182	11.5395	5130.4326	1465.0796	-1046.6521	7.0424
0.6522	3.2685	3.2291	1.182	11.5395	5130.4326	1465.0796	-1046.6521	7.0424
0.6522	3.2685	3.2291	1.182	11.5395	5130.4326	1465.0796	-1046.6521	7.0424
0.6572	3.2935	3.2547	1.206	11.009	5104.5894	1403.2604	-1003.5933	7.0924
0.6572	3.2935	3.2547	1.206	11.009	5104.5894	1403.2604	-1003.5933	7.0924
0.6572	3.2935	3.2547	1.206	11.009	5104.5894	1403.2604	-1003.5933	7.0924
0.6572	3.2935	3.2547	1.206	11.009	5104.5894	1403.2604	-1003.5933	7.0924
0.6572	3.2935	3.2547	1.206	11.009	5104.5894	1403.2604	-1003.5933	7.0924
0.6572	3.2935	3.2547	1.206	11.009	5104.5894	1403.2604	-1003.5933	7.0924
0.6623	3.319	3.2804	1.2191	10.408	5154.6768	1427.2904	-1022.5067	7.1434
0.6623	3.319	3.2804	1.2191	10.408	5154.6768	1427.2904	-1022.5067	7.1434
0.6623	3.319	3.2804	1.2191	10.408	5154.6768	1427.2904	-1022.5067	7.1434
0.6623	3.319	3.2804	1.2191	10.408	5154.6768	1427.2904	-1022.5067	7.1434
0.6623	3.319	3.2804	1.2191	10.408	5154.6768	1427.2904	-1022.5067	7.1434
0.6674	3.3445	3.3057	1.2545	10.3823	5238.9653	1517.2457	-1090.6602	7.1944
0.6674	3.3445	3.3057	1.2545	10.3823	5238.9653	1517.2457	-1090.6602	7.1944
0.6674	3.3445	3.3057	1.2545	10.3823	5238.9653	1517.2457	-1090.6602	7.1944
0.6674	3.3445	3.3057	1.2545	10.3823	5238.9653	1517.2457	-1090.6602	7.1944
0.6674	3.3445	3.3057	1.2545	10.3823	5238.9653	1517.2457	-1090.6602	7.1944
0.6725	3.3699	3.3296	1.2697	10.181	5292.8184	1552.2366	-1111.8126	7.2454
0.6725	3.3699	3.3296	1.2697	10.181	5292.8184	1552.2366	-1111.8126	7.2454
0.6725	3.3699	3.3296	1.2697	10.181	5292.8184	1552.2366	-1111.8126	7.2454
0.6725	3.3699	3.3296	1.2697	10.181	5292.8184	1552.2366	-1111.8126	7.2454
0.6725	3.3699	3.3296	1.2697	10.181	5292.8184	1552.2366	-1111.8126	7.2454
0.6777	3.3954	3.3561	1.2984	10.0888	5282.9189	1530.4796	-1066.2063	7.2974
0.6777	3.3954	3.3561	1.2984	10.0888	5282.9189	1530.4796	-1066.2063	7.2974
0.6777	3.3954	3.3561	1.2984	10.0888	5282.9189	1530.4796	-1066.2063	7.2974
0.6777	3.3954	3.3561	1.2984	10.0888	5282.9189	1530.4796	-1066.2063	7.2974
0.6777	3.3954	3.3561	1.2984	10.0888	5282.9189	1530.4796	-1066.2063	7.2974
0.6828	3.4214	3.3824	1.3343	10.3142	5282.689	1522.6438	-1033.1438	7.3484
0.6828	3.4214	3.3824	1.3343	10.3142	5282.689	1522.6438	-1033.1438	7.3484
0.6828	3.4214	3.3824	1.3343	10.3142	5282.689	1522.6438	-1033.1438	7.3484
0.6828	3.4214	3.3824	1.3343	10.3142	5282.689	1522.6438	-1033.1438	7.3484
0.6828	3.4214	3.3824	1.3343	10.3142	5282.689	1522.6438	-1033.1438	7.3484
0.6879	3.4469	3.4074	1.3325	10.7372	5306.9058	1572.676	-1030.2845	7.3994
0.6879	3.4469	3.4074	1.3325	10.7372	5306.9058	1572.676	-1030.2845	7.3994
0.6879	3.4469	3.4074	1.3325	10.7372	5306.9058	1572.676	-1030.2845	7.3994
0.6879	3.4469	3.4074	1.3325	10.7372	5306.9058	1572.676	-1030.2845	7.3994
0.6879	3.4469	3.4074	1.3325	10.7372	5306.9058	1572.676	-1030.2845	7.3994
0.693	3.4724	3.4328	1.3475	10.3223	5348.8218	1602.8003	-1017.9343	7.4504
0.693	3.4724	3.4328	1.3475	10.3223	5348.8218	1602.8003	-1017.9343	7.4504
0.693	3.4724	3.4328	1.3475	10.3223	5348.8218	1602.8003	-1017.9343	7.4504
0.693	3.4724	3.4328	1.3475	10.3223	5348.8218	1602.8003	-1017.9343	7.4504
0.693	3.4724	3.4328	1.3475	10.3223	5348.8218	1602.8003	-1017.9343	7.4504
0.6981	3.4979	3.4591	1.3722	9.9767	5376.1782	1602.0049	-1010.9942	7.5014
0.6981	3.4979	3.4591	1.3722	9.9767	5376.1782	1602.0049	-1010.9942	7.5014
0.6981	3.4979	3.4591	1.3722	9.9767	5376.1782	1602.0049	-1010.9942	7.5014
0.6981	3.4979	3.4591	1.3722	9.9767	5376.1782	1602.0049	-1010.9942	7.5014
0.6981	3.4979	3.4591	1.3722	9.9767	5376.1782	1602.0049	-1010.9942	7.5014
0.7031	3.5228	3.4836	1.3839	9.5426	5478.7842	1654.9307	-1050.5571	7.5514
0.7031	3.5228	3.4836	1.3839	9.5426	5478.7842	1654.9307	-1050.5571	7.5514
0.7031	3.5228	3.4836	1.3839	9.5426	5478.7842	1654.9307	-1050.5571	7.5514
0.7031	3.5228	3.4836	1.3839	9.5426	5478.7842	1654.9307	-1050.5571	7.5514
0.7031	3.5228	3.4836	1.3839	9.5426	5478.7842	1654.9307	-1050.5571	7.5514
0.7082	3.5483	3.5099	1.434	9.5408	5490.3574	1661.3005	-1046.4674	7.6023
0.7082	3.5483	3.5099	1.434	9.5408	5490.3574	1661.3005	-1046.4674	7.6023
0.7082	3.5483	3.5099	1.434	9.5408	5490.3574	1661.3005	-1046.4674	7.6023
0.7082	3.5483	3.5099	1.434	9.5408	5490.3574	1661.3005	-1046.4674	7.6023
0.7082	3.5483	3.5099	1.434	9.5408	5490.3574	1661.3005	-1046.4674	7.6023
0.7132	3.5733	3.5347	1.4677	9.2488	5467.3589	1621.7871	-993.4502	7.6523
0.7132	3.5733	3.5347	1.4677	9.2488	5467.3589	1621.7871	-993.4502	7.6523
0.7132	3.5733	3.5347	1.4677	9.2488	5467.3589	1621.7871	-993.4502	7.6523
0.7132	3.5733	3.5347	1.4677	9.2488	5467.3589	1621.7871	-993.4502	7.6523
0.7132	3.5733	3.5347	1.4677	9.2488	5467.3589	1621.7871	-993.4502	7.6523
0.7132	3.5733	3.5347	1.4677	9.2488	5467.3589	1621.7871	-993.4502	7.6523
0.7182	3.5983	3.5602	1.5143	9.0353	5395.7856	1551.2795	-921.4361	7.7024
0.7182	3.5983	3.5602	1.5143	9.0353	5395.7856	1551.2795	-921.4361	7.7024
0.7182	3.5983	3.5602	1.5143	9.0353	5395.7856	1551.2795	-921.4361	7.7024
0.7182	3.5983	3.5602	1.5143	9.0353	5395.7856	1551.2795	-921.4361	7.7024
0.7182	3.5983	3.5602	1.5143	9.0353	5395.7856	1551.2795	-921.4361	7.7024
0.7232	3.6233	3.586	1.5669	9.1494	5299.7822	1478.9147	-853.3389	7.7524
0.7232	3.6233	3.586	1.5669	9.1494	5299.7822	1478.9147	-853.3389	7.7524
0.7232	3.6233	3.586	1.5669	9.1494	5299.7822	1478.9147	-853.3389	7.7524
0.7232	3.6233	3.586	1.5669	9.1494	5299.7822	1478.9147	-853.3389	7.7524
0.7232	3.6233	3.586	1.5669	9.1494	5299.7822	1478.9147	-853.3389	7.7524
0.7283	3.6487	3.6101	1.6163	8.7062	5247.1938	1448.9237	-825.2293	7.8033
0.7283	3.6487	3.6101	1.6163	8.7062	5247.1938	1448.9237	-825.2293	7.8033
0.7283	3.6487	3.6101	1.6163	8.7062	5247.1938	1448.9237	-825.2293	7.8033
0.7283	3.6487	3.6101	1.6163	8.7062	5247.1938	1448.9237	-825.2293	7.8033
0.7283	3.6487	3.6101	1.6163	8.7062	5247.1938	1448.9237	-825.2293	7.8033
0.7334	3.6742	3.6359	1.6498	8.3319	5270.436	1461.5044	-827.5556	7.8543
0.7334	3.6742	3.6359	1.6498	8.3319	5270.436	1461.5044	-827.5556	7.8543
0.7334	3.6742	3.6359	1.6498	8.3319	5270.436	1461.5044	-827.5556	7.8543
0.7334	3.6742	3.6359	1.6498	8.3319	5270.436	1461.5044	-827.5556	7.8543
0.7334	3.6742	3.6359	1.6498	8.3319	5270.436	1461.5044	-827.5556	7.8543
0.7385	3.6997	3.6617	1.6702	8.7451	5300.7563	1503.3716	-865.7103	7.9053
0.7385	3.6997	3.6617	1.6702	8.7451	5300.7563	1503.3716	-865.7103	7.9053
0.7385	3.6997	3.6617	1.6702	8.7451	5300.7563	1503.3716	-865.7103	7.9053
0.7385	3.6997	3.6617	1.6702	8.7451	5300.7563	1503.3716	-865.7103	7.9053
0.7385	3.6997	3.6617	1.6702	8.7451	5300.7563	1503.3716	-865.7103	7.9053
0.7435	3.7247	3.6862	1.674	9.291	5360.0547	1546.8733	-894.798	7.9553
0.7435	3.7247	3.6862	1.674	9.291	5360.0547	1546.8733	-894.798	7.9553
0.7435	3.7247	3.6862	1.674	9.291	5360.0547	1546.8733	-894.798	7.9553
0.7435	3.7247	3.6862	1.674	9.291	5360.0547	1546.8733	-894.798	7.9553
0.7435	3.7247	3.6862	1.674	9.291	5360.0547	1546.8733	-894.798	7.9553
0.7486	3.7502	3.7118	1.6971	8.9068	5398.96	1603.8236	-920.7333	8.0063
0.7486	3.7502	3.7118	1.6971	8.9068	5398.96	1603.8236	-920.7333	8.0063
0.7486	3.7502	3.7118	1.6971	8.9068	5398.96	1603.8236	-920.7333	8.0063
0.7486	3.7502	3.7118	1.6971	8.9068	5398.96	1603.8236	-920.7333	8.0063
0.7486	3.7502	3.7118	1.6971	8.9068	5398.96	1603.8236	-920.7333	8.0063
0.7537	3.7751	3.7377	1.712	8.8743	5446.0396	1723.3263	-974.6509	8.0573
0.7537	3.7751	3.7377	1.712	8.8743	5446.0396	1723.3263	-974.6509	8.0573
0.7537	3.7751	3.7377	1.712	8.8743	5446.0396	1723.3263	-974.6509	8.0573
0.7537	3.7751	3.7377	1.712	8.8743	5446.0396	1723.3263	-974.6509	8.0573
0.7537	3.7751	3.7377	1.712	8.8743	5446.0396	1723.3263	-974.6509	8.0573
0.7588	3.8011	3.7619	1.7348	8.7009	5519.4575	1843.0122	-1042.038	8.1083
0.7588	3.8011	3.7619	1.7348	8.7009	5519.4575	1843.0122	-1042.038	8.1083
0.7588	3.8011	3.7619	1.7348	8.7009	5519.4575	1843.0122	-1042.038	8.1083
0.7588	3.8011	3.7619	1.7348	8.7009	5519.4575	1843.0122	-1042.038	8.1083
0.7588	3.8011	3.7619	1.7348	8.7009	5519.4575	1843.0122	-1042.038	8.1083
0.7638	3.8261	3.7878	1.76	8.3044	5572.0908	1898.4657	-1050.616	8.1583
0.7638	3.8261	3.7878	1.76	8.3044	5572.0908	1898.4657	-1050.616	8.1583
0.7638	3.8261	3.7878	1.76	8.3044	5572.0908	1898.4657	-1050.616	8.1583
0.7638	3.8261	3.7878	1.76	8.3044	5572.0908	1898.4657	-1050.616	8.1583
0.7638	3.8261	3.7878	1.76	8.3044	5572.0908	1898.4657	-1050.616	8.1583
0.7638	3.8261	3.7878	1.76	8.3044	5572.0908	1898.4657	-1050.616	8.1583
0.7689	3.8516	3.8128	1.7826	7.9468	5579.1553	1966.5156	-1032.5768	8.2093
0.7689	3.8516	3.8128	1.7826	7.9468	5579.1553	1966.5156	-1032.5768	8.2093
0.7689	3.8516	3.8128	1.7826	7.9468	5579.1553	1966.5156	-1032.5768	8.2093
0.7689	3.8516	3.8128	1.7826	7.9468	5579.1553	1966.5156	-1032.5768	8.2093
0.7689	3.8516	3.8128	1.7826	7.9468	5579.1553	1966.5156	-1032.5768	8.2093
0.774	3.8771	3.8384	1.8148	7.9747	5579.9883	1956.8678	-990.8245	8.2603
0.774	3.8771	3.8384	1.8148	7.9747	5579.9883	1956.8678	-990.8245	8.2603
0.774	3.8771	3.8384	1.8148	7.9747	5579.9883	1956.8678	-990.8245	8.2603
0.774	3.8771	3.8384	1.8148	7.9747	5579.9883	1956.8678	-990.8245	8.2603
0.774	3.8771	3.8384	1.8148	7.9747	5579.9883	1956.8678	-990.8245	8.2603
0.7791	3.9026	3.8632	1.8323	8.4565	5677.3555	1978.6505	-1011.8546	8.3113
0.7791	3.9026	3.8632	1.8323	8.4565	5677.3555	1978.6505	-1011.8546	8.3113
0.7791	3.9026	3.8632	1.8323	8.4565	5677.3555	1978.6505	-1011.8546	8.3113
0.7791	3.9026	3.8632	1.8323	8.4565	5677.3555	1978.6505	-1011.8546	8.3113
0.7791	3.9026	3.8632	1.8323	8.4565	5677.3555	1978.6505	-1011.8546	8.3113
0.7842	3.928	3.8899	1.8714	9.049	5800.5981	2057.812	-1096.0502	8.3623
0.7842	3.928	3.8899	1.8714	9.049	5800.5981	2057.812	-1096.0502	8.3623
0.7842	3.928	3.8899	1.8714	9.049	5800.5981	2057.812	-1096.0502	8.3623
0.7842	3.928	3.8899	1.8714	9.049	5800.5981	2057.812	-1096.0502	8.3623
0.7842	3.928	3.8899	1.8714	9.049	5800.5981	2057.812	-1096.0502	8.3623
0.7892	3.953	3.9149	1.8976	9.3419	5894.3647	2117.698	-1177.7494	8.4123
0.7892	3.953	3.9149	1.8976	9.3419	5894.3647	2117.698	-1177.7494	8.4123
0.7892	3.953	3.9149	1.8976	9.3419	5894.3647	2117.698	-1177.7494	8.4123
0.7892	3.953	3.9149	1.8976	9.3419	5894.3647	2117.698	-1177.7494	8.4123
0.7892	3.953	3.9149	1.8976	9.3419	5894.3647	2117.698	-1177.7494	8.4123
0.7943	3.9785	3.9412	1.9017	9.1281	5928.3691	2088.0676	-1196.2405	8.4633
0.7943	3.9785	3.9412	1.9017	9.1281	5928.3691	2088.0676	-1196.2405	8.4633
0.7943	3.9785	3.9412	1.9017	9.1281	5928.3691	2088.0676	-1196.2405	8.4633
0.7943	3.9785	3.9412	1.9017	9.1281	5928.3691	2088.0676	-1196.2405	8.4633
0.7943	3.9785	3.9412	1.9017	9.1281	5928.3691	2088.0676	-1196.2405	8.4633
0.7993	4.0035	3.967	1.8904	9.3822	5869.6719	1885.7101	-1144.7646	8.5133
0.7993	4.0035	3.967	1.8904	9.3822	5869.6719	1885.7101	-1144.7646	8.5133
0.7993	4.0035	3.967	1.8904	9.3822	5869.6719	1885.7101	-1144.7646	8.5133
0.7993	4.0035	3.967	1.8904	9.3822	5869.6719	1885.7101	-1144.7646	8.5133
0.7993	4.0035	3.967	1.8904	9.3822	5869.6719	1885.7101	-1144.7646	8.5133
0.8043	4.0285	3.9906	1.8771	10.2262	5790.8032	1670.6396	-1086.7712	8.5633
0.8043	4.0285	3.9906	1.8771	10.2262	5790.8032	1670.6396	-1086.7712	8.5633
0.8043	4.0285	3.9906	1.8771	10.2262	5790.8032	1670.6396	-1086.7712	8.5633
0.8043	4.0285	3.9906	1.8771	10.2262	5790.8032	1670.6396	-1086.7712	8.5633
0.8043	4.0285	3.9906	1.8771	10.2262	5790.8032	1670.6396	-1086.7712	8.5633
0.8094	4.0539	4.0162	1.8938	9.9099	5756.8779	1548.9795	-1068.9224	8.6144
0.8094	4.0539	4.0162	1.8938	9.9099	5756.8779	1548.9795	-1068.9224	8.6144
0.8094	4.0539	4.0162	1.8938	9.9099	5756.8779	1548.9795	-1068.9224	8.6144
0.8094	4.0539	4.0162	1.8938	9.9099	5756.8779	1548.9795	-1068.9224	8.6144
0.8094	4.0539	4.0162	1.8938	9.9099	5756.8779	1548.9795	-1068.9224	8.6144
0.8145	4.0794	4.0424	1.9301	11.1944	5748.3589	1525.8462	-1062.3251	8.6652
0.8145	4.0794	4.0424	1.9301	11.1944	5748.3589	1525.8462	-1062.3251	8.6652
0.8145	4.0794	4.0424	1.9301	11.1944	5748.3589	1525.8462	-1062.3251	8.6652
0.8145	4.0794	4.0424	1.9301	11.1944	5748.3589	1525.8462	-1062.3251	8.6652
0.8145	4.0794	4.0424	1.9301	11.1944	5748.3589	1525.8462	-1062.3251	8.6652
0.8195	4.1044	4.0663	1.9828	11.6736	5656.1313	1445.8652	-983.0032	8.7153
0.8195	4.1044	4.0663	1.9828	11.6736	5656.1313	1445.8652	-983.0032	8.7153
0.8195	4.1044	4.0663	1.9828	11.6736	5656.1313	1445.8652	-983.0032	8.7153
0.8195	4.1044	4.0663	1.9828	11.6736	5656.1313	1445.8652	-983.0032	8.7153
0.8195	4.1044	4.0663	1.9828	11.6736	5656.1313	1445.8652	-983.0032	8.7153
0.8195	4.1044	4.0663	1.9828	11.6736	5656.1313	1445.8652	-983.0032	8.7153
0.8246	4.1299	4.0917	2.0235	12.5493	5594.6133	1379.3584	-911.8443	8.7663
0.8246	4.1299	4.0917	2.0235	12.5493	5594.6133	1379.3584	-911.8443	8.7663
0.8246	4.1299	4.0917	2.0235	12.5493	5594.6133	1379.3584	-911.8443	8.7663
0.8246	4.1299	4.0917	2.0235	12.5493	5594.6133	1379.3584	-911.8443	8.7663
0.8246	4.1299	4.0917	2.0235	12.5493	5594.6133	1379.3584	-911.8443	8.7663
0.8298	4.1554	4.1179	2.0606	13.6493	5633.1445	1411.5405	-938.9785	8.8183
0.8298	4.1554	4.1179	2.0606	13.6493	5633.1445	1411.5405	-938.9785	8.8183
0.8298	4.1554	4.1179	2.0606	13.6493	5633.1445	1411.5405	-938.9785	8.8183
0.8298	4.1554	4.1179	2.0606	13.6493	5633.1445	1411.5405	-938.9785	8.8183
0.8298	4.1554	4.1179	2.0606	13.6493	5633.1445	1411.5405	-938.9785	8.8183
0.8349	4.1813	4.1429	2.0697	13.7183	5733.5649	1524.0577	-1043.4054	8.8693
0.8349	4.1813	4.1429	2.0697	13.7183	5733.5649	1524.0577	-1043.4054	8.8693
0.8349	4.1813	4.1429	2.0697	13.7183	5733.5649	1524.0577	-1043.4054	8.8693
0.8349	4.1813	4.1429	2.0697	13.7183	5733.5649	1524.0577	-1043.4054	8.8693
0.8349	4.1813	4.1429	2.0697	13.7183	5733.5649	1524.0577	-1043.4054	8.8693
0.84	4.2068	4.1688	2.1043	13.1479	5861.1772	1663.7771	-1172.65	8.9202
0.84	4.2068	4.1688	2.1043	13.1479	5861.1772	1663.7771	-1172.65	8.9202
0.84	4.2068	4.1688	2.1043	13.1479	5861.1772	1663.7771	-1172.65	8.9202
0.84	4.2068	4.1688	2.1043	13.1479	5861.1772	1663.7771	-1172.65	8.9202
0.84	4.2068	4.1688	2.1043	13.1479	5861.1772	1663.7771	-1172.65	8.9202
0.8451	4.2323	4.1954	2.1453	13.6172	5836.1943	1722.2595	-1207.8156	8.9712
0.8451	4.2323	4.1954	2.1453	13.6172	5836.1943	1722.2595	-1207.8156	8.9712
0.8451	4.2323	4.1954	2.1453	13.6172	5836.1943	1722.2595	-1207.8156	8.9712
0.8451	4.2323	4.1954	2.1453	13.6172	5836.1943	1722.2595	-1207.8156	8.9712
0.8451	4.2323	4.1954	2.1453	13.6172	5836.1943	1722.2595	-1207.8156	8.9712
0.8502	4.2578	4.2194	2.2131	13.221	5762.396	1719.5941	-1149.1377	9.0222
0.8502	4.2578	4.2194	2.2131	13.221	5762.396	1719.5941	-1149.1377	9.0222
0.8502	4.2578	4.2194	2.2131	13.221	5762.396	1719.5941	-1149.1377	9.0222
0.8502	4.2578	4.2194	2.2131	13.221	5762.396	1719.5941	-1149.1377	9.0222
0.8502	4.2578	4.2194	2.2131	13.221	5762.396	1719.5941	-1149.1377	9.0222
0.8552	4.2828	4.2438	2.2567	13.3449	5738.7627	1735.5206	-1106.7695	9.0723
0.8552	4.2828	4.2438	2.2567	13.3449	5738.7627	1735.5206	-1106.7695	9.0723
0.8552	4.2828	4.2438	2.2567	13.3449	5738.7627	1735.5206	-1106.7695	9.0723
0.8552	4.2828	4.2438	2.2567	13.3449	5738.7627	1735.5206	-1106.7695	9.0723
0.8552	4.2828	4.2438	2.2567	13.3449	5738.7627	1735.5206	-1106.7695	9.0723
0.8603	4.3083	4.2696	2.2986	13.5057	5759.4063	1786.7888	-1070.8916	9.1232
0.8603	4.3083	4.2696	2.2986	13.5057	5759.4063	1786.7888	-1070.8916	9.1232
0.8603	4.3083	4.2696	2.2986	13.5057	5759.4063	1786.7888	-1070.8916	9.1232
0.8603	4.3083	4.2696	2.2986	13.5057	5759.4063	1786.7888	-1070.8916	9.1232
0.8603	4.3083	4.2696	2.2986	13.5057	5759.4063	1786.7888	-1070.8916	9.1232
0.8654	4.3337	4.2954	2.3532	12.9366	5734.2637	1833.9727	-1015.7494	9.1742
0.8654	4.3337	4.2954	2.3532	12.9366	5734.2637	1833.9727	-1015.7494	9.1742
0.8654	4.3337	4.2954	2.3532	12.9366	5734.2637	1833.9727	-1015.7494	9.1742
0.8654	4.3337	4.2954	2.3532	12.9366	5734.2637	1833.9727	-1015.7494	9.1742
0.8654	4.3337	4.2954	2.3532	12.9366	5734.2637	1833.9727	-1015.7494	9.1742
0.8705	4.3592	4.3221	2.3872	12.7868	5700.791	1890.1433	-992.2443	9.2252
0.8705	4.3592	4.3221	2.3872	12.7868	5700.791	1890.1433	-992.2443	9.2252
0.8705	4.3592	4.3221	2.3872	12.7868	5700.791	1890.1433	-992.2443	9.2252
0.8705	4.3592	4.3221	2.3872	12.7868	5700.791	1890.1433	-992.2443	9.2252
0.8705	4.3592	4.3221	2.3872	12.7868	5700.791	1890.1433	-992.2443	9.2252
0.8755	4.3842	4.3474	2.3672	13.0058	5749.7939	1989.1322	-1008.802	9.2752
0.8755	4.3842	4.3474	2.3672	13.0058	5749.7939	1989.1322	-1008.802	9.2752
0.8755	4.3842	4.3474	2.3672	13.0058	5749.7939	1989.1322	-1008.802	9.2752
0.8755	4.3842	4.3474	2.3672	13.0058	5749.7939	1989.1322	-1008.802	9.2752
0.8755	4.3842	4.3474	2.3672	13.0058	5749.7939	1989.1322	-1008.802	9.2752
0.8755	4.3842	4.3474	2.3672	13.0058	5749.7939	1989.1322	-1008.802	9.2752
0.8806	4.4097	4.37	2.3413	13.3429	5821.5376	2035.5934	-995.0378	9.3262
0.8806	4.4097	4.37	2.3413	13.3429	5821.5376	2035.5934	-995.0378	9.3262
0.8806	4.4097	4.37	2.3413	13.3429	5821.5376	2035.5934	-995.0378	9.3262
0.8806	4.4097	4.37	2.3413	13.3429	5821.5376	2035.5934	-995.0378	9.3262
0.8806	4.4097	4.37	2.3413	13.3429	5821.5376	2035.5934	-995.0378	9.3262
0.8856	4.4347	4.3958	2.2956	13.9664	5929.0083	2071.4329	-988.5896	9.3762
0.8856	4.4347	4.3958	2.2956	13.9664	5929.0083	2071.4329	-988.5896	9.3762
0.8856	4.4347	4.3958	2.2956	13.9664	5929.0083	2071.4329	-988.5896	9.3762
0.8856	4.4347	4.3958	2.2956	13.9664	5929.0083	2071.4329	-988.5896	9.3762
0.8856	4.4347	4.3958	2.2956	13.9664	5929.0083	2071.4329	-988.5896	9.3762
0.8907	4.4601	4.4226	2.272	13.6667	6071.3955	2152.4766	-1048.9089	9.4272
0.8907	4.4601	4.4226	2.272	13.6667	6071.3955	2152.4766	-1048.9089	9.4272
0.8907	4.4601	4.4226	2.272	13.6667	6071.3955	2152.4766	-1048.9089	9.4272
0.8907	4.4601	4.4226	2.272	13.6667	6071.3955	2152.4766	-1048.9089	9.4272
0.8907	4.4601	4.4226	2.272	13.6667	6071.3955	2152.4766	-1048.9089	9.4272
0.8958	4.4851	4.4485	2.2945	14.0261	6139.9136	2216.9126	-1100.136	9.4782
0.8958	4.4851	4.4485	2.2945	14.0261	6139.9136	2216.9126	-1100.136	9.4782
0.8958	4.4851	4.4485	2.2945	14.0261	6139.9136	2216.9126	-1100.136	9.4782
0.8958	4.4851	4.4485	2.2945	14.0261	6139.9136	2216.9126	-1100.136	9.4782
0.8958	4.4851	4.4485	2.2945	14.0261	6139.9136	2216.9126	-1100.136	9.4782
0.9009	4.5111	4.4726	2.342	13.8607	6146.8013	2207.8022	-1084.233	9.5292
0.9009	4.5111	4.4726	2.342	13.8607	6146.8013	2207.8022	-1084.233	9.5292
0.9009	4.5111	4.4726	2.342	13.8607	6146.8013	2207.8022	-1084.233	9.5292
0.9009	4.5111	4.4726	2.342	13.8607	6146.8013	2207.8022	-1084.233	9.5292
0.9009	4.5111	4.4726	2.342	13.8607	6146.8013	2207.8022	-1084.233	9.5292
0.906	4.5366	4.4974	2.3667	14.4063	6167.96	2174.4031	-1061.8712	9.5802
0.906	4.5366	4.4974	2.3667	14.4063	6167.96	2174.4031	-1061.8712	9.5802
0.906	4.5366	4.4974	2.3667	14.4063	6167.96	2174.4031	-1061.8712	9.5802
0.906	4.5366	4.4974	2.3667	14.4063	6167.96	2174.4031	-1061.8712	9.5802
0.906	4.5366	4.4974	2.3667	14.4063	6167.96	2174.4031	-1061.8712	9.5802
0.9111	4.5621	4.5229	2.3857	15.8582	6273.2681	2126.8406	-1052.9739	9.6312
0.9111	4.5621	4.5229	2.3857	15.8582	6273.2681	2126.8406	-1052.9739	9.6312
0.9111	4.5621	4.5229	2.3857	15.8582	6273.2681	2126.8406	-1052.9739	9.6312
0.9111	4.5621	4.5229	2.3857	15.8582	6273.2681	2126.8406	-1052.9739	9.6312
0.9111	4.5621	4.5229	2.3857	15.8582	6273.2681	2126.8406	-1052.9739	9.6312
0.9162	4.5875	4.5487	2.4243	15.5807	6346.0913	2083.1777	-1035.6675	9.6822
0.9162	4.5875	4.5487	2.4243	15.5807	6346.0913	2083.1777	-1035.6675	9.6822
0.9162	4.5875	4.5487	2.4243	15.5807	6346.0913	2083.1777	-1035.6675	9.6822
0.9162	4.5875	4.5487	2.4243	15.5807	6346.0913	2083.1777	-1035.6675	9.6822
0.9162	4.5875	4.5487	2.4243	15.5807	6346.0913	2083.1777	-1035.6675	9.6822
0.9212	4.6125	4.5742	2.4498	15.1255	6364.2412	2020.2893	-1004.6718	9.7322
0.9212	4.6125	4.5742	2.4498	15.1255	6364.2412	2020.2893	-1004.6718	9.7322
0.9212	4.6125	4.5742	2.4498	15.1255	6364.2412	2020.2893	-1004.6718	9.7322
0.9212	4.6125	4.5742	2.4498	15.1255	6364.2412	2020.2893	-1004.6718	9.7322
0.9212	4.6125	4.5742	2.4498	15.1255	6364.2412	2020.2893	-1004.6718	9.7322
0.9263	4.638	4.5992	2.5042	14.7008	6377.2349	1934.3167	-980.7742	9.7832
0.9263	4.638	4.5992	2.5042	14.7008	6377.2349	1934.3167	-980.7742	9.7832
0.9263	4.638	4.5992	2.5042	14.7008	6377.2349	1934.3167	-980.7742	9.7832
0.9263	4.638	4.5992	2.5042	14.7008	6377.2349	1934.3167	-980.7742	9.7832
0.9263	4.638	4.5992	2.5042	14.7008	6377.2349	1934.3167	-980.7742	9.7832
0.9313	4.663	4.6267	2.5495	15.3288	6376.1162	1837.8842	-984.423	9.8332
0.9313	4.663	4.6267	2.5495	15.3288	6376.1162	1837.8842	-984.423	9.8332
0.9313	4.663	4.6267	2.5495	15.3288	6376.1162	1837.8842	-984.423	9.8332
0.9313	4.663	4.6267	2.5495	15.3288	6376.1162	1837.8842	-984.423	9.8332
0.9313	4.663	4.6267	2.5495	15.3288	6376.1162	1837.8842	-984.423	9.8332
0.9313	4.663	4.6267	2.5495	15.3288	6376.1162	1837.8842	-984.423	9.8332
0.9364	4.6885	4.6517	2.5278	14.8286	6390.0229	1811.8375	-1021.48	9.8842
0.9364	4.6885	4.6517	2.5278	14.8286	6390.0229	1811.8375	-1021.48	9.8842
0.9364	4.6885	4.6517	2.5278	14.8286	6390.0229	1811.8375	-1021.48	9.8842
0.9364	4.6885	4.6517	2.5278	14.8286	6390.0229	1811.8375	-1021.48	9.8842
0.9364	4.6885	4.6517	2.5278	14.8286	6390.0229	1811.8375	-1021.48	9.8842
0.9415	4.714	4.6778	2.4998	14.4752	6403.458	1801.2905	-1047.4227	9.9352
0.9415	4.714	4.6778	2.4998	14.4752	6403.458	1801.2905	-1047.4227	9.9352
0.9415	4.714	4.6778	2.4998	14.4752	6403.458	1801.2905	-1047.4227	9.9352
0.9415	4.714	4.6778	2.4998	14.4752	6403.458	1801.2905	-1047.4227	9.9352
0.9415	4.714	4.6778	2.4998	14.4752	6403.458	1801.2905	-1047.4227	9.9352
0.9466	4.7394	4.7003	2.4376	14.8694	6426.082	1765.6136	-1043.2717	9.9862
0.9466	4.7394	4.7003	2.4376	14.8694	6426.082	1765.6136	-1043.2717	9.9862
0.9466	4.7394	4.7003	2.4376	14.8694	6426.082	1765.6136	-1043.2717	9.9862
0.9466	4.7394	4.7003	2.4376	14.8694	6426.082	1765.6136	-1043.2717	9.9862
0.9466	4.7394	4.7003	2.4376	14.8694	6426.082	1765.6136	-1043.2717	9.9862
0.9517	4.7649	4.7264	2.4625	14.8105	6472.6479	1732.8656	-1041.1304	10.0372
0.9517	4.7649	4.7264	2.4625	14.8105	6472.6479	1732.8656	-1041.1304	10.0372
0.9517	4.7649	4.7264	2.4625	14.8105	6472.6479	1732.8656	-1041.1304	10.0372
0.9517	4.7649	4.7264	2.4625	14.8105	6472.6479	1732.8656	-1041.1304	10.0372
0.9517	4.7649	4.7264	2.4625	14.8105	6472.6479	1732.8656	-1041.1304	10.0372
0.9568	4.7904	4.754	2.4875	14.7384	6466.9482	1746.3958	-1046.3781	10.0882
0.9568	4.7904	4.754	2.4875	14.7384	6466.9482	1746.3958	-1046.3781	10.0882
0.9568	4.7904	4.754	2.4875	14.7384	6466.9482	1746.3958	-1046.3781	10.0882
0.9568	4.7904	4.754	2.4875	14.7384	6466.9482	1746.3958	-1046.3781	10.0882
0.9568	4.7904	4.754	2.4875	14.7384	6466.9482	1746.3958	-1046.3781	10.0882
0.9619	4.8154	4.7835	2.4936	14.7848	6430.2852	1785.515	-1063.6852	10.1392
0.9619	4.8154	4.7835	2.4936	14.7848	6430.2852	1785.515	-1063.6852	10.1392
0.9619	4.8154	4.7835	2.4936	14.7848	6430.2852	1785.515	-1063.6852	10.1392
0.9619	4.8154	4.7835	2.4936	14.7848	6430.2852	1785.515	-1063.6852	10.1392
0.9619	4.8154	4.7835	2.4936	14.7848	6430.2852	1785.515	-1063.6852	10.1392
0.967	4.8414	4.8005	2.5126	14.3884	6396.9385	1812.4633	-1074.691	10.1902
0.967	4.8414	4.8005	2.5126	14.3884	6396.9385	1812.4633	-1074.691	10.1902
0.967	4.8414	4.8005	2.5126	14.3884	6396.9385	1812.4633	-1074.691	10.1902
0.967	4.8414	4.8005	2.5126	14.3884	6396.9385	1812.4633	-1074.691	10.1902
0.967	4.8414	4.8005	2.5126	14.3884	6396.9385	1812.4633	-1074.691	10.1902
0.9721	4.8668	4.8262	2.5397	14.4968	6390.8989	1782.576	-1070.1412	10.2412
0.9721	4.8668	4.8262	2.5397	14.4968	6390.8989	1782.576	-1070.1412	10.2412
0.9721	4.8668	4.8262	2.5397	14.4968	6390.8989	1782.576	-1070.1412	10.2412
0.9721	4.8668	4.8262	2.5397	14.4968	6390.8989	1782.576	-1070.1412	10.2412
0.9721	4.8668	4.8262	2.5397	14.4968	6390.8989	1782.576	-1070.1412	10.2412
0.9772	4.8923	4.855	2.5213	13.8073	6372.7583	1754.4175	-1060.4751	10.2921
0.9772	4.8923	4.855	2.5213	13.8073	6372.7583	1754.4175	-1060.4751	10.2921
0.9772	4.8923	4.855	2.5213	13.8073	6372.7583	1754.4175	-1060.4751	10.2921
0.9772	4.8923	4.855	2.5213	13.8073	6372.7583	1754.4175	-1060.4751	10.2921
0.9772	4.8923	4.855	2.5213	13.8073	6372.7583	1754.4175	-1060.4751	10.2921
0.9822	4.9173	4.8775	2.4969	13.3728	6409.1685	1738.3478	-1048.2587	10.3422
0.9822	4.9173	4.8775	2.4969	13.3728	6409.1685	1738.3478	-1048.2587	10.3422
0.9822	4.9173	4.8775	2.4969	13.3728	6409.1685	1738.3478	-1048.2587	10.3422
0.9822	4.9173	4.8775	2.4969	13.3728	6409.1685	1738.3478	-1048.2587	10.3422
0.9822	4.9173	4.8775	2.4969	13.3728	6409.1685	1738.3478	-1048.2587	10.3422
0.9822	4.9173	4.8775	2.4969	13.3728	6409.1685	1738.3478	-1048.2587	10.3422
0.9872	4.9423	4.9042	2.5015	12.6409	6456.1216	1716.5117	-1043.4723	10.3922
0.9872	4.9423	4.9042	2.5015	12.6409	6456.1216	1716.5117	-1043.4723	10.3922
0.9872	4.9423	4.9042	2.5015	12.6409	6456.1216	1716.5117	-1043.4723	10.3922
0.9872	4.9423	4.9042	2.5015	12.6409	6456.1216	1716.5117	-1043.4723	10.3922
0.9872	4.9423	4.9042	2.5015	12.6409	6456.1216	1716.5117	-1043.4723	10.3922
0.9923	4.9678	4.9293	2.4864	12.772	6513.6177	1714.1315	-1049.4695	10.4431
0.9923	4.9678	4.9293	2.4864	12.772	6513.6177	1714.1315	-1049.4695	10.4431
0.9923	4.9678	4.9293	2.4864	12.772	6513.6177	1714.1315	-1049.4695	10.4431
0.9923	4.9678	4.9293	2.4864	12.772	6513.6177	1714.1315	-1049.4695	10.4431
0.9923	4.9678	4.9293	2.4864	12.772	6513.6177	1714.1315	-1049.4695	10.4431
0.9973	4.9927	4.9545	2.4352	13.6817	6604.7554	1727.1329	-1074.4244	10.4931
0.9973	4.9927	4.9545	2.4352	13.6817	6604.7554	1727.1329	-1074.4244	10.4931
0.9973	4.9927	4.9545	2.4352	13.6817	6604.7554	1727.1329	-1074.4244	10.4931
0.9973	4.9927	4.9545	2.4352	13.6817	6604.7554	1727.1329	-1074.4244	10.4931
0.9973	4.9927	4.9545	2.4352	13.6817	6604.7554	1727.1329	-1074.4244	10.4931
1.0024	5.0182	4.9802	2.4183	13.0876	6686.4341	1741.2206	-1101.0155	10.5441
1.0024	5.0182	4.9802	2.4183	13.0876	6686.4341	1741.2206	-1101.0155	10.5441
1.0024	5.0182	4.9802	2.4183	13.0876	6686.4341	1741.2206	-1101.0155	10.5441
1.0024	5.0182	4.9802	2.4183	13.0876	6686.4341	1741.2206	-1101.0155	10.5441
1.0024	5.0182	4.9802	2.4183	13.0876	6686.4341	1741.2206	-1101.0155	10.5441
1.0075	5.0437	5.0108	2.3976	12.3814	6647.1289	1756.3652	-1100.3149	10.5951
1.0075	5.0437	5.0108	2.3976	12.3814	6647.1289	1756.3652	-1100.3149	10.5951
1.0075	5.0437	5.0108	2.3976	12.3814	6647.1289	1756.3652	-1100.3149	10.5951
1.0075	5.0437	5.0108	2.3976	12.3814	6647.1289	1756.3652	-1100.3149	10.5951
1.0075	5.0437	5.0108	2.3976	12.3814	6647.1289	1756.3652	-1100.3149	10.5951
1.0126	5.0692	5.032	2.3446	12.4135	6636.9761	1780.4619	-1109.1996	10.6461
1.0126	5.0692	5.032	2.3446	12.4135	6636.9761	1780.4619	-1109.1996	10.6461
1.0126	5.0692	5.032	2.3446	12.4135	6636.9761	1780.4619	-1109.1996	10.6461
1.0126	5.0692	5.032	2.3446	12.4135	6636.9761	1780.4619	-1109.1996	10.6461
1.0126	5.0692	5.032	2.3446	12.4135	6636.9761	1780.4619	-1109.1996	10.6461
1.0176	5.0942	5.0547	2.3027	12.4493	6646.3579	1797.1101	-1118.3315	10.6961
1.0176	5.0942	5.0547	2.3027	12.4493	6646.3579	1797.1101	-1118.3315	10.6961
1.0176	5.0942	5.0547	2.3027	12.4493	6646.3579	1797.1101	-1118.3315	10.6961
1.0176	5.0942	5.0547	2.3027	12.4493	6646.3579	1797.1101	-1118.3315	10.6961
1.0176	5.0942	5.0547	2.3027	12.4493	6646.3579	1797.1101	-1118.3315	10.6961
1.0227	5.1196	5.0811	2.2689	12.4943	6654.1543	1814.3323	-1111.2042	10.7471
1.0227	5.1196	5.0811	2.2689	12.4943	6654.1543	1814.3323	-1111.2042	10.7471
1.0227	5.1196	5.0811	2.2689	12.4943	6654.1543	1814.3323	-1111.2042	10.7471
1.0227	5.1196	5.0811	2.2689	12.4943	6654.1543	1814.3323	-1111.2042	10.7471
1.0227	5.1196	5.0811	2.2689	12.4943	6654.1543	1814.3323	-1111.2042	10.7471
1.0277	5.1446	5.1079	2.277	12.214	6643.603	1886.9163	-1108.3982	10.7971
1.0277	5.1446	5.1079	2.277	12.214	6643.603	1886.9163	-1108.3982	10.7971
1.0277	5.1446	5.1079	2.277	12.214	6643.603	1886.9163	-1108.3982	10.7971
1.0277	5.1446	5.1079	2.277	12.214	6643.603	1886.9163	-1108.3982	10.7971
1.0277	5.1446	5.1079	2.277	12.214	6643.603	1886.9163	-1108.3982	10.7971
1.0327	5.1696	5.1305	2.3507	12.0998	6635.4712	2005.2151	-1103.8148	10.8471
1.0327	5.1696	5.1305	2.3507	12.0998	6635.4712	2005.2151	-1103.8148	10.8471
1.0327	5.1696	5.1305	2.3507	12.0998	6635.4712	2005.2151	-1103.8148	10.8471
1.0327	5.1696	5.1305	2.3507	12.0998	6635.4712	2005.2151	-1103.8148	10.8471
1.0327	5.1696	5.1305	2.3507	12.0998	6635.4712	2005.2151	-1103.8148	10.8471
1.0379	5.1951	5.1551	2.4231	11.6656	6680.3438	2193.9109	-1093.1361	10.8991
1.0379	5.1951	5.1551	2.4231	11.6656	6680.3438	2193.9109	-1093.1361	10.8991
1.0379	5.1951	5.1551	2.4231	11.6656	6680.3438	2193.9109	-1093.1361	10.8991
1.0379	5.1951	5.1551	2.4231	11.6656	6680.3438	2193.9109	-1093.1361	10.8991
1.0379	5.1951	5.1551	2.4231	11.6656	6680.3438	2193.9109	-1093.1361	10.8991
1.0379	5.1951	5.1551	2.4231	11.6656	6680.3438	2193.9109	-1093.1361	10.8991
1.0429	5.2206	5.1817	2.4612	11.3655	6722.2827	2363.6121	-1084.1743	10.9491
1.0429	5.2206	5.1817	2.4612	11.3655	6722.2827	2363.6121	-1084.1743	10.9491
1.0429	5.2206	5.1817	2.4612	11.3655	6722.2827	2363.6121	-1084.1743	10.9491
1.0429	5.2206	5.1817	2.4612	11.3655	6722.2827	2363.6121	-1084.1743	10.9491
1.0429	5.2206	5.1817	2.4612	11.3655	6722.2827	2363.6121	-1084.1743	10.9491
1.048	5.2461	5.2062	2.4328	12.9362	6838.3101	2496.6287	-1087.9374	11.0001
1.048	5.2461	5.2062	2.4328	12.9362	6838.3101	2496.6287	-1087.9374	11.0001
1.048	5.2461	5.2062	2.4328	12.9362	6838.3101	2496.6287	-1087.9374	11.0001
1.048	5.2461	5.2062	2.4328	12.9362	6838.3101	2496.6287	-1087.9374	11.0001
1.048	5.2461	5.2062	2.4328	12.9362	6838.3101	2496.6287	-1087.9374	11.0001
1.0531	5.2715	5.2327	2.435	13.5778	6944.563	2619.5422	-1098.8582	11.0511
1.0531	5.2715	5.2327	2.435	13.5778	6944.563	2619.5422	-1098.8582	11.0511
1.0531	5.2715	5.2327	2.435	13.5778	6944.563	2619.5422	-1098.8582	11.0511
1.0531	5.2715	5.2327	2.435	13.5778	6944.563	2619.5422	-1098.8582	11.0511
1.0531	5.2715	5.2327	2.435	13.5778	6944.563	2619.5422	-1098.8582	11.0511
1.0581	5.2965	5.2562	2.4587	15.7626	7089.269	2869.991	-1112.9384	11.1011
1.0581	5.2965	5.2562	2.4587	15.7626	7089.269	2869.991	-1112.9384	11.1011
1.0581	5.2965	5.2562	2.4587	15.7626	7089.269	2869.991	-1112.9384	11.1011
1.0581	5.2965	5.2562	2.4587	15.7626	7089.269	2869.991	-1112.9384	11.1011
1.0581	5.2965	5.2562	2.4587	15.7626	7089.269	2869.991	-1112.9384	11.1011
1.0632	5.322	5.2822	2.4978	15.3242	7218.4224	3066.2671	-1110.63	11.1521
1.0632	5.322	5.2822	2.4978	15.3242	7218.4224	3066.2671	-1110.63	11.1521
1.0632	5.322	5.2822	2.4978	15.3242	7218.4224	3066.2671	-1110.63	11.1521
1.0632	5.322	5.2822	2.4978	15.3242	7218.4224	3066.2671	-1110.63	11.1521
1.0632	5.322	5.2822	2.4978	15.3242	7218.4224	3066.2671	-1110.63	11.1521
1.0682	5.347	5.3073	2.5452	14.8615	7345.6172	3168.4299	-1133.4757	11.2021
1.0682	5.347	5.3073	2.5452	14.8615	7345.6172	3168.4299	-1133.4757	11.2021
1.0682	5.347	5.3073	2.5452	14.8615	7345.6172	3168.4299	-1133.4757	11.2021
1.0682	5.347	5.3073	2.5452	14.8615	7345.6172	3168.4299	-1133.4757	11.2021
1.0682	5.347	5.3073	2.5452	14.8615	7345.6172	3168.4299	-1133.4757	11.2021
1.0733	5.3725	5.3324	2.619	16.6378	7566.6089	3335.9929	-1247.3646	11.2531
1.0733	5.3725	5.3324	2.619	16.6378	7566.6089	3335.9929	-1247.3646	11.2531
1.0733	5.3725	5.3324	2.619	16.6378	7566.6089	3335.9929	-1247.3646	11.2531
1.0733	5.3725	5.3324	2.619	16.6378	7566.6089	3335.9929	-1247.3646	11.2531
1.0733	5.3725	5.3324	2.619	16.6378	7566.6089	3335.9929	-1247.3646	11.2531
1.0784	5.3979	5.3581	2.6917	16.0538	7747.8506	3470.6152	-1331.4307	11.3041
1.0784	5.3979	5.3581	2.6917	16.0538	7747.8506	3470.6152	-1331.4307	11.3041
1.0784	5.3979	5.3581	2.6917	16.0538	7747.8506	3470.6152	-1331.4307	11.3041
1.0784	5.3979	5.3581	2.6917	16.0538	7747.8506	3470.6152	-1331.4307	11.3041
1.0784	5.3979	5.3581	2.6917	16.0538	7747.8506	3470.6152	-1331.4307	11.3041
1.0835	5.4234	5.3831	2.7804	16.7229	7842.7266	3516.21	-1336.175	11.3551
1.0835	5.4234	5.3831	2.7804	16.7229	7842.7266	3516.21	-1336.175	11.3551
1.0835	5.4234	5.3831	2.7804	16.7229	7842.7266	3516.21	-1336.175	11.3551
1.0835	5.4234	5.3831	2.7804	16.7229	7842.7266	3516.21	-1336.175	11.3551
1.0835	5.4234	5.3831	2.7804	16.7229	7842.7266	3516.21	-1336.175	11.3551
1.0886	5.4489	5.4088	2.8115	16.9951	7998.7285	3528.0613	-1341.9966	11.4061
1.0886	5.4489	5.4088	2.8115	16.9951	7998.7285	3528.0613	-1341.9966	11.4061
1.0886	5.4489	5.4088	2.8115	16.9951	7998.7285	3528.0613	-1341.9966	11.4061
1.0886	5.4489	5.4088	2.8115	16.9951	7998.7285	3528.0613	-1341.9966	11.4061
1.0886	5.4489	5.4088	2.8115	16.9951	7998.7285	3528.0613	-1341.9966	11.4061
1.0936	5.4739	5.4337	2.8807	16.6694	8088.8887	3502.6035	-1330.269	11.4561
1.0936	5.4739	5.4337	2.8807	16.6694	8088.8887	3502.6035	-1330.269	11.4561
1.0936	5.4739	5.4337	2.8807	16.6694	8088.8887	3502.6035	-1330.269	11.4561
1.0936	5.4739	5.4337	2.8807	16.6694	8088.8887	3502.6035	-1330.269	11.4561
1.0936	5.4739	5.4337	2.8807	16.6694	8088.8887	3502.6035	-1330.269	11.4561
1.0936	5.4739	5.4337	2.8807	16.6694	8088.8887	3502.6035	-1330.269	11.4561
1.0987	5.4994	5.4599	2.9313	16.0683	8163.1797	3448.2539	-1290.4196	11.5071
1.0987	5.4994	5.4599	2.9313	16.0683	8163.1797	3448.2539	-1290.4196	11.5071
1.0987	5.4994	5.4599	2.9313	16.0683	8163.1797	3448.2539	-1290.4196	11.5071
1.0987	5.4994	5.4599	2.9313	16.0683	8163.1797	3448.2539	-1290.4196	11.5071
1.0987	5.4994	5.4599	2.9313	16.0683	8163.1797	3448.2539	-1290.4196	11.5071
1.1038	5.5249	5.4857	2.9577	15.851	8227.543	3375.0242	-1237.8157	11.5581
1.1038	5.5249	5.4857	2.9577	15.851	8227.543	3375.0242	-1237.8157	11.5581
1.1038	5.5249	5.4857	2.9577	15.851	8227.543	3375.0242	-1237.8157	11.5581
1.1038	5.5249	5.4857	2.9577	15.851	8227.543	3375.0242	-1237.8157	11.5581
1.1038	5.5249	5.4857	2.9577	15.851	8227.543	3375.0242	-1237.8157	11.5581
1.1089	5.5503	5.5112	2.9797	15.5306	8280.1563	3300.3755	-1199.3105	11.6091
1.1089	5.5503	5.5112	2.9797	15.5306	8280.1563	3300.3755	-1199.3105	11.6091
1.1089	5.5503	5.5112	2.9797	15.5306	8280.1563	3300.3755	-1199.3105	11.6091
1.1089	5.5503	5.5112	2.9797	15.5306	8280.1563	3300.3755	-1199.3105	11.6091
1.1089	5.5503	5.5112	2.9797	15.5306	8280.1563	3300.3755	-1199.3105	11.6091
1.114	5.5753	5.5367	2.998	15.3208	8331.9043	3291.1829	-1186.6947	11.6601
1.114	5.5753	5.5367	2.998	15.3208	8331.9043	3291.1829	-1186.6947	11.6601
1.114	5.5753	5.5367	2.998	15.3208	8331.9043	3291.1829	-1186.6947	11.6601
1.114	5.5753	5.5367	2.998	15.3208	8331.9043	3291.1829	-1186.6947	11.6601
1.114	5.5753	5.5367	2.998	15.3208	8331.9043	3291.1829	-1186.6947	11.6601
1.1191	5.6013	5.5632	3.0325	14.7877	8367.4785	3332.4829	-1193.1338	11.7111
1.1191	5.6013	5.5632	3.0325	14.7877	8367.4785	3332.4829	-1193.1338	11.7111
1.1191	5.6013	5.5632	3.0325	14.7877	8367.4785	3332.4829	-1193.1338	11.7111
1.1191	5.6013	5.5632	3.0325	14.7877	8367.4785	3332.4829	-1193.1338	11.7111
1.1191	5.6013	5.5632	3.0325	14.7877	8367.4785	3332.4829	-1193.1338	11.7111
1.1242	5.6268	5.5894	3.0539	15.8049	8388.3838	3372.6956	-1197.2699	11.762
1.1242	5.6268	5.5894	3.0539	15.8049	8388.3838	3372.6956	-1197.2699	11.762
1.1242	5.6268	5.5894	3.0539	15.8049	8388.3838	3372.6956	-1197.2699	11.762
1.1242	5.6268	5.5894	3.0539	15.8049	8388.3838	3372.6956	-1197.2699	11.762
1.1242	5.6268	5.5894	3.0539	15.8049	8388.3838	3372.6956	-1197.2699	11.762
1.1293	5.6523	5.6142	3.0733	16.4916	8446.7061	3517.3289	-1252.6284	11.813
1.1293	5.6523	5.6142	3.0733	16.4916	8446.7061	3517.3289	-1252.6284	11.813
1.1293	5.6523	5.6142	3.0733	16.4916	8446.7061	3517.3289	-1252.6284	11.813
1.1293	5.6523	5.6142	3.0733	16.4916	8446.7061	3517.3289	-1252.6284	11.813
1.1293	5.6523	5.6142	3.0733	16.4916	8446.7061	3517.3289	-1252.6284	11.813
1.1343	5.6772	5.6387	3.1082	16.3879	8518.3877	3820.0522	-1311.1719	11.863
1.1343	5.6772	5.6387	3.1082	16.3879	8518.3877	3820.0522	-1311.1719	11.863
1.1343	5.6772	5.6387	3.1082	16.3879	8518.3877	3820.0522	-1311.1719	11.863
1.1343	5.6772	5.6387	3.1082	16.3879	8518.3877	3820.0522	-1311.1719	11.863
1.1343	5.6772	5.6387	3.1082	16.3879	8518.3877	3820.0522	-1311.1719	11.863
1.1394	5.7027	5.6642	3.1434	16.3563	8485.9385	4041.0498	-1286.2782	11.914
1.1394	5.7027	5.6642	3.1434	16.3563	8485.9385	4041.0498	-1286.2782	11.914
1.1394	5.7027	5.6642	3.1434	16.3563	8485.9385	4041.0498	-1286.2782	11.914
1.1394	5.7027	5.6642	3.1434	16.3563	8485.9385	4041.0498	-1286.2782	11.914
1.1394	5.7027	5.6642	3.1434	16.3563	8485.9385	4041.0498	-1286.2782	11.914
1.1445	5.7282	5.6889	3.1688	17.1892	8526.8262	4093.2871	-1270.8907	11.965
1.1445	5.7282	5.6889	3.1688	17.1892	8526.8262	4093.2871	-1270.8907	11.965
1.1445	5.7282	5.6889	3.1688	17.1892	8526.8262	4093.2871	-1270.8907	11.965
1.1445	5.7282	5.6889	3.1688	17.1892	8526.8262	4093.2871	-1270.8907	11.965
1.1445	5.7282	5.6889	3.1688	17.1892	8526.8262	4093.2871	-1270.8907	11.965
1.1445	5.7282	5.6889	3.1688	17.1892	8526.8262	4093.2871	-1270.8907	11.965
1.1495	5.7532	5.714	3.2493	17.2978	8583.9463	4057.9048	-1246.569	12.015
1.1495	5.7532	5.714	3.2493	17.2978	8583.9463	4057.9048	-1246.569	12.015
1.1495	5.7532	5.714	3.2493	17.2978	8583.9463	4057.9048	-1246.569	12.015
1.1495	5.7532	5.714	3.2493	17.2978	8583.9463	4057.9048	-1246.569	12.015
1.1495	5.7532	5.714	3.2493	17.2978	8583.9463	4057.9048	-1246.569	12.015
1.1546	5.7787	5.7391	3.342	17.2315	8593.8818	4000.9019	-1199.6348	12.066
1.1546	5.7787	5.7391	3.342	17.2315	8593.8818	4000.9019	-1199.6348	12.066
1.1546	5.7787	5.7391	3.342	17.2315	8593.8818	4000.9019	-1199.6348	12.066
1.1546	5.7787	5.7391	3.342	17.2315	8593.8818	4000.9019	-1199.6348	12.066
1.1546	5.7787	5.7391	3.342	17.2315	8593.8818	4000.9019	-1199.6348	12.066
1.1596	5.8036	5.7651	3.4307	16.9031	8608.9209	3965.3276	-1167.7458	12.116
1.1596	5.8036	5.7651	3.4307	16.9031	8608.9209	3965.3276	-1167.7458	12.116
1.1596	5.8036	5.7651	3.4307	16.9031	8608.9209	3965.3276	-1167.7458	12.116
1.1596	5.8036	5.7651	3.4307	16.9031	8608.9209	3965.3276	-1167.7458	12.116
1.1596	5.8036	5.7651	3.4307	16.9031	8608.9209	3965.3276	-1167.7458	12.116
1.1647	5.8291	5.789	3.5173	17.2227	8621.0059	3963.6753	-1170.0739	12.167
1.1647	5.8291	5.789	3.5173	17.2227	8621.0059	3963.6753	-1170.0739	12.167
1.1647	5.8291	5.789	3.5173	17.2227	8621.0059	3963.6753	-1170.0739	12.167
1.1647	5.8291	5.789	3.5173	17.2227	8621.0059	3963.6753	-1170.0739	12.167
1.1647	5.8291	5.789	3.5173	17.2227	8621.0059	3963.6753	-1170.0739	12.167
1.1698	5.8546	5.8153	3.5489	17.4827	8669.6123	3987.6812	-1162.0939	12.218
1.1698	5.8546	5.8153	3.5489	17.4827	8669.6123	3987.6812	-1162.0939	12.218
1.1698	5.8546	5.8153	3.5489	17.4827	8669.6123	3987.6812	-1162.0939	12.218
1.1698	5.8546	5.8153	3.5489	17.4827	8669.6123	3987.6812	-1162.0939	12.218
1.1698	5.8546	5.8153	3.5489	17.4827	8669.6123	3987.6812	-1162.0939	12.218
1.1749	5.8801	5.8409	3.5796	18.4102	8690.5146	3919.7649	-1070.147	12.269
1.1749	5.8801	5.8409	3.5796	18.4102	8690.5146	3919.7649	-1070.147	12.269
1.1749	5.8801	5.8409	3.5796	18.4102	8690.5146	3919.7649	-1070.147	12.269
1.1749	5.8801	5.8409	3.5796	18.4102	8690.5146	3919.7649	-1070.147	12.269
1.1749	5.8801	5.8409	3.5796	18.4102	8690.5146	3919.7649	-1070.147	12.269
1.18	5.9051	5.8676	3.5852	18.7575	8657.252	3892.9749	-979.9204	12.32
1.18	5.9051	5.8676	3.5852	18.7575	8657.252	3892.9749	-979.9204	12.32
1.18	5.9051	5.8676	3.5852	18.7575	8657.252	3892.9749	-979.9204	12.32
1.18	5.9051	5.8676	3.5852	18.7575	8657.252	3892.9749	-979.9204	12.32
1.18	5.9051	5.8676	3.5852	18.7575	8657.252	3892.9749	-979.9204	12.32
1.1851	5.9311	5.8942	3.556	18.7013	8681.9248	3991.7908	-966.0784	12.371
1.1851	5.9311	5.8942	3.556	18.7013	8681.9248	3991.7908	-966.0784	12.371
1.1851	5.9311	5.8942	3.556	18.7013	8681.9248	3991.7908	-966.0784	12.371
1.1851	5.9311	5.8942	3.556	18.7013	8681.9248	3991.7908	-966.0784	12.371
1.1851	5.9311	5.8942	3.556	18.7013	8681.9248	3991.7908	-966.0784	12.371
1.1901	5.956	5.9188	3.5347	18.7897	8738.4521	4175.7554	-1018.5892	12.421
1.1901	5.956	5.9188	3.5347	18.7897	8738.4521	4175.7554	-1018.5892	12.421
1.1901	5.956	5.9188	3.5347	18.7897	8738.4521	4175.7554	-1018.5892	12.421
1.1901	5.956	5.9188	3.5347	18.7897	8738.4521	4175.7554	-1018.5892	12.421
1.1901	5.956	5.9188	3.5347	18.7897	8738.4521	4175.7554	-1018.5892	12.421
1.1952	5.9815	5.946	3.5244	18.5706	8830.1387	4358.5044	-1144.9626	12.472
1.1952	5.9815	5.946	3.5244	18.5706	8830.1387	4358.5044	-1144.9626	12.472
1.1952	5.9815	5.946	3.5244	18.5706	8830.1387	4358.5044	-1144.9626	12.472
1.1952	5.9815	5.946	3.5244	18.5706	8830.1387	4358.5044	-1144.9626	12.472
1.1952	5.9815	5.946	3.5244	18.5706	8830.1387	4358.5044	-1144.9626	12.472
1.2002	6.0065	5.9694	3.5159	17.9867	8861.3174	4482.5884	-1220.0265	12.522
1.2002	6.0065	5.9694	3.5159	17.9867	8861.3174	4482.5884	-1220.0265	12.522
1.2002	6.0065	5.9694	3.5159	17.9867	8861.3174	4482.5884	-1220.0265	12.522
1.2002	6.0065	5.9694	3.5159	17.9867	8861.3174	4482.5884	-1220.0265	12.522
1.2002	6.0065	5.9694	3.5159	17.9867	8861.3174	4482.5884	-1220.0265	12.522
1.2002	6.0065	5.9694	3.5159	17.9867	8861.3174	4482.5884	-1220.0265	12.522
1.2053	6.032	5.9918	3.5585	17.5619	8833.7354	4513.1201	-1190.0775	12.573
1.2053	6.032	5.9918	3.5585	17.5619	8833.7354	4513.1201	-1190.0775	12.573
1.2053	6.032	5.9918	3.5585	17.5619	8833.7354	4513.1201	-1190.0775	12.573
1.2053	6.032	5.9918	3.5585	17.5619	8833.7354	4513.1201	-1190.0775	12.573
1.2053	6.032	5.9918	3.5585	17.5619	8833.7354	4513.1201	-1190.0775	12.573
1.2103	6.057	6.018	3.6365	17.6426	8807.5723	4506.1016	-1148.7402	12.623
1.2103	6.057	6.018	3.6365	17.6426	8807.5723	4506.1016	-1148.7402	12.623
1.2103	6.057	6.018	3.6365	17.6426	8807.5723	4506.1016	-1148.7402	12.623
1.2103	6.057	6.018	3.6365	17.6426	8807.5723	4506.1016	-1148.7402	12.623
1.2103	6.057	6.018	3.6365	17.6426	8807.5723	4506.1016	-1148.7402	12.623
1.2154	6.0824	6.0429	3.7111	17.2456	8840.9707	4416.1841	-1111.6683	12.674
1.2154	6.0824	6.0429	3.7111	17.2456	8840.9707	4416.1841	-1111.6683	12.674
1.2154	6.0824	6.0429	3.7111	17.2456	8840.9707	4416.1841	-1111.6683	12.674
1.2154	6.0824	6.0429	3.7111	17.2456	8840.9707	4416.1841	-1111.6683	12.674
1.2154	6.0824	6.0429	3.7111	17.2456	8840.9707	4416.1841	-1111.6683	12.674
1.2205	6.1079	6.0689	3.782	16.6914	8886.0117	4343.3057	-1079.3989	12.725
1.2205	6.1079	6.0689	3.782	16.6914	8886.0117	4343.3057	-1079.3989	12.725
1.2205	6.1079	6.0689	3.782	16.6914	8886.0117	4343.3057	-1079.3989	12.725
1.2205	6.1079	6.0689	3.782	16.6914	8886.0117	4343.3057	-1079.3989	12.725
1.2205	6.1079	6.0689	3.782	16.6914	8886.0117	4343.3057	-1079.3989	12.725
1.2255	6.1329	6.0932	3.8586	16.6707	8969.0869	4258.7246	-1078.3226	12.775
1.2255	6.1329	6.0932	3.8586	16.6707	8969.0869	4258.7246	-1078.3226	12.775
1.2255	6.1329	6.0932	3.8586	16.6707	8969.0869	4258.7246	-1078.3226	12.775
1.2255	6.1329	6.0932	3.8586	16.6707	8969.0869	4258.7246	-1078.3226	12.775
1.2255	6.1329	6.0932	3.8586	16.6707	8969.0869	4258.7246	-1078.3226	12.775
1.2306	6.1584	6.1178	3.9808	16.8156	9091.6846	4242.9463	-1152.5828	12.8259
1.2306	6.1584	6.1178	3.9808	16.8156	9091.6846	4242.9463	-1152.5828	12.8259
1.2306	6.1584	6.1178	3.9808	16.8156	9091.6846	4242.9463	-1152.5828	12.8259
1.2306	6.1584	6.1178	3.9808	16.8156	9091.6846	4242.9463	-1152.5828	12.8259
1.2306	6.1584	6.1178	3.9808	16.8156	9091.6846	4242.9463	-1152.5828	12.8259
1.2357	6.1839	6.1459	4.0666	16.7828	9171.1787	4204.499	-1166.5054	12.8769
1.2357	6.1839	6.1459	4.0666	16.7828	9171.1787	4204.499	-1166.5054	12.8769
1.2357	6.1839	6.1459	4.0666	16.7828	9171.1787	4204.499	-1166.5054	12.8769
1.2357	6.1839	6.1459	4.0666	16.7828	9171.1787	4204.499	-1166.5054	12.8769
1.2357	6.1839	6.1459	4.0666	16.7828	9171.1787	4204.499	-1166.5054	12.8769
1.2407	6.2088	6.1711	4.0388	17.161	9248.8789	4136.8315	-1149.5674	12.927
1.2407	6.2088	6.1711	4.0388	17.161	9248.8789	4136.8315	-1149.5674	12.927
1.2407	6.2088	6.1711	4.0388	17.161	9248.8789	4136.8315	-1149.5674	12.927
1.2407	6.2088	6.1711	4.0388	17.161	9248.8789	4136.8315	-1149.5674	12.927
1.2407	6.2088	6.1711	4.0388	17.161	9248.8789	4136.8315	-1149.5674	12.927
1.2458	6.2343	6.1985	3.9689	17.0015	9291.5117	4110.1621	-1183.0719	12.978
1.2458	6.2343	6.1985	3.9689	17.0015	9291.5117	4110.1621	-1183.0719	12.978
1.2458	6.2343	6.1985	3.9689	17.0015	9291.5117	4110.1621	-1183.0719	12.978
1.2458	6.2343	6.1985	3.9689	17.0015	9291.5117	4110.1621	-1183.0719	12.978
1.2458	6.2343	6.1985	3.9689	17.0015	9291.5117	4110.1621	-1183.0719	12.978
1.2509	6.2598	6.2218	3.9468	16.7089	9280.2285	4033.5569	-1175.7036	13.029
1.2509	6.2598	6.2218	3.9468	16.7089	9280.2285	4033.5569	-1175.7036	13.029
1.2509	6.2598	6.2218	3.9468	16.7089	9280.2285	4033.5569	-1175.7036	13.029
1.2509	6.2598	6.2218	3.9468	16.7089	9280.2285	4033.5569	-1175.7036	13.029
1.2509	6.2598	6.2218	3.9468	16.7089	9280.2285	4033.5569	-1175.7036	13.029
1.2561	6.2853	6.2477	3.9388	18.0433	9245.832	3946.7144	-1138.3977	13.081
1.2561	6.2853	6.2477	3.9388	18.0433	9245.832	3946.7144	-1138.3977	13.081
1.2561	6.2853	6.2477	3.9388	18.0433	9245.832	3946.7144	-1138.3977	13.081
1.2561	6.2853	6.2477	3.9388	18.0433	9245.832	3946.7144	-1138.3977	13.081
1.2561	6.2853	6.2477	3.9388	18.0433	9245.832	3946.7144	-1138.3977	13.081
1.2561	6.2853	6.2477	3.9388	18.0433	9245.832	3946.7144	-1138.3977	13.081
1.2612	6.3113	6.2783	3.9291	17.5925	9123.1992	3858.1365	-1073.9633	13.1319
1.2612	6.3113	6.2783	3.9291	17.5925	9123.1992	3858.1365	-1073.9633	13.1319
1.2612	6.3113	6.2783	3.9291	17.5925	9123.1992	3858.1365	-1073.9633	13.1319
1.2612	6.3113	6.2783	3.9291	17.5925	9123.1992	3858.1365	-1073.9633	13.1319
1.2612	6.3113	6.2783	3.9291	17.5925	9123.1992	3858.1365	-1073.9633	13.1319
1.2662	6.3363	6.2994	3.9253	17.0414	9004.9883	3797.3845	-1018.0458	13.1819
1.2662	6.3363	6.2994	3.9253	17.0414	9004.9883	3797.3845	-1018.0458	13.1819
1.2662	6.3363	6.2994	3.9253	17.0414	9004.9883	3797.3845	-1018.0458	13.1819
1.2662	6.3363	6.2994	3.9253	17.0414	9004.9883	3797.3845	-1018.0458	13.1819
1.2662	6.3363	6.2994	3.9253	17.0414	9004.9883	3797.3845	-1018.0458	13.1819
1.2713	6.3617	6.325	3.9559	17.2151	8890.8398	3746.5959	-992.908	13.2329
1.2713	6.3617	6.325	3.9559	17.2151	8890.8398	3746.5959	-992.908	13.2329
1.2713	6.3617	6.325	3.9559	17.2151	8890.8398	3746.5959	-992.908	13.2329
1.2713	6.3617	6.325	3.9559	17.2151	8890.8398	3746.5959	-992.908	13.2329
1.2713	6.3617	6.325	3.9559	17.2151	8890.8398	3746.5959	-992.908	13.2329
1.2763	6.3867	6.3478	3.945	16.6791	8853.668	3679.489	-986.1241	13.2829
1.2763	6.3867	6.3478	3.945	16.6791	8853.668	3679.489	-986.1241	13.2829
1.2763	6.3867	6.3478	3.945	16.6791	8853.668	3679.489	-986.1241	13.2829
1.2763	6.3867	6.3478	3.945	16.6791	8853.668	3679.489	-986.1241	13.2829
1.2763	6.3867	6.3478	3.945	16.6791	8853.668	3679.489	-986.1241	13.2829
1.2814	6.4122	6.3745	3.932	16.6188	8824.833	3629.1106	-973.9659	13.3339
1.2814	6.4122	6.3745	3.932	16.6188	8824.833	3629.1106	-973.9659	13.3339
1.2814	6.4122	6.3745	3.932	16.6188	8824.833	3629.1106	-973.9659	13.3339
1.2814	6.4122	6.3745	3.932	16.6188	8824.833	3629.1106	-973.9659	13.3339
1.2814	6.4122	6.3745	3.932	16.6188	8824.833	3629.1106	-973.9659	13.3339
1.2864	6.4372	6.4055	3.942	16.6571	8792.8594	3601.2183	-1011.2698	13.3839
1.2864	6.4372	6.4055	3.942	16.6571	8792.8594	3601.2183	-1011.2698	13.3839
1.2864	6.4372	6.4055	3.942	16.6571	8792.8594	3601.2183	-1011.2698	13.3839
1.2864	6.4372	6.4055	3.942	16.6571	8792.8594	3601.2183	-1011.2698	13.3839
1.2864	6.4372	6.4055	3.942	16.6571	8792.8594	3601.2183	-1011.2698	13.3839
1.2915	6.4627	6.4219	3.9519	17.4771	8868.1797	3660.5806	-1115.4659	13.4349
1.2915	6.4627	6.4219	3.9519	17.4771	8868.1797	3660.5806	-1115.4659	13.4349
1.2915	6.4627	6.4219	3.9519	17.4771	8868.1797	3660.5806	-1115.4659	13.4349
1.2915	6.4627	6.4219	3.9519	17.4771	8868.1797	3660.5806	-1115.4659	13.4349
1.2915	6.4627	6.4219	3.9519	17.4771	8868.1797	3660.5806	-1115.4659	13.4349
1.2965	6.4876	6.4492	3.9797	17.6612	8948.7314	3726.9819	-1191.356	13.4849
1.2965	6.4876	6.4492	3.9797	17.6612	8948.7314	3726.9819	-1191.356	13.4849
1.2965	6.4876	6.4492	3.9797	17.6612	8948.7314	3726.9819	-1191.356	13.4849
1.2965	6.4876	6.4492	3.9797	17.6612	8948.7314	3726.9819	-1191.356	13.4849
1.2965	6.4876	6.4492	3.9797	17.6612	8948.7314	3726.9819	-1191.356	13.4849
1.3016	6.5131	6.4748	3.9723	17.4599	9051.6484	3804.4172	-1296.3711	13.5359
1.3016	6.5131	6.4748	3.9723	17.4599	9051.6484	3804.4172	-1296.3711	13.5359
1.3016	6.5131	6.4748	3.9723	17.4599	9051.6484	3804.4172	-1296.3711	13.5359
1.3016	6.5131	6.4748	3.9723	17.4599	9051.6484	3804.4172	-1296.3711	13.5359
1.3016	6.5131	6.4748	3.9723	17.4599	9051.6484	3804.4172	-1296.3711	13.5359
1.3067	6.5386	6.4984	3.986	17.5859	9104.6152	3835.9561	-1356.0479	13.5869
1.3067	6.5386	6.4984	3.986	17.5859	9104.6152	3835.9561	-1356.0479	13.5869
1.3067	6.5386	6.4984	3.986	17.5859	9104.6152	3835.9561	-1356.0479	13.5869
1.3067	6.5386	6.4984	3.986	17.5859	9104.6152	3835.9561	-1356.0479	13.5869
1.3067	6.5386	6.4984	3.986	17.5859	9104.6152	3835.9561	-1356.0479	13.5869
1.3117	6.5636	6.5257	4.0345	17.4141	9049.874	3771.283	-1308.3197	13.6369
1.3117	6.5636	6.5257	4.0345	17.4141	9049.874	3771.283	-1308.3197	13.6369
1.3117	6.5636	6.5257	4.0345	17.4141	9049.874	3771.283	-1308.3197	13.6369
1.3117	6.5636	6.5257	4.0345	17.4141	9049.874	3771.283	-1308.3197	13.6369
1.3117	6.5636	6.5257	4.0345	17.4141	9049.874	3771.283	-1308.3197	13.6369
1.3117	6.5636	6.5257	4.0345	17.4141	9049.874	3771.283	-1308.3197	13.6369
1.3168	6.5891	6.5531	4.0332	16.9056	8954.166	3700.239	-1247.2583	13.6879
1.3168	6.5891	6.5531	4.0332	16.9056	8954.166	3700.239	-1247.2583	13.6879
1.3168	6.5891	6.5531	4.0332	16.9056	8954.166	3700.239	-1247.2583	13.6879
1.3168	6.5891	6.5531	4.0332	16.9056	8954.166	3700.239	-1247.2583	13.6879
1.3168	6.5891	6.5531	4.0332	16.9056	8954.166	3700.239	-1247.2583	13.6879
1.3219	6.6145	6.5784	4.0232	17.579	8835.7451	3633.0803	-1156.3475	13.7389
1.3219	6.6145	6.5784	4.0232	17.579	8835.7451	3633.0803	-1156.3475	13.7389
1.3219	6.6145	6.5784	4.0232	17.579	8835.7451	3633.0803	-1156.3475	13.7389
1.3219	6.6145	6.5784	4.0232	17.579	8835.7451	3633.0803	-1156.3475	13.7389
1.3219	6.6145	6.5784	4.0232	17.579	8835.7451	3633.0803	-1156.3475	13.7389
1.327	6.64	6.6008	3.9897	17.2772	8826.2207	3617.5354	-1112.9475	13.7899
1.327	6.64	6.6008	3.9897	17.2772	8826.2207	3617.5354	-1112.9475	13.7899
1.327	6.64	6.6008	3.9897	17.2772	8826.2207	3617.5354	-1112.9475	13.7899
1.327	6.64	6.6008	3.9897	17.2772	8826.2207	3617.5354	-1112.9475	13.7899
1.327	6.64	6.6008	3.9897	17.2772	8826.2207	3617.5354	-1112.9475	13.7899
1.3321	6.665	6.6269	4.0325	16.6831	8852.5791	3648.46	-1127.3794	13.8409
1.3321	6.665	6.6269	4.0325	16.6831	8852.5791	3648.46	-1127.3794	13.8409
1.3321	6.665	6.6269	4.0325	16.6831	8852.5791	3648.46	-1127.3794	13.8409
1.3321	6.665	6.6269	4.0325	16.6831	8852.5791	3648.46	-1127.3794	13.8409
1.3321	6.665	6.6269	4.0325	16.6831	8852.5791	3648.46	-1127.3794	13.8409
1.3372	6.691	6.6534	4.0265	16.1206	8793.6699	3638.095	-1074.6835	13.8919
1.3372	6.691	6.6534	4.0265	16.1206	8793.6699	3638.095	-1074.6835	13.8919
1.3372	6.691	6.6534	4.0265	16.1206	8793.6699	3638.095	-1074.6835	13.8919
1.3372	6.691	6.6534	4.0265	16.1206	8793.6699	3638.095	-1074.6835	13.8919
1.3372	6.691	6.6534	4.0265	16.1206	8793.6699	3638.095	-1074.6835	13.8919
1.3422	6.7155	6.6783	3.9978	15.8462	8795.4873	3692.124	-1047.5034	13.9419
1.3422	6.7155	6.6783	3.9978	15.8462	8795.4873	3692.124	-1047.5034	13.9419
1.3422	6.7155	6.6783	3.9978	15.8462	8795.4873	3692.124	-1047.5034	13.9419
1.3422	6.7155	6.6783	3.9978	15.8462	8795.4873	3692.124	-1047.5034	13.9419
1.3422	6.7155	6.6783	3.9978	15.8462	8795.4873	3692.124	-1047.5034	13.9419
1.3473	6.7414	6.7054	4.0585	15.5034	8772.6299	3837.2039	-1066.1888	13.9929
1.3473	6.7414	6.7054	4.0585	15.5034	8772.6299	3837.2039	-1066.1888	13.9929
1.3473	6.7414	6.7054	4.0585	15.5034	8772.6299	3837.2039	-1066.1888	13.9929
1.3473	6.7414	6.7054	4.0585	15.5034	8772.6299	3837.2039	-1066.1888	13.9929
1.3473	6.7414	6.7054	4.0585	15.5034	8772.6299	3837.2039	-1066.1888	13.9929
1.3524	6.7669	6.7277	4.0749	15.485	8801.2852	4024.9421	-1071.0455	14.0439
1.3524	6.7669	6.7277	4.0749	15.485	8801.2852	4024.9421	-1071.0455	14.0439
1.3524	6.7669	6.7277	4.0749	15.485	8801.2852	4024.9421	-1071.0455	14.0439
1.3524	6.7669	6.7277	4.0749	15.485	8801.2852	4024.9421	-1071.0455	14.0439
1.3524	6.7669	6.7277	4.0749	15.485	8801.2852	4024.9421	-1071.0455	14.0439
1.3575	6.7924	6.7552	4.113	14.9339	8811.4297	4150.543	-1040.4918	14.0949
1.3575	6.7924	6.7552	4.113	14.9339	8811.4297	4150.543	-1040.4918	14.0949
1.3575	6.7924	6.7552	4.113	14.9339	8811.4297	4150.543	-1040.4918	14.0949
1.3575	6.7924	6.7552	4.113	14.9339	8811.4297	4150.543	-1040.4918	14.0949
1.3575	6.7924	6.7552	4.113	14.9339	8811.4297	4150.543	-1040.4918	14.0949
1.3626	6.8179	6.7787	4.1673	14.6631	8854.2305	4288.3525	-1065.0328	14.1459
1.3626	6.8179	6.7787	4.1673	14.6631	8854.2305	4288.3525	-1065.0328	14.1459
1.3626	6.8179	6.7787	4.1673	14.6631	8854.2305	4288.3525	-1065.0328	14.1459
1.3626	6.8179	6.7787	4.1673	14.6631	8854.2305	4288.3525	-1065.0328	14.1459
1.3626	6.8179	6.7787	4.1673	14.6631	8854.2305	4288.3525	-1065.0328	14.1459
1.3626	6.8179	6.7787	4.1673	14.6631	8854.2305	4288.3525	-1065.0328	14.1459
1.3677	6.8434	6.8045	4.1866	14.4643	8932.8818	4371.7573	-1079.1083	14.1969
1.3677	6.8434	6.8045	4.1866	14.4643	8932.8818	4371.7573	-1079.1083	14.1969
1.3677	6.8434	6.8045	4.1866	14.4643	8932.8818	4371.7573	-1079.1083	14.1969
1.3677	6.8434	6.8045	4.1866	14.4643	8932.8818	4371.7573	-1079.1083	14.1969
1.3677	6.8434	6.8045	4.1866	14.4643	8932.8818	4371.7573	-1079.1083	14.1969
1.3727	6.8684	6.8284	4.2507	15.1003	9009.0098	4478.666	-1093.4875	14.2469
1.3727	6.8684	6.8284	4.2507	15.1003	9009.0098	4478.666	-1093.4875	14.2469
1.3727	6.8684	6.8284	4.2507	15.1003	9009.0098	4478.666	-1093.4875	14.2469
1.3727	6.8684	6.8284	4.2507	15.1003	9009.0098	4478.666	-1093.4875	14.2469
1.3727	6.8684	6.8284	4.2507	15.1003	9009.0098	4478.666	-1093.4875	14.2469
1.3778	6.8938	6.8528	4.3251	16.3788	9175.4385	4608.9058	-1109.6315	14.2979
1.3778	6.8938	6.8528	4.3251	16.3788	9175.4385	4608.9058	-1109.6315	14.2979
1.3778	6.8938	6.8528	4.3251	16.3788	9175.4385	4608.9058	-1109.6315	14.2979
1.3778	6.8938	6.8528	4.3251	16.3788	9175.4385	4608.9058	-1109.6315	14.2979
1.3778	6.8938	6.8528	4.3251	16.3788	9175.4385	4608.9058	-1109.6315	14.2979
1.3829	6.9193	6.8783	4.3809	18.0714	9360.7402	4670.1406	-1113.0651	14.3489
1.3829	6.9193	6.8783	4.3809	18.0714	9360.7402	4670.1406	-1113.0651	14.3489
1.3829	6.9193	6.8783	4.3809	18.0714	9360.7402	4670.1406	-1113.0651	14.3489
1.3829	6.9193	6.8783	4.3809	18.0714	9360.7402	4670.1406	-1113.0651	14.3489
1.3829	6.9193	6.8783	4.3809	18.0714	9360.7402	4670.1406	-1113.0651	14.3489
1.388	6.9448	6.904	4.4294	18.8661	9512.0449	4727.1597	-1081.9891	14.3998
1.388	6.9448	6.904	4.4294	18.8661	9512.0449	4727.1597	-1081.9891	14.3998
1.388	6.9448	6.904	4.4294	18.8661	9512.0449	4727.1597	-1081.9891	14.3998
1.388	6.9448	6.904	4.4294	18.8661	9512.0449	4727.1597	-1081.9891	14.3998
1.388	6.9448	6.904	4.4294	18.8661	9512.0449	4727.1597	-1081.9891	14.3998
1.3931	6.9703	6.9306	4.4684	19.6014	9624.0566	4780.7529	-1069.6818	14.4508
1.3931	6.9703	6.9306	4.4684	19.6014	9624.0566	4780.7529	-1069.6818	14.4508
1.3931	6.9703	6.9306	4.4684	19.6014	9624.0566	4780.7529	-1069.6818	14.4508
1.3931	6.9703	6.9306	4.4684	19.6014	9624.0566	4780.7529	-1069.6818	14.4508
1.3931	6.9703	6.9306	4.4684	19.6014	9624.0566	4780.7529	-1069.6818	14.4508
1.3982	6.9953	6.9562	4.4907	20.1641	9676.8936	4725.9165	-1043.389	14.5019
1.3982	6.9953	6.9562	4.4907	20.1641	9676.8936	4725.9165	-1043.389	14.5019
1.3982	6.9953	6.9562	4.4907	20.1641	9676.8936	4725.9165	-1043.389	14.5019
1.3982	6.9953	6.9562	4.4907	20.1641	9676.8936	4725.9165	-1043.389	14.5019
1.3982	6.9953	6.9562	4.4907	20.1641	9676.8936	4725.9165	-1043.389	14.5019
1.4033	7.0212	6.9809	4.5526	20.9878	9740.9092	4626.6631	-1022.1469	14.5528
1.4033	7.0212	6.9809	4.5526	20.9878	9740.9092	4626.6631	-1022.1469	14.5528
1.4033	7.0212	6.9809	4.5526	20.9878	9740.9092	4626.6631	-1022.1469	14.5528
1.4033	7.0212	6.9809	4.5526	20.9878	9740.9092	4626.6631	-1022.1469	14.5528
1.4033	7.0212	6.9809	4.5526	20.9878	9740.9092	4626.6631	-1022.1469	14.5528
1.4084	7.0467	7.0066	4.629	20.3941	9838.6768	4445.2314	-1012.9993	14.6038
1.4084	7.0467	7.0066	4.629	20.3941	9838.6768	4445.2314	-1012.9993	14.6038
1.4084	7.0467	7.0066	4.629	20.3941	9838.6768	4445.2314	-1012.9993	14.6038
1.4084	7.0467	7.0066	4.629	20.3941	9838.6768	4445.2314	-1012.9993	14.6038
1.4084	7.0467	7.0066	4.629	20.3941	9838.6768	4445.2314	-1012.9993	14.6038
1.4135	7.0722	7.031	4.6997	20.1001	9895.8291	4380.8081	-971.2802	14.6548
1.4135	7.0722	7.031	4.6997	20.1001	9895.8291	4380.8081	-971.2802	14.6548
1.4135	7.0722	7.031	4.6997	20.1001	9895.8291	4380.8081	-971.2802	14.6548
1.4135	7.0722	7.031	4.6997	20.1001	9895.8291	4380.8081	-971.2802	14.6548
1.4135	7.0722	7.031	4.6997	20.1001	9895.8291	4380.8081	-971.2802	14.6548
1.4186	7.0977	7.0577	4.7555	19.4535	10013.3477	4396.9692	-974.4363	14.7058
1.4186	7.0977	7.0577	4.7555	19.4535	10013.3477	4396.9692	-974.4363	14.7058
1.4186	7.0977	7.0577	4.7555	19.4535	10013.3477	4396.9692	-974.4363	14.7058
1.4186	7.0977	7.0577	4.7555	19.4535	10013.3477	4396.9692	-974.4363	14.7058
1.4186	7.0977	7.0577	4.7555	19.4535	10013.3477	4396.9692	-974.4363	14.7058
1.4186	7.0977	7.0577	4.7555	19.4535	10013.3477	4396.9692	-974.4363	14.7058
1.4237	7.1232	7.0834	4.8072	19.2681	10095.2568	4395.479	-972.6036	14.7568
1.4237	7.1232	7.0834	4.8072	19.2681	10095.2568	4395.479	-972.6036	14.7568
1.4237	7.1232	7.0834	4.8072	19.2681	10095.2568	4395.479	-972.6036	14.7568
1.4237	7.1232	7.0834	4.8072	19.2681	10095.2568	4395.479	-972.6036	14.7568
1.4237	7.1232	7.0834	4.8072	19.2681	10095.2568	4395.479	-972.6036	14.7568
1.4288	7.1486	7.1085	4.8663	19.0959	10179.6367	4431.0352	-973.3582	14.8078
1.4288	7.1486	7.1085	4.8663	19.0959	10179.6367	4431.0352	-973.3582	14.8078
1.4288	7.1486	7.1085	4.8663	19.0959	10179.6367	4431.0352	-973.3582	14.8078
1.4288	7.1486	7.1085	4.8663	19.0959	10179.6367	4431.0352	-973.3582	14.8078
1.4288	7.1486	7.1085	4.8663	19.0959	10179.6367	4431.0352	-973.3582	14.8078
1.4339	7.1741	7.1358	4.9058	19.558	10202.5518	4503.564	-954.4416	14.8588
1.4339	7.1741	7.1358	4.9058	19.558	10202.5518	4503.564	-954.4416	14.8588
1.4339	7.1741	7.1358	4.9058	19.558	10202.5518	4503.564	-954.4416	14.8588
1.4339	7.1741	7.1358	4.9058	19.558	10202.5518	4503.564	-954.4416	14.8588
1.4339	7.1741	7.1358	4.9058	19.558	10202.5518	4503.564	-954.4416	14.8588
1.4389	7.1991	7.16	4.921	19.1677	10268.542	4628.1938	-950.0148	14.9088
1.4389	7.1991	7.16	4.921	19.1677	10268.542	4628.1938	-950.0148	14.9088
1.4389	7.1991	7.16	4.921	19.1677	10268.542	4628.1938	-950.0148	14.9088
1.4389	7.1991	7.16	4.921	19.1677	10268.542	4628.1938	-950.0148	14.9088
1.4389	7.1991	7.16	4.921	19.1677	10268.542	4628.1938	-950.0148	14.9088
1.444	7.2246	7.1866	5.0014	19.0777	10298.7393	4776.6606	-960.9324	14.9598
1.444	7.2246	7.1866	5.0014	19.0777	10298.7393	4776.6606	-960.9324	14.9598
1.444	7.2246	7.1866	5.0014	19.0777	10298.7393	4776.6606	-960.9324	14.9598
1.444	7.2246	7.1866	5.0014	19.0777	10298.7393	4776.6606	-960.9324	14.9598
1.444	7.2246	7.1866	5.0014	19.0777	10298.7393	4776.6606	-960.9324	14.9598
1.449	7.2496	7.2097	5.0099	19.6096	10339.541	4770.0527	-965.6648	15.0098
1.449	7.2496	7.2097	5.0099	19.6096	10339.541	4770.0527	-965.6648	15.0098
1.449	7.2496	7.2097	5.0099	19.6096	10339.541	4770.0527	-965.6648	15.0098
1.449	7.2496	7.2097	5.0099	19.6096	10339.541	4770.0527	-965.6648	15.0098
1.449	7.2496	7.2097	5.0099	19.6096	10339.541	4770.0527	-965.6648	15.0098
1.4542	7.2751	7.235	5.0512	19.7355	10444.8545	4778.7827	-1014.4991	15.0618
1.4542	7.2751	7.235	5.0512	19.7355	10444.8545	4778.7827	-1014.4991	15.0618
1.4542	7.2751	7.235	5.0512	19.7355	10444.8545	4778.7827	-1014.4991	15.0618
1.4542	7.2751	7.235	5.0512	19.7355	10444.8545	4778.7827	-1014.4991	15.0618
1.4542	7.2751	7.235	5.0512	19.7355	10444.8545	4778.7827	-1014.4991	15.0618
1.4593	7.301	7.261	5.0739	19.5908	10658.7832	4890.6709	-1137.4801	15.1128
1.4593	7.301	7.261	5.0739	19.5908	10658.7832	4890.6709	-1137.4801	15.1128
1.4593	7.301	7.261	5.0739	19.5908	10658.7832	4890.6709	-1137.4801	15.1128
1.4593	7.301	7.261	5.0739	19.5908	10658.7832	4890.6709	-1137.4801	15.1128
1.4593	7.301	7.261	5.0739	19.5908	10658.7832	4890.6709	-1137.4801	15.1128
1.4644	7.3265	7.2866	5.126	18.7383	10842.7598	4921.5928	-1224.2404	15.1638
1.4644	7.3265	7.2866	5.126	18.7383	10842.7598	4921.5928	-1224.2404	15.1638
1.4644	7.3265	7.2866	5.126	18.7383	10842.7598	4921.5928	-1224.2404	15.1638
1.4644	7.3265	7.2866	5.126	18.7383	10842.7598	4921.5928	-1224.2404	15.1638
1.4644	7.3265	7.2866	5.126	18.7383	10842.7598	4921.5928	-1224.2404	15.1638
1.4695	7.352	7.3119	5.1811	19.5947	10943.5127	4833.9243	-1223.4182	15.2148
1.4695	7.352	7.3119	5.1811	19.5947	10943.5127	4833.9243	-1223.4182	15.2148
1.4695	7.352	7.3119	5.1811	19.5947	10943.5127	4833.9243	-1223.4182	15.2148
1.4695	7.352	7.3119	5.1811	19.5947	10943.5127	4833.9243	-1223.4182	15.2148
1.4695	7.352	7.3119	5.1811	19.5947	10943.5127	4833.9243	-1223.4182	15.2148
1.4746	7.3775	7.3372	5.2097	20.8978	11026.0244	4685.7021	-1173.6692	15.2658
1.4746	7.3775	7.3372	5.2097	20.8978	11026.0244	4685.7021	-1173.6692	15.2658
1.4746	7.3775	7.3372	5.2097	20.8978	11026.0244	4685.7021	-1173.6692	15.2658
1.4746	7.3775	7.3372	5.2097	20.8978	11026.0244	4685.7021	-1173.6692	15.2658
1.4746	7.3775	7.3372	5.2097	20.8978	11026.0244	4685.7021	-1173.6692	15.2658
1.4746	7.3775	7.3372	5.2097	20.8978	11026.0244	4685.7021	-1173.6692	15.2658
1.4796	7.4025	7.3629	5.2388	21.1673	11084.3711	4483.4609	-1122.1595	15.3158
1.4796	7.4025	7.3629	5.2388	21.1673	11084.3711	4483.4609	-1122.1595	15.3158
1.4796	7.4025	7.3629	5.2388	21.1673	11084.3711	4483.4609	-1122.1595	15.3158
1.4796	7.4025	7.3629	5.2388	21.1673	11084.3711	4483.4609	-1122.1595	15.3158
1.4796	7.4025	7.3629	5.2388	21.1673	11084.3711	4483.4609	-1122.1595	15.3158
1.4847	7.4279	7.4031	5.1331	20.2823	11075.9131	4329.5879	-1087.9414	15.3668
1.4847	7.4279	7.4031	5.1331	20.2823	11075.9131	4329.5879	-1087.9414	15.3668
1.4847	7.4279	7.4031	5.1331	20.2823	11075.9131	4329.5879	-1087.9414	15.3668
1.4847	7.4279	7.4031	5.1331	20.2823	11075.9131	4329.5879	-1087.9414	15.3668
1.4847	7.4279	7.4031	5.1331	20.2823	11075.9131	4329.5879	-1087.9414	15.3668
1.4897	7.4529	7.4305	5.0046	19.6578	10981.1826	4304.2241	-1103.8429	15.4168
1.4897	7.4529	7.4305	5.0046	19.6578	10981.1826	4304.2241	-1103.8429	15.4168
1.4897	7.4529	7.4305	5.0046	19.6578	10981.1826	4304.2241	-1103.8429	15.4168
1.4897	7.4529	7.4305	5.0046	19.6578	10981.1826	4304.2241	-1103.8429	15.4168
1.4897	7.4529	7.4305	5.0046	19.6578	10981.1826	4304.2241	-1103.8429	15.4168
1.4948	7.4784	7.4483	4.9431	19.4968	10889.8311	4317.0337	-1114.2496	15.4678
1.4948	7.4784	7.4483	4.9431	19.4968	10889.8311	4317.0337	-1114.2496	15.4678
1.4948	7.4784	7.4483	4.9431	19.4968	10889.8311	4317.0337	-1114.2496	15.4678
1.4948	7.4784	7.4483	4.9431	19.4968	10889.8311	4317.0337	-1114.2496	15.4678
1.4948	7.4784	7.4483	4.9431	19.4968	10889.8311	4317.0337	-1114.2496	15.4678
1.4999	7.5039	7.4702	4.8691	19.4671	10767.835	4325.1567	-1120.0286	15.5188
1.4999	7.5039	7.4702	4.8691	19.4671	10767.835	4325.1567	-1120.0286	15.5188
1.4999	7.5039	7.4702	4.8691	19.4671	10767.835	4325.1567	-1120.0286	15.5188
1.4999	7.5039	7.4702	4.8691	19.4671	10767.835	4325.1567	-1120.0286	15.5188
1.4999	7.5039	7.4702	4.8691	19.4671	10767.835	4325.1567	-1120.0286	15.5188
1.505	7.5294	7.4933	4.8387	19.5071	10647.0508	4297.2178	-1079.5952	15.5698
1.505	7.5294	7.4933	4.8387	19.5071	10647.0508	4297.2178	-1079.5952	15.5698
1.505	7.5294	7.4933	4.8387	19.5071	10647.0508	4297.2178	-1079.5952	15.5698
1.505	7.5294	7.4933	4.8387	19.5071	10647.0508	4297.2178	-1079.5952	15.5698
1.505	7.5294	7.4933	4.8387	19.5071	10647.0508	4297.2178	-1079.5952	15.5698
1.5101	7.5548	7.517	4.7645	19.5952	10550.7715	4314.8281	-1044.3928	15.6208
1.5101	7.5548	7.517	4.7645	19.5952	10550.7715	4314.8281	-1044.3928	15.6208
1.5101	7.5548	7.517	4.7645	19.5952	10550.7715	4314.8281	-1044.3928	15.6208
1.5101	7.5548	7.517	4.7645	19.5952	10550.7715	4314.8281	-1044.3928	15.6208
1.5101	7.5548	7.517	4.7645	19.5952	10550.7715	4314.8281	-1044.3928	15.6208
1.5152	7.5803	7.5422	4.7268	19.2451	10457.5166	4367.876	-1023.784	15.6718
1.5152	7.5803	7.5422	4.7268	19.2451	10457.5166	4367.876	-1023.784	15.6718
1.5152	7.5803	7.5422	4.7268	19.2451	10457.5166	4367.876	-1023.784	15.6718
1.5152	7.5803	7.5422	4.7268	19.2451	10457.5166	4367.876	-1023.784	15.6718
1.5152	7.5803	7.5422	4.7268	19.2451	10457.5166	4367.876	-1023.784	15.6718
1.5203	7.6053	7.5658	4.6552	18.5876	10413.8584	4505.2891	-1011.3691	15.7228
1.5203	7.6053	7.5658	4.6552	18.5876	10413.8584	4505.2891	-1011.3691	15.7228
1.5203	7.6053	7.5658	4.6552	18.5876	10413.8584	4505.2891	-1011.3691	15.7228
1.5203	7.6053	7.5658	4.6552	18.5876	10413.8584	4505.2891	-1011.3691	15.7228
1.5203	7.6053	7.5658	4.6552	18.5876	10413.8584	4505.2891	-1011.3691	15.7228
1.5254	7.6313	7.5969	4.5682	19.3732	10399.1992	4791.6748	-1039.6747	15.7738
1.5254	7.6313	7.5969	4.5682	19.3732	10399.1992	4791.6748	-1039.6747	15.7738
1.5254	7.6313	7.5969	4.5682	19.3732	10399.1992	4791.6748	-1039.6747	15.7738
1.5254	7.6313	7.5969	4.5682	19.3732	10399.1992	4791.6748	-1039.6747	15.7738
1.5254	7.6313	7.5969	4.5682	19.3732	10399.1992	4791.6748	-1039.6747	15.7738
1.5254	7.6313	7.5969	4.5682	19.3732	10399.1992	4791.6748	-1039.6747	15.7738
1.5305	7.6568	7.617	4.4712	19.1803	10393.8857	5035.2783	-1047.13	15.8247
1.5305	7.6568	7.617	4.4712	19.1803	10393.8857	5035.2783	-1047.13	15.8247
1.5305	7.6568	7.617	4.4712	19.1803	10393.8857	5035.2783	-1047.13	15.8247
1.5305	7.6568	7.617	4.4712	19.1803	10393.8857	5035.2783	-1047.13	15.8247
1.5305	7.6568	7.617	4.4712	19.1803	10393.8857	5035.2783	-1047.13	15.8247
1.5356	7.6823	7.6365	4.4398	18.5591	10359.4697	5124.1387	-1005.4439	15.8758
1.5356	7.6823	7.6365	4.4398	18.5591	10359.4697	5124.1387	-1005.4439	15.8758
1.5356	7.6823	7.6365	4.4398	18.5591	10359.4697	5124.1387	-1005.4439	15.8758
1.5356	7.6823	7.6365	4.4398	18.5591	10359.4697	5124.1387	-1005.4439	15.8758
1.5356	7.6823	7.6365	4.4398	18.5591	10359.4697	5124.1387	-1005.4439	15.8758
1.5407	7.7077	7.6621	4.428	17.6748	10346.8145	5278.3008	-985.2791	15.9267
1.5407	7.7077	7.6621	4.428	17.6748	10346.8145	5278.3008	-985.2791	15.9267
1.5407	7.7077	7.6621	4.428	17.6748	10346.8145	5278.3008	-985.2791	15.9267
1.5407	7.7077	7.6621	4.428	17.6748	10346.8145	5278.3008	-985.2791	15.9267
1.5407	7.7077	7.6621	4.428	17.6748	10346.8145	5278.3008	-985.2791	15.9267
1.5458	7.7332	7.6898	4.4184	16.8015	10347.7021	5353.249	-983.5334	15.9777
1.5458	7.7332	7.6898	4.4184	16.8015	10347.7021	5353.249	-983.5334	15.9777
1.5458	7.7332	7.6898	4.4184	16.8015	10347.7021	5353.249	-983.5334	15.9777
1.5458	7.7332	7.6898	4.4184	16.8015	10347.7021	5353.249	-983.5334	15.9777
1.5458	7.7332	7.6898	4.4184	16.8015	10347.7021	5353.249	-983.5334	15.9777
1.5509	7.7587	7.7167	4.4555	16.6234	10416.9531	5454.4893	-1031.9784	16.0287
1.5509	7.7587	7.7167	4.4555	16.6234	10416.9531	5454.4893	-1031.9784	16.0287
1.5509	7.7587	7.7167	4.4555	16.6234	10416.9531	5454.4893	-1031.9784	16.0287
1.5509	7.7587	7.7167	4.4555	16.6234	10416.9531	5454.4893	-1031.9784	16.0287
1.5509	7.7587	7.7167	4.4555	16.6234	10416.9531	5454.4893	-1031.9784	16.0287
1.5559	7.7837	7.7428	4.5391	17.5739	10612.3096	5581.8657	-1122.2924	16.0788
1.5559	7.7837	7.7428	4.5391	17.5739	10612.3096	5581.8657	-1122.2924	16.0788
1.5559	7.7837	7.7428	4.5391	17.5739	10612.3096	5581.8657	-1122.2924	16.0788
1.5559	7.7837	7.7428	4.5391	17.5739	10612.3096	5581.8657	-1122.2924	16.0788
1.5559	7.7837	7.7428	4.5391	17.5739	10612.3096	5581.8657	-1122.2924	16.0788
1.561	7.8092	7.7695	4.5647	16.9646	10761.2744	5669.2305	-1184.1923	16.1297
1.561	7.8092	7.7695	4.5647	16.9646	10761.2744	5669.2305	-1184.1923	16.1297
1.561	7.8092	7.7695	4.5647	16.9646	10761.2744	5669.2305	-1184.1923	16.1297
1.561	7.8092	7.7695	4.5647	16.9646	10761.2744	5669.2305	-1184.1923	16.1297
1.561	7.8092	7.7695	4.5647	16.9646	10761.2744	5669.2305	-1184.1923	16.1297
1.566	7.8341	7.7946	4.5749	17.2045	10866.0479	5643.7891	-1180.339	16.1797
1.566	7.8341	7.7946	4.5749	17.2045	10866.0479	5643.7891	-1180.339	16.1797
1.566	7.8341	7.7946	4.5749	17.2045	10866.0479	5643.7891	-1180.339	16.1797
1.566	7.8341	7.7946	4.5749	17.2045	10866.0479	5643.7891	-1180.339	16.1797
1.566	7.8341	7.7946	4.5749	17.2045	10866.0479	5643.7891	-1180.339	16.1797
1.5711	7.8596	7.82	4.5525	17.5365	10981.4355	5575.4458	-1141.8867	16.2307
1.5711	7.8596	7.82	4.5525	17.5365	10981.4355	5575.4458	-1141.8867	16.2307
1.5711	7.8596	7.82	4.5525	17.5365	10981.4355	5575.4458	-1141.8867	16.2307
1.5711	7.8596	7.82	4.5525	17.5365	10981.4355	5575.4458	-1141.8867	16.2307
1.5711	7.8596	7.82	4.5525	17.5365	10981.4355	5575.4458	-1141.8867	16.2307
1.5761	7.8846	7.8455	4.4437	18.188	11163.9688	5513.7114	-1123.803	16.2807
1.5761	7.8846	7.8455	4.4437	18.188	11163.9688	5513.7114	-1123.803	16.2807
1.5761	7.8846	7.8455	4.4437	18.188	11163.9688	5513.7114	-1123.803	16.2807
1.5761	7.8846	7.8455	4.4437	18.188	11163.9688	5513.7114	-1123.803	16.2807
1.5761	7.8846	7.8455	4.4437	18.188	11163.9688	5513.7114	-1123.803	16.2807
1.5812	7.9101	7.8721	4.3853	18.2919	11301.1299	5362.6182	-1078.4089	16.3317
1.5812	7.9101	7.8721	4.3853	18.2919	11301.1299	5362.6182	-1078.4089	16.3317
1.5812	7.9101	7.8721	4.3853	18.2919	11301.1299	5362.6182	-1078.4089	16.3317
1.5812	7.9101	7.8721	4.3853	18.2919	11301.1299	5362.6182	-1078.4089	16.3317
1.5812	7.9101	7.8721	4.3853	18.2919	11301.1299	5362.6182	-1078.4089	16.3317
1.5812	7.9101	7.8721	4.3853	18.2919	11301.1299	5362.6182	-1078.4089	16.3317
1.5863	7.9351	7.8966	4.3703	18.4199	11367.4092	5247.8018	-1059.8701	16.3827
1.5863	7.9351	7.8966	4.3703	18.4199	11367.4092	5247.8018	-1059.8701	16.3827
1.5863	7.9351	7.8966	4.3703	18.4199	11367.4092	5247.8018	-1059.8701	16.3827
1.5863	7.9351	7.8966	4.3703	18.4199	11367.4092	5247.8018	-1059.8701	16.3827
1.5863	7.9351	7.8966	4.3703	18.4199	11367.4092	5247.8018	-1059.8701	16.3827
1.5914	7.961	7.9219	4.3838	18.9269	11506.4795	5286.6201	-1136.4655	16.4337
1.5914	7.961	7.9219	4.3838	18.9269	11506.4795	5286.6201	-1136.4655	16.4337
1.5914	7.961	7.9219	4.3838	18.9269	11506.4795	5286.6201	-1136.4655	16.4337
1.5914	7.961	7.9219	4.3838	18.9269	11506.4795	5286.6201	-1136.4655	16.4337
1.5914	7.961	7.9219	4.3838	18.9269	11506.4795	5286.6201	-1136.4655	16.4337
1.5964	7.986	7.9463	4.4018	19.611	11676.6992	5316.0181	-1194.9066	16.4837
1.5964	7.986	7.9463	4.4018	19.611	11676.6992	5316.0181	-1194.9066	16.4837
1.5964	7.986	7.9463	4.4018	19.611	11676.6992	5316.0181	-1194.9066	16.4837
1.5964	7.986	7.9463	4.4018	19.611	11676.6992	5316.0181	-1194.9066	16.4837
1.5964	7.986	7.9463	4.4018	19.611	11676.6992	5316.0181	-1194.9066	16.4837
1.6015	8.0115	7.974	4.4005	19.524	11695.71	5229.0098	-1158.8805	16.5347
1.6015	8.0115	7.974	4.4005	19.524	11695.71	5229.0098	-1158.8805	16.5347
1.6015	8.0115	7.974	4.4005	19.524	11695.71	5229.0098	-1158.8805	16.5347
1.6015	8.0115	7.974	4.4005	19.524	11695.71	5229.0098	-1158.8805	16.5347
1.6015	8.0115	7.974	4.4005	19.524	11695.71	5229.0098	-1158.8805	16.5347
1.6066	8.037	7.999	4.3717	19.2302	11666.5322	5138.2998	-1103.7203	16.5857
1.6066	8.037	7.999	4.3717	19.2302	11666.5322	5138.2998	-1103.7203	16.5857
1.6066	8.037	7.999	4.3717	19.2302	11666.5322	5138.2998	-1103.7203	16.5857
1.6066	8.037	7.999	4.3717	19.2302	11666.5322	5138.2998	-1103.7203	16.5857
1.6066	8.037	7.999	4.3717	19.2302	11666.5322	5138.2998	-1103.7203	16.5857
1.6116	8.062	8.0245	4.3588	18.9083	11667.4873	5156.436	-1094.9772	16.6357
1.6116	8.062	8.0245	4.3588	18.9083	11667.4873	5156.436	-1094.9772	16.6357
1.6116	8.062	8.0245	4.3588	18.9083	11667.4873	5156.436	-1094.9772	16.6357
1.6116	8.062	8.0245	4.3588	18.9083	11667.4873	5156.436	-1094.9772	16.6357
1.6116	8.062	8.0245	4.3588	18.9083	11667.4873	5156.436	-1094.9772	16.6357
1.6167	8.0875	8.0519	4.3682	19.0413	11700.8467	5248.2827	-1158.4713	16.6867
1.6167	8.0875	8.0519	4.3682	19.0413	11700.8467	5248.2827	-1158.4713	16.6867
1.6167	8.0875	8.0519	4.3682	19.0413	11700.8467	5248.2827	-1158.4713	16.6867
1.6167	8.0875	8.0519	4.3682	19.0413	11700.8467	5248.2827	-1158.4713	16.6867
1.6167	8.0875	8.0519	4.3682	19.0413	11700.8467	5248.2827	-1158.4713	16.6867
1.6217	8.1124	8.0761	4.3905	19.1139	11719.1123	5371.209	-1221.9869	16.7367
1.6217	8.1124	8.0761	4.3905	19.1139	11719.1123	5371.209	-1221.9869	16.7367
1.6217	8.1124	8.0761	4.3905	19.1139	11719.1123	5371.209	-1221.9869	16.7367
1.6217	8.1124	8.0761	4.3905	19.1139	11719.1123	5371.209	-1221.9869	16.7367
1.6217	8.1124	8.0761	4.3905	19.1139	11719.1123	5371.209	-1221.9869	16.7367
1.6268	8.1379	8.0984	4.4188	19.4417	11700.7695	5477.3682	-1247.2638	16.7877
1.6268	8.1379	8.0984	4.4188	19.4417	11700.7695	5477.3682	-1247.2638	16.7877
1.6268	8.1379	8.0984	4.4188	19.4417	11700.7695	5477.3682	-1247.2638	16.7877
1.6268	8.1379	8.0984	4.4188	19.4417	11700.7695	5477.3682	-1247.2638	16.7877
1.6268	8.1379	8.0984	4.4188	19.4417	11700.7695	5477.3682	-1247.2638	16.7877
1.6319	8.1634	8.1255	4.4586	18.6676	11671.0693	5483.0947	-1204.8071	16.8387
1.6319	8.1634	8.1255	4.4586	18.6676	11671.0693	5483.0947	-1204.8071	16.8387
1.6319	8.1634	8.1255	4.4586	18.6676	11671.0693	5483.0947	-1204.8071	16.8387
1.6319	8.1634	8.1255	4.4586	18.6676	11671.0693	5483.0947	-1204.8071	16.8387
1.6319	8.1634	8.1255	4.4586	18.6676	11671.0693	5483.0947	-1204.8071	16.8387
1.6369	8.1884	8.1515	4.5247	18.002	11578.4365	5450.731	-1163.9005	16.8887
1.6369	8.1884	8.1515	4.5247	18.002	11578.4365	5450.731	-1163.9005	16.8887
1.6369	8.1884	8.1515	4.5247	18.002	11578.4365	5450.731	-1163.9005	16.8887
1.6369	8.1884	8.1515	4.5247	18.002	11578.4365	5450.731	-1163.9005	16.8887
1.6369	8.1884	8.1515	4.5247	18.002	11578.4365	5450.731	-1163.9005	16.8887
1.6369	8.1884	8.1515	4.5247	18.002	11578.4365	5450.731	-1163.9005	16.8887
1.642	8.2139	8.1755	4.5506	17.3247	11583.4697	5432.6577	-1176.0233	16.9397
1.642	8.2139	8.1755	4.5506	17.3247	11583.4697	5432.6577	-1176.0233	16.9397
1.642	8.2139	8.1755	4.5506	17.3247	11583.4697	5432.6577	-1176.0233	16.9397
1.642	8.2139	8.1755	4.5506	17.3247	11583.4697	5432.6577	-1176.0233	16.9397
1.642	8.2139	8.1755	4.5506	17.3247	11583.4697	5432.6577	-1176.0233	16.9397
1.6471	8.2393	8.2018	4.6522	18.0966	11531.6172	5382.5806	-1166.1323	16.9907
1.6471	8.2393	8.2018	4.6522	18.0966	11531.6172	5382.5806	-1166.1323	16.9907
1.6471	8.2393	8.2018	4.6522	18.0966	11531.6172	5382.5806	-1166.1323	16.9907
1.6471	8.2393	8.2018	4.6522	18.0966	11531.6172	5382.5806	-1166.1323	16.9907
1.6471	8.2393	8.2018	4.6522	18.0966	11531.6172	5382.5806	-1166.1323	16.9907
1.6522	8.2648	8.226	4.6555	18.169	11497.9502	5289.5767	-1086.3042	17.0416
1.6522	8.2648	8.226	4.6555	18.169	11497.9502	5289.5767	-1086.3042	17.0416
1.6522	8.2648	8.226	4.6555	18.169	11497.9502	5289.5767	-1086.3042	17.0416
1.6522	8.2648	8.226	4.6555	18.169	11497.9502	5289.5767	-1086.3042	17.0416
1.6522	8.2648	8.226	4.6555	18.169	11497.9502	5289.5767	-1086.3042	17.0416
1.6573	8.2903	8.2528	4.6458	17.7158	11510.2383	5240.207	-1032.8031	17.0926
1.6573	8.2903	8.2528	4.6458	17.7158	11510.2383	5240.207	-1032.8031	17.0926
1.6573	8.2903	8.2528	4.6458	17.7158	11510.2383	5240.207	-1032.8031	17.0926
1.6573	8.2903	8.2528	4.6458	17.7158	11510.2383	5240.207	-1032.8031	17.0926
1.6573	8.2903	8.2528	4.6458	17.7158	11510.2383	5240.207	-1032.8031	17.0926
1.6624	8.3153	8.2775	4.599	17.7421	11644.8779	5282.1455	-1089.5919	17.1437
1.6624	8.3153	8.2775	4.599	17.7421	11644.8779	5282.1455	-1089.5919	17.1437
1.6624	8.3153	8.2775	4.599	17.7421	11644.8779	5282.1455	-1089.5919	17.1437
1.6624	8.3153	8.2775	4.599	17.7421	11644.8779	5282.1455	-1089.5919	17.1437
1.6624	8.3153	8.2775	4.599	17.7421	11644.8779	5282.1455	-1089.5919	17.1437
1.6675	8.3413	8.3016	4.6344	17.8326	11741.7764	5317.0757	-1154.0396	17.1946
1.6675	8.3413	8.3016	4.6344	17.8326	11741.7764	5317.0757	-1154.0396	17.1946
1.6675	8.3413	8.3016	4.6344	17.8326	11741.7764	5317.0757	-1154.0396	17.1946
1.6675	8.3413	8.3016	4.6344	17.8326	11741.7764	5317.0757	-1154.0396	17.1946
1.6675	8.3413	8.3016	4.6344	17.8326	11741.7764	5317.0757	-1154.0396	17.1946
1.6725	8.3662	8.3272	4.6386	18.4592	11772.3418	5266.3643	-1159.3683	17.2447
1.6725	8.3662	8.3272	4.6386	18.4592	11772.3418	5266.3643	-1159.3683	17.2447
1.6725	8.3662	8.3272	4.6386	18.4592	11772.3418	5266.3643	-1159.3683	17.2447
1.6725	8.3662	8.3272	4.6386	18.4592	11772.3418	5266.3643	-1159.3683	17.2447
1.6725	8.3662	8.3272	4.6386	18.4592	11772.3418	5266.3643	-1159.3683	17.2447
1.6776	8.3917	8.3553	4.6536	19.1284	11749.8613	5125.0615	-1106.8823	17.2956
1.6776	8.3917	8.3553	4.6536	19.1284	11749.8613	5125.0615	-1106.8823	17.2956
1.6776	8.3917	8.3553	4.6536	19.1284	11749.8613	5125.0615	-1106.8823	17.2956
1.6776	8.3917	8.3553	4.6536	19.1284	11749.8613	5125.0615	-1106.8823	17.2956
1.6776	8.3917	8.3553	4.6536	19.1284	11749.8613	5125.0615	-1106.8823	17.2956
1.6827	8.4172	8.3787	4.6868	19.5279	11736.0537	5081.0254	-1099.8354	17.3466
1.6827	8.4172	8.3787	4.6868	19.5279	11736.0537	5081.0254	-1099.8354	17.3466
1.6827	8.4172	8.3787	4.6868	19.5279	11736.0537	5081.0254	-1099.8354	17.3466
1.6827	8.4172	8.3787	4.6868	19.5279	11736.0537	5081.0254	-1099.8354	17.3466
1.6827	8.4172	8.3787	4.6868	19.5279	11736.0537	5081.0254	-1099.8354	17.3466
1.6877	8.4422	8.4042	4.6976	20.2123	11757.7031	5112.9302	-1110.1882	17.3966
1.6877	8.4422	8.4042	4.6976	20.2123	11757.7031	5112.9302	-1110.1882	17.3966
1.6877	8.4422	8.4042	4.6976	20.2123	11757.7031	5112.9302	-1110.1882	17.3966
1.6877	8.4422	8.4042	4.6976	20.2123	11757.7031	5112.9302	-1110.1882	17.3966
1.6877	8.4422	8.4042	4.6976	20.2123	11757.7031	5112.9302	-1110.1882	17.3966
1.6877	8.4422	8.4042	4.6976	20.2123	11757.7031	5112.9302	-1110.1882	17.3966
1.6928	8.4677	8.429	4.718	20.1611	11776.3291	5121.6074	-1094.687	17.4476
1.6928	8.4677	8.429	4.718	20.1611	11776.3291	5121.6074	-1094.687	17.4476
1.6928	8.4677	8.429	4.718	20.1611	11776.3291	5121.6074	-1094.687	17.4476
1.6928	8.4677	8.429	4.718	20.1611	11776.3291	5121.6074	-1094.687	17.4476
1.6928	8.4677	8.429	4.718	20.1611	11776.3291	5121.6074	-1094.687	17.4476
1.6979	8.4932	8.456	4.7528	19.344	11782.4238	5129.8013	-1077.4745	17.4986
1.6979	8.4932	8.456	4.7528	19.344	11782.4238	5129.8013	-1077.4745	17.4986
1.6979	8.4932	8.456	4.7528	19.344	11782.4238	5129.8013	-1077.4745	17.4986
1.6979	8.4932	8.456	4.7528	19.344	11782.4238	5129.8013	-1077.4745	17.4986
1.6979	8.4932	8.456	4.7528	19.344	11782.4238	5129.8013	-1077.4745	17.4986
1.7029	8.5181	8.48	4.7304	19.648	11814.2393	5162.7251	-1087.4155	17.5486
1.7029	8.5181	8.48	4.7304	19.648	11814.2393	5162.7251	-1087.4155	17.5486
1.7029	8.5181	8.48	4.7304	19.648	11814.2393	5162.7251	-1087.4155	17.5486
1.7029	8.5181	8.48	4.7304	19.648	11814.2393	5162.7251	-1087.4155	17.5486
1.7029	8.5181	8.48	4.7304	19.648	11814.2393	5162.7251	-1087.4155	17.5486
1.7079	8.5431	8.5041	4.7398	20.7108	11945.6738	5255.791	-1148.7344	17.5986
1.7079	8.5431	8.5041	4.7398	20.7108	11945.6738	5255.791	-1148.7344	17.5986
1.7079	8.5431	8.5041	4.7398	20.7108	11945.6738	5255.791	-1148.7344	17.5986
1.7079	8.5431	8.5041	4.7398	20.7108	11945.6738	5255.791	-1148.7344	17.5986
1.7079	8.5431	8.5041	4.7398	20.7108	11945.6738	5255.791	-1148.7344	17.5986
1.713	8.5686	8.5314	4.7425	20.7378	12101.2158	5444.8784	-1263.3582	17.6496
1.713	8.5686	8.5314	4.7425	20.7378	12101.2158	5444.8784	-1263.3582	17.6496
1.713	8.5686	8.5314	4.7425	20.7378	12101.2158	5444.8784	-1263.3582	17.6496
1.713	8.5686	8.5314	4.7425	20.7378	12101.2158	5444.8784	-1263.3582	17.6496
1.713	8.5686	8.5314	4.7425	20.7378	12101.2158	5444.8784	-1263.3582	17.6496
1.7181	8.5941	8.5561	4.7687	20.1987	12180.7793	5622.1626	-1363.5732	17.7006
1.7181	8.5941	8.5561	4.7687	20.1987	12180.7793	5622.1626	-1363.5732	17.7006
1.7181	8.5941	8.5561	4.7687	20.1987	12180.7793	5622.1626	-1363.5732	17.7006
1.7181	8.5941	8.5561	4.7687	20.1987	12180.7793	5622.1626	-1363.5732	17.7006
1.7181	8.5941	8.5561	4.7687	20.1987	12180.7793	5622.1626	-1363.5732	17.7006
1.7232	8.6196	8.582	4.8215	19.8581	12182.9023	5675.2012	-1394.0419	17.7516
1.7232	8.6196	8.582	4.8215	19.8581	12182.9023	5675.2012	-1394.0419	17.7516
1.7232	8.6196	8.582	4.8215	19.8581	12182.9023	5675.2012	-1394.0419	17.7516
1.7232	8.6196	8.582	4.8215	19.8581	12182.9023	5675.2012	-1394.0419	17.7516
1.7232	8.6196	8.582	4.8215	19.8581	12182.9023	5675.2012	-1394.0419	17.7516
1.7282	8.6445	8.6069	4.8953	19.801	12159.6943	5694.3311	-1342.465	17.8016
1.7282	8.6445	8.6069	4.8953	19.801	12159.6943	5694.3311	-1342.465	17.8016
1.7282	8.6445	8.6069	4.8953	19.801	12159.6943	5694.3311	-1342.465	17.8016
1.7282	8.6445	8.6069	4.8953	19.801	12159.6943	5694.3311	-1342.465	17.8016
1.7282	8.6445	8.6069	4.8953	19.801	12159.6943	5694.3311	-1342.465	17.8016
1.7333	8.67	8.6314	4.9627	19.2616	12112.7959	5719.333	-1273.9948	17.8526
1.7333	8.67	8.6314	4.9627	19.2616	12112.7959	5719.333	-1273.9948	17.8526
1.7333	8.67	8.6314	4.9627	19.2616	12112.7959	5719.333	-1273.9948	17.8526
1.7333	8.67	8.6314	4.9627	19.2616	12112.7959	5719.333	-1273.9948	17.8526
1.7333	8.67	8.6314	4.9627	19.2616	12112.7959	5719.333	-1273.9948	17.8526
1.7384	8.695	8.6567	5.0327	19.2316	12121.8379	5748.0347	-1215.8108	17.9036
1.7384	8.695	8.6567	5.0327	19.2316	12121.8379	5748.0347	-1215.8108	17.9036
1.7384	8.695	8.6567	5.0327	19.2316	12121.8379	5748.0347	-1215.8108	17.9036
1.7384	8.695	8.6567	5.0327	19.2316	12121.8379	5748.0347	-1215.8108	17.9036
1.7384	8.695	8.6567	5.0327	19.2316	12121.8379	5748.0347	-1215.8108	17.9036
1.7435	8.721	8.6819	5.1151	18.6181	12164.7363	5855.3022	-1228.2147	17.9546
1.7435	8.721	8.6819	5.1151	18.6181	12164.7363	5855.3022	-1228.2147	17.9546
1.7435	8.721	8.6819	5.1151	18.6181	12164.7363	5855.3022	-1228.2147	17.9546
1.7435	8.721	8.6819	5.1151	18.6181	12164.7363	5855.3022	-1228.2147	17.9546
1.7435	8.721	8.6819	5.1151	18.6181	12164.7363	5855.3022	-1228.2147	17.9546
1.7435	8.721	8.6819	5.1151	18.6181	12164.7363	5855.3022	-1228.2147	17.9546
1.7486	8.7465	8.7074	5.2136	17.9425	12225.5273	5971.8643	-1253.2682	18.0056
1.7486	8.7465	8.7074	5.2136	17.9425	12225.5273	5971.8643	-1253.2682	18.0056
1.7486	8.7465	8.7074	5.2136	17.9425	12225.5273	5971.8643	-1253.2682	18.0056
1.7486	8.7465	8.7074	5.2136	17.9425	12225.5273	5971.8643	-1253.2682	18.0056
1.7486	8.7465	8.7074	5.2136	17.9425	12225.5273	5971.8643	-1253.2682	18.0056
1.7536	8.7714	8.7342	5.3099	17.5666	12232.8447	6041.4321	-1240.4558	18.0556
1.7536	8.7714	8.7342	5.3099	17.5666	12232.8447	6041.4321	-1240.4558	18.0556
1.7536	8.7714	8.7342	5.3099	17.5666	12232.8447	6041.4321	-1240.4558	18.0556
1.7536	8.7714	8.7342	5.3099	17.5666	12232.8447	6041.4321	-1240.4558	18.0556
1.7536	8.7714	8.7342	5.3099	17.5666	12232.8447	6041.4321	-1240.4558	18.0556
1.7587	8.7969	8.759	5.3111	18.0593	12156.9209	6057.0293	-1149.8108	18.1066
1.7587	8.7969	8.759	5.3111	18.0593	12156.9209	6057.0293	-1149.8108	18.1066
1.7587	8.7969	8.759	5.3111	18.0593	12156.9209	6057.0293	-1149.8108	18.1066
1.7587	8.7969	8.759	5.3111	18.0593	12156.9209	6057.0293	-1149.8108	18.1066
1.7587	8.7969	8.759	5.3111	18.0593	12156.9209	6057.0293	-1149.8108	18.1066
1.7638	8.8224	8.7833	5.3334	18.1423	12143.8594	6100.3076	-1101.1678	18.1575
1.7638	8.8224	8.7833	5.3334	18.1423	12143.8594	6100.3076	-1101.1678	18.1575
1.7638	8.8224	8.7833	5.3334	18.1423	12143.8594	6100.3076	-1101.1678	18.1575
1.7638	8.8224	8.7833	5.3334	18.1423	12143.8594	6100.3076	-1101.1678	18.1575
1.7638	8.8224	8.7833	5.3334	18.1423	12143.8594	6100.3076	-1101.1678	18.1575
1.7688	8.8474	8.8092	5.3663	19.3365	12191.7969	6213.1035	-1123.8203	18.2076
1.7688	8.8474	8.8092	5.3663	19.3365	12191.7969	6213.1035	-1123.8203	18.2076
1.7688	8.8474	8.8092	5.3663	19.3365	12191.7969	6213.1035	-1123.8203	18.2076
1.7688	8.8474	8.8092	5.3663	19.3365	12191.7969	6213.1035	-1123.8203	18.2076
1.7688	8.8474	8.8092	5.3663	19.3365	12191.7969	6213.1035	-1123.8203	18.2076
1.7739	8.8729	8.8354	5.3495	19.6786	12259.7695	6316.2695	-1124.9948	18.2586
1.7739	8.8729	8.8354	5.3495	19.6786	12259.7695	6316.2695	-1124.9948	18.2586
1.7739	8.8729	8.8354	5.3495	19.6786	12259.7695	6316.2695	-1124.9948	18.2586
1.7739	8.8729	8.8354	5.3495	19.6786	12259.7695	6316.2695	-1124.9948	18.2586
1.7739	8.8729	8.8354	5.3495	19.6786	12259.7695	6316.2695	-1124.9948	18.2586
1.779	8.8984	8.86	5.385	19.65	12371.7676	6474.9507	-1172.4968	18.3096
1.779	8.8984	8.86	5.385	19.65	12371.7676	6474.9507	-1172.4968	18.3096
1.779	8.8984	8.86	5.385	19.65	12371.7676	6474.9507	-1172.4968	18.3096
1.779	8.8984	8.86	5.385	19.65	12371.7676	6474.9507	-1172.4968	18.3096
1.779	8.8984	8.86	5.385	19.65	12371.7676	6474.9507	-1172.4968	18.3096
1.7841	8.9238	8.8855	5.4084	19.6981	12502.9961	6611.5161	-1228.8596	18.3606
1.7841	8.9238	8.8855	5.4084	19.6981	12502.9961	6611.5161	-1228.8596	18.3606
1.7841	8.9238	8.8855	5.4084	19.6981	12502.9961	6611.5161	-1228.8596	18.3606
1.7841	8.9238	8.8855	5.4084	19.6981	12502.9961	6611.5161	-1228.8596	18.3606
1.7841	8.9238	8.8855	5.4084	19.6981	12502.9961	6611.5161	-1228.8596	18.3606
1.7892	8.9493	8.9098	5.4495	18.9997	12570.0293	6680.4204	-1240.0354	18.4116
1.7892	8.9493	8.9098	5.4495	18.9997	12570.0293	6680.4204	-1240.0354	18.4116
1.7892	8.9493	8.9098	5.4495	18.9997	12570.0293	6680.4204	-1240.0354	18.4116
1.7892	8.9493	8.9098	5.4495	18.9997	12570.0293	6680.4204	-1240.0354	18.4116
1.7892	8.9493	8.9098	5.4495	18.9997	12570.0293	6680.4204	-1240.0354	18.4116
1.7942	8.9743	8.9357	5.4583	18.6974	12624.2695	6727.3335	-1225.9774	18.4616
1.7942	8.9743	8.9357	5.4583	18.6974	12624.2695	6727.3335	-1225.9774	18.4616
1.7942	8.9743	8.9357	5.4583	18.6974	12624.2695	6727.3335	-1225.9774	18.4616
1.7942	8.9743	8.9357	5.4583	18.6974	12624.2695	6727.3335	-1225.9774	18.4616
1.7942	8.9743	8.9357	5.4583	18.6974	12624.2695	6727.3335	-1225.9774	18.4616
1.7993	8.9998	8.9608	5.4732	20.836	12706.2676	6847.4482	-1226.9857	18.5125
1.7993	8.9998	8.9608	5.4732	20.836	12706.2676	6847.4482	-1226.9857	18.5125
1.7993	8.9998	8.9608	5.4732	20.836	12706.2676	6847.4482	-1226.9857	18.5125
1.7993	8.9998	8.9608	5.4732	20.836	12706.2676	6847.4482	-1226.9857	18.5125
1.7993	8.9998	8.9608	5.4732	20.836	12706.2676	6847.4482	-1226.9857	18.5125
1.7993	8.9998	8.9608	5.4732	20.836	12706.2676	6847.4482	-1226.9857	18.5125
1.8045	9.0253	8.9869	5.4948	21.8044	12743.2344	6926.5288	-1188.001	18.5646
1.8045	9.0253	8.9869	5.4948	21.8044	12743.2344	6926.5288	-1188.001	18.5646
1.8045	9.0253	8.9869	5.4948	21.8044	12743.2344	6926.5288	-1188.001	18.5646
1.8045	9.0253	8.9869	5.4948	21.8044	12743.2344	6926.5288	-1188.001	18.5646
1.8045	9.0253	8.9869	5.4948	21.8044	12743.2344	6926.5288	-1188.001	18.5646
1.8096	9.0512	9.0131	5.537	22.4396	12786.9033	7010.1416	-1150.7139	18.6155
1.8096	9.0512	9.0131	5.537	22.4396	12786.9033	7010.1416	-1150.7139	18.6155
1.8096	9.0512	9.0131	5.537	22.4396	12786.9033	7010.1416	-1150.7139	18.6155
1.8096	9.0512	9.0131	5.537	22.4396	12786.9033	7010.1416	-1150.7139	18.6155
1.8096	9.0512	9.0131	5.537	22.4396	12786.9033	7010.1416	-1150.7139	18.6155
1.8147	9.0767	9.0376	5.5589	22.5577	12874.4092	7168.8516	-1148.0995	18.6665
1.8147	9.0767	9.0376	5.5589	22.5577	12874.4092	7168.8516	-1148.0995	18.6665
1.8147	9.0767	9.0376	5.5589	22.5577	12874.4092	7168.8516	-1148.0995	18.6665
1.8147	9.0767	9.0376	5.5589	22.5577	12874.4092	7168.8516	-1148.0995	18.6665
1.8147	9.0767	9.0376	5.5589	22.5577	12874.4092	7168.8516	-1148.0995	18.6665
1.8197	9.1017	9.0627	5.6408	23.0007	12952.3564	7336.8052	-1174.3705	18.7165
1.8197	9.1017	9.0627	5.6408	23.0007	12952.3564	7336.8052	-1174.3705	18.7165
1.8197	9.1017	9.0627	5.6408	23.0007	12952.3564	7336.8052	-1174.3705	18.7165
1.8197	9.1017	9.0627	5.6408	23.0007	12952.3564	7336.8052	-1174.3705	18.7165
1.8197	9.1017	9.0627	5.6408	23.0007	12952.3564	7336.8052	-1174.3705	18.7165
1.8248	9.1272	9.0875	5.6283	22.4716	13054.1055	7449.1001	-1171.2539	18.7675
1.8248	9.1272	9.0875	5.6283	22.4716	13054.1055	7449.1001	-1171.2539	18.7675
1.8248	9.1272	9.0875	5.6283	22.4716	13054.1055	7449.1001	-1171.2539	18.7675
1.8248	9.1272	9.0875	5.6283	22.4716	13054.1055	7449.1001	-1171.2539	18.7675
1.8248	9.1272	9.0875	5.6283	22.4716	13054.1055	7449.1001	-1171.2539	18.7675
1.8299	9.1527	9.1127	5.697	22.9446	13141.5693	7492.6851	-1134.1571	18.8186
1.8299	9.1527	9.1127	5.697	22.9446	13141.5693	7492.6851	-1134.1571	18.8186
1.8299	9.1527	9.1127	5.697	22.9446	13141.5693	7492.6851	-1134.1571	18.8186
1.8299	9.1527	9.1127	5.697	22.9446	13141.5693	7492.6851	-1134.1571	18.8186
1.8299	9.1527	9.1127	5.697	22.9446	13141.5693	7492.6851	-1134.1571	18.8186
1.835	9.1781	9.1389	5.6888	22.2376	13267.5605	7563.8672	-1118.2831	18.8695
1.835	9.1781	9.1389	5.6888	22.2376	13267.5605	7563.8672	-1118.2831	18.8695
1.835	9.1781	9.1389	5.6888	22.2376	13267.5605	7563.8672	-1118.2831	18.8695
1.835	9.1781	9.1389	5.6888	22.2376	13267.5605	7563.8672	-1118.2831	18.8695
1.835	9.1781	9.1389	5.6888	22.2376	13267.5605	7563.8672	-1118.2831	18.8695
1.8401	9.2036	9.1635	5.7867	22.6695	13341.7598	7605.2749	-1091.6743	18.9205
1.8401	9.2036	9.1635	5.7867	22.6695	13341.7598	7605.2749	-1091.6743	18.9205
1.8401	9.2036	9.1635	5.7867	22.6695	13341.7598	7605.2749	-1091.6743	18.9205
1.8401	9.2036	9.1635	5.7867	22.6695	13341.7598	7605.2749	-1091.6743	18.9205
1.8401	9.2036	9.1635	5.7867	22.6695	13341.7598	7605.2749	-1091.6743	18.9205
1.8452	9.2291	9.1901	5.809	22.3744	13512.3398	7776.7031	-1126.0532	18.9715
1.8452	9.2291	9.1901	5.809	22.3744	13512.3398	7776.7031	-1126.0532	18.9715
1.8452	9.2291	9.1901	5.809	22.3744	13512.3398	7776.7031	-1126.0532	18.9715
1.8452	9.2291	9.1901	5.809	22.3744	13512.3398	7776.7031	-1126.0532	18.9715
1.8452	9.2291	9.1901	5.809	22.3744	13512.3398	7776.7031	-1126.0532	18.9715
1.8503	9.2546	9.2154	5.9026	22.0163	13660.7021	7946.3989	-1179.2042	19.0225
1.8503	9.2546	9.2154	5.9026	22.0163	13660.7021	7946.3989	-1179.2042	19.0225
1.8503	9.2546	9.2154	5.9026	22.0163	13660.7021	7946.3989	-1179.2042	19.0225
1.8503	9.2546	9.2154	5.9026	22.0163	13660.7021	7946.3989	-1179.2042	19.0225
1.8503	9.2546	9.2154	5.9026	22.0163	13660.7021	7946.3989	-1179.2042	19.0225
1.8554	9.2801	9.2404	6.0066	22.3162	13734.3545	8037.7598	-1167.6501	19.0735
1.8554	9.2801	9.2404	6.0066	22.3162	13734.3545	8037.7598	-1167.6501	19.0735
1.8554	9.2801	9.2404	6.0066	22.3162	13734.3545	8037.7598	-1167.6501	19.0735
1.8554	9.2801	9.2404	6.0066	22.3162	13734.3545	8037.7598	-1167.6501	19.0735
1.8554	9.2801	9.2404	6.0066	22.3162	13734.3545	8037.7598	-1167.6501	19.0735
1.8554	9.2801	9.2404	6.0066	22.3162	13734.3545	8037.7598	-1167.6501	19.0735
1.8604	9.3056	9.2689	6.0673	21.9403	13825.3438	8081.6572	-1142.9518	19.1245
1.8604	9.3056	9.2689	6.0673	21.9403	13825.3438	8081.6572	-1142.9518	19.1245
1.8604	9.3056	9.2689	6.0673	21.9403	13825.3438	8081.6572	-1142.9518	19.1245
1.8604	9.3056	9.2689	6.0673	21.9403	13825.3438	8081.6572	-1142.9518	19.1245
1.8604	9.3056	9.2689	6.0673	21.9403	13825.3438	8081.6572	-1142.9518	19.1245
1.8655	9.331	9.2911	6.1078	21.148	13828.3613	8123.5938	-1108.9753	19.1755
1.8655	9.331	9.2911	6.1078	21.148	13828.3613	8123.5938	-1108.9753	19.1755
1.8655	9.331	9.2911	6.1078	21.148	13828.3613	8123.5938	-1108.9753	19.1755
1.8655	9.331	9.2911	6.1078	21.148	13828.3613	8123.5938	-1108.9753	19.1755
1.8655	9.331	9.2911	6.1078	21.148	13828.3613	8123.5938	-1108.9753	19.1755
1.8705	9.356	9.3179	6.215	21.1607	13812.6406	8165.3521	-1054.8658	19.2255
1.8705	9.356	9.3179	6.215	21.1607	13812.6406	8165.3521	-1054.8658	19.2255
1.8705	9.356	9.3179	6.215	21.1607	13812.6406	8165.3521	-1054.8658	19.2255
1.8705	9.356	9.3179	6.215	21.1607	13812.6406	8165.3521	-1054.8658	19.2255
1.8705	9.356	9.3179	6.215	21.1607	13812.6406	8165.3521	-1054.8658	19.2255
1.8756	9.3815	9.3413	6.301	20.9727	13833.3613	8237.6729	-987.9373	19.2765
1.8756	9.3815	9.3413	6.301	20.9727	13833.3613	8237.6729	-987.9373	19.2765
1.8756	9.3815	9.3413	6.301	20.9727	13833.3613	8237.6729	-987.9373	19.2765
1.8756	9.3815	9.3413	6.301	20.9727	13833.3613	8237.6729	-987.9373	19.2765
1.8756	9.3815	9.3413	6.301	20.9727	13833.3613	8237.6729	-987.9373	19.2765
1.8807	9.407	9.3672	6.3899	20.8161	13960.3545	8418.4639	-1022.717	19.3275
1.8807	9.407	9.3672	6.3899	20.8161	13960.3545	8418.4639	-1022.717	19.3275
1.8807	9.407	9.3672	6.3899	20.8161	13960.3545	8418.4639	-1022.717	19.3275
1.8807	9.407	9.3672	6.3899	20.8161	13960.3545	8418.4639	-1022.717	19.3275
1.8807	9.407	9.3672	6.3899	20.8161	13960.3545	8418.4639	-1022.717	19.3275
1.8858	9.4325	9.3928	6.4354	20.8922	14117.5244	8587.6533	-1071.9565	19.3785
1.8858	9.4325	9.3928	6.4354	20.8922	14117.5244	8587.6533	-1071.9565	19.3785
1.8858	9.4325	9.3928	6.4354	20.8922	14117.5244	8587.6533	-1071.9565	19.3785
1.8858	9.4325	9.3928	6.4354	20.8922	14117.5244	8587.6533	-1071.9565	19.3785
1.8858	9.4325	9.3928	6.4354	20.8922	14117.5244	8587.6533	-1071.9565	19.3785
1.8909	9.4579	9.4183	6.4567	20.8028	14269.749	8712.3262	-1085.579	19.4295
1.8909	9.4579	9.4183	6.4567	20.8028	14269.749	8712.3262	-1085.579	19.4295
1.8909	9.4579	9.4183	6.4567	20.8028	14269.749	8712.3262	-1085.579	19.4295
1.8909	9.4579	9.4183	6.4567	20.8028	14269.749	8712.3262	-1085.579	19.4295
1.8909	9.4579	9.4183	6.4567	20.8028	14269.749	8712.3262	-1085.579	19.4295
1.896	9.4834	9.445	6.4565	21.0393	14460.0225	8928.8682	-1162.3762	19.4805
1.896	9.4834	9.445	6.4565	21.0393	14460.0225	8928.8682	-1162.3762	19.4805
1.896	9.4834	9.445	6.4565	21.0393	14460.0225	8928.8682	-1162.3762	19.4805
1.896	9.4834	9.445	6.4565	21.0393	14460.0225	8928.8682	-1162.3762	19.4805
1.896	9.4834	9.445	6.4565	21.0393	14460.0225	8928.8682	-1162.3762	19.4805
1.9011	9.5089	9.4693	6.391	20.7376	14649.0039	9115.2744	-1209.5714	19.5315
1.9011	9.5089	9.4693	6.391	20.7376	14649.0039	9115.2744	-1209.5714	19.5315
1.9011	9.5089	9.4693	6.391	20.7376	14649.0039	9115.2744	-1209.5714	19.5315
1.9011	9.5089	9.4693	6.391	20.7376	14649.0039	9115.2744	-1209.5714	19.5315
1.9011	9.5089	9.4693	6.391	20.7376	14649.0039	9115.2744	-1209.5714	19.5315
1.9062	9.5344	9.495	6.3578	20.4542	14752.9834	9172.9023	-1173.5327	19.5825
1.9062	9.5344	9.495	6.3578	20.4542	14752.9834	9172.9023	-1173.5327	19.5825
1.9062	9.5344	9.495	6.3578	20.4542	14752.9834	9172.9023	-1173.5327	19.5825
1.9062	9.5344	9.495	6.3578	20.4542	14752.9834	9172.9023	-1173.5327	19.5825
1.9062	9.5344	9.495	6.3578	20.4542	14752.9834	9172.9023	-1173.5327	19.5825
1.9062	9.5344	9.495	6.3578	20.4542	14752.9834	9172.9023	-1173.5327	19.5825
1.9113	9.5599	9.5191	6.288	20.8653	14837.6729	9162.7354	-1116.6968	19.6335
1.9113	9.5599	9.5191	6.288	20.8653	14837.6729	9162.7354	-1116.6968	19.6335
1.9113	9.5599	9.5191	6.288	20.8653	14837.6729	9162.7354	-1116.6968	19.6335
1.9113	9.5599	9.5191	6.288	20.8653	14837.6729	9162.7354	-1116.6968	19.6335
1.9113	9.5599	9.5191	6.288	20.8653	14837.6729	9162.7354	-1116.6968	19.6335
1.9165	9.5853	9.5459	6.2549	20.3143	14981.5781	9181.3623	-1103.8391	19.6855
1.9165	9.5853	9.5459	6.2549	20.3143	14981.5781	9181.3623	-1103.8391	19.6855
1.9165	9.5853	9.5459	6.2549	20.3143	14981.5781	9181.3623	-1103.8391	19.6855
1.9165	9.5853	9.5459	6.2549	20.3143	14981.5781	9181.3623	-1103.8391	19.6855
1.9165	9.5853	9.5459	6.2549	20.3143	14981.5781	9181.3623	-1103.8391	19.6855
1.9216	9.6113	9.5697	6.2757	19.7473	15130.4922	9244.0176	-1156.2273	19.7365
1.9216	9.6113	9.5697	6.2757	19.7473	15130.4922	9244.0176	-1156.2273	19.7365
1.9216	9.6113	9.5697	6.2757	19.7473	15130.4922	9244.0176	-1156.2273	19.7365
1.9216	9.6113	9.5697	6.2757	19.7473	15130.4922	9244.0176	-1156.2273	19.7365
1.9216	9.6113	9.5697	6.2757	19.7473	15130.4922	9244.0176	-1156.2273	19.7365
1.9267	9.6368	9.597	6.3885	19.086	15284.7939	9304.5889	-1223.832	19.7875
1.9267	9.6368	9.597	6.3885	19.086	15284.7939	9304.5889	-1223.832	19.7875
1.9267	9.6368	9.597	6.3885	19.086	15284.7939	9304.5889	-1223.832	19.7875
1.9267	9.6368	9.597	6.3885	19.086	15284.7939	9304.5889	-1223.832	19.7875
1.9267	9.6368	9.597	6.3885	19.086	15284.7939	9304.5889	-1223.832	19.7875
1.9317	9.6618	9.6224	6.4827	19.0833	15439.9531	9328.0303	-1301.932	19.8375
1.9317	9.6618	9.6224	6.4827	19.0833	15439.9531	9328.0303	-1301.932	19.8375
1.9317	9.6618	9.6224	6.4827	19.0833	15439.9531	9328.0303	-1301.932	19.8375
1.9317	9.6618	9.6224	6.4827	19.0833	15439.9531	9328.0303	-1301.932	19.8375
1.9317	9.6618	9.6224	6.4827	19.0833	15439.9531	9328.0303	-1301.932	19.8375
1.9368	9.6873	9.6466	6.6307	19.0092	15518.4063	9285.2451	-1311.7123	19.8885
1.9368	9.6873	9.6466	6.6307	19.0092	15518.4063	9285.2451	-1311.7123	19.8885
1.9368	9.6873	9.6466	6.6307	19.0092	15518.4063	9285.2451	-1311.7123	19.8885
1.9368	9.6873	9.6466	6.6307	19.0092	15518.4063	9285.2451	-1311.7123	19.8885
1.9368	9.6873	9.6466	6.6307	19.0092	15518.4063	9285.2451	-1311.7123	19.8885
1.9418	9.7123	9.6725	6.7268	18.8692	15628.6807	9203.8096	-1301.4418	19.9385
1.9418	9.7123	9.6725	6.7268	18.8692	15628.6807	9203.8096	-1301.4418	19.9385
1.9418	9.7123	9.6725	6.7268	18.8692	15628.6807	9203.8096	-1301.4418	19.9385
1.9418	9.7123	9.6725	6.7268	18.8692	15628.6807	9203.8096	-1301.4418	19.9385
1.9418	9.7123	9.6725	6.7268	18.8692	15628.6807	9203.8096	-1301.4418	19.9385
1.9469	9.7377	9.6989	6.8859	18.8974	15651.0029	9110.7422	-1302.0183	19.9894
1.9469	9.7377	9.6989	6.8859	18.8974	15651.0029	9110.7422	-1302.0183	19.9894
1.9469	9.7377	9.6989	6.8859	18.8974	15651.0029	9110.7422	-1302.0183	19.9894
1.9469	9.7377	9.6989	6.8859	18.8974	15651.0029	9110.7422	-1302.0183	19.9894
1.9469	9.7377	9.6989	6.8859	18.8974	15651.0029	9110.7422	-1302.0183	19.9894
1.952	9.7632	9.7238	6.9873	19.3742	15680.1299	8885.9219	-1275.026	20.0404
1.952	9.7632	9.7238	6.9873	19.3742	15680.1299	8885.9219	-1275.026	20.0404
1.952	9.7632	9.7238	6.9873	19.3742	15680.1299	8885.9219	-1275.026	20.0404
1.952	9.7632	9.7238	6.9873	19.3742	15680.1299	8885.9219	-1275.026	20.0404
1.952	9.7632	9.7238	6.9873	19.3742	15680.1299	8885.9219	-1275.026	20.0404
1.9571	9.7887	9.7505	7.098	19.7863	15731.5088	8597.3242	-1256.9879	20.0914
1.9571	9.7887	9.7505	7.098	19.7863	15731.5088	8597.3242	-1256.9879	20.0914
1.9571	9.7887	9.7505	7.098	19.7863	15731.5088	8597.3242	-1256.9879	20.0914
1.9571	9.7887	9.7505	7.098	19.7863	15731.5088	8597.3242	-1256.9879	20.0914
1.9571	9.7887	9.7505	7.098	19.7863	15731.5088	8597.3242	-1256.9879	20.0914
1.9621	9.8137	9.7739	7.2123	20.6276	15753.9824	8382.1113	-1188.4139	20.1415
1.9621	9.8137	9.7739	7.2123	20.6276	15753.9824	8382.1113	-1188.4139	20.1415
1.9621	9.8137	9.7739	7.2123	20.6276	15753.9824	8382.1113	-1188.4139	20.1415
1.9621	9.8137	9.7739	7.2123	20.6276	15753.9824	8382.1113	-1188.4139	20.1415
1.9621	9.8137	9.7739	7.2123	20.6276	15753.9824	8382.1113	-1188.4139	20.1415
1.9621	9.8137	9.7739	7.2123	20.6276	15753.9824	8382.1113	-1188.4139	20.1415
1.9672	9.8392	9.8009	7.277	20.447	15809.2217	8271.8008	-1118.9943	20.1924
1.9672	9.8392	9.8009	7.277	20.447	15809.2217	8271.8008	-1118.9943	20.1924
1.9672	9.8392	9.8009	7.277	20.447	15809.2217	8271.8008	-1118.9943	20.1924
1.9672	9.8392	9.8009	7.277	20.447	15809.2217	8271.8008	-1118.9943	20.1924
1.9672	9.8392	9.8009	7.277	20.447	15809.2217	8271.8008	-1118.9943	20.1924
1.9722	9.8641	9.8243	7.3263	20.5825	15890.7793	8158.5679	-1118.0948	20.2424
1.9722	9.8641	9.8243	7.3263	20.5825	15890.7793	8158.5679	-1118.0948	20.2424
1.9722	9.8641	9.8243	7.3263	20.5825	15890.7793	8158.5679	-1118.0948	20.2424
1.9722	9.8641	9.8243	7.3263	20.5825	15890.7793	8158.5679	-1118.0948	20.2424
1.9722	9.8641	9.8243	7.3263	20.5825	15890.7793	8158.5679	-1118.0948	20.2424
1.9773	9.8896	9.8509	7.352	20.6498	16067.0762	8094.2646	-1206.6768	20.2934
1.9773	9.8896	9.8509	7.352	20.6498	16067.0762	8094.2646	-1206.6768	20.2934
1.9773	9.8896	9.8509	7.352	20.6498	16067.0762	8094.2646	-1206.6768	20.2934
1.9773	9.8896	9.8509	7.352	20.6498	16067.0762	8094.2646	-1206.6768	20.2934
1.9773	9.8896	9.8509	7.352	20.6498	16067.0762	8094.2646	-1206.6768	20.2934
1.9823	9.9146	9.8759	7.3172	20.7943	16259.0947	7992.5674	-1265.4148	20.3434
1.9823	9.9146	9.8759	7.3172	20.7943	16259.0947	7992.5674	-1265.4148	20.3434
1.9823	9.9146	9.8759	7.3172	20.7943	16259.0947	7992.5674	-1265.4148	20.3434
1.9823	9.9146	9.8759	7.3172	20.7943	16259.0947	7992.5674	-1265.4148	20.3434
1.9823	9.9146	9.8759	7.3172	20.7943	16259.0947	7992.5674	-1265.4148	20.3434
1.9874	9.9401	9.9012	7.3317	20.1404	16335.9326	7854.8154	-1257.2408	20.3944
1.9874	9.9401	9.9012	7.3317	20.1404	16335.9326	7854.8154	-1257.2408	20.3944
1.9874	9.9401	9.9012	7.3317	20.1404	16335.9326	7854.8154	-1257.2408	20.3944
1.9874	9.9401	9.9012	7.3317	20.1404	16335.9326	7854.8154	-1257.2408	20.3944
1.9874	9.9401	9.9012	7.3317	20.1404	16335.9326	7854.8154	-1257.2408	20.3944
1.9925	9.9651	9.927	7.4111	19.5012	16370.7207	7695.8198	-1232.28	20.4454
1.9925	9.9651	9.927	7.4111	19.5012	16370.7207	7695.8198	-1232.28	20.4454
1.9925	9.9651	9.927	7.4111	19.5012	16370.7207	7695.8198	-1232.28	20.4454
1.9925	9.9651	9.927	7.4111	19.5012	16370.7207	7695.8198	-1232.28	20.4454
1.9925	9.9651	9.927	7.4111	19.5012	16370.7207	7695.8198	-1232.28	20.4454
1.9976	9.991	9.9521	7.4775	19.8216	16364.7773	7497.0073	-1192.4403	20.4964
1.9976	9.991	9.9521	7.4775	19.8216	16364.7773	7497.0073	-1192.4403	20.4964
1.9976	9.991	9.9521	7.4775	19.8216	16364.7773	7497.0073	-1192.4403	20.4964
1.9976	9.991	9.9521	7.4775	19.8216	16364.7773	7497.0073	-1192.4403	20.4964
1.9976	9.991	9.9521	7.4775	19.8216	16364.7773	7497.0073	-1192.4403	20.4964
2.0027	10.0165	9.9782	7.5282	19.5073	16399.2734	7361.1738	-1174.2748	20.5474
2.0027	10.0165	9.9782	7.5282	19.5073	16399.2734	7361.1738	-1174.2748	20.5474
2.0027	10.0165	9.9782	7.5282	19.5073	16399.2734	7361.1738	-1174.2748	20.5474
2.0027	10.0165	9.9782	7.5282	19.5073	16399.2734	7361.1738	-1174.2748	20.5474
2.0027	10.0165	9.9782	7.5282	19.5073	16399.2734	7361.1738	-1174.2748	20.5474
2.0078	10.042	10.0045	7.6133	20.4169	16421.8848	7225.8164	-1167.326	20.5984
2.0078	10.042	10.0045	7.6133	20.4169	16421.8848	7225.8164	-1167.326	20.5984
2.0078	10.042	10.0045	7.6133	20.4169	16421.8848	7225.8164	-1167.326	20.5984
2.0078	10.042	10.0045	7.6133	20.4169	16421.8848	7225.8164	-1167.326	20.5984
2.0078	10.042	10.0045	7.6133	20.4169	16421.8848	7225.8164	-1167.326	20.5984
2.0129	10.0675	10.0303	7.5674	21.6111	16478.8086	7136.8765	-1130.1239	20.6494
2.0129	10.0675	10.0303	7.5674	21.6111	16478.8086	7136.8765	-1130.1239	20.6494
2.0129	10.0675	10.0303	7.5674	21.6111	16478.8086	7136.8765	-1130.1239	20.6494
2.0129	10.0675	10.0303	7.5674	21.6111	16478.8086	7136.8765	-1130.1239	20.6494
2.0129	10.0675	10.0303	7.5674	21.6111	16478.8086	7136.8765	-1130.1239	20.6494
2.018	10.093	10.0561	7.5795	20.9954	16470.8145	7095.6982	-1098.6711	20.7004
2.018	10.093	10.0561	7.5795	20.9954	16470.8145	7095.6982	-1098.6711	20.7004
2.018	10.093	10.0561	7.5795	20.9954	16470.8145	7095.6982	-1098.6711	20.7004
2.018	10.093	10.0561	7.5795	20.9954	16470.8145	7095.6982	-1098.6711	20.7004
2.018	10.093	10.0561	7.5795	20.9954	16470.8145	7095.6982	-1098.6711	20.7004
2.018	10.093	10.0561	7.5795	20.9954	16470.8145	7095.6982	-1098.6711	20.7004
2.0231	10.1185	10.0832	7.5994	20.7581	16404.1543	7063.5293	-1060.9504	20.7514
2.0231	10.1185	10.0832	7.5994	20.7581	16404.1543	7063.5293	-1060.9504	20.7514
2.0231	10.1185	10.0832	7.5994	20.7581	16404.1543	7063.5293	-1060.9504	20.7514
2.0231	10.1185	10.0832	7.5994	20.7581	16404.1543	7063.5293	-1060.9504	20.7514
2.0231	10.1185	10.0832	7.5994	20.7581	16404.1543	7063.5293	-1060.9504	20.7514
2.0281	10.1434	10.1064	7.5311	20.254	16359.458	7043.0757	-1012.7382	20.8014
2.0281	10.1434	10.1064	7.5311	20.254	16359.458	7043.0757	-1012.7382	20.8014
2.0281	10.1434	10.1064	7.5311	20.254	16359.458	7043.0757	-1012.7382	20.8014
2.0281	10.1434	10.1064	7.5311	20.254	16359.458	7043.0757	-1012.7382	20.8014
2.0281	10.1434	10.1064	7.5311	20.254	16359.458	7043.0757	-1012.7382	20.8014
2.0332	10.1689	10.1318	7.5609	20.1372	16329.7861	7057.5586	-987.7581	20.8524
2.0332	10.1689	10.1318	7.5609	20.1372	16329.7861	7057.5586	-987.7581	20.8524
2.0332	10.1689	10.1318	7.5609	20.1372	16329.7861	7057.5586	-987.7581	20.8524
2.0332	10.1689	10.1318	7.5609	20.1372	16329.7861	7057.5586	-987.7581	20.8524
2.0332	10.1689	10.1318	7.5609	20.1372	16329.7861	7057.5586	-987.7581	20.8524
2.0383	10.1944	10.163	7.5563	20.3739	16232.8848	7135.7593	-969.2964	20.9034
2.0383	10.1944	10.163	7.5563	20.3739	16232.8848	7135.7593	-969.2964	20.9034
2.0383	10.1944	10.163	7.5563	20.3739	16232.8848	7135.7593	-969.2964	20.9034
2.0383	10.1944	10.163	7.5563	20.3739	16232.8848	7135.7593	-969.2964	20.9034
2.0383	10.1944	10.163	7.5563	20.3739	16232.8848	7135.7593	-969.2964	20.9034
2.0433	10.2194	10.1906	7.511	21.3348	16169.7559	7354.0972	-990.6935	20.9534
2.0433	10.2194	10.1906	7.511	21.3348	16169.7559	7354.0972	-990.6935	20.9534
2.0433	10.2194	10.1906	7.511	21.3348	16169.7559	7354.0972	-990.6935	20.9534
2.0433	10.2194	10.1906	7.511	21.3348	16169.7559	7354.0972	-990.6935	20.9534
2.0433	10.2194	10.1906	7.511	21.3348	16169.7559	7354.0972	-990.6935	20.9534
2.0484	10.2449	10.212	7.5543	21.8823	16198.2646	7882.3906	-1135.3348	21.0044
2.0484	10.2449	10.212	7.5543	21.8823	16198.2646	7882.3906	-1135.3348	21.0044
2.0484	10.2449	10.212	7.5543	21.8823	16198.2646	7882.3906	-1135.3348	21.0044
2.0484	10.2449	10.212	7.5543	21.8823	16198.2646	7882.3906	-1135.3348	21.0044
2.0484	10.2449	10.212	7.5543	21.8823	16198.2646	7882.3906	-1135.3348	21.0044
2.0535	10.2703	10.2362	7.5798	22.2864	16269.3203	8625.1133	-1322.2734	21.0554
2.0535	10.2703	10.2362	7.5798	22.2864	16269.3203	8625.1133	-1322.2734	21.0554
2.0535	10.2703	10.2362	7.5798	22.2864	16269.3203	8625.1133	-1322.2734	21.0554
2.0535	10.2703	10.2362	7.5798	22.2864	16269.3203	8625.1133	-1322.2734	21.0554
2.0535	10.2703	10.2362	7.5798	22.2864	16269.3203	8625.1133	-1322.2734	21.0554
2.0586	10.2953	10.2545	7.6397	21.6134	16288.0313	9122.4883	-1433.1237	21.1064
2.0586	10.2953	10.2545	7.6397	21.6134	16288.0313	9122.4883	-1433.1237	21.1064
2.0586	10.2953	10.2545	7.6397	21.6134	16288.0313	9122.4883	-1433.1237	21.1064
2.0586	10.2953	10.2545	7.6397	21.6134	16288.0313	9122.4883	-1433.1237	21.1064
2.0586	10.2953	10.2545	7.6397	21.6134	16288.0313	9122.4883	-1433.1237	21.1064
2.0637	10.3213	10.2828	7.6368	21.7703	16181.0986	9269.1582	-1420.0693	21.1574
2.0637	10.3213	10.2828	7.6368	21.7703	16181.0986	9269.1582	-1420.0693	21.1574
2.0637	10.3213	10.2828	7.6368	21.7703	16181.0986	9269.1582	-1420.0693	21.1574
2.0637	10.3213	10.2828	7.6368	21.7703	16181.0986	9269.1582	-1420.0693	21.1574
2.0637	10.3213	10.2828	7.6368	21.7703	16181.0986	9269.1582	-1420.0693	21.1574
2.0687	10.3463	10.3141	7.6168	21.0953	16029.3467	9286.7461	-1363.34	21.2074
2.0687	10.3463	10.3141	7.6168	21.0953	16029.3467	9286.7461	-1363.34	21.2074
2.0687	10.3463	10.3141	7.6168	21.0953	16029.3467	9286.7461	-1363.34	21.2074
2.0687	10.3463	10.3141	7.6168	21.0953	16029.3467	9286.7461	-1363.34	21.2074
2.0687	10.3463	10.3141	7.6168	21.0953	16029.3467	9286.7461	-1363.34	21.2074
2.0687	10.3463	10.3141	7.6168	21.0953	16029.3467	9286.7461	-1363.34	21.2074
2.0738	10.3718	10.3475	7.4951	21.4294	15880.3896	9256.9063	-1319.4879	21.2583
2.0738	10.3718	10.3475	7.4951	21.4294	15880.3896	9256.9063	-1319.4879	21.2583
2.0738	10.3718	10.3475	7.4951	21.4294	15880.3896	9256.9063	-1319.4879	21.2583
2.0738	10.3718	10.3475	7.4951	21.4294	15880.3896	9256.9063	-1319.4879	21.2583
2.0738	10.3718	10.3475	7.4951	21.4294	15880.3896	9256.9063	-1319.4879	21.2583
2.0788	10.3967	10.3672	7.342	22.4953	15718.2891	9144.7715	-1238.163	21.3084
2.0788	10.3967	10.3672	7.342	22.4953	15718.2891	9144.7715	-1238.163	21.3084
2.0788	10.3967	10.3672	7.342	22.4953	15718.2891	9144.7715	-1238.163	21.3084
2.0788	10.3967	10.3672	7.342	22.4953	15718.2891	9144.7715	-1238.163	21.3084
2.0788	10.3967	10.3672	7.342	22.4953	15718.2891	9144.7715	-1238.163	21.3084
2.0838	10.4217	10.3871	7.2105	22.8529	15558.0771	8946.9766	-1128.3284	21.3584
2.0838	10.4217	10.3871	7.2105	22.8529	15558.0771	8946.9766	-1128.3284	21.3584
2.0838	10.4217	10.3871	7.2105	22.8529	15558.0771	8946.9766	-1128.3284	21.3584
2.0838	10.4217	10.3871	7.2105	22.8529	15558.0771	8946.9766	-1128.3284	21.3584
2.0838	10.4217	10.3871	7.2105	22.8529	15558.0771	8946.9766	-1128.3284	21.3584
2.0889	10.4472	10.4106	7.1436	22.7278	15474.2627	8706.2773	-1094.9939	21.4093
2.0889	10.4472	10.4106	7.1436	22.7278	15474.2627	8706.2773	-1094.9939	21.4093
2.0889	10.4472	10.4106	7.1436	22.7278	15474.2627	8706.2773	-1094.9939	21.4093
2.0889	10.4472	10.4106	7.1436	22.7278	15474.2627	8706.2773	-1094.9939	21.4093
2.0889	10.4472	10.4106	7.1436	22.7278	15474.2627	8706.2773	-1094.9939	21.4093
2.094	10.4727	10.4338	7.0744	23.011	15457.1074	8415.0469	-1106.8544	21.4603
2.094	10.4727	10.4338	7.0744	23.011	15457.1074	8415.0469	-1106.8544	21.4603
2.094	10.4727	10.4338	7.0744	23.011	15457.1074	8415.0469	-1106.8544	21.4603
2.094	10.4727	10.4338	7.0744	23.011	15457.1074	8415.0469	-1106.8544	21.4603
2.094	10.4727	10.4338	7.0744	23.011	15457.1074	8415.0469	-1106.8544	21.4603
2.0991	10.4982	10.4495	7.0587	23.7574	15487.6387	8159.4424	-1133.4144	21.5113
2.0991	10.4982	10.4495	7.0587	23.7574	15487.6387	8159.4424	-1133.4144	21.5113
2.0991	10.4982	10.4495	7.0587	23.7574	15487.6387	8159.4424	-1133.4144	21.5113
2.0991	10.4982	10.4495	7.0587	23.7574	15487.6387	8159.4424	-1133.4144	21.5113
2.0991	10.4982	10.4495	7.0587	23.7574	15487.6387	8159.4424	-1133.4144	21.5113
2.1042	10.5237	10.4724	7.0532	22.7826	15617.0215	7970.3506	-1189.8333	21.5623
2.1042	10.5237	10.4724	7.0532	22.7826	15617.0215	7970.3506	-1189.8333	21.5623
2.1042	10.5237	10.4724	7.0532	22.7826	15617.0215	7970.3506	-1189.8333	21.5623
2.1042	10.5237	10.4724	7.0532	22.7826	15617.0215	7970.3506	-1189.8333	21.5623
2.1042	10.5237	10.4724	7.0532	22.7826	15617.0215	7970.3506	-1189.8333	21.5623
2.1093	10.5491	10.5042	7.1012	22.8485	15785.9463	7821.6128	-1263.8298	21.6133
2.1093	10.5491	10.5042	7.1012	22.8485	15785.9463	7821.6128	-1263.8298	21.6133
2.1093	10.5491	10.5042	7.1012	22.8485	15785.9463	7821.6128	-1263.8298	21.6133
2.1093	10.5491	10.5042	7.1012	22.8485	15785.9463	7821.6128	-1263.8298	21.6133
2.1093	10.5491	10.5042	7.1012	22.8485	15785.9463	7821.6128	-1263.8298	21.6133
2.1144	10.5746	10.5333	7.059	22.4214	16102.5469	7718.7227	-1356.2549	21.6643
2.1144	10.5746	10.5333	7.059	22.4214	16102.5469	7718.7227	-1356.2549	21.6643
2.1144	10.5746	10.5333	7.059	22.4214	16102.5469	7718.7227	-1356.2549	21.6643
2.1144	10.5746	10.5333	7.059	22.4214	16102.5469	7718.7227	-1356.2549	21.6643
2.1144	10.5746	10.5333	7.059	22.4214	16102.5469	7718.7227	-1356.2549	21.6643
2.1195	10.6001	10.562	7.0646	21.7879	16237.8535	7573.2627	-1389.1262	21.7153
2.1195	10.6001	10.562	7.0646	21.7879	16237.8535	7573.2627	-1389.1262	21.7153
2.1195	10.6001	10.562	7.0646	21.7879	16237.8535	7573.2627	-1389.1262	21.7153
2.1195	10.6001	10.562	7.0646	21.7879	16237.8535	7573.2627	-1389.1262	21.7153
2.1195	10.6001	10.562	7.0646	21.7879	16237.8535	7573.2627	-1389.1262	21.7153
2.1246	10.6251	10.5873	6.986	21.2086	16319.918	7349.9502	-1355.041	21.7663
2.1246	10.6251	10.5873	6.986	21.2086	16319.918	7349.9502	-1355.041	21.7663
2.1246	10.6251	10.5873	6.986	21.2086	16319.918	7349.9502	-1355.041	21.7663
2.1246	10.6251	10.5873	6.986	21.2086	16319.918	7349.9502	-1355.041	21.7663
2.1246	10.6251	10.5873	6.986	21.2086	16319.918	7349.9502	-1355.041	21.7663
2.1246	10.6251	10.5873	6.986	21.2086	16319.918	7349.9502	-1355.041	21.7663
2.1297	10.6511	10.6131	6.9638	21.0527	16312.8418	7139.167	-1312.8123	21.8173
2.1297	10.6511	10.6131	6.9638	21.0527	16312.8418	7139.167	-1312.8123	21.8173
2.1297	10.6511	10.6131	6.9638	21.0527	16312.8418	7139.167	-1312.8123	21.8173
2.1297	10.6511	10.6131	6.9638	21.0527	16312.8418	7139.167	-1312.8123	21.8173
2.1297	10.6511	10.6131	6.9638	21.0527	16312.8418	7139.167	-1312.8123	21.8173
2.1348	10.6765	10.639	6.9459	21.485	16323.6201	6940.3203	-1260.8529	21.8683
2.1348	10.6765	10.639	6.9459	21.485	16323.6201	6940.3203	-1260.8529	21.8683
2.1348	10.6765	10.639	6.9459	21.485	16323.6201	6940.3203	-1260.8529	21.8683
2.1348	10.6765	10.639	6.9459	21.485	16323.6201	6940.3203	-1260.8529	21.8683
2.1348	10.6765	10.639	6.9459	21.485	16323.6201	6940.3203	-1260.8529	21.8683
2.1399	10.702	10.665	6.9402	21.7348	16299.1992	6746.25	-1226.489	21.9193
2.1399	10.702	10.665	6.9402	21.7348	16299.1992	6746.25	-1226.489	21.9193
2.1399	10.702	10.665	6.9402	21.7348	16299.1992	6746.25	-1226.489	21.9193
2.1399	10.702	10.665	6.9402	21.7348	16299.1992	6746.25	-1226.489	21.9193
2.1399	10.702	10.665	6.9402	21.7348	16299.1992	6746.25	-1226.489	21.9193
2.145	10.7275	10.6894	6.883	20.7887	16303.458	6579.1035	-1200.9987	21.9703
2.145	10.7275	10.6894	6.883	20.7887	16303.458	6579.1035	-1200.9987	21.9703
2.145	10.7275	10.6894	6.883	20.7887	16303.458	6579.1035	-1200.9987	21.9703
2.145	10.7275	10.6894	6.883	20.7887	16303.458	6579.1035	-1200.9987	21.9703
2.145	10.7275	10.6894	6.883	20.7887	16303.458	6579.1035	-1200.9987	21.9703
2.1501	10.753	10.7256	6.9397	19.8885	16207.3818	6536.1187	-1209.796	22.0213
2.1501	10.753	10.7256	6.9397	19.8885	16207.3818	6536.1187	-1209.796	22.0213
2.1501	10.753	10.7256	6.9397	19.8885	16207.3818	6536.1187	-1209.796	22.0213
2.1501	10.753	10.7256	6.9397	19.8885	16207.3818	6536.1187	-1209.796	22.0213
2.1501	10.753	10.7256	6.9397	19.8885	16207.3818	6536.1187	-1209.796	22.0213
2.1551	10.778	10.7533	6.8989	19.4745	16085.9004	6489.397	-1204.3822	22.0713
2.1551	10.778	10.7533	6.8989	19.4745	16085.9004	6489.397	-1204.3822	22.0713
2.1551	10.778	10.7533	6.8989	19.4745	16085.9004	6489.397	-1204.3822	22.0713
2.1551	10.778	10.7533	6.8989	19.4745	16085.9004	6489.397	-1204.3822	22.0713
2.1551	10.778	10.7533	6.8989	19.4745	16085.9004	6489.397	-1204.3822	22.0713
2.1602	10.8034	10.7765	6.802	20.384	15942.5273	6367.4243	-1159.5795	22.1223
2.1602	10.8034	10.7765	6.802	20.384	15942.5273	6367.4243	-1159.5795	22.1223
2.1602	10.8034	10.7765	6.802	20.384	15942.5273	6367.4243	-1159.5795	22.1223
2.1602	10.8034	10.7765	6.802	20.384	15942.5273	6367.4243	-1159.5795	22.1223
2.1602	10.8034	10.7765	6.802	20.384	15942.5273	6367.4243	-1159.5795	22.1223
2.1653	10.8289	10.7985	6.783	20.5062	15798.2422	6242.0005	-1117.8451	22.1733
2.1653	10.8289	10.7985	6.783	20.5062	15798.2422	6242.0005	-1117.8451	22.1733
2.1653	10.8289	10.7985	6.783	20.5062	15798.2422	6242.0005	-1117.8451	22.1733
2.1653	10.8289	10.7985	6.783	20.5062	15798.2422	6242.0005	-1117.8451	22.1733
2.1653	10.8289	10.7985	6.783	20.5062	15798.2422	6242.0005	-1117.8451	22.1733
2.1704	10.8544	10.8218	6.7467	20.6597	15685.8818	6208.1646	-1128.251	22.2243
2.1704	10.8544	10.8218	6.7467	20.6597	15685.8818	6208.1646	-1128.251	22.2243
2.1704	10.8544	10.8218	6.7467	20.6597	15685.8818	6208.1646	-1128.251	22.2243
2.1704	10.8544	10.8218	6.7467	20.6597	15685.8818	6208.1646	-1128.251	22.2243
2.1704	10.8544	10.8218	6.7467	20.6597	15685.8818	6208.1646	-1128.251	22.2243
2.1755	10.8799	10.841	6.7198	21.0125	15663.1631	6194.6973	-1174.3982	22.2753
2.1755	10.8799	10.841	6.7198	21.0125	15663.1631	6194.6973	-1174.3982	22.2753
2.1755	10.8799	10.841	6.7198	21.0125	15663.1631	6194.6973	-1174.3982	22.2753
2.1755	10.8799	10.841	6.7198	21.0125	15663.1631	6194.6973	-1174.3982	22.2753
2.1755	10.8799	10.841	6.7198	21.0125	15663.1631	6194.6973	-1174.3982	22.2753
2.1806	10.9054	10.8646	6.6972	21.1992	15613.0771	6088.6655	-1176.5784	22.3262
2.1806	10.9054	10.8646	6.6972	21.1992	15613.0771	6088.6655	-1176.5784	22.3262
2.1806	10.9054	10.8646	6.6972	21.1992	15613.0771	6088.6655	-1176.5784	22.3262
2.1806	10.9054	10.8646	6.6972	21.1992	15613.0771	6088.6655	-1176.5784	22.3262
2.1806	10.9054	10.8646	6.6972	21.1992	15613.0771	6088.6655	-1176.5784	22.3262
2.1806	10.9054	10.8646	6.6972	21.1992	15613.0771	6088.6655	-1176.5784	22.3262
2.1856	10.9303	10.8855	6.7122	20.3701	15575.7188	5970.917	-1156.953	22.3763
2.1856	10.9303	10.8855	6.7122	20.3701	15575.7188	5970.917	-1156.953	22.3763
2.1856	10.9303	10.8855	6.7122	20.3701	15575.7188	5970.917	-1156.953	22.3763
2.1856	10.9303	10.8855	6.7122	20.3701	15575.7188	5970.917	-1156.953	22.3763
2.1856	10.9303	10.8855	6.7122	20.3701	15575.7188	5970.917	-1156.953	22.3763
2.1907	10.9553	10.9123	6.765	20.4759	15458.0156	5913.9004	-1138.3577	22.4273
2.1907	10.9553	10.9123	6.765	20.4759	15458.0156	5913.9004	-1138.3577	22.4273
2.1907	10.9553	10.9123	6.765	20.4759	15458.0156	5913.9004	-1138.3577	22.4273
2.1907	10.9553	10.9123	6.765	20.4759	15458.0156	5913.9004	-1138.3577	22.4273
2.1907	10.9553	10.9123	6.765	20.4759	15458.0156	5913.9004	-1138.3577	22.4273
2.1958	10.9813	10.9373	6.7996	20.7819	15397.2783	5897.5459	-1119.4928	22.4783
2.1958	10.9813	10.9373	6.7996	20.7819	15397.2783	5897.5459	-1119.4928	22.4783
2.1958	10.9813	10.9373	6.7996	20.7819	15397.2783	5897.5459	-1119.4928	22.4783
2.1958	10.9813	10.9373	6.7996	20.7819	15397.2783	5897.5459	-1119.4928	22.4783
2.1958	10.9813	10.9373	6.7996	20.7819	15397.2783	5897.5459	-1119.4928	22.4783
2.2008	11.0063	10.9662	6.8481	20.3641	15325.6309	5902.2554	-1105.8479	22.5283
2.2008	11.0063	10.9662	6.8481	20.3641	15325.6309	5902.2554	-1105.8479	22.5283
2.2008	11.0063	10.9662	6.8481	20.3641	15325.6309	5902.2554	-1105.8479	22.5283
2.2008	11.0063	10.9662	6.8481	20.3641	15325.6309	5902.2554	-1105.8479	22.5283
2.2008	11.0063	10.9662	6.8481	20.3641	15325.6309	5902.2554	-1105.8479	22.5283
2.2059	11.0318	10.9901	6.889	20.6269	15307.5264	5948.6982	-1127.955	22.5792
2.2059	11.0318	10.9901	6.889	20.6269	15307.5264	5948.6982	-1127.955	22.5792
2.2059	11.0318	10.9901	6.889	20.6269	15307.5264	5948.6982	-1127.955	22.5792
2.2059	11.0318	10.9901	6.889	20.6269	15307.5264	5948.6982	-1127.955	22.5792
2.2059	11.0318	10.9901	6.889	20.6269	15307.5264	5948.6982	-1127.955	22.5792
2.211	11.0573	11.0164	6.9264	22.693	15371.4834	6012.8247	-1135.2437	22.6302
2.211	11.0573	11.0164	6.9264	22.693	15371.4834	6012.8247	-1135.2437	22.6302
2.211	11.0573	11.0164	6.9264	22.693	15371.4834	6012.8247	-1135.2437	22.6302
2.211	11.0573	11.0164	6.9264	22.693	15371.4834	6012.8247	-1135.2437	22.6302
2.211	11.0573	11.0164	6.9264	22.693	15371.4834	6012.8247	-1135.2437	22.6302
2.216	11.0822	11.0434	6.9351	22.438	15477.9102	6078.2744	-1132.8458	22.6803
2.216	11.0822	11.0434	6.9351	22.438	15477.9102	6078.2744	-1132.8458	22.6803
2.216	11.0822	11.0434	6.9351	22.438	15477.9102	6078.2744	-1132.8458	22.6803
2.216	11.0822	11.0434	6.9351	22.438	15477.9102	6078.2744	-1132.8458	22.6803
2.216	11.0822	11.0434	6.9351	22.438	15477.9102	6078.2744	-1132.8458	22.6803
2.2211	11.1077	11.0686	7.0012	22.4061	15539.5469	6115.1226	-1122.3503	22.7312
2.2211	11.1077	11.0686	7.0012	22.4061	15539.5469	6115.1226	-1122.3503	22.7312
2.2211	11.1077	11.0686	7.0012	22.4061	15539.5469	6115.1226	-1122.3503	22.7312
2.2211	11.1077	11.0686	7.0012	22.4061	15539.5469	6115.1226	-1122.3503	22.7312
2.2211	11.1077	11.0686	7.0012	22.4061	15539.5469	6115.1226	-1122.3503	22.7312
2.2261	11.1327	11.0943	7.0333	22.7664	15652.0977	6128.8184	-1125.8779	22.7812
2.2261	11.1327	11.0943	7.0333	22.7664	15652.0977	6128.8184	-1125.8779	22.7812
2.2261	11.1327	11.0943	7.0333	22.7664	15652.0977	6128.8184	-1125.8779	22.7812
2.2261	11.1327	11.0943	7.0333	22.7664	15652.0977	6128.8184	-1125.8779	22.7812
2.2261	11.1327	11.0943	7.0333	22.7664	15652.0977	6128.8184	-1125.8779	22.7812
2.2312	11.1582	11.118	7.085	22.6976	15772.0488	6121	-1124.5906	22.8323
2.2312	11.1582	11.118	7.085	22.6976	15772.0488	6121	-1124.5906	22.8323
2.2312	11.1582	11.118	7.085	22.6976	15772.0488	6121	-1124.5906	22.8323
2.2312	11.1582	11.118	7.085	22.6976	15772.0488	6121	-1124.5906	22.8323
2.2312	11.1582	11.118	7.085	22.6976	15772.0488	6121	-1124.5906	22.8323
2.2363	11.1837	11.143	7.1402	22.6088	15880.2754	6054.918	-1108.4934	22.8832
2.2363	11.1837	11.143	7.1402	22.6088	15880.2754	6054.918	-1108.4934	22.8832
2.2363	11.1837	11.143	7.1402	22.6088	15880.2754	6054.918	-1108.4934	22.8832
2.2363	11.1837	11.143	7.1402	22.6088	15880.2754	6054.918	-1108.4934	22.8832
2.2363	11.1837	11.143	7.1402	22.6088	15880.2754	6054.918	-1108.4934	22.8832
2.2363	11.1837	11.143	7.1402	22.6088	15880.2754	6054.918	-1108.4934	22.8832
2.2414	11.2091	11.1678	7.2573	23.3898	15960.4609	5915.4233	-1101.3092	22.9342
2.2414	11.2091	11.1678	7.2573	23.3898	15960.4609	5915.4233	-1101.3092	22.9342
2.2414	11.2091	11.1678	7.2573	23.3898	15960.4609	5915.4233	-1101.3092	22.9342
2.2414	11.2091	11.1678	7.2573	23.3898	15960.4609	5915.4233	-1101.3092	22.9342
2.2414	11.2091	11.1678	7.2573	23.3898	15960.4609	5915.4233	-1101.3092	22.9342
2.2465	11.2346	11.1917	7.3346	24.7235	16091.3037	5631.7808	-1100.7587	22.9852
2.2465	11.2346	11.1917	7.3346	24.7235	16091.3037	5631.7808	-1100.7587	22.9852
2.2465	11.2346	11.1917	7.3346	24.7235	16091.3037	5631.7808	-1100.7587	22.9852
2.2465	11.2346	11.1917	7.3346	24.7235	16091.3037	5631.7808	-1100.7587	22.9852
2.2465	11.2346	11.1917	7.3346	24.7235	16091.3037	5631.7808	-1100.7587	22.9852
2.2516	11.2601	11.2183	7.3748	24.5407	16297.9707	5271.8081	-1111.2971	23.0362
2.2516	11.2601	11.2183	7.3748	24.5407	16297.9707	5271.8081	-1111.2971	23.0362
2.2516	11.2601	11.2183	7.3748	24.5407	16297.9707	5271.8081	-1111.2971	23.0362
2.2516	11.2601	11.2183	7.3748	24.5407	16297.9707	5271.8081	-1111.2971	23.0362
2.2516	11.2601	11.2183	7.3748	24.5407	16297.9707	5271.8081	-1111.2971	23.0362
2.2567	11.2851	11.2444	7.4546	24.0462	16474.668	4992.0952	-1124.2247	23.0872
2.2567	11.2851	11.2444	7.4546	24.0462	16474.668	4992.0952	-1124.2247	23.0872
2.2567	11.2851	11.2444	7.4546	24.0462	16474.668	4992.0952	-1124.2247	23.0872
2.2567	11.2851	11.2444	7.4546	24.0462	16474.668	4992.0952	-1124.2247	23.0872
2.2567	11.2851	11.2444	7.4546	24.0462	16474.668	4992.0952	-1124.2247	23.0872
2.2617	11.3106	11.2697	7.514	23.9283	16633.0605	4750.8672	-1122.3945	23.1372
2.2617	11.3106	11.2697	7.514	23.9283	16633.0605	4750.8672	-1122.3945	23.1372
2.2617	11.3106	11.2697	7.514	23.9283	16633.0605	4750.8672	-1122.3945	23.1372
2.2617	11.3106	11.2697	7.514	23.9283	16633.0605	4750.8672	-1122.3945	23.1372
2.2617	11.3106	11.2697	7.514	23.9283	16633.0605	4750.8672	-1122.3945	23.1372
2.2668	11.336	11.2937	7.5825	23.1049	16764.8516	4512.6279	-1087.7711	23.1882
2.2668	11.336	11.2937	7.5825	23.1049	16764.8516	4512.6279	-1087.7711	23.1882
2.2668	11.336	11.2937	7.5825	23.1049	16764.8516	4512.6279	-1087.7711	23.1882
2.2668	11.336	11.2937	7.5825	23.1049	16764.8516	4512.6279	-1087.7711	23.1882
2.2668	11.336	11.2937	7.5825	23.1049	16764.8516	4512.6279	-1087.7711	23.1882
2.2719	11.3615	11.3206	7.6449	23.4475	16910.0176	4326.229	-1064.1605	23.2392
2.2719	11.3615	11.3206	7.6449	23.4475	16910.0176	4326.229	-1064.1605	23.2392
2.2719	11.3615	11.3206	7.6449	23.4475	16910.0176	4326.229	-1064.1605	23.2392
2.2719	11.3615	11.3206	7.6449	23.4475	16910.0176	4326.229	-1064.1605	23.2392
2.2719	11.3615	11.3206	7.6449	23.4475	16910.0176	4326.229	-1064.1605	23.2392
2.2769	11.3865	11.3464	7.6571	22.7716	17043.8652	4204.4458	-1041.7402	23.2892
2.2769	11.3865	11.3464	7.6571	22.7716	17043.8652	4204.4458	-1041.7402	23.2892
2.2769	11.3865	11.3464	7.6571	22.7716	17043.8652	4204.4458	-1041.7402	23.2892
2.2769	11.3865	11.3464	7.6571	22.7716	17043.8652	4204.4458	-1041.7402	23.2892
2.2769	11.3865	11.3464	7.6571	22.7716	17043.8652	4204.4458	-1041.7402	23.2892
2.282	11.412	11.3732	7.6932	22.8302	17162.5996	4192.5166	-1048.6355	23.3402
2.282	11.412	11.3732	7.6932	22.8302	17162.5996	4192.5166	-1048.6355	23.3402
2.282	11.412	11.3732	7.6932	22.8302	17162.5996	4192.5166	-1048.6355	23.3402
2.282	11.412	11.3732	7.6932	22.8302	17162.5996	4192.5166	-1048.6355	23.3402
2.282	11.412	11.3732	7.6932	22.8302	17162.5996	4192.5166	-1048.6355	23.3402
2.287	11.437	11.3987	7.7376	24.0957	17236.9199	4133.0459	-1051.0586	23.3902
2.287	11.437	11.3987	7.7376	24.0957	17236.9199	4133.0459	-1051.0586	23.3902
2.287	11.437	11.3987	7.7376	24.0957	17236.9199	4133.0459	-1051.0586	23.3902
2.287	11.437	11.3987	7.7376	24.0957	17236.9199	4133.0459	-1051.0586	23.3902
2.287	11.437	11.3987	7.7376	24.0957	17236.9199	4133.0459	-1051.0586	23.3902
2.287	11.437	11.3987	7.7376	24.0957	17236.9199	4133.0459	-1051.0586	23.3902
2.2921	11.4625	11.4223	7.714	24.663	17344.252	3834.6509	-1050.2643	23.4412
2.2921	11.4625	11.4223	7.714	24.663	17344.252	3834.6509	-1050.2643	23.4412
2.2921	11.4625	11.4223	7.714	24.663	17344.252	3834.6509	-1050.2643	23.4412
2.2921	11.4625	11.4223	7.714	24.663	17344.252	3834.6509	-1050.2643	23.4412
2.2921	11.4625	11.4223	7.714	24.663	17344.252	3834.6509	-1050.2643	23.4412
2.2972	11.4879	11.4488	7.6989	24.1313	17406.2656	3317.6208	-1042.0908	23.4922
2.2972	11.4879	11.4488	7.6989	24.1313	17406.2656	3317.6208	-1042.0908	23.4922
2.2972	11.4879	11.4488	7.6989	24.1313	17406.2656	3317.6208	-1042.0908	23.4922
2.2972	11.4879	11.4488	7.6989	24.1313	17406.2656	3317.6208	-1042.0908	23.4922
2.2972	11.4879	11.4488	7.6989	24.1313	17406.2656	3317.6208	-1042.0908	23.4922
2.3023	11.5134	11.476	7.6898	24.1169	17386.627	2912.4375	-998.0695	23.5432
2.3023	11.5134	11.476	7.6898	24.1169	17386.627	2912.4375	-998.0695	23.5432
2.3023	11.5134	11.476	7.6898	24.1169	17386.627	2912.4375	-998.0695	23.5432
2.3023	11.5134	11.476	7.6898	24.1169	17386.627	2912.4375	-998.0695	23.5432
2.3023	11.5134	11.476	7.6898	24.1169	17386.627	2912.4375	-998.0695	23.5432
2.3073	11.5384	11.5019	7.6607	23.7763	17303.6758	2749.4639	-933.9245	23.5932
2.3073	11.5384	11.5019	7.6607	23.7763	17303.6758	2749.4639	-933.9245	23.5932
2.3073	11.5384	11.5019	7.6607	23.7763	17303.6758	2749.4639	-933.9245	23.5932
2.3073	11.5384	11.5019	7.6607	23.7763	17303.6758	2749.4639	-933.9245	23.5932
2.3073	11.5384	11.5019	7.6607	23.7763	17303.6758	2749.4639	-933.9245	23.5932
2.3123	11.5634	11.5307	7.6345	24.1101	17202.1934	2725.6577	-883.6329	23.6432
2.3123	11.5634	11.5307	7.6345	24.1101	17202.1934	2725.6577	-883.6329	23.6432
2.3123	11.5634	11.5307	7.6345	24.1101	17202.1934	2725.6577	-883.6329	23.6432
2.3123	11.5634	11.5307	7.6345	24.1101	17202.1934	2725.6577	-883.6329	23.6432
2.3123	11.5634	11.5307	7.6345	24.1101	17202.1934	2725.6577	-883.6329	23.6432
2.3174	11.5889	11.5605	7.562	23.8317	17126.9785	2777.6914	-889.2681	23.6942
2.3174	11.5889	11.5605	7.562	23.8317	17126.9785	2777.6914	-889.2681	23.6942
2.3174	11.5889	11.5605	7.562	23.8317	17126.9785	2777.6914	-889.2681	23.6942
2.3174	11.5889	11.5605	7.562	23.8317	17126.9785	2777.6914	-889.2681	23.6942
2.3174	11.5889	11.5605	7.562	23.8317	17126.9785	2777.6914	-889.2681	23.6942
2.3224	11.6138	11.5891	7.5254	23.7423	17037.2383	2874.9688	-907.1481	23.7442
2.3224	11.6138	11.5891	7.5254	23.7423	17037.2383	2874.9688	-907.1481	23.7442
2.3224	11.6138	11.5891	7.5254	23.7423	17037.2383	2874.9688	-907.1481	23.7442
2.3224	11.6138	11.5891	7.5254	23.7423	17037.2383	2874.9688	-907.1481	23.7442
2.3224	11.6138	11.5891	7.5254	23.7423	17037.2383	2874.9688	-907.1481	23.7442
2.3275	11.6393	11.6097	7.4882	23.6884	16985.5684	3132.1216	-958.0784	23.7952
2.3275	11.6393	11.6097	7.4882	23.6884	16985.5684	3132.1216	-958.0784	23.7952
2.3275	11.6393	11.6097	7.4882	23.6884	16985.5684	3132.1216	-958.0784	23.7952
2.3275	11.6393	11.6097	7.4882	23.6884	16985.5684	3132.1216	-958.0784	23.7952
2.3275	11.6393	11.6097	7.4882	23.6884	16985.5684	3132.1216	-958.0784	23.7952
2.3326	11.6648	11.6325	7.4816	22.8135	16954.2109	3611.2197	-1028.8163	23.8462
2.3326	11.6648	11.6325	7.4816	22.8135	16954.2109	3611.2197	-1028.8163	23.8462
2.3326	11.6648	11.6325	7.4816	22.8135	16954.2109	3611.2197	-1028.8163	23.8462
2.3326	11.6648	11.6325	7.4816	22.8135	16954.2109	3611.2197	-1028.8163	23.8462
2.3326	11.6648	11.6325	7.4816	22.8135	16954.2109	3611.2197	-1028.8163	23.8462
2.3377	11.6903	11.6581	7.4468	22.9061	16865.2617	4251.3735	-1087.0647	23.8972
2.3377	11.6903	11.6581	7.4468	22.9061	16865.2617	4251.3735	-1087.0647	23.8972
2.3377	11.6903	11.6581	7.4468	22.9061	16865.2617	4251.3735	-1087.0647	23.8972
2.3377	11.6903	11.6581	7.4468	22.9061	16865.2617	4251.3735	-1087.0647	23.8972
2.3377	11.6903	11.6581	7.4468	22.9061	16865.2617	4251.3735	-1087.0647	23.8972
2.3428	11.7153	11.6775	7.4191	22.2542	16805.9023	4873.9087	-1104.8252	23.9482
2.3428	11.7153	11.6775	7.4191	22.2542	16805.9023	4873.9087	-1104.8252	23.9482
2.3428	11.7153	11.6775	7.4191	22.2542	16805.9023	4873.9087	-1104.8252	23.9482
2.3428	11.7153	11.6775	7.4191	22.2542	16805.9023	4873.9087	-1104.8252	23.9482
2.3428	11.7153	11.6775	7.4191	22.2542	16805.9023	4873.9087	-1104.8252	23.9482
2.3428	11.7153	11.6775	7.4191	22.2542	16805.9023	4873.9087	-1104.8252	23.9482
2.3479	11.7413	11.7047	7.4988	22.8329	16633.9141	5459.9634	-1080.7367	23.9991
2.3479	11.7413	11.7047	7.4988	22.8329	16633.9141	5459.9634	-1080.7367	23.9991
2.3479	11.7413	11.7047	7.4988	22.8329	16633.9141	5459.9634	-1080.7367	23.9991
2.3479	11.7413	11.7047	7.4988	22.8329	16633.9141	5459.9634	-1080.7367	23.9991
2.3479	11.7413	11.7047	7.4988	22.8329	16633.9141	5459.9634	-1080.7367	23.9991
2.353	11.7667	11.7317	7.4472	22.8991	16471.6016	6056.8774	-1040.3763	24.0501
2.353	11.7667	11.7317	7.4472	22.8991	16471.6016	6056.8774	-1040.3763	24.0501
2.353	11.7667	11.7317	7.4472	22.8991	16471.6016	6056.8774	-1040.3763	24.0501
2.353	11.7667	11.7317	7.4472	22.8991	16471.6016	6056.8774	-1040.3763	24.0501
2.353	11.7667	11.7317	7.4472	22.8991	16471.6016	6056.8774	-1040.3763	24.0501
2.3581	11.7922	11.747	7.456	22.329	16428.3164	6644.8105	-1037.9436	24.1011
2.3581	11.7922	11.747	7.456	22.329	16428.3164	6644.8105	-1037.9436	24.1011
2.3581	11.7922	11.747	7.456	22.329	16428.3164	6644.8105	-1037.9436	24.1011
2.3581	11.7922	11.747	7.456	22.329	16428.3164	6644.8105	-1037.9436	24.1011
2.3581	11.7922	11.747	7.456	22.329	16428.3164	6644.8105	-1037.9436	24.1011
2.3632	11.8177	11.774	7.5103	22.553	16387.7598	7283.8237	-1067.3617	24.1522
2.3632	11.8177	11.774	7.5103	22.553	16387.7598	7283.8237	-1067.3617	24.1522
2.3632	11.8177	11.774	7.5103	22.553	16387.7598	7283.8237	-1067.3617	24.1522
2.3632	11.8177	11.774	7.5103	22.553	16387.7598	7283.8237	-1067.3617	24.1522
2.3632	11.8177	11.774	7.5103	22.553	16387.7598	7283.8237	-1067.3617	24.1522
2.3683	11.8432	11.8044	7.4994	23.2591	16329.6982	7766.2998	-1100.5342	24.2031
2.3683	11.8432	11.8044	7.4994	23.2591	16329.6982	7766.2998	-1100.5342	24.2031
2.3683	11.8432	11.8044	7.4994	23.2591	16329.6982	7766.2998	-1100.5342	24.2031
2.3683	11.8432	11.8044	7.4994	23.2591	16329.6982	7766.2998	-1100.5342	24.2031
2.3683	11.8432	11.8044	7.4994	23.2591	16329.6982	7766.2998	-1100.5342	24.2031
2.3733	11.8682	11.8243	7.4345	23.7399	16385.7949	8046.1211	-1143.9132	24.2531
2.3733	11.8682	11.8243	7.4345	23.7399	16385.7949	8046.1211	-1143.9132	24.2531
2.3733	11.8682	11.8243	7.4345	23.7399	16385.7949	8046.1211	-1143.9132	24.2531
2.3733	11.8682	11.8243	7.4345	23.7399	16385.7949	8046.1211	-1143.9132	24.2531
2.3733	11.8682	11.8243	7.4345	23.7399	16385.7949	8046.1211	-1143.9132	24.2531
2.3784	11.8936	11.8473	7.4489	22.7423	16439.1328	8263.8613	-1157.3669	24.3041
2.3784	11.8936	11.8473	7.4489	22.7423	16439.1328	8263.8613	-1157.3669	24.3041
2.3784	11.8936	11.8473	7.4489	22.7423	16439.1328	8263.8613	-1157.3669	24.3041
2.3784	11.8936	11.8473	7.4489	22.7423	16439.1328	8263.8613	-1157.3669	24.3041
2.3784	11.8936	11.8473	7.4489	22.7423	16439.1328	8263.8613	-1157.3669	24.3041
2.3835	11.9191	11.876	7.469	22.7546	16458.1621	8490.0234	-1144.6866	24.3551
2.3835	11.9191	11.876	7.469	22.7546	16458.1621	8490.0234	-1144.6866	24.3551
2.3835	11.9191	11.876	7.469	22.7546	16458.1621	8490.0234	-1144.6866	24.3551
2.3835	11.9191	11.876	7.469	22.7546	16458.1621	8490.0234	-1144.6866	24.3551
2.3835	11.9191	11.876	7.469	22.7546	16458.1621	8490.0234	-1144.6866	24.3551
2.3886	11.9446	11.9039	7.4009	23.0885	16625.2383	8717.3594	-1147.4398	24.4061
2.3886	11.9446	11.9039	7.4009	23.0885	16625.2383	8717.3594	-1147.4398	24.4061
2.3886	11.9446	11.9039	7.4009	23.0885	16625.2383	8717.3594	-1147.4398	24.4061
2.3886	11.9446	11.9039	7.4009	23.0885	16625.2383	8717.3594	-1147.4398	24.4061
2.3886	11.9446	11.9039	7.4009	23.0885	16625.2383	8717.3594	-1147.4398	24.4061
2.3937	11.9701	11.93	7.3308	24.0763	16872.4609	8927.8418	-1139.5026	24.4571
2.3937	11.9701	11.93	7.3308	24.0763	16872.4609	8927.8418	-1139.5026	24.4571
2.3937	11.9701	11.93	7.3308	24.0763	16872.4609	8927.8418	-1139.5026	24.4571
2.3937	11.9701	11.93	7.3308	24.0763	16872.4609	8927.8418	-1139.5026	24.4571
2.3937	11.9701	11.93	7.3308	24.0763	16872.4609	8927.8418	-1139.5026	24.4571
2.3988	11.9951	11.9548	7.3062	24.335	17106.248	9109.3311	-1096.8405	24.5081
2.3988	11.9951	11.9548	7.3062	24.335	17106.248	9109.3311	-1096.8405	24.5081
2.3988	11.9951	11.9548	7.3062	24.335	17106.248	9109.3311	-1096.8405	24.5081
2.3988	11.9951	11.9548	7.3062	24.335	17106.248	9109.3311	-1096.8405	24.5081
2.3988	11.9951	11.9548	7.3062	24.335	17106.248	9109.3311	-1096.8405	24.5081
2.3988	11.9951	11.9548	7.3062	24.335	17106.248	9109.3311	-1096.8405	24.5081
2.4039	12.021	11.979	7.2836	25.0241	17386.8223	9361.3623	-1039.2238	24.5591
2.4039	12.021	11.979	7.2836	25.0241	17386.8223	9361.3623	-1039.2238	24.5591
2.4039	12.021	11.979	7.2836	25.0241	17386.8223	9361.3623	-1039.2238	24.5591
2.4039	12.021	11.979	7.2836	25.0241	17386.8223	9361.3623	-1039.2238	24.5591
2.4039	12.021	11.979	7.2836	25.0241	17386.8223	9361.3623	-1039.2238	24.5591
2.409	12.0465	12.0064	7.2058	24.3245	17637.6973	9576.2949	-957.8209	24.6101
2.409	12.0465	12.0064	7.2058	24.3245	17637.6973	9576.2949	-957.8209	24.6101
2.409	12.0465	12.0064	7.2058	24.3245	17637.6973	9576.2949	-957.8209	24.6101
2.409	12.0465	12.0064	7.2058	24.3245	17637.6973	9576.2949	-957.8209	24.6101
2.409	12.0465	12.0064	7.2058	24.3245	17637.6973	9576.2949	-957.8209	24.6101
2.4141	12.072	12.0314	7.2213	23.3667	17756.2695	9775.7939	-879.7308	24.6611
2.4141	12.072	12.0314	7.2213	23.3667	17756.2695	9775.7939	-879.7308	24.6611
2.4141	12.072	12.0314	7.2213	23.3667	17756.2695	9775.7939	-879.7308	24.6611
2.4141	12.072	12.0314	7.2213	23.3667	17756.2695	9775.7939	-879.7308	24.6611
2.4141	12.072	12.0314	7.2213	23.3667	17756.2695	9775.7939	-879.7308	24.6611
2.4192	12.0975	12.0575	7.2315	23.0962	17949.4766	10046.5625	-888.3642	24.7121
2.4192	12.0975	12.0575	7.2315	23.0962	17949.4766	10046.5625	-888.3642	24.7121
2.4192	12.0975	12.0575	7.2315	23.0962	17949.4766	10046.5625	-888.3642	24.7121
2.4192	12.0975	12.0575	7.2315	23.0962	17949.4766	10046.5625	-888.3642	24.7121
2.4192	12.0975	12.0575	7.2315	23.0962	17949.4766	10046.5625	-888.3642	24.7121
2.4243	12.123	12.0835	7.2175	22.898	18188.5352	10307.2822	-963.0027	24.7631
2.4243	12.123	12.0835	7.2175	22.898	18188.5352	10307.2822	-963.0027	24.7631
2.4243	12.123	12.0835	7.2175	22.898	18188.5352	10307.2822	-963.0027	24.7631
2.4243	12.123	12.0835	7.2175	22.898	18188.5352	10307.2822	-963.0027	24.7631
2.4243	12.123	12.0835	7.2175	22.898	18188.5352	10307.2822	-963.0027	24.7631
2.4294	12.1484	12.1092	7.2064	22.0765	18380.9102	10371.2002	-1034.6683	24.8141
2.4294	12.1484	12.1092	7.2064	22.0765	18380.9102	10371.2002	-1034.6683	24.8141
2.4294	12.1484	12.1092	7.2064	22.0765	18380.9102	10371.2002	-1034.6683	24.8141
2.4294	12.1484	12.1092	7.2064	22.0765	18380.9102	10371.2002	-1034.6683	24.8141
2.4294	12.1484	12.1092	7.2064	22.0765	18380.9102	10371.2002	-1034.6683	24.8141
2.4345	12.1739	12.1356	7.1862	22.2701	18486.7383	10143.7275	-1031.5876	24.8651
2.4345	12.1739	12.1356	7.1862	22.2701	18486.7383	10143.7275	-1031.5876	24.8651
2.4345	12.1739	12.1356	7.1862	22.2701	18486.7383	10143.7275	-1031.5876	24.8651
2.4345	12.1739	12.1356	7.1862	22.2701	18486.7383	10143.7275	-1031.5876	24.8651
2.4345	12.1739	12.1356	7.1862	22.2701	18486.7383	10143.7275	-1031.5876	24.8651
2.4395	12.1989	12.1593	7.1961	22.1572	18549.2852	9727.7109	-999.7673	24.9151
2.4395	12.1989	12.1593	7.1961	22.1572	18549.2852	9727.7109	-999.7673	24.9151
2.4395	12.1989	12.1593	7.1961	22.1572	18549.2852	9727.7109	-999.7673	24.9151
2.4395	12.1989	12.1593	7.1961	22.1572	18549.2852	9727.7109	-999.7673	24.9151
2.4395	12.1989	12.1593	7.1961	22.1572	18549.2852	9727.7109	-999.7673	24.9151
2.4446	12.2244	12.1855	7.2287	22.949	18630.7012	9290.291	-1007.9471	24.9661
2.4446	12.2244	12.1855	7.2287	22.949	18630.7012	9290.291	-1007.9471	24.9661
2.4446	12.2244	12.1855	7.2287	22.949	18630.7012	9290.291	-1007.9471	24.9661
2.4446	12.2244	12.1855	7.2287	22.949	18630.7012	9290.291	-1007.9471	24.9661
2.4446	12.2244	12.1855	7.2287	22.949	18630.7012	9290.291	-1007.9471	24.9661
2.4497	12.2499	12.2107	7.2131	23.2871	18746.7305	8809.5195	-1018.286	25.0171
2.4497	12.2499	12.2107	7.2131	23.2871	18746.7305	8809.5195	-1018.286	25.0171
2.4497	12.2499	12.2107	7.2131	23.2871	18746.7305	8809.5195	-1018.286	25.0171
2.4497	12.2499	12.2107	7.2131	23.2871	18746.7305	8809.5195	-1018.286	25.0171
2.4497	12.2499	12.2107	7.2131	23.2871	18746.7305	8809.5195	-1018.286	25.0171
2.4497	12.2499	12.2107	7.2131	23.2871	18746.7305	8809.5195	-1018.286	25.0171
2.4549	12.2754	12.2363	7.3235	23.0122	18772.457	8240.3906	-1026.2791	25.0691
2.4549	12.2754	12.2363	7.3235	23.0122	18772.457	8240.3906	-1026.2791	25.0691
2.4549	12.2754	12.2363	7.3235	23.0122	18772.457	8240.3906	-1026.2791	25.0691
2.4549	12.2754	12.2363	7.3235	23.0122	18772.457	8240.3906	-1026.2791	25.0691
2.4549	12.2754	12.2363	7.3235	23.0122	18772.457	8240.3906	-1026.2791	25.0691
2.46	12.3013	12.2631	7.3703	22.6331	18822.7266	7715.2954	-1028.278	25.1201
2.46	12.3013	12.2631	7.3703	22.6331	18822.7266	7715.2954	-1028.278	25.1201
2.46	12.3013	12.2631	7.3703	22.6331	18822.7266	7715.2954	-1028.278	25.1201
2.46	12.3013	12.2631	7.3703	22.6331	18822.7266	7715.2954	-1028.278	25.1201
2.46	12.3013	12.2631	7.3703	22.6331	18822.7266	7715.2954	-1028.278	25.1201
2.4651	12.3268	12.2877	7.4086	21.8297	18881.7285	7282.4966	-1017.7652	25.1711
2.4651	12.3268	12.2877	7.4086	21.8297	18881.7285	7282.4966	-1017.7652	25.1711
2.4651	12.3268	12.2877	7.4086	21.8297	18881.7285	7282.4966	-1017.7652	25.1711
2.4651	12.3268	12.2877	7.4086	21.8297	18881.7285	7282.4966	-1017.7652	25.1711
2.4651	12.3268	12.2877	7.4086	21.8297	18881.7285	7282.4966	-1017.7652	25.1711
2.4702	12.3523	12.3144	7.5352	21.9986	18854.418	6853.8574	-1010.7998	25.2221
2.4702	12.3523	12.3144	7.5352	21.9986	18854.418	6853.8574	-1010.7998	25.2221
2.4702	12.3523	12.3144	7.5352	21.9986	18854.418	6853.8574	-1010.7998	25.2221
2.4702	12.3523	12.3144	7.5352	21.9986	18854.418	6853.8574	-1010.7998	25.2221
2.4702	12.3523	12.3144	7.5352	21.9986	18854.418	6853.8574	-1010.7998	25.2221
2.4753	12.3778	12.3393	7.58	22.1404	18877.5039	6454.939	-1007.348	25.2731
2.4753	12.3778	12.3393	7.58	22.1404	18877.5039	6454.939	-1007.348	25.2731
2.4753	12.3778	12.3393	7.58	22.1404	18877.5039	6454.939	-1007.348	25.2731
2.4753	12.3778	12.3393	7.58	22.1404	18877.5039	6454.939	-1007.348	25.2731
2.4753	12.3778	12.3393	7.58	22.1404	18877.5039	6454.939	-1007.348	25.2731
2.4804	12.4033	12.3646	7.6412	22.9406	18903.3945	6081.1621	-997.0618	25.324
2.4804	12.4033	12.3646	7.6412	22.9406	18903.3945	6081.1621	-997.0618	25.324
2.4804	12.4033	12.3646	7.6412	22.9406	18903.3945	6081.1621	-997.0618	25.324
2.4804	12.4033	12.3646	7.6412	22.9406	18903.3945	6081.1621	-997.0618	25.324
2.4804	12.4033	12.3646	7.6412	22.9406	18903.3945	6081.1621	-997.0618	25.324
2.4855	12.4287	12.3922	7.6808	23.0258	18897.2871	5764.7393	-1012.2383	25.375
2.4855	12.4287	12.3922	7.6808	23.0258	18897.2871	5764.7393	-1012.2383	25.375
2.4855	12.4287	12.3922	7.6808	23.0258	18897.2871	5764.7393	-1012.2383	25.375
2.4855	12.4287	12.3922	7.6808	23.0258	18897.2871	5764.7393	-1012.2383	25.375
2.4855	12.4287	12.3922	7.6808	23.0258	18897.2871	5764.7393	-1012.2383	25.375
2.4906	12.4542	12.4174	7.7057	24.0085	18915.2383	5519.4473	-1049.8661	25.426
2.4906	12.4542	12.4174	7.7057	24.0085	18915.2383	5519.4473	-1049.8661	25.426
2.4906	12.4542	12.4174	7.7057	24.0085	18915.2383	5519.4473	-1049.8661	25.426
2.4906	12.4542	12.4174	7.7057	24.0085	18915.2383	5519.4473	-1049.8661	25.426
2.4906	12.4542	12.4174	7.7057	24.0085	18915.2383	5519.4473	-1049.8661	25.426
2.4957	12.4797	12.443	7.6803	23.7045	18911.6602	5308.4419	-1075.0848	25.477
2.4957	12.4797	12.443	7.6803	23.7045	18911.6602	5308.4419	-1075.0848	25.477
2.4957	12.4797	12.443	7.6803	23.7045	18911.6602	5308.4419	-1075.0848	25.477
2.4957	12.4797	12.443	7.6803	23.7045	18911.6602	5308.4419	-1075.0848	25.477
2.4957	12.4797	12.443	7.6803	23.7045	18911.6602	5308.4419	-1075.0848	25.477
2.5007	12.5047	12.4714	7.6866	23.609	18837.6484	5115.645	-1074.1169	25.527
2.5007	12.5047	12.4714	7.6866	23.609	18837.6484	5115.645	-1074.1169	25.527
2.5007	12.5047	12.4714	7.6866	23.609	18837.6484	5115.645	-1074.1169	25.527
2.5007	12.5047	12.4714	7.6866	23.609	18837.6484	5115.645	-1074.1169	25.527
2.5007	12.5047	12.4714	7.6866	23.609	18837.6484	5115.645	-1074.1169	25.527
2.5058	12.5302	12.4975	7.6437	23.8576	18751.1953	4930.1089	-1049.0675	25.5781
2.5058	12.5302	12.4975	7.6437	23.8576	18751.1953	4930.1089	-1049.0675	25.5781
2.5058	12.5302	12.4975	7.6437	23.8576	18751.1953	4930.1089	-1049.0675	25.5781
2.5058	12.5302	12.4975	7.6437	23.8576	18751.1953	4930.1089	-1049.0675	25.5781
2.5058	12.5302	12.4975	7.6437	23.8576	18751.1953	4930.1089	-1049.0675	25.5781
2.5058	12.5302	12.4975	7.6437	23.8576	18751.1953	4930.1089	-1049.0675	25.5781
2.5109	12.5551	12.5202	7.6487	23.9019	18633.9258	4776.6006	-1022.2189	25.629
2.5109	12.5551	12.5202	7.6487	23.9019	18633.9258	4776.6006	-1022.2189	25.629
2.5109	12.5551	12.5202	7.6487	23.9019	18633.9258	4776.6006	-1022.2189	25.629
2.5109	12.5551	12.5202	7.6487	23.9019	18633.9258	4776.6006	-1022.2189	25.629
2.5109	12.5551	12.5202	7.6487	23.9019	18633.9258	4776.6006	-1022.2189	25.629
2.516	12.5811	12.55	7.6638	23.2442	18512.2305	4701.2383	-1037.3513	25.68
2.516	12.5811	12.55	7.6638	23.2442	18512.2305	4701.2383	-1037.3513	25.68
2.516	12.5811	12.55	7.6638	23.2442	18512.2305	4701.2383	-1037.3513	25.68
2.516	12.5811	12.55	7.6638	23.2442	18512.2305	4701.2383	-1037.3513	25.68
2.516	12.5811	12.55	7.6638	23.2442	18512.2305	4701.2383	-1037.3513	25.68
2.5211	12.6066	12.5788	7.7074	23.3694	18362.9434	4670.5972	-1043.7191	25.731
2.5211	12.6066	12.5788	7.7074	23.3694	18362.9434	4670.5972	-1043.7191	25.731
2.5211	12.6066	12.5788	7.7074	23.3694	18362.9434	4670.5972	-1043.7191	25.731
2.5211	12.6066	12.5788	7.7074	23.3694	18362.9434	4670.5972	-1043.7191	25.731
2.5211	12.6066	12.5788	7.7074	23.3694	18362.9434	4670.5972	-1043.7191	25.731
2.5261	12.6316	12.6073	7.6866	23.2198	18150.7461	4643.2319	-1023.9299	25.781
2.5261	12.6316	12.6073	7.6866	23.2198	18150.7461	4643.2319	-1023.9299	25.781
2.5261	12.6316	12.6073	7.6866	23.2198	18150.7461	4643.2319	-1023.9299	25.781
2.5261	12.6316	12.6073	7.6866	23.2198	18150.7461	4643.2319	-1023.9299	25.781
2.5261	12.6316	12.6073	7.6866	23.2198	18150.7461	4643.2319	-1023.9299	25.781
2.5312	12.6571	12.6253	7.6824	23.0331	18011.3535	4636.9233	-1012.4494	25.832
2.5312	12.6571	12.6253	7.6824	23.0331	18011.3535	4636.9233	-1012.4494	25.832
2.5312	12.6571	12.6253	7.6824	23.0331	18011.3535	4636.9233	-1012.4494	25.832
2.5312	12.6571	12.6253	7.6824	23.0331	18011.3535	4636.9233	-1012.4494	25.832
2.5312	12.6571	12.6253	7.6824	23.0331	18011.3535	4636.9233	-1012.4494	25.832
2.5363	12.6826	12.65	7.7131	22.6348	17839.957	4642.5898	-1007.9774	25.883
2.5363	12.6826	12.65	7.7131	22.6348	17839.957	4642.5898	-1007.9774	25.883
2.5363	12.6826	12.65	7.7131	22.6348	17839.957	4642.5898	-1007.9774	25.883
2.5363	12.6826	12.65	7.7131	22.6348	17839.957	4642.5898	-1007.9774	25.883
2.5363	12.6826	12.65	7.7131	22.6348	17839.957	4642.5898	-1007.9774	25.883
2.5414	12.708	12.6734	7.699	23.3313	17722.8535	4688.272	-1031.6542	25.934
2.5414	12.708	12.6734	7.699	23.3313	17722.8535	4688.272	-1031.6542	25.934
2.5414	12.708	12.6734	7.699	23.3313	17722.8535	4688.272	-1031.6542	25.934
2.5414	12.708	12.6734	7.699	23.3313	17722.8535	4688.272	-1031.6542	25.934
2.5414	12.708	12.6734	7.699	23.3313	17722.8535	4688.272	-1031.6542	25.934
2.5465	12.7335	12.6948	7.7214	22.8734	17670.8789	4739.2964	-1078.843	25.985
2.5465	12.7335	12.6948	7.7214	22.8734	17670.8789	4739.2964	-1078.843	25.985
2.5465	12.7335	12.6948	7.7214	22.8734	17670.8789	4739.2964	-1078.843	25.985
2.5465	12.7335	12.6948	7.7214	22.8734	17670.8789	4739.2964	-1078.843	25.985
2.5465	12.7335	12.6948	7.7214	22.8734	17670.8789	4739.2964	-1078.843	25.985
2.5516	12.759	12.7251	7.7496	22.0818	17536.1836	4753.415	-1097.0425	26.036
2.5516	12.759	12.7251	7.7496	22.0818	17536.1836	4753.415	-1097.0425	26.036
2.5516	12.759	12.7251	7.7496	22.0818	17536.1836	4753.415	-1097.0425	26.036
2.5516	12.759	12.7251	7.7496	22.0818	17536.1836	4753.415	-1097.0425	26.036
2.5516	12.759	12.7251	7.7496	22.0818	17536.1836	4753.415	-1097.0425	26.036
2.5567	12.7845	12.751	7.7733	22.7687	17401.8438	4750.5449	-1117.0249	26.087
2.5567	12.7845	12.751	7.7733	22.7687	17401.8438	4750.5449	-1117.0249	26.087
2.5567	12.7845	12.751	7.7733	22.7687	17401.8438	4750.5449	-1117.0249	26.087
2.5567	12.7845	12.751	7.7733	22.7687	17401.8438	4750.5449	-1117.0249	26.087
2.5567	12.7845	12.751	7.7733	22.7687	17401.8438	4750.5449	-1117.0249	26.087
2.5618	12.81	12.7667	7.7648	22.3927	17409.0918	4762.3706	-1160.5924	26.138
2.5618	12.81	12.7667	7.7648	22.3927	17409.0918	4762.3706	-1160.5924	26.138
2.5618	12.81	12.7667	7.7648	22.3927	17409.0918	4762.3706	-1160.5924	26.138
2.5618	12.81	12.7667	7.7648	22.3927	17409.0918	4762.3706	-1160.5924	26.138
2.5618	12.81	12.7667	7.7648	22.3927	17409.0918	4762.3706	-1160.5924	26.138
2.5618	12.81	12.7667	7.7648	22.3927	17409.0918	4762.3706	-1160.5924	26.138
2.5672	12.8319	12.793	7.7991	22.3795	17363.0059	4765.1426	-1209.9293	26.192
2.5672	12.8319	12.793	7.7991	22.3795	17363.0059	4765.1426	-1209.9293	26.192
2.5672	12.8319	12.793	7.7991	22.3795	17363.0059	4765.1426	-1209.9293	26.192
2.5672	12.8319	12.793	7.7991	22.3795	17363.0059	4765.1426	-1209.9293	26.192
2.5672	12.8319	12.793	7.7991	22.3795	17363.0059	4765.1426	-1209.9293	26.192
2.5723	12.8624	12.819	7.7643	22.8484	17341.6406	4716.5991	-1229.3209	26.243
2.5723	12.8624	12.819	7.7643	22.8484	17341.6406	4716.5991	-1229.3209	26.243
2.5723	12.8624	12.819	7.7643	22.8484	17341.6406	4716.5991	-1229.3209	26.243
2.5723	12.8624	12.819	7.7643	22.8484	17341.6406	4716.5991	-1229.3209	26.243
2.5723	12.8624	12.819	7.7643	22.8484	17341.6406	4716.5991	-1229.3209	26.243
2.5774	12.8879	12.8423	7.7292	22.1933	17330.2578	4594.0112	-1201.2045	26.294
2.5774	12.8879	12.8423	7.7292	22.1933	17330.2578	4594.0112	-1201.2045	26.294
2.5774	12.8879	12.8423	7.7292	22.1933	17330.2578	4594.0112	-1201.2045	26.294
2.5774	12.8879	12.8423	7.7292	22.1933	17330.2578	4594.0112	-1201.2045	26.294
2.5774	12.8879	12.8423	7.7292	22.1933	17330.2578	4594.0112	-1201.2045	26.294
2.5824	12.9129	12.8679	7.7124	21.0995	17310.6191	4474.834	-1165.6765	26.344
2.5824	12.9129	12.8679	7.7124	21.0995	17310.6191	4474.834	-1165.6765	26.344
2.5824	12.9129	12.8679	7.7124	21.0995	17310.6191	4474.834	-1165.6765	26.344
2.5824	12.9129	12.8679	7.7124	21.0995	17310.6191	4474.834	-1165.6765	26.344
2.5824	12.9129	12.8679	7.7124	21.0995	17310.6191	4474.834	-1165.6765	26.344
2.5874	12.9379	12.8942	7.7078	22.073	17340.9258	4379.6836	-1126.3815	26.394
2.5874	12.9379	12.8942	7.7078	22.073	17340.9258	4379.6836	-1126.3815	26.394
2.5874	12.9379	12.8942	7.7078	22.073	17340.9258	4379.6836	-1126.3815	26.394
2.5874	12.9379	12.8942	7.7078	22.073	17340.9258	4379.6836	-1126.3815	26.394
2.5874	12.9379	12.8942	7.7078	22.073	17340.9258	4379.6836	-1126.3815	26.394
2.5924	12.9628	12.9222	7.7363	22.495	17396.8086	4281.3535	-1084.1682	26.444
2.5924	12.9628	12.9222	7.7363	22.495	17396.8086	4281.3535	-1084.1682	26.444
2.5924	12.9628	12.9222	7.7363	22.495	17396.8086	4281.3535	-1084.1682	26.444
2.5924	12.9628	12.9222	7.7363	22.495	17396.8086	4281.3535	-1084.1682	26.444
2.5924	12.9628	12.9222	7.7363	22.495	17396.8086	4281.3535	-1084.1682	26.444
2.5975	12.9883	12.9482	7.7599	22.486	17578.4961	4192.3037	-1108.7034	26.4949
2.5975	12.9883	12.9482	7.7599	22.486	17578.4961	4192.3037	-1108.7034	26.4949
2.5975	12.9883	12.9482	7.7599	22.486	17578.4961	4192.3037	-1108.7034	26.4949
2.5975	12.9883	12.9482	7.7599	22.486	17578.4961	4192.3037	-1108.7034	26.4949
2.5975	12.9883	12.9482	7.7599	22.486	17578.4961	4192.3037	-1108.7034	26.4949
2.6025	13.0133	12.9735	7.7381	22.9371	17829.7969	4109.6475	-1172.207	26.545
2.6025	13.0133	12.9735	7.7381	22.9371	17829.7969	4109.6475	-1172.207	26.545
2.6025	13.0133	12.9735	7.7381	22.9371	17829.7969	4109.6475	-1172.207	26.545
2.6025	13.0133	12.9735	7.7381	22.9371	17829.7969	4109.6475	-1172.207	26.545
2.6025	13.0133	12.9735	7.7381	22.9371	17829.7969	4109.6475	-1172.207	26.545
2.6075	13.0383	12.9993	7.7078	22.804	18010.5273	3972.4529	-1205.9901	26.595
2.6075	13.0383	12.9993	7.7078	22.804	18010.5273	3972.4529	-1205.9901	26.595
2.6075	13.0383	12.9993	7.7078	22.804	18010.5273	3972.4529	-1205.9901	26.595
2.6075	13.0383	12.9993	7.7078	22.804	18010.5273	3972.4529	-1205.9901	26.595
2.6075	13.0383	12.9993	7.7078	22.804	18010.5273	3972.4529	-1205.9901	26.595
2.6126	13.0638	13.0241	7.6889	23.6345	18146.4395	3778.6377	-1212.5894	26.6459
2.6126	13.0638	13.0241	7.6889	23.6345	18146.4395	3778.6377	-1212.5894	26.6459
2.6126	13.0638	13.0241	7.6889	23.6345	18146.4395	3778.6377	-1212.5894	26.6459
2.6126	13.0638	13.0241	7.6889	23.6345	18146.4395	3778.6377	-1212.5894	26.6459
2.6126	13.0638	13.0241	7.6889	23.6345	18146.4395	3778.6377	-1212.5894	26.6459
2.6177	13.0893	13.0506	7.721	24.0897	18194.9043	3541.3716	-1184.2828	26.6969
2.6177	13.0893	13.0506	7.721	24.0897	18194.9043	3541.3716	-1184.2828	26.6969
2.6177	13.0893	13.0506	7.721	24.0897	18194.9043	3541.3716	-1184.2828	26.6969
2.6177	13.0893	13.0506	7.721	24.0897	18194.9043	3541.3716	-1184.2828	26.6969
2.6177	13.0893	13.0506	7.721	24.0897	18194.9043	3541.3716	-1184.2828	26.6969
2.6177	13.0893	13.0506	7.721	24.0897	18194.9043	3541.3716	-1184.2828	26.6969
2.6228	13.1147	13.0757	7.7127	24.1152	18229.1914	3277.9263	-1152.3751	26.7479
2.6228	13.1147	13.0757	7.7127	24.1152	18229.1914	3277.9263	-1152.3751	26.7479
2.6228	13.1147	13.0757	7.7127	24.1152	18229.1914	3277.9263	-1152.3751	26.7479
2.6228	13.1147	13.0757	7.7127	24.1152	18229.1914	3277.9263	-1152.3751	26.7479
2.6228	13.1147	13.0757	7.7127	24.1152	18229.1914	3277.9263	-1152.3751	26.7479
2.6278	13.1397	13.1014	7.7331	24.7205	18296.2051	3119.2246	-1155.5555	26.798
2.6278	13.1397	13.1014	7.7331	24.7205	18296.2051	3119.2246	-1155.5555	26.798
2.6278	13.1397	13.1014	7.7331	24.7205	18296.2051	3119.2246	-1155.5555	26.798
2.6278	13.1397	13.1014	7.7331	24.7205	18296.2051	3119.2246	-1155.5555	26.798
2.6278	13.1397	13.1014	7.7331	24.7205	18296.2051	3119.2246	-1155.5555	26.798
2.633	13.1652	13.1267	7.762	25.0901	18363.6914	2983.98	-1189.0083	26.8499
2.633	13.1652	13.1267	7.762	25.0901	18363.6914	2983.98	-1189.0083	26.8499
2.633	13.1652	13.1267	7.762	25.0901	18363.6914	2983.98	-1189.0083	26.8499
2.633	13.1652	13.1267	7.762	25.0901	18363.6914	2983.98	-1189.0083	26.8499
2.633	13.1652	13.1267	7.762	25.0901	18363.6914	2983.98	-1189.0083	26.8499
2.638	13.1907	13.1518	7.7469	25.5655	18449.2832	2847.8528	-1211.5948	26.8999
2.638	13.1907	13.1518	7.7469	25.5655	18449.2832	2847.8528	-1211.5948	26.8999
2.638	13.1907	13.1518	7.7469	25.5655	18449.2832	2847.8528	-1211.5948	26.8999
2.638	13.1907	13.1518	7.7469	25.5655	18449.2832	2847.8528	-1211.5948	26.8999
2.638	13.1907	13.1518	7.7469	25.5655	18449.2832	2847.8528	-1211.5948	26.8999
2.6431	13.2162	13.1769	7.7244	25.4087	18561.1445	2714.3787	-1202.2183	26.9509
2.6431	13.2162	13.1769	7.7244	25.4087	18561.1445	2714.3787	-1202.2183	26.9509
2.6431	13.2162	13.1769	7.7244	25.4087	18561.1445	2714.3787	-1202.2183	26.9509
2.6431	13.2162	13.1769	7.7244	25.4087	18561.1445	2714.3787	-1202.2183	26.9509
2.6431	13.2162	13.1769	7.7244	25.4087	18561.1445	2714.3787	-1202.2183	26.9509
2.6482	13.2416	13.2023	7.7361	24.8106	18626.7461	2610.5483	-1178.4543	27.0019
2.6482	13.2416	13.2023	7.7361	24.8106	18626.7461	2610.5483	-1178.4543	27.0019
2.6482	13.2416	13.2023	7.7361	24.8106	18626.7461	2610.5483	-1178.4543	27.0019
2.6482	13.2416	13.2023	7.7361	24.8106	18626.7461	2610.5483	-1178.4543	27.0019
2.6482	13.2416	13.2023	7.7361	24.8106	18626.7461	2610.5483	-1178.4543	27.0019
2.6533	13.2671	13.2274	7.713	24.5113	18726.3223	2549.4785	-1159.8256	27.0529
2.6533	13.2671	13.2274	7.713	24.5113	18726.3223	2549.4785	-1159.8256	27.0529
2.6533	13.2671	13.2274	7.713	24.5113	18726.3223	2549.4785	-1159.8256	27.0529
2.6533	13.2671	13.2274	7.713	24.5113	18726.3223	2549.4785	-1159.8256	27.0529
2.6533	13.2671	13.2274	7.713	24.5113	18726.3223	2549.4785	-1159.8256	27.0529
2.6584	13.2926	13.2531	7.7244	24.4897	18834.3613	2520.0828	-1138.562	27.1039
2.6584	13.2926	13.2531	7.7244	24.4897	18834.3613	2520.0828	-1138.562	27.1039
2.6584	13.2926	13.2531	7.7244	24.4897	18834.3613	2520.0828	-1138.562	27.1039
2.6584	13.2926	13.2531	7.7244	24.4897	18834.3613	2520.0828	-1138.562	27.1039
2.6584	13.2926	13.2531	7.7244	24.4897	18834.3613	2520.0828	-1138.562	27.1039
2.6635	13.3181	13.2782	7.7589	23.7312	18905.5293	2505.6584	-1122.5226	27.1549
2.6635	13.3181	13.2782	7.7589	23.7312	18905.5293	2505.6584	-1122.5226	27.1549
2.6635	13.3181	13.2782	7.7589	23.7312	18905.5293	2505.6584	-1122.5226	27.1549
2.6635	13.3181	13.2782	7.7589	23.7312	18905.5293	2505.6584	-1122.5226	27.1549
2.6635	13.3181	13.2782	7.7589	23.7312	18905.5293	2505.6584	-1122.5226	27.1549
2.6686	13.3436	13.3029	7.8849	24.0332	18989.5801	2525.4797	-1133.9468	27.2059
2.6686	13.3436	13.3029	7.8849	24.0332	18989.5801	2525.4797	-1133.9468	27.2059
2.6686	13.3436	13.3029	7.8849	24.0332	18989.5801	2525.4797	-1133.9468	27.2059
2.6686	13.3436	13.3029	7.8849	24.0332	18989.5801	2525.4797	-1133.9468	27.2059
2.6686	13.3436	13.3029	7.8849	24.0332	18989.5801	2525.4797	-1133.9468	27.2059
2.6686	13.3436	13.3029	7.8849	24.0332	18989.5801	2525.4797	-1133.9468	27.2059
2.6737	13.369	13.3296	7.957	23.626	19074.8828	2590.1262	-1169.9554	27.2569
2.6737	13.369	13.3296	7.957	23.626	19074.8828	2590.1262	-1169.9554	27.2569
2.6737	13.369	13.3296	7.957	23.626	19074.8828	2590.1262	-1169.9554	27.2569
2.6737	13.369	13.3296	7.957	23.626	19074.8828	2590.1262	-1169.9554	27.2569
2.6737	13.369	13.3296	7.957	23.626	19074.8828	2590.1262	-1169.9554	27.2569
2.6788	13.3945	13.3548	7.9714	22.7265	19174.5664	2655.2693	-1193.3794	27.3079
2.6788	13.3945	13.3548	7.9714	22.7265	19174.5664	2655.2693	-1193.3794	27.3079
2.6788	13.3945	13.3548	7.9714	22.7265	19174.5664	2655.2693	-1193.3794	27.3079
2.6788	13.3945	13.3548	7.9714	22.7265	19174.5664	2655.2693	-1193.3794	27.3079
2.6788	13.3945	13.3548	7.9714	22.7265	19174.5664	2655.2693	-1193.3794	27.3079
2.6838	13.4195	13.3808	8.1297	23.1498	19146.2148	2717.0217	-1197.745	27.3579
2.6838	13.4195	13.3808	8.1297	23.1498	19146.2148	2717.0217	-1197.745	27.3579
2.6838	13.4195	13.3808	8.1297	23.1498	19146.2148	2717.0217	-1197.745	27.3579
2.6838	13.4195	13.3808	8.1297	23.1498	19146.2148	2717.0217	-1197.745	27.3579
2.6838	13.4195	13.3808	8.1297	23.1498	19146.2148	2717.0217	-1197.745	27.3579
2.6889	13.445	13.4069	8.1723	23.0144	19157.8945	2836.3616	-1219.9025	27.4089
2.6889	13.445	13.4069	8.1723	23.0144	19157.8945	2836.3616	-1219.9025	27.4089
2.6889	13.445	13.4069	8.1723	23.0144	19157.8945	2836.3616	-1219.9025	27.4089
2.6889	13.445	13.4069	8.1723	23.0144	19157.8945	2836.3616	-1219.9025	27.4089
2.6889	13.445	13.4069	8.1723	23.0144	19157.8945	2836.3616	-1219.9025	27.4089
2.694	13.4705	13.4349	8.1967	22.6715	19186.3027	3048.9109	-1274.8649	27.4599
2.694	13.4705	13.4349	8.1967	22.6715	19186.3027	3048.9109	-1274.8649	27.4599
2.694	13.4705	13.4349	8.1967	22.6715	19186.3027	3048.9109	-1274.8649	27.4599
2.694	13.4705	13.4349	8.1967	22.6715	19186.3027	3048.9109	-1274.8649	27.4599
2.694	13.4705	13.4349	8.1967	22.6715	19186.3027	3048.9109	-1274.8649	27.4599
2.6991	13.4954	13.4645	8.2877	22.3739	19119.2852	3261.2957	-1304.812	27.5109
2.6991	13.4954	13.4645	8.2877	22.3739	19119.2852	3261.2957	-1304.812	27.5109
2.6991	13.4954	13.4645	8.2877	22.3739	19119.2852	3261.2957	-1304.812	27.5109
2.6991	13.4954	13.4645	8.2877	22.3739	19119.2852	3261.2957	-1304.812	27.5109
2.6991	13.4954	13.4645	8.2877	22.3739	19119.2852	3261.2957	-1304.812	27.5109
2.7042	13.5214	13.4882	8.2414	22.7476	19064.8047	3448.6646	-1292.4609	27.5619
2.7042	13.5214	13.4882	8.2414	22.7476	19064.8047	3448.6646	-1292.4609	27.5619
2.7042	13.5214	13.4882	8.2414	22.7476	19064.8047	3448.6646	-1292.4609	27.5619
2.7042	13.5214	13.4882	8.2414	22.7476	19064.8047	3448.6646	-1292.4609	27.5619
2.7042	13.5214	13.4882	8.2414	22.7476	19064.8047	3448.6646	-1292.4609	27.5619
2.7092	13.5464	13.5027	8.323	22.2907	18958.959	3695.7561	-1268.9504	27.6119
2.7092	13.5464	13.5027	8.323	22.2907	18958.959	3695.7561	-1268.9504	27.6119
2.7092	13.5464	13.5027	8.323	22.2907	18958.959	3695.7561	-1268.9504	27.6119
2.7092	13.5464	13.5027	8.323	22.2907	18958.959	3695.7561	-1268.9504	27.6119
2.7092	13.5464	13.5027	8.323	22.2907	18958.959	3695.7561	-1268.9504	27.6119
2.7143	13.5719	13.5364	8.3795	21.7312	18823.4434	4032.8313	-1255.0114	27.6629
2.7143	13.5719	13.5364	8.3795	21.7312	18823.4434	4032.8313	-1255.0114	27.6629
2.7143	13.5719	13.5364	8.3795	21.7312	18823.4434	4032.8313	-1255.0114	27.6629
2.7143	13.5719	13.5364	8.3795	21.7312	18823.4434	4032.8313	-1255.0114	27.6629
2.7143	13.5719	13.5364	8.3795	21.7312	18823.4434	4032.8313	-1255.0114	27.6629
2.7193	13.5969	13.5621	8.359	21.8977	18722.1602	4359.8984	-1222.2239	27.7129
2.7193	13.5969	13.5621	8.359	21.8977	18722.1602	4359.8984	-1222.2239	27.7129
2.7193	13.5969	13.5621	8.359	21.8977	18722.1602	4359.8984	-1222.2239	27.7129
2.7193	13.5969	13.5621	8.359	21.8977	18722.1602	4359.8984	-1222.2239	27.7129
2.7193	13.5969	13.5621	8.359	21.8977	18722.1602	4359.8984	-1222.2239	27.7129
2.7244	13.6224	13.5856	8.4168	22.1131	18551.1582	4714.4546	-1162.0469	27.7639
2.7244	13.6224	13.5856	8.4168	22.1131	18551.1582	4714.4546	-1162.0469	27.7639
2.7244	13.6224	13.5856	8.4168	22.1131	18551.1582	4714.4546	-1162.0469	27.7639
2.7244	13.6224	13.5856	8.4168	22.1131	18551.1582	4714.4546	-1162.0469	27.7639
2.7244	13.6224	13.5856	8.4168	22.1131	18551.1582	4714.4546	-1162.0469	27.7639
2.7244	13.6224	13.5856	8.4168	22.1131	18551.1582	4714.4546	-1162.0469	27.7639
2.7295	13.6478	13.6075	8.4296	22.2296	18456.5742	5159.3335	-1136.1351	27.8149
2.7295	13.6478	13.6075	8.4296	22.2296	18456.5742	5159.3335	-1136.1351	27.8149
2.7295	13.6478	13.6075	8.4296	22.2296	18456.5742	5159.3335	-1136.1351	27.8149
2.7295	13.6478	13.6075	8.4296	22.2296	18456.5742	5159.3335	-1136.1351	27.8149
2.7295	13.6478	13.6075	8.4296	22.2296	18456.5742	5159.3335	-1136.1351	27.8149
2.7346	13.6733	13.6311	8.4054	21.6844	18427.2305	5585.3301	-1136.1188	27.8659
2.7346	13.6733	13.6311	8.4054	21.6844	18427.2305	5585.3301	-1136.1188	27.8659
2.7346	13.6733	13.6311	8.4054	21.6844	18427.2305	5585.3301	-1136.1188	27.8659
2.7346	13.6733	13.6311	8.4054	21.6844	18427.2305	5585.3301	-1136.1188	27.8659
2.7346	13.6733	13.6311	8.4054	21.6844	18427.2305	5585.3301	-1136.1188	27.8659
2.7397	13.6988	13.6629	8.4793	21.9576	18388.5859	5963.1274	-1131.5424	27.9169
2.7397	13.6988	13.6629	8.4793	21.9576	18388.5859	5963.1274	-1131.5424	27.9169
2.7397	13.6988	13.6629	8.4793	21.9576	18388.5859	5963.1274	-1131.5424	27.9169
2.7397	13.6988	13.6629	8.4793	21.9576	18388.5859	5963.1274	-1131.5424	27.9169
2.7397	13.6988	13.6629	8.4793	21.9576	18388.5859	5963.1274	-1131.5424	27.9169
2.7448	13.7243	13.685	8.4076	21.7982	18410.459	6397.4619	-1130.1533	27.9679
2.7448	13.7243	13.685	8.4076	21.7982	18410.459	6397.4619	-1130.1533	27.9679
2.7448	13.7243	13.685	8.4076	21.7982	18410.459	6397.4619	-1130.1533	27.9679
2.7448	13.7243	13.685	8.4076	21.7982	18410.459	6397.4619	-1130.1533	27.9679
2.7448	13.7243	13.685	8.4076	21.7982	18410.459	6397.4619	-1130.1533	27.9679
2.7498	13.7493	13.7091	8.4579	21.3247	18412.4434	6799.0405	-1151.8116	28.0179
2.7498	13.7493	13.7091	8.4579	21.3247	18412.4434	6799.0405	-1151.8116	28.0179
2.7498	13.7493	13.7091	8.4579	21.3247	18412.4434	6799.0405	-1151.8116	28.0179
2.7498	13.7493	13.7091	8.4579	21.3247	18412.4434	6799.0405	-1151.8116	28.0179
2.7498	13.7493	13.7091	8.4579	21.3247	18412.4434	6799.0405	-1151.8116	28.0179
2.7549	13.7747	13.7371	8.4069	21.2272	18462.6309	7288.519	-1211.8306	28.0688
2.7549	13.7747	13.7371	8.4069	21.2272	18462.6309	7288.519	-1211.8306	28.0688
2.7549	13.7747	13.7371	8.4069	21.2272	18462.6309	7288.519	-1211.8306	28.0688
2.7549	13.7747	13.7371	8.4069	21.2272	18462.6309	7288.519	-1211.8306	28.0688
2.7549	13.7747	13.7371	8.4069	21.2272	18462.6309	7288.519	-1211.8306	28.0688
2.7599	13.7997	13.7606	8.3587	21.9451	18572.3789	7835.6587	-1282.1152	28.1189
2.7599	13.7997	13.7606	8.3587	21.9451	18572.3789	7835.6587	-1282.1152	28.1189
2.7599	13.7997	13.7606	8.3587	21.9451	18572.3789	7835.6587	-1282.1152	28.1189
2.7599	13.7997	13.7606	8.3587	21.9451	18572.3789	7835.6587	-1282.1152	28.1189
2.7599	13.7997	13.7606	8.3587	21.9451	18572.3789	7835.6587	-1282.1152	28.1189
2.7649	13.8247	13.7871	8.2802	22.282	18687.0098	8314.6357	-1322.6807	28.1689
2.7649	13.8247	13.7871	8.2802	22.282	18687.0098	8314.6357	-1322.6807	28.1689
2.7649	13.8247	13.7871	8.2802	22.282	18687.0098	8314.6357	-1322.6807	28.1689
2.7649	13.8247	13.7871	8.2802	22.282	18687.0098	8314.6357	-1322.6807	28.1689
2.7649	13.8247	13.7871	8.2802	22.282	18687.0098	8314.6357	-1322.6807	28.1689
2.77	13.8502	13.8113	8.1863	21.3423	18790.0859	8703.4502	-1314.0109	28.2199
2.77	13.8502	13.8113	8.1863	21.3423	18790.0859	8703.4502	-1314.0109	28.2199
2.77	13.8502	13.8113	8.1863	21.3423	18790.0859	8703.4502	-1314.0109	28.2199
2.77	13.8502	13.8113	8.1863	21.3423	18790.0859	8703.4502	-1314.0109	28.2199
2.77	13.8502	13.8113	8.1863	21.3423	18790.0859	8703.4502	-1314.0109	28.2199
2.7751	13.8752	13.8368	8.1588	21.5134	18848.1289	9048.0459	-1277.3699	28.2709
2.7751	13.8752	13.8368	8.1588	21.5134	18848.1289	9048.0459	-1277.3699	28.2709
2.7751	13.8752	13.8368	8.1588	21.5134	18848.1289	9048.0459	-1277.3699	28.2709
2.7751	13.8752	13.8368	8.1588	21.5134	18848.1289	9048.0459	-1277.3699	28.2709
2.7751	13.8752	13.8368	8.1588	21.5134	18848.1289	9048.0459	-1277.3699	28.2709
2.7802	13.9012	13.8591	8.069	22.718	19016.9785	9374.7637	-1243.4603	28.3218
2.7802	13.9012	13.8591	8.069	22.718	19016.9785	9374.7637	-1243.4603	28.3218
2.7802	13.9012	13.8591	8.069	22.718	19016.9785	9374.7637	-1243.4603	28.3218
2.7802	13.9012	13.8591	8.069	22.718	19016.9785	9374.7637	-1243.4603	28.3218
2.7802	13.9012	13.8591	8.069	22.718	19016.9785	9374.7637	-1243.4603	28.3218
2.7802	13.9012	13.8591	8.069	22.718	19016.9785	9374.7637	-1243.4603	28.3218
2.7853	13.9266	13.8851	8.0075	23.5524	19276.3125	9602.5713	-1205.1288	28.3728
2.7853	13.9266	13.8851	8.0075	23.5524	19276.3125	9602.5713	-1205.1288	28.3728
2.7853	13.9266	13.8851	8.0075	23.5524	19276.3125	9602.5713	-1205.1288	28.3728
2.7853	13.9266	13.8851	8.0075	23.5524	19276.3125	9602.5713	-1205.1288	28.3728
2.7853	13.9266	13.8851	8.0075	23.5524	19276.3125	9602.5713	-1205.1288	28.3728
2.7904	13.9521	13.9103	8.0227	23.1944	19481.1348	9817.249	-1164.7823	28.4238
2.7904	13.9521	13.9103	8.0227	23.1944	19481.1348	9817.249	-1164.7823	28.4238
2.7904	13.9521	13.9103	8.0227	23.1944	19481.1348	9817.249	-1164.7823	28.4238
2.7904	13.9521	13.9103	8.0227	23.1944	19481.1348	9817.249	-1164.7823	28.4238
2.7904	13.9521	13.9103	8.0227	23.1944	19481.1348	9817.249	-1164.7823	28.4238
2.7955	13.9776	13.9353	8.0123	23.6327	19768.0195	10141.7207	-1151.4536	28.4748
2.7955	13.9776	13.9353	8.0123	23.6327	19768.0195	10141.7207	-1151.4536	28.4748
2.7955	13.9776	13.9353	8.0123	23.6327	19768.0195	10141.7207	-1151.4536	28.4748
2.7955	13.9776	13.9353	8.0123	23.6327	19768.0195	10141.7207	-1151.4536	28.4748
2.7955	13.9776	13.9353	8.0123	23.6327	19768.0195	10141.7207	-1151.4536	28.4748
2.8006	14.0031	13.9606	8.0011	23.8865	20050.709	10496.6895	-1131.5663	28.5258
2.8006	14.0031	13.9606	8.0011	23.8865	20050.709	10496.6895	-1131.5663	28.5258
2.8006	14.0031	13.9606	8.0011	23.8865	20050.709	10496.6895	-1131.5663	28.5258
2.8006	14.0031	13.9606	8.0011	23.8865	20050.709	10496.6895	-1131.5663	28.5258
2.8006	14.0031	13.9606	8.0011	23.8865	20050.709	10496.6895	-1131.5663	28.5258
2.8057	14.0286	13.9849	8.0238	24.248	20387.375	10724.5107	-1093.9304	28.5768
2.8057	14.0286	13.9849	8.0238	24.248	20387.375	10724.5107	-1093.9304	28.5768
2.8057	14.0286	13.9849	8.0238	24.248	20387.375	10724.5107	-1093.9304	28.5768
2.8057	14.0286	13.9849	8.0238	24.248	20387.375	10724.5107	-1093.9304	28.5768
2.8057	14.0286	13.9849	8.0238	24.248	20387.375	10724.5107	-1093.9304	28.5768
2.8108	14.054	14.0121	8.0763	23.2747	20655.7734	10864.4365	-1073.455	28.6278
2.8108	14.054	14.0121	8.0763	23.2747	20655.7734	10864.4365	-1073.455	28.6278
2.8108	14.054	14.0121	8.0763	23.2747	20655.7734	10864.4365	-1073.455	28.6278
2.8108	14.054	14.0121	8.0763	23.2747	20655.7734	10864.4365	-1073.455	28.6278
2.8108	14.054	14.0121	8.0763	23.2747	20655.7734	10864.4365	-1073.455	28.6278
2.8158	14.079	14.0365	8.1787	23.4133	20866.2383	10921.6826	-1057.2217	28.6778
2.8158	14.079	14.0365	8.1787	23.4133	20866.2383	10921.6826	-1057.2217	28.6778
2.8158	14.079	14.0365	8.1787	23.4133	20866.2383	10921.6826	-1057.2217	28.6778
2.8158	14.079	14.0365	8.1787	23.4133	20866.2383	10921.6826	-1057.2217	28.6778
2.8158	14.079	14.0365	8.1787	23.4133	20866.2383	10921.6826	-1057.2217	28.6778
2.8209	14.1045	14.0615	8.2312	23.8085	21149.5469	10984.0215	-1051.2415	28.7288
2.8209	14.1045	14.0615	8.2312	23.8085	21149.5469	10984.0215	-1051.2415	28.7288
2.8209	14.1045	14.0615	8.2312	23.8085	21149.5469	10984.0215	-1051.2415	28.7288
2.8209	14.1045	14.0615	8.2312	23.8085	21149.5469	10984.0215	-1051.2415	28.7288
2.8209	14.1045	14.0615	8.2312	23.8085	21149.5469	10984.0215	-1051.2415	28.7288
2.826	14.13	14.0896	8.2345	23.2898	21428.5039	11020.9541	-1057.1707	28.7798
2.826	14.13	14.0896	8.2345	23.2898	21428.5039	11020.9541	-1057.1707	28.7798
2.826	14.13	14.0896	8.2345	23.2898	21428.5039	11020.9541	-1057.1707	28.7798
2.826	14.13	14.0896	8.2345	23.2898	21428.5039	11020.9541	-1057.1707	28.7798
2.826	14.13	14.0896	8.2345	23.2898	21428.5039	11020.9541	-1057.1707	28.7798
2.8312	14.1555	14.112	8.3749	24.0387	21636.9395	10999.1641	-1052.7113	28.8318
2.8312	14.1555	14.112	8.3749	24.0387	21636.9395	10999.1641	-1052.7113	28.8318
2.8312	14.1555	14.112	8.3749	24.0387	21636.9395	10999.1641	-1052.7113	28.8318
2.8312	14.1555	14.112	8.3749	24.0387	21636.9395	10999.1641	-1052.7113	28.8318
2.8312	14.1555	14.112	8.3749	24.0387	21636.9395	10999.1641	-1052.7113	28.8318
2.8312	14.1555	14.112	8.3749	24.0387	21636.9395	10999.1641	-1052.7113	28.8318
2.8363	14.1814	14.1382	8.4381	23.8279	21901.416	10917.0498	-1048.5999	28.8828
2.8363	14.1814	14.1382	8.4381	23.8279	21901.416	10917.0498	-1048.5999	28.8828
2.8363	14.1814	14.1382	8.4381	23.8279	21901.416	10917.0498	-1048.5999	28.8828
2.8363	14.1814	14.1382	8.4381	23.8279	21901.416	10917.0498	-1048.5999	28.8828
2.8363	14.1814	14.1382	8.4381	23.8279	21901.416	10917.0498	-1048.5999	28.8828
2.8414	14.2069	14.1641	8.5286	24.0473	22108.2539	10759.8838	-1027.885	28.9338
2.8414	14.2069	14.1641	8.5286	24.0473	22108.2539	10759.8838	-1027.885	28.9338
2.8414	14.2069	14.1641	8.5286	24.0473	22108.2539	10759.8838	-1027.885	28.9338
2.8414	14.2069	14.1641	8.5286	24.0473	22108.2539	10759.8838	-1027.885	28.9338
2.8414	14.2069	14.1641	8.5286	24.0473	22108.2539	10759.8838	-1027.885	28.9338
2.8465	14.2324	14.1896	8.6507	24.1311	22301.5723	10554.3018	-1011.9434	28.9848
2.8465	14.2324	14.1896	8.6507	24.1311	22301.5723	10554.3018	-1011.9434	28.9848
2.8465	14.2324	14.1896	8.6507	24.1311	22301.5723	10554.3018	-1011.9434	28.9848
2.8465	14.2324	14.1896	8.6507	24.1311	22301.5723	10554.3018	-1011.9434	28.9848
2.8465	14.2324	14.1896	8.6507	24.1311	22301.5723	10554.3018	-1011.9434	28.9848
2.8516	14.2579	14.2156	8.7642	24.3517	22518.9902	10374.5244	-1031.7748	29.0358
2.8516	14.2579	14.2156	8.7642	24.3517	22518.9902	10374.5244	-1031.7748	29.0358
2.8516	14.2579	14.2156	8.7642	24.3517	22518.9902	10374.5244	-1031.7748	29.0358
2.8516	14.2579	14.2156	8.7642	24.3517	22518.9902	10374.5244	-1031.7748	29.0358
2.8516	14.2579	14.2156	8.7642	24.3517	22518.9902	10374.5244	-1031.7748	29.0358
2.8567	14.2834	14.2406	8.8147	24.0187	22795.416	10236.7217	-1085.0616	29.0868
2.8567	14.2834	14.2406	8.8147	24.0187	22795.416	10236.7217	-1085.0616	29.0868
2.8567	14.2834	14.2406	8.8147	24.0187	22795.416	10236.7217	-1085.0616	29.0868
2.8567	14.2834	14.2406	8.8147	24.0187	22795.416	10236.7217	-1085.0616	29.0868
2.8567	14.2834	14.2406	8.8147	24.0187	22795.416	10236.7217	-1085.0616	29.0868
2.8618	14.3088	14.2675	8.9003	23.5058	23040.8496	10127.9941	-1131.7922	29.1378
2.8618	14.3088	14.2675	8.9003	23.5058	23040.8496	10127.9941	-1131.7922	29.1378
2.8618	14.3088	14.2675	8.9003	23.5058	23040.8496	10127.9941	-1131.7922	29.1378
2.8618	14.3088	14.2675	8.9003	23.5058	23040.8496	10127.9941	-1131.7922	29.1378
2.8618	14.3088	14.2675	8.9003	23.5058	23040.8496	10127.9941	-1131.7922	29.1378
2.8668	14.3338	14.2929	8.9968	23.0124	23205.582	9937.1123	-1158.5051	29.1878
2.8668	14.3338	14.2929	8.9968	23.0124	23205.582	9937.1123	-1158.5051	29.1878
2.8668	14.3338	14.2929	8.9968	23.0124	23205.582	9937.1123	-1158.5051	29.1878
2.8668	14.3338	14.2929	8.9968	23.0124	23205.582	9937.1123	-1158.5051	29.1878
2.8668	14.3338	14.2929	8.9968	23.0124	23205.582	9937.1123	-1158.5051	29.1878
2.8718	14.3588	14.3179	9.1165	22.4886	23358.3301	9711.7949	-1193.8097	29.2378
2.8718	14.3588	14.3179	9.1165	22.4886	23358.3301	9711.7949	-1193.8097	29.2378
2.8718	14.3588	14.3179	9.1165	22.4886	23358.3301	9711.7949	-1193.8097	29.2378
2.8718	14.3588	14.3179	9.1165	22.4886	23358.3301	9711.7949	-1193.8097	29.2378
2.8718	14.3588	14.3179	9.1165	22.4886	23358.3301	9711.7949	-1193.8097	29.2378
2.8769	14.3843	14.3442	9.1502	21.9123	23542.5762	9560.71	-1260.0352	29.2888
2.8769	14.3843	14.3442	9.1502	21.9123	23542.5762	9560.71	-1260.0352	29.2888
2.8769	14.3843	14.3442	9.1502	21.9123	23542.5762	9560.71	-1260.0352	29.2888
2.8769	14.3843	14.3442	9.1502	21.9123	23542.5762	9560.71	-1260.0352	29.2888
2.8769	14.3843	14.3442	9.1502	21.9123	23542.5762	9560.71	-1260.0352	29.2888
2.8819	14.4093	14.3683	9.2367	22.3583	23716.0645	9426.5635	-1348.4037	29.3388
2.8819	14.4093	14.3683	9.2367	22.3583	23716.0645	9426.5635	-1348.4037	29.3388
2.8819	14.4093	14.3683	9.2367	22.3583	23716.0645	9426.5635	-1348.4037	29.3388
2.8819	14.4093	14.3683	9.2367	22.3583	23716.0645	9426.5635	-1348.4037	29.3388
2.8819	14.4093	14.3683	9.2367	22.3583	23716.0645	9426.5635	-1348.4037	29.3388
2.887	14.4348	14.3959	9.3303	22.8205	23870.7949	9313.5889	-1473.5341	29.3897
2.887	14.4348	14.3959	9.3303	22.8205	23870.7949	9313.5889	-1473.5341	29.3897
2.887	14.4348	14.3959	9.3303	22.8205	23870.7949	9313.5889	-1473.5341	29.3897
2.887	14.4348	14.3959	9.3303	22.8205	23870.7949	9313.5889	-1473.5341	29.3897
2.887	14.4348	14.3959	9.3303	22.8205	23870.7949	9313.5889	-1473.5341	29.3897
2.887	14.4348	14.3959	9.3303	22.8205	23870.7949	9313.5889	-1473.5341	29.3897
2.8921	14.4602	14.421	9.3916	22.7226	24059.1055	9348.4492	-1621.6503	29.4408
2.8921	14.4602	14.421	9.3916	22.7226	24059.1055	9348.4492	-1621.6503	29.4408
2.8921	14.4602	14.421	9.3916	22.7226	24059.1055	9348.4492	-1621.6503	29.4408
2.8921	14.4602	14.421	9.3916	22.7226	24059.1055	9348.4492	-1621.6503	29.4408
2.8921	14.4602	14.421	9.3916	22.7226	24059.1055	9348.4492	-1621.6503	29.4408
2.8972	14.4852	14.4461	9.4827	23.2848	24133.3105	9444.2793	-1721.0161	29.4917
2.8972	14.4852	14.4461	9.4827	23.2848	24133.3105	9444.2793	-1721.0161	29.4917
2.8972	14.4852	14.4461	9.4827	23.2848	24133.3105	9444.2793	-1721.0161	29.4917
2.8972	14.4852	14.4461	9.4827	23.2848	24133.3105	9444.2793	-1721.0161	29.4917
2.8972	14.4852	14.4461	9.4827	23.2848	24133.3105	9444.2793	-1721.0161	29.4917
2.9023	14.5112	14.4738	9.5742	23.8755	24115.6582	9386.6055	-1741.4393	29.5427
2.9023	14.5112	14.4738	9.5742	23.8755	24115.6582	9386.6055	-1741.4393	29.5427
2.9023	14.5112	14.4738	9.5742	23.8755	24115.6582	9386.6055	-1741.4393	29.5427
2.9023	14.5112	14.4738	9.5742	23.8755	24115.6582	9386.6055	-1741.4393	29.5427
2.9023	14.5112	14.4738	9.5742	23.8755	24115.6582	9386.6055	-1741.4393	29.5427
2.9073	14.5362	14.5007	9.6828	24.1638	24006.7285	9168.4404	-1722.7468	29.5927
2.9073	14.5362	14.5007	9.6828	24.1638	24006.7285	9168.4404	-1722.7468	29.5927
2.9073	14.5362	14.5007	9.6828	24.1638	24006.7285	9168.4404	-1722.7468	29.5927
2.9073	14.5362	14.5007	9.6828	24.1638	24006.7285	9168.4404	-1722.7468	29.5927
2.9073	14.5362	14.5007	9.6828	24.1638	24006.7285	9168.4404	-1722.7468	29.5927
2.9124	14.5617	14.5326	9.7032	24.0808	23889.2129	8851.8086	-1689.139	29.6437
2.9124	14.5617	14.5326	9.7032	24.0808	23889.2129	8851.8086	-1689.139	29.6437
2.9124	14.5617	14.5326	9.7032	24.0808	23889.2129	8851.8086	-1689.139	29.6437
2.9124	14.5617	14.5326	9.7032	24.0808	23889.2129	8851.8086	-1689.139	29.6437
2.9124	14.5617	14.5326	9.7032	24.0808	23889.2129	8851.8086	-1689.139	29.6437
2.9174	14.5866	14.551	9.7076	23.3625	23763.7266	8395.7041	-1636.1492	29.6937
2.9174	14.5866	14.551	9.7076	23.3625	23763.7266	8395.7041	-1636.1492	29.6937
2.9174	14.5866	14.551	9.7076	23.3625	23763.7266	8395.7041	-1636.1492	29.6937
2.9174	14.5866	14.551	9.7076	23.3625	23763.7266	8395.7041	-1636.1492	29.6937
2.9174	14.5866	14.551	9.7076	23.3625	23763.7266	8395.7041	-1636.1492	29.6937
2.9224	14.6116	14.5733	9.7259	23.2686	23610.8887	7965.2783	-1569.2985	29.7437
2.9224	14.6116	14.5733	9.7259	23.2686	23610.8887	7965.2783	-1569.2985	29.7437
2.9224	14.6116	14.5733	9.7259	23.2686	23610.8887	7965.2783	-1569.2985	29.7437
2.9224	14.6116	14.5733	9.7259	23.2686	23610.8887	7965.2783	-1569.2985	29.7437
2.9224	14.6116	14.5733	9.7259	23.2686	23610.8887	7965.2783	-1569.2985	29.7437
2.9275	14.6371	14.6062	9.7425	23.906	23405.2051	7773.5542	-1482.3402	29.7947
2.9275	14.6371	14.6062	9.7425	23.906	23405.2051	7773.5542	-1482.3402	29.7947
2.9275	14.6371	14.6062	9.7425	23.906	23405.2051	7773.5542	-1482.3402	29.7947
2.9275	14.6371	14.6062	9.7425	23.906	23405.2051	7773.5542	-1482.3402	29.7947
2.9275	14.6371	14.6062	9.7425	23.906	23405.2051	7773.5542	-1482.3402	29.7947
2.9326	14.6626	14.634	9.7226	24.1174	23175.5117	7517.4629	-1335.8306	29.8457
2.9326	14.6626	14.634	9.7226	24.1174	23175.5117	7517.4629	-1335.8306	29.8457
2.9326	14.6626	14.634	9.7226	24.1174	23175.5117	7517.4629	-1335.8306	29.8457
2.9326	14.6626	14.634	9.7226	24.1174	23175.5117	7517.4629	-1335.8306	29.8457
2.9326	14.6626	14.634	9.7226	24.1174	23175.5117	7517.4629	-1335.8306	29.8457
2.9377	14.6881	14.6592	9.7397	24.4107	22897.918	6897.2568	-1167.9825	29.8967
2.9377	14.6881	14.6592	9.7397	24.4107	22897.918	6897.2568	-1167.9825	29.8967
2.9377	14.6881	14.6592	9.7397	24.4107	22897.918	6897.2568	-1167.9825	29.8967
2.9377	14.6881	14.6592	9.7397	24.4107	22897.918	6897.2568	-1167.9825	29.8967
2.9377	14.6881	14.6592	9.7397	24.4107	22897.918	6897.2568	-1167.9825	29.8967
2.9428	14.7135	14.6845	9.7444	23.864	22715.5703	6072.2075	-1077.3638	29.9477
2.9428	14.7135	14.6845	9.7444	23.864	22715.5703	6072.2075	-1077.3638	29.9477
2.9428	14.7135	14.6845	9.7444	23.864	22715.5703	6072.2075	-1077.3638	29.9477
2.9428	14.7135	14.6845	9.7444	23.864	22715.5703	6072.2075	-1077.3638	29.9477
2.9428	14.7135	14.6845	9.7444	23.864	22715.5703	6072.2075	-1077.3638	29.9477
2.9428	14.7135	14.6845	9.7444	23.864	22715.5703	6072.2075	-1077.3638	29.9477
2.9479	14.739	14.7046	9.7628	24.2416	22595.8848	5274.9355	-1050.2385	29.9987
2.9479	14.739	14.7046	9.7628	24.2416	22595.8848	5274.9355	-1050.2385	29.9987
2.9479	14.739	14.7046	9.7628	24.2416	22595.8848	5274.9355	-1050.2385	29.9987
2.9479	14.739	14.7046	9.7628	24.2416	22595.8848	5274.9355	-1050.2385	29.9987
2.9479	14.739	14.7046	9.7628	24.2416	22595.8848	5274.9355	-1050.2385	29.9987
2.953	14.7645	14.7329	9.8365	24.1139	22420.8496	4187.8989	-1038.3174	30.0497
2.953	14.7645	14.7329	9.8365	24.1139	22420.8496	4187.8989	-1038.3174	30.0497
2.953	14.7645	14.7329	9.8365	24.1139	22420.8496	4187.8989	-1038.3174	30.0497
2.953	14.7645	14.7329	9.8365	24.1139	22420.8496	4187.8989	-1038.3174	30.0497
2.953	14.7645	14.7329	9.8365	24.1139	22420.8496	4187.8989	-1038.3174	30.0497
2.9581	14.79	14.7664	9.8047	24.1226	22272.0195	2905.6599	-1031.2201	30.1007
2.9581	14.79	14.7664	9.8047	24.1226	22272.0195	2905.6599	-1031.2201	30.1007
2.9581	14.79	14.7664	9.8047	24.1226	22272.0195	2905.6599	-1031.2201	30.1007
2.9581	14.79	14.7664	9.8047	24.1226	22272.0195	2905.6599	-1031.2201	30.1007
2.9581	14.79	14.7664	9.8047	24.1226	22272.0195	2905.6599	-1031.2201	30.1007
2.9633	14.8155	14.7831	9.83	23.7796	22124.5625	1806.3597	-1024.688	30.1527
2.9633	14.8155	14.7831	9.83	23.7796	22124.5625	1806.3597	-1024.688	30.1527
2.9633	14.8155	14.7831	9.83	23.7796	22124.5625	1806.3597	-1024.688	30.1527
2.9633	14.8155	14.7831	9.83	23.7796	22124.5625	1806.3597	-1024.688	30.1527
2.9633	14.8155	14.7831	9.83	23.7796	22124.5625	1806.3597	-1024.688	30.1527
2.9684	14.8415	14.8078	9.8745	23.1933	21919.0977	728.637	-1010.9602	30.2037
2.9684	14.8415	14.8078	9.8745	23.1933	21919.0977	728.637	-1010.9602	30.2037
2.9684	14.8415	14.8078	9.8745	23.1933	21919.0977	728.637	-1010.9602	30.2037
2.9684	14.8415	14.8078	9.8745	23.1933	21919.0977	728.637	-1010.9602	30.2037
2.9684	14.8415	14.8078	9.8745	23.1933	21919.0977	728.637	-1010.9602	30.2037
2.9735	14.8669	14.8361	9.8656	23.924	21752.5059	-321.2958	-1012.6293	30.2547
2.9735	14.8669	14.8361	9.8656	23.924	21752.5059	-321.2958	-1012.6293	30.2547
2.9735	14.8669	14.8361	9.8656	23.924	21752.5059	-321.2958	-1012.6293	30.2547
2.9735	14.8669	14.8361	9.8656	23.924	21752.5059	-321.2958	-1012.6293	30.2547
2.9735	14.8669	14.8361	9.8656	23.924	21752.5059	-321.2958	-1012.6293	30.2547
2.9786	14.8924	14.8595	9.8999	23.1503	21605.6309	-1303.0586	-1050.0067	30.3057
2.9786	14.8924	14.8595	9.8999	23.1503	21605.6309	-1303.0586	-1050.0067	30.3057
2.9786	14.8924	14.8595	9.8999	23.1503	21605.6309	-1303.0586	-1050.0067	30.3057
2.9786	14.8924	14.8595	9.8999	23.1503	21605.6309	-1303.0586	-1050.0067	30.3057
2.9786	14.8924	14.8595	9.8999	23.1503	21605.6309	-1303.0586	-1050.0067	30.3057
2.9837	14.9179	14.8815	9.8303	22.7718	21559.1445	-2298.645	-1092.0538	30.3567
2.9837	14.9179	14.8815	9.8303	22.7718	21559.1445	-2298.645	-1092.0538	30.3567
2.9837	14.9179	14.8815	9.8303	22.7718	21559.1445	-2298.645	-1092.0538	30.3567
2.9837	14.9179	14.8815	9.8303	22.7718	21559.1445	-2298.645	-1092.0538	30.3567
2.9837	14.9179	14.8815	9.8303	22.7718	21559.1445	-2298.645	-1092.0538	30.3567
2.9888	14.9434	14.8973	9.8625	22.4865	21519.8242	-3349.1682	-1136.3871	30.4077
2.9888	14.9434	14.8973	9.8625	22.4865	21519.8242	-3349.1682	-1136.3871	30.4077
2.9888	14.9434	14.8973	9.8625	22.4865	21519.8242	-3349.1682	-1136.3871	30.4077
2.9888	14.9434	14.8973	9.8625	22.4865	21519.8242	-3349.1682	-1136.3871	30.4077
2.9888	14.9434	14.8973	9.8625	22.4865	21519.8242	-3349.1682	-1136.3871	30.4077
2.9939	14.9689	14.925	9.9114	22.8794	21462.043	-4683.8574	-1202.127	30.4587
2.9939	14.9689	14.925	9.9114	22.8794	21462.043	-4683.8574	-1202.127	30.4587
2.9939	14.9689	14.925	9.9114	22.8794	21462.043	-4683.8574	-1202.127	30.4587
2.9939	14.9689	14.925	9.9114	22.8794	21462.043	-4683.8574	-1202.127	30.4587
2.9939	14.9689	14.925	9.9114	22.8794	21462.043	-4683.8574	-1202.127	30.4587
