# Supplementary material for: Electrophoretic-deposited MXene titanium coatings in regulating bacteria and cell response for peri-implantitis
Source: Front Chem. 2022 Sep 29;10:991481. doi: 10.3389/fchem.2022.991481 (PMC9558740; doi:10.3389/fchem.2022.991481)
Supplement: Supplementary file 2 [file DataSheet4.ZIP › Surface characterization data/Static water contact angle/statistics.xlsx]

## Sheet: Sheet1
	Ti	M30	M40	M50
Contact Angle	97.65	78.8	77.1	70.8
	97.4	81.55	74.45	67.75
	96	80	77.8	70.2
	97.02±0.8893	80.12±1.379	76.45±1.767	69.58±1.616
