# Supplementary material for: Electrophoretic-deposited MXene titanium coatings in regulating bacteria and cell response for peri-implantitis
Source: Front Chem. 2022 Sep 29;10:991481. doi: 10.3389/fchem.2022.991481 (PMC9558740; doi:10.3389/fchem.2022.991481)
Supplement: Supplementary file 2 [file DataSheet4.ZIP › Surface characterization data/XRD/XRDí┴6/M30.txt]

Commander Sample ID
5.0001   1690
5.026467 1606
5.052834 1701
5.079201 1678
5.105567 1619
5.131935 1743
5.158301 1647
5.184668 1770
5.211035 1707
5.237402 1665
5.263769 1664
5.290136 1680
5.316503 1703
5.342869 1682
5.369236 1689
5.395603 1670
5.42197  1716
5.448337 1722
5.474704 1749
5.50107  1705
5.527437 1738
5.553804 1738
5.580171 1685
5.606538 1764
5.632905 1773
5.659272 1669
5.685638 1733
5.712006 1763
5.738372 1776
5.764739 1764
5.791106 1824
5.817473 1781
5.84384  1862
5.870207 1852
5.896574 1809
5.92294  1831
5.949307 1831
5.975674 1868
6.002041 1880
6.028408 1871
6.054775 1911
6.081141 1926
6.107509 1871
6.133875 1910
6.160242 1876
6.186609 1805
6.212976 1902
6.239343 1849
6.26571  1841
6.292077 1846
6.318443 1943
6.34481  1881
6.371177 1878
6.397544 1823
6.423911 1965
6.450278 1906
6.476645 1864
6.503011 1924
6.529378 1915
6.555745 1874
6.582112 1892
6.608479 1881
6.634846 1830
6.661212 1846
6.68758  1875
6.713946 1800
6.740313 1768
6.76668  1789
6.793047 1694
6.819414 1670
6.845781 1689
6.872148 1669
6.898514 1562
6.924881 1647
6.951248 1555
6.977615 1582
7.003982 1559
7.030349 1550
7.056715 1553
7.083083 1452
7.109449 1411
7.135816 1454
7.162183 1355
7.18855  1350
7.214917 1313
7.241284 1400
7.267651 1262
7.294017 1218
7.320385 1292
7.346751 1232
7.373118 1171
7.399485 1221
7.425852 1181
7.452219 1157
7.478585 1124
7.504952 1117
7.531319 1145
7.557686 1112
7.584053 1127
7.61042  1101
7.636786 1089
7.663154 1066
7.68952  1135
7.715887 1059
7.742254 1042
7.768621 967
7.794988 1073
7.821355 1034
7.847722 978
7.874088 1035
7.900455 994
7.926822 972
7.953189 955
7.979556 956
8.005922 940
8.03229  958
8.058657 958
8.085023 903
8.11139  864
8.137757 925
8.164124 869
8.190491 892
8.216858 920
8.243224 889
8.269591 904
8.295959 902
8.322325 869
8.348692 934
8.375059 847
8.401425 902
8.427793 865
8.45416  852
8.480526 872
8.506893 830
8.53326  845
8.559627 868
8.585994 883
8.612361 838
8.638727 796
8.665094 788
8.691462 760
8.717828 853
8.744195 819
8.770562 818
8.796928 760
8.823296 730
8.849663 773
8.876029 770
8.902396 720
8.928763 769
8.95513  821
8.981497 785
9.007864 735
9.03423  719
9.060597 703
9.086965 789
9.113331 757
9.139698 693
9.166065 699
9.192431 731
9.218799 676
9.245166 745
9.271532 694
9.297899 684
9.324266 734
9.350633 710
9.377    694
9.403367 658
9.429733 685
9.4561   725
9.482468 699
9.508834 706
9.535201 705
9.561568 720
9.587934 659
9.614302 665
9.640669 621
9.667035 649
9.693402 668
9.719769 657
9.746136 650
9.772503 662
9.79887  633
9.825236 660
9.851604 665
9.87797  664
9.904337 620
9.930704 650
9.95707  636
9.983438 665
10.00980 697
10.03617 631
10.06253 616
10.08890 630
10.11527 669
10.14163 615
10.16800 663
10.19437 623
10.22073 639
10.24710 631
10.27347 591
10.29984 593
10.32620 571
10.35257 603
10.37894 605
10.40530 571
10.43167 587
10.45804 589
10.48440 564
10.51077 539
10.53714 596
10.56350 578
10.58987 574
10.61624 585
10.64261 554
10.66897 570
10.69534 587
10.72171 566
10.74807 580
10.77444 556
10.80081 565
10.82717 547
10.85354 551
10.87991 542
10.90627 550
10.93264 529
10.95901 566
10.98537 529
11.01174 522
11.03811 505
11.06447 522
11.09084 473
11.11721 506
11.14357 475
11.16994 574
11.19631 567
11.22268 529
11.24904 509
11.27541 541
11.30178 534
11.32814 541
11.35451 515
11.38088 506
11.40724 516
11.43361 548
11.45998 482
11.48634 501
11.51271 484
11.53908 508
11.56545 518
11.59181 446
11.61818 458
11.64455 486
11.67091 485
11.69728 508
11.72365 515
11.75001 427
11.77638 499
11.80275 442
11.82911 498
11.85548 478
11.88185 466
11.90821 461
11.93458 450
11.96095 461
11.98731 434
12.01368 461
12.04005 426
12.06642 487
12.09278 463
12.11915 459
12.14552 462
12.17188 454
12.19825 443
12.22462 432
12.25098 434
12.27735 494
12.30372 421
12.33008 460
12.35645 404
12.38282 446
12.40918 420
12.43555 416
12.46192 439
12.48829 411
12.51465 402
12.54102 443
12.56739 382
12.59375 453
12.62012 413
12.64649 441
12.67285 422
12.69922 419
12.72559 394
12.75195 414
12.77832 420
12.80469 400
12.83105 416
12.85742 448
12.88379 424
12.91016 388
12.93652 406
12.96289 397
12.98926 358
13.01562 383
13.04199 374
13.06836 395
13.09472 383
13.12109 384
13.14746 360
13.17382 391
13.20019 418
13.22656 379
13.25292 355
13.27929 381
13.30566 367
13.33202 360
13.35839 350
13.38476 351
13.41113 394
13.43749 358
13.46386 327
13.49023 397
13.51659 364
13.54296 358
13.56933 347
13.59569 381
13.62206 347
13.64843 411
13.67479 341
13.70116 353
13.72753 323
13.7539  364
13.78026 344
13.80663 358
13.833   348
13.85936 344
13.88573 366
13.91210 342
13.93846 332
13.96483 323
13.99120 335
14.01756 321
14.04393 312
14.07030 324
14.09666 342
14.12303 300
14.14940 317
14.17576 294
14.20213 320
14.22850 306
14.25486 338
14.28123 313
14.30760 321
14.33397 293
14.36033 352
14.38670 343
14.41307 316
14.43943 340
14.46580 343
14.49217 306
14.51853 306
14.54490 258
14.57127 300
14.59763 293
14.62400 294
14.65037 298
14.67674 286
14.70310 278
14.72947 278
14.75584 313
14.78220 292
14.80857 279
14.83494 292
14.86130 292
14.88767 267
14.91404 284
14.94040 268
14.96677 271
14.99314 286
15.01950 282
15.04587 262
15.07224 273
15.09861 256
15.12497 269
15.15134 258
15.17771 267
15.20407 301
15.23044 288
15.25681 257
15.28317 243
15.30954 245
15.33591 243
15.36227 251
15.38864 232
15.41501 245
15.44137 236
15.46774 233
15.49411 260
15.52047 242
15.54684 266
15.57321 270
15.59958 247
15.62594 244
15.65231 237
15.67868 218
15.70504 214
15.73141 212
15.75778 241
15.78414 218
15.81051 195
15.83688 235
15.86324 253
15.88961 218
15.91598 241
15.94234 237
15.96871 217
15.99508 245
16.02145 210
16.04781 216
16.07418 205
16.10055 243
16.12691 227
16.15328 220
16.17965 205
16.20601 231
16.23238 234
16.25875 224
16.28511 211
16.31148 224
16.33785 205
16.36422 213
16.39058 224
16.41695 206
16.44331 206
16.46968 202
16.49605 215
16.52242 214
16.54878 210
16.57515 236
16.60152 247
16.62788 218
16.65425 210
16.68062 191
16.70698 214
16.73335 206
16.75972 184
16.78608 197
16.81245 205
16.83882 202
16.86518 193
16.89155 215
16.91792 197
16.94429 210
16.97065 203
16.99702 206
17.02339 191
17.04975 202
17.07612 193
17.10249 165
17.12885 180
17.15522 178
17.18159 196
17.20795 181
17.23432 184
17.26069 204
17.28706 195
17.31342 185
17.33979 166
17.36615 178
17.39252 178
17.41889 170
17.44526 162
17.47162 174
17.49799 178
17.52436 167
17.55072 185
17.57709 163
17.60346 185
17.62982 153
17.65619 171
17.68256 164
17.70892 185
17.73529 192
17.76166 151
17.78803 161
17.81439 161
17.84076 179
17.86713 158
17.89349 169
17.91986 141
17.94623 167
17.97259 167
17.99896 170
18.02533 160
18.05169 162
18.07806 188
18.10443 156
18.13079 152
18.15716 194
18.18353 165
18.2099  165
18.23626 166
18.26263 177
18.289   139
18.31536 159
18.34173 184
18.36810 139
18.39446 161
18.42083 144
18.44720 155
18.47356 149
18.49993 179
18.52630 163
18.55267 147
18.57903 169
18.60540 161
18.63176 157
18.65813 192
18.68450 148
18.71087 161
18.73723 131
18.76360 131
18.78997 137
18.81633 165
18.84270 158
18.86907 141
18.89543 154
18.92180 159
18.94817 152
18.97453 160
19.00090 156
19.02727 141
19.05363 136
19.08000 161
19.10637 147
19.13274 122
19.15910 167
19.18547 124
19.21184 150
19.23820 150
19.26457 152
19.29094 130
19.31730 134
19.34367 142
19.37004 154
19.39640 158
19.42277 121
19.44914 155
19.47551 137
19.50187 151
19.52824 140
19.55460 144
19.58097 139
19.60734 144
19.63371 155
19.66007 136
19.68644 147
19.71281 159
19.73917 137
19.76554 136
19.79191 149
19.81827 131
19.84464 133
19.87101 135
19.89737 167
19.92374 146
19.95011 142
19.97648 150
20.00284 153
20.02921 153
20.05558 129
20.08194 142
20.10831 155
20.13468 148
20.16104 129
20.18741 135
20.21378 120
20.24014 116
20.26651 158
20.29288 157
20.31924 132
20.34561 129
20.37198 130
20.39835 136
20.42471 128
20.45108 143
20.47744 139
20.50381 143
20.53018 161
20.55655 123
20.58291 139
20.60928 152
20.63565 128
20.66201 134
20.68838 136
20.71475 123
20.74111 137
20.76748 150
20.79385 146
20.82021 129
20.84658 126
20.87295 127
20.89932 99
20.92568 113
20.95205 114
20.97842 136
21.00478 133
21.03115 148
21.05752 137
21.08388 120
21.11025 138
21.13662 123
21.16298 128
21.18935 135
21.21572 130
21.24208 130
21.26845 139
21.29482 127
21.32119 118
21.34755 129
21.37392 140
21.40029 129
21.42665 123
21.45302 121
21.47939 148
21.50575 125
21.53212 125
21.55849 138
21.58485 105
21.61122 127
21.63759 133
21.66396 127
21.69032 124
21.71669 108
21.74305 117
21.76942 121
21.79579 116
21.82216 129
21.84852 113
21.87489 128
21.90126 142
21.92762 133
21.95399 123
21.98036 129
22.00672 126
22.03309 109
22.05946 104
22.08582 126
22.11219 136
22.13856 114
22.16493 115
22.19129 103
22.21766 122
22.24403 127
22.27039 119
22.29676 112
22.32313 120
22.34949 121
22.37586 131
22.40223 125
22.42859 132
22.45496 119
22.48133 123
22.50769 94
22.53406 132
22.56043 115
22.5868  115
22.61316 92
22.63953 107
22.66589 113
22.69226 119
22.71863 98
22.74500 104
22.77136 112
22.79773 110
22.8241  121
22.85046 111
22.87683 102
22.90320 97
22.92956 133
22.95593 119
22.98230 110
23.00866 109
23.03503 119
23.06140 115
23.08777 124
23.11413 119
23.14050 122
23.16687 103
23.19323 110
23.21960 117
23.24597 117
23.27233 102
23.29870 98
23.32507 96
23.35143 105
23.37780 110
23.40417 119
23.43053 124
23.45690 98
23.48327 107
23.50964 98
23.53600 106
23.56237 98
23.58873 107
23.61510 123
23.64147 105
23.66784 91
23.69420 113
23.72057 109
23.74694 93
23.77330 99
23.79967 113
23.82604 110
23.85240 99
23.87877 113
23.90514 104
23.93150 108
23.95787 103
23.98424 115
24.01061 102
24.03697 119
24.06334 110
24.08971 99
24.11607 121
24.14244 102
24.16881 89
24.19517 108
24.22154 97
24.24791 104
24.27427 131
24.30064 77
24.32701 87
24.35337 97
24.37974 126
24.40611 106
24.43248 92
24.45884 97
24.48521 84
24.51158 109
24.53794 98
24.56431 115
24.59068 105
24.61704 106
24.64341 115
24.66978 102
24.69614 126
24.72251 118
24.74888 109
24.77524 90
24.80161 129
24.82798 121
24.85434 111
24.88071 100
24.90708 108
24.93345 122
24.95981 101
24.98618 87
25.01255 101
25.03891 92
25.06528 102
25.09165 107
25.11801 109
25.14438 95
25.17075 115
25.19711 114
25.22348 107
25.24985 106
25.27622 106
25.30258 126
25.32895 94
25.35532 113
25.38168 93
25.40805 94
25.43442 99
25.46078 101
25.48715 88
25.51352 122
25.53988 110
25.56625 108
25.59262 98
25.61898 88
25.64535 118
25.67172 115
25.69809 88
25.72445 114
25.75082 108
25.77718 101
25.80355 112
25.82992 102
25.85629 101
25.88265 110
25.90902 88
25.93539 111
25.96175 110
25.98812 87
26.01449 98
26.04085 103
26.06722 94
26.09359 97
26.11995 90
26.14632 88
26.17269 105
26.19906 91
26.22542 92
26.25179 102
26.27816 85
26.30452 96
26.33089 81
26.35726 136
26.38362 103
26.40999 86
26.43636 91
26.46272 89
26.48909 93
26.51546 100
26.54182 100
26.56819 106
26.59456 76
26.62093 108
26.64729 114
26.67366 93
26.70002 103
26.72639 89
26.75276 90
26.77913 119
26.80549 88
26.83186 93
26.85823 92
26.88459 88
26.91096 129
26.93733 102
26.96369 106
26.99006 114
27.01643 111
27.04279 113
27.06916 121
27.09553 98
27.12190 101
27.14826 121
27.17463 121
27.201   107
27.22736 116
27.25373 114
27.28010 128
27.30646 96
27.33283 96
27.35920 107
27.38556 114
27.41193 107
27.43830 112
27.46467 88
27.49103 106
27.51740 80
27.54377 100
27.57013 96
27.59650 91
27.62287 105
27.64923 109
27.67560 92
27.70197 99
27.72833 90
27.75470 97
27.78107 115
27.80743 87
27.83380 94
27.86017 91
27.88653 86
27.91290 116
27.93927 83
27.96563 105
27.99200 98
28.01837 95
28.04474 106
28.07110 96
28.09747 97
28.12384 63
28.15020 92
28.17657 86
28.20294 96
28.22930 92
28.25567 92
28.28204 87
28.30840 89
28.33477 85
28.36114 92
28.38751 86
28.41387 104
28.44024 99
28.46661 102
28.49297 87
28.51934 86
28.54571 88
28.57207 77
28.59844 116
28.62481 79
28.65117 86
28.67754 101
28.70391 74
28.73027 75
28.75664 72
28.78301 75
28.80938 98
28.83574 85
28.86211 86
28.88847 81
28.91484 76
28.94121 93
28.96758 86
28.99394 111
29.02031 72
29.04668 72
29.07304 95
29.09941 89
29.12578 84
29.15214 89
29.17851 68
29.20488 98
29.23124 76
29.25761 85
29.28398 93
29.31035 76
29.33671 82
29.36308 65
29.38945 71
29.41581 83
29.44218 97
29.46855 71
29.49491 72
29.52128 82
29.54765 88
29.57401 72
29.60038 71
29.62675 72
29.65312 101
29.67948 80
29.70585 61
29.73222 90
29.75858 73
29.78495 99
29.81132 72
29.83768 71
29.86405 74
29.89042 86
29.91678 80
29.94315 75
29.96952 102
29.99588 87
30.02225 68
30.04862 64
30.07498 84
30.10135 80
30.12772 66
30.15408 64
30.18045 95
30.20682 78
30.23319 84
30.25955 69
30.28592 82
30.31229 77
30.33865 79
30.36502 70
30.39139 82
30.41775 81
30.44412 70
30.47049 67
30.49685 64
30.52322 75
30.54959 77
30.57596 78
30.60232 78
30.62869 67
30.65506 74
30.68142 81
30.70779 66
30.73416 76
30.76052 68
30.78689 75
30.81326 55
30.83962 67
30.86599 71
30.89236 90
30.91872 56
30.94509 71
30.97146 71
30.99782 64
31.02419 69
31.05056 80
31.07692 70
31.10329 63
31.12966 76
31.15603 63
31.18239 74
31.20876 68
31.23513 60
31.26149 77
31.28786 58
31.31423 63
31.34059 66
31.36696 60
31.39333 68
31.41969 63
31.44606 79
31.47243 73
31.4988  61
31.52516 65
31.55153 66
31.5779  63
31.60426 53
31.63063 57
31.65700 59
31.68336 66
31.70973 70
31.73610 71
31.76246 69
31.78883 66
31.81520 72
31.84157 72
31.86793 58
31.89430 82
31.92067 56
31.94703 55
31.97340 61
31.99977 80
32.02613 63
32.05250 63
32.07886 70
32.10523 53
32.13160 76
32.15797 80
32.18433 70
32.21070 41
32.23707 65
32.26343 67
32.28980 71
32.31617 63
32.34254 64
32.36890 57
32.39527 66
32.42163 77
32.44800 65
32.47437 62
32.50074 66
32.52710 72
32.55347 51
32.57984 69
32.60620 78
32.63257 66
32.65894 65
32.68531 66
32.71167 56
32.73804 59
32.76440 55
32.79077 61
32.81714 52
32.84351 69
32.86987 68
32.89624 68
32.92261 53
32.94897 69
32.97534 52
33.00171 65
33.02807 51
33.05444 72
33.08081 64
33.10717 68
33.13354 62
33.15991 78
33.18627 65
33.21264 60
33.23901 65
33.26538 56
33.29174 61
33.31811 64
33.34447 66
33.37084 58
33.39721 68
33.42358 59
33.44994 65
33.47631 55
33.50268 61
33.52904 59
33.55541 60
33.58178 65
33.60815 63
33.63451 60
33.66088 54
33.68724 48
33.71361 60
33.73998 56
33.76635 72
33.79271 53
33.81908 64
33.84545 63
33.87181 63
33.89818 53
33.92455 61
33.95091 78
33.97728 72
34.00365 48
34.03001 61
34.05638 52
34.08275 47
34.10911 57
34.13548 63
34.16185 57
34.18822 45
34.21458 56
34.24095 85
34.26731 79
34.29368 66
34.32005 59
34.34642 58
34.37278 63
34.39915 68
34.42552 65
34.45188 58
34.47825 62
34.50462 64
34.53099 61
34.55735 70
34.58372 74
34.61008 69
34.63645 49
34.66282 56
34.68919 69
34.71555 60
34.74192 71
34.76829 65
34.79465 72
34.82102 77
34.84739 70
34.87376 84
34.90012 101
34.92649 87
34.95285 84
34.97922 104
35.00559 99
35.03196 133
35.05832 128
35.08469 191
35.11106 141
35.13742 183
35.16379 177
35.19016 172
35.21652 161
35.24289 156
35.26926 118
35.29562 112
35.32199 76
35.34836 105
35.37472 97
35.40109 79
35.42746 64
35.45383 75
35.48019 71
35.50656 68
35.53292 78
35.55929 65
35.58566 66
35.61203 55
35.63839 65
35.66476 72
35.69113 66
35.71749 52
35.74386 66
35.77023 63
35.7966  64
35.82296 65
35.84933 71
35.87569 48
35.90206 58
35.92843 55
35.9548  63
35.98116 81
36.00753 62
36.03390 54
36.06026 59
36.08663 57
36.11300 53
36.13936 70
36.16573 73
36.19210 63
36.21846 59
36.24483 59
36.27120 57
36.29756 61
36.32393 58
36.35030 49
36.37667 69
36.40303 53
36.42940 67
36.45576 63
36.48213 43
36.50850 67
36.53487 49
36.56123 44
36.58760 66
36.61397 48
36.64033 56
36.66670 56
36.69307 59
36.71944 61
36.74580 58
36.77217 56
36.79853 61
36.82490 60
36.85127 50
36.87764 55
36.90400 59
36.93037 62
36.95674 54
36.98310 57
37.00947 61
37.03584 57
37.06221 63
37.08857 64
37.11494 67
37.14130 85
37.16767 60
37.19404 78
37.22040 61
37.24677 52
37.27314 71
37.29951 56
37.32587 71
37.35224 92
37.37861 58
37.40497 68
37.43134 57
37.45771 76
37.48407 75
37.51044 68
37.53681 48
37.56317 92
37.58954 78
37.61591 65
37.64228 89
37.66864 81
37.69501 71
37.72137 78
37.74774 81
37.77411 71
37.80048 79
37.82684 84
37.85321 83
37.87958 83
37.90594 104
37.93231 104
37.95868 114
37.98505 109
38.01141 136
38.03778 122
38.06414 159
38.09051 167
38.11688 192
38.14325 191
38.16961 220
38.19598 296
38.22235 382
38.24871 455
38.27508 554
38.30145 725
38.32781 916
38.35418 1178
38.38055 1558
38.40691 1696
38.43328 1639
38.45965 1356
38.48601 1155
38.51238 1087
38.53875 928
38.56512 614
38.59148 478
38.61785 388
38.64421 316
38.67058 267
38.69695 261
38.72332 222
38.74968 191
38.77605 173
38.80242 171
38.82878 148
38.85515 132
38.88152 122
38.90789 122
38.93425 119
38.96062 111
38.98698 106
39.01335 107
39.03972 99
39.06609 86
39.09245 91
39.11882 112
39.14519 92
39.17155 100
39.19792 92
39.22429 86
39.25066 87
39.27702 76
39.30339 75
39.32975 84
39.35612 99
39.38249 86
39.40885 76
39.43522 74
39.46159 97
39.48796 83
39.51432 86
39.54069 84
39.56706 104
39.59342 121
39.61979 101
39.64616 103
39.67252 105
39.69889 123
39.72526 133
39.75162 152
39.77799 174
39.80436 185
39.83073 203
39.85709 205
39.88346 248
39.90982 297
39.93619 324
39.96256 375
39.98893 394
40.01529 467
40.04166 536
40.06803 683
40.09439 800
40.12076 958
40.14713 1124
40.1735  1252
40.19986 1263
40.22623 1289
40.25259 1264
40.27896 1090
40.30533 903
40.33169 783
40.35806 657
40.38443 487
40.41080 400
40.43716 298
40.46353 278
40.48990 230
40.51626 191
40.54263 194
40.569   151
40.59536 136
40.62173 131
40.64810 116
40.67446 115
40.70083 100
40.72720 91
40.75357 78
40.77993 82
40.80630 74
40.83266 68
40.85903 84
40.88540 62
40.91177 66
40.93813 63
40.96450 60
40.99087 70
41.01723 62
41.04360 62
41.06997 72
41.09634 74
41.12270 73
41.14907 53
41.17543 65
41.20180 55
41.22817 63
41.25453 57
41.28090 42
41.30727 66
41.33364 61
41.36000 49
41.38637 40
41.41274 61
41.43911 56
41.46547 41
41.49184 59
41.51820 65
41.54457 49
41.57094 52
41.59730 61
41.62367 34
41.65004 49
41.67641 40
41.70277 43
41.72914 57
41.75550 36
41.78187 43
41.80824 55
41.83461 51
41.86097 51
41.88734 43
41.91371 54
41.94007 41
41.96644 46
41.99281 52
42.01918 45
42.04554 41
42.07191 48
42.09827 54
42.12464 53
42.15101 44
42.17738 51
42.20374 50
42.23011 44
42.25648 46
42.28284 43
42.30921 48
42.33558 42
42.36195 46
42.38831 32
42.41468 35
42.44104 42
42.46741 45
42.49378 56
42.52014 47
42.54651 48
42.57288 44
42.59925 36
42.62561 54
42.65198 46
42.67835 39
42.70471 41
42.73108 39
42.75745 49
42.78381 33
42.81018 33
42.83655 44
42.86291 43
42.88928 41
42.91565 47
42.94202 49
42.96838 46
42.99475 35
43.02111 31
43.04748 40
43.07385 44
43.10022 32
43.12658 37
43.15295 36
43.17932 36
43.20568 52
43.23205 64
43.25842 33
43.28479 49
43.31115 42
43.33752 46
43.36388 42
43.39025 28
43.41662 49
43.44298 47
43.46935 35
43.49572 45
43.52209 41
43.54845 42
43.57482 35
43.60119 36
43.62755 33
43.65392 33
43.68029 46
43.70665 36
43.73302 36
43.75939 40
43.78575 39
43.81212 41
43.83849 52
43.86486 32
43.89122 38
43.91759 38
43.94395 51
43.97032 48
43.99669 29
44.02306 27
44.04942 41
44.07579 39
44.10216 44
44.12852 48
44.15489 35
44.18126 37
44.20763 43
44.23399 44
44.26036 41
44.28672 35
44.31309 41
44.33946 38
44.36582 31
44.39219 29
44.41856 30
44.44493 41
44.47129 38
44.49766 40
44.52403 38
44.5504  29
44.57676 33
44.60313 33
44.62949 34
44.65586 29
44.68223 27
44.70859 42
44.73496 29
44.76133 33
44.78770 40
44.81406 29
44.84043 32
44.86680 42
44.89316 51
44.91953 43
44.9459  26
44.97226 53
44.99863 41
45.02500 41
45.05136 34
45.07773 42
45.10410 35
45.13047 39
45.15683 40
45.18320 34
45.20956 39
45.23593 32
45.26230 43
45.28867 24
45.31503 38
45.34140 37
45.36777 35
45.39413 33
45.42050 35
45.44687 44
45.47324 29
45.49960 31
45.52597 28
45.55233 36
45.57870 45
45.60507 29
45.63143 30
45.65780 31
45.68417 36
45.71054 33
45.73690 29
45.76327 42
45.78964 35
45.81600 34
45.84237 30
45.86874 29
45.89510 33
45.92147 40
45.94784 30
45.97420 33
46.00057 25
46.02694 28
46.05331 36
46.07967 32
46.10604 22
46.13240 28
46.15877 39
46.18514 32
46.21151 30
46.23787 34
46.26424 43
46.29061 29
46.31697 31
46.34334 33
46.36971 35
46.39608 28
46.42244 29
46.44881 26
46.47517 40
46.50154 35
46.52791 35
46.55427 35
46.58064 25
46.60701 38
46.63338 50
46.65974 30
46.68611 40
46.71248 35
46.73885 30
46.76521 29
46.79158 32
46.81794 32
46.84431 34
46.87068 33
46.89704 37
46.92341 34
46.94978 41
46.97615 29
47.00251 32
47.02888 39
47.05525 32
47.08161 40
47.10798 31
47.13435 34
47.16071 40
47.18708 38
47.21345 29
47.23981 35
47.26618 28
47.29255 28
47.31892 29
47.34528 42
47.37165 28
47.39801 37
47.42438 42
47.45075 26
47.47711 36
47.50348 36
47.52985 30
47.55622 40
47.58258 33
47.60895 33
47.63532 40
47.66169 30
47.68805 39
47.71442 41
47.74078 33
47.76715 33
47.79352 40
47.81988 31
47.84625 35
47.87262 28
47.89899 29
47.92535 29
47.95172 29
47.97809 32
48.00445 34
48.03082 33
48.05719 31
48.08355 31
48.10992 38
48.13629 32
48.16265 29
48.18902 36
48.21539 25
48.24176 22
48.26812 32
48.29449 36
48.32085 30
48.34722 31
48.37359 41
48.39996 28
48.42632 28
48.45269 19
48.47906 27
48.50542 24
48.53179 30
48.55816 22
48.58453 26
48.61089 22
48.63726 29
48.66362 33
48.68999 24
48.71636 32
48.74272 31
48.76909 26
48.79546 21
48.82183 22
48.84819 20
48.87456 37
48.90093 24
48.92729 31
48.95366 30
48.98003 29
49.00639 30
49.03276 21
49.05913 28
49.08549 25
49.11186 24
49.13823 33
49.1646  33
49.19096 22
49.21733 29
49.24370 33
49.27006 29
49.29643 33
49.3228  38
49.34916 23
49.37553 30
49.40190 31
49.42826 35
49.45463 19
49.48100 38
49.50737 36
49.53373 32
49.56010 28
49.58646 33
49.61283 28
49.63920 28
49.66556 29
49.69193 27
49.71830 32
49.74467 24
49.77103 28
49.79740 23
49.82377 26
49.85014 18
49.87650 17
49.90287 22
49.92923 30
49.95560 37
49.98197 34
50.00833 28
50.03470 27
50.06107 33
50.08744 38
50.11380 23
50.14017 25
50.16654 17
50.19290 25
50.21927 30
50.24564 18
50.27200 31
50.29837 38
50.32474 28
50.35110 22
50.37747 24
50.40384 28
50.43021 34
50.45657 27
50.48294 24
50.50930 23
50.53567 23
50.56204 19
50.58840 21
50.61477 23
50.64114 27
50.66751 30
50.69387 26
50.72024 28
50.74661 21
50.77298 30
50.79934 25
50.82571 23
50.85207 27
50.87844 24
50.90481 32
50.93117 29
50.95754 27
50.98391 21
51.01028 24
51.03664 34
51.06301 27
51.08938 34
51.11574 32
51.14211 32
51.16848 35
51.19484 27
51.22121 23
51.24758 24
51.27394 26
51.30031 40
51.32668 28
51.35305 27
51.37941 22
51.40578 26
51.43214 21
51.45851 31
51.48488 23
51.51125 19
51.53761 19
51.56398 20
51.59035 31
51.61671 31
51.64308 34
51.66945 28
51.69582 27
51.72218 26
51.74855 28
51.77491 31
51.80128 30
51.82765 19
51.85401 32
51.88038 31
51.90675 32
51.93312 15
51.95948 33
51.98585 22
52.01222 21
52.03858 30
52.06495 32
52.09132 34
52.11768 28
52.14405 28
52.17042 31
52.19678 32
52.22315 32
52.24952 19
52.27589 33
52.30225 42
52.32862 27
52.35499 25
52.38135 35
52.40772 35
52.43409 35
52.46045 38
52.48682 34
52.51319 47
52.53955 35
52.56592 29
52.59229 50
52.61866 48
52.64502 52
52.67139 56
52.69775 62
52.72412 80
52.75049 80
52.77685 90
52.80322 102
52.82959 120
52.85596 147
52.88232 178
52.90869 213
52.93506 234
52.96143 283
52.98779 310
53.01416 315
53.04052 330
53.06689 371
53.09326 311
53.11962 226
53.14599 239
53.17236 194
53.19873 185
53.22509 172
53.25146 129
53.27783 97
53.30419 81
53.33056 61
53.35693 54
53.38329 64
53.40966 43
53.43603 55
53.46239 38
53.48876 53
53.51513 31
53.5415  43
53.56786 32
53.59423 32
53.62059 42
53.64696 26
53.67333 35
53.69969 36
53.72606 24
53.75243 32
53.77880 24
53.80516 27
53.83153 35
53.85790 22
53.88427 37
53.91063 33
53.937   27
53.96336 28
53.98973 35
54.01610 31
54.04246 29
54.06883 36
54.09520 26
54.12157 31
54.14793 25
54.17430 21
54.20067 36
54.22703 26
54.25340 28
54.27977 30
54.30613 28
54.33250 34
54.35887 30
54.38523 22
54.41160 27
54.43797 22
54.46434 24
54.49070 18
54.51707 31
54.54344 34
54.56980 22
54.59617 35
54.62254 30
54.64890 23
54.67527 25
54.70164 27
54.72800 20
54.75437 22
54.78074 24
54.80711 27
54.83347 29
54.85984 30
54.88620 29
54.91257 29
54.93894 31
54.96530 23
54.99167 31
55.01804 26
55.04441 30
55.07077 22
55.09714 16
55.12351 19
55.14987 30
55.17624 21
55.20261 25
55.22897 31
55.25534 28
55.28171 25
55.30807 21
55.33444 30
55.36081 26
55.38718 25
55.41354 28
55.43991 29
55.46628 28
55.49264 15
55.51901 29
55.54538 28
55.57174 27
55.59811 24
55.62448 27
55.65084 23
55.67721 22
55.70358 29
55.72995 30
55.75631 28
55.78268 29
55.80904 28
55.83541 29
55.86178 39
55.88814 34
55.91451 32
55.94088 19
55.96725 25
55.99361 27
56.01998 29
56.04635 36
56.07272 30
56.09908 24
56.12545 24
56.15181 19
56.17818 27
56.20455 22
56.23091 23
56.25728 25
56.28365 28
56.31002 27
56.33638 31
56.36275 29
56.38912 29
56.41548 18
56.44185 23
56.46822 28
56.49458 44
56.52095 25
56.54732 25
56.57368 22
56.60005 22
56.62642 30
56.65279 29
56.67915 27
56.70552 32
56.73189 20
56.75825 26
56.78462 24
56.81098 18
56.83735 32
56.86372 23
56.89009 30
56.91645 29
56.94282 18
56.96919 25
56.99556 22
57.02192 25
57.04829 23
57.07465 39
57.10102 22
57.12739 26
57.15375 17
57.18012 25
57.20649 33
57.23286 36
57.25922 21
57.28559 24
57.31196 27
57.33832 24
57.36469 25
57.39106 29
57.41742 28
57.44379 31
57.47016 38
57.49652 37
57.52289 35
57.54926 26
57.57563 41
57.60199 26
57.62836 34
57.65473 54
57.68109 37
57.70746 40
57.73382 46
57.76019 60
57.78656 33
57.81293 46
57.83929 56
57.86566 47
57.89203 52
57.9184  41
57.94476 41
57.97113 34
57.99749 38
58.02386 48
58.05023 29
58.07659 38
58.10296 37
58.12933 33
58.15570 27
58.18206 35
58.20843 27
58.23480 29
58.26116 21
58.28753 27
58.3139  20
58.34026 41
58.36663 27
58.39300 20
58.41936 25
58.44573 22
58.47210 22
58.49847 23
58.52483 21
58.55120 31
58.57757 37
58.60393 24
58.63030 18
58.65667 27
58.68303 9
58.70940 22
58.73577 24
58.76213 14
58.78850 26
58.81487 20
58.84124 20
58.86760 31
58.89397 24
58.92034 22
58.94670 30
58.97307 33
58.99943 29
59.02580 20
59.05217 32
59.07854 20
59.10490 25
59.13127 21
59.15764 26
59.18401 21
59.21037 23
59.23674 23
59.26310 20
59.28947 25
59.31584 34
59.34220 20
59.36857 28
59.39494 24
59.42131 21
59.44767 15
59.47404 31
59.50041 25
59.52677 17
59.55314 23
59.57951 24
59.60587 24
59.63224 19
59.65861 19
59.68497 16
59.71134 16
59.73771 29
59.76408 25
59.79044 33
59.81681 26
59.84318 31
59.86954 21
59.89591 27
59.92227 21
59.94864 22
59.97501 21
60.00138 24
60.02774 20
60.05411 25
60.08048 29
60.10685 24
60.13321 23
60.15958 27
60.18594 32
60.21231 23
60.23868 24
60.26504 22
60.29141 27
60.31778 22
60.34415 22
60.37051 21
60.39688 31
60.42325 21
60.44961 24
60.47598 22
60.50235 22
60.52871 28
60.55508 27
60.58145 23
60.60781 14
60.63418 21
60.66055 32
60.68692 38
60.71328 23
60.73965 21
60.76602 29
60.79238 20
60.81875 31
60.84511 31
60.87148 32
60.89785 19
60.92422 26
60.95058 28
60.97695 31
61.00332 26
61.02969 38
61.05605 28
61.08242 19
61.10878 28
61.13515 22
61.16152 28
61.18788 26
61.21425 29
61.24062 20
61.26699 24
61.29335 25
61.31972 21
61.34609 24
61.37245 22
61.39882 18
61.42519 32
61.45155 25
61.47792 30
61.50429 23
61.53065 20
61.55702 20
61.58339 25
61.60976 25
61.63612 29
61.66249 26
61.68886 27
61.71522 28
61.74159 30
61.76796 22
61.79432 32
61.82069 29
61.84706 26
61.87342 15
61.89979 15
61.92616 34
61.95253 25
61.97889 25
62.00526 20
62.03163 28
62.05799 14
62.08436 28
62.11072 28
62.13709 27
62.16346 33
62.18983 20
62.21619 28
62.24256 22
62.26893 25
62.2953  38
62.32166 29
62.34803 24
62.37439 31
62.40076 29
62.42713 33
62.45349 31
62.47986 40
62.50623 37
62.5326  40
62.55896 30
62.58533 32
62.61170 39
62.63806 40
62.66443 43
62.6908  39
62.71716 36
62.74353 53
62.76990 39
62.79626 62
62.82263 62
62.84900 78
62.87537 81
62.90173 100
62.92810 96
62.95447 116
62.98083 129
63.00720 144
63.03356 142
63.05993 150
63.08630 165
63.11267 141
63.13903 160
63.16540 124
63.19177 100
63.21814 101
63.24450 95
63.27087 91
63.29723 85
63.32360 74
63.34997 56
63.37633 44
63.40270 48
63.42907 42
63.45544 33
63.48180 23
63.50817 21
63.53454 37
63.56090 37
63.58727 29
63.61364 17
63.64000 31
63.66637 29
63.69274 19
63.71910 25
63.74547 30
63.77184 37
63.79821 22
63.82457 31
63.85094 26
63.87731 38
63.90367 20
63.93004 23
63.95640 21
63.98277 23
64.00914 23
64.03551 28
64.06188 25
64.08824 29
64.11460 18
64.14097 28
64.16734 27
64.19371 35
64.22007 28
64.24644 28
64.27281 23
64.29917 17
64.32554 22
64.35191 22
64.37828 31
64.40464 26
64.43101 24
64.45738 24
64.48374 21
64.51011 21
64.53648 23
64.56285 27
64.58921 19
64.61558 17
64.64195 22
64.66832 21
64.69468 20
64.72104 24
64.74741 24
64.77378 28
64.80014 24
64.82651 21
64.85288 15
64.87925 37
64.90561 25
64.93198 26
64.95835 18
64.98471 27
65.01108 24
65.03745 23
65.06382 20
65.09018 33
65.11655 23
65.14292 21
65.16928 22
65.19565 24
65.22202 32
65.24839 14
65.27475 26
65.30112 30
65.32748 25
65.35385 33
65.38021 30
65.40658 30
65.43295 27
65.45932 17
65.48568 21
65.51205 23
65.53842 24
65.56478 19
65.59115 20
65.61752 27
65.64389 29
65.67025 16
65.69662 25
65.72299 31
65.74935 24
65.77572 26
65.80209 26
65.82846 19
65.85482 26
65.88119 20
65.90756 14
65.93392 23
65.96028 26
65.98665 23
66.01302 29
66.03939 16
66.06575 22
66.09212 26
66.11849 14
66.14485 23
66.17122 22
66.19759 19
66.22396 25
66.25032 18
66.27669 20
66.30306 23
66.32943 17
66.35579 11
66.38216 26
66.40853 21
66.43489 21
66.46126 26
66.48763 19
66.514   24
66.54036 23
66.56673 26
66.59309 20
66.61946 23
66.64582 21
66.67219 20
66.69856 22
66.72493 22
66.75129 21
66.77766 23
66.80403 27
66.83039 31
66.85676 23
66.88313 27
66.9095  24
66.93586 26
66.96223 22
66.98860 16
67.01496 14
67.04133 21
67.06770 28
67.09407 30
67.12043 23
67.14680 23
67.17317 27
67.19953 22
67.22589 23
67.25226 22
67.27863 25
67.305   28
67.33136 31
67.35773 20
67.38410 23
67.41046 33
67.43683 31
67.46320 22
67.48957 14
67.51593 21
67.54230 15
67.56867 29
67.59503 15
67.62140 25
67.64777 24
67.67414 27
67.70050 19
67.72687 29
67.75324 26
67.77961 32
67.80597 31
67.83233 22
67.85870 28
67.88507 22
67.91143 28
67.93780 23
67.96417 27
67.99054 44
68.01690 22
68.04327 30
68.06964 28
68.09600 24
68.12237 31
68.14874 22
68.17511 20
68.20147 18
68.22784 21
68.25421 24
68.28057 24
68.30694 14
68.33331 20
68.35968 31
68.38604 25
68.41241 21
68.43878 21
68.46514 27
68.49150 22
68.51787 19
68.54424 28
68.57061 25
68.59697 29
68.62334 17
68.64971 31
68.67607 24
68.70244 31
68.72881 24
68.75518 26
68.78154 23
68.80791 21
68.83428 21
68.86064 30
68.88701 23
68.91338 20
68.93975 24
68.96611 34
68.99248 25
69.01885 26
69.04521 24
69.07157 22
69.09794 34
69.12431 28
69.15068 21
69.17704 18
69.20341 24
69.22978 24
69.25614 26
69.28251 32
69.30888 29
69.33525 24
69.36161 32
69.38798 23
69.41435 23
69.44072 24
69.46708 26
69.49345 31
69.51982 28
69.54618 23
69.57255 29
69.59892 26
69.62529 30
69.65165 26
69.67802 31
69.70438 25
69.73075 36
69.75711 20
69.78348 32
69.80985 34
69.83622 18
69.86258 35
69.88895 27
69.91532 34
69.94168 40
69.96805 30
69.99442 31
70.02079 37
70.04715 39
70.07352 55
70.09989 57
70.12625 56
70.15262 50
70.17899 52
70.20536 71
70.23172 52
70.25809 69
70.28446 76
70.31082 77
70.33718 86
70.36355 101
70.38992 135
70.41629 157
70.44265 158
70.46902 191
70.49539 229
70.52175 264
70.54812 293
70.57449 333
70.60086 377
70.62722 404
70.65359 454
70.67996 480
70.70632 504
70.73269 469
70.75906 366
70.78543 267
70.81179 274
70.83816 275
70.86453 252
70.8909  274
70.91726 245
70.94362 208
70.96999 120
70.99636 97
71.02272 98
71.04909 89
71.07546 69
71.10183 63
71.12819 63
71.15456 46
71.18093 55
71.20729 49
71.23366 41
71.26003 57
71.2864  29
71.31276 35
71.33913 45
71.36550 45
71.39186 48
71.41823 27
71.44460 29
71.47097 36
71.49733 29
71.52370 26
71.55007 31
71.57643 28
71.60279 28
71.62916 31
71.65553 38
71.6819  28
71.70826 18
71.73463 23
71.76100 27
71.78736 23
71.81373 32
71.84010 32
71.86647 27
71.89283 29
71.91920 32
71.94557 31
71.97193 30
71.99830 39
72.02467 19
72.05104 26
72.07740 24
72.10377 28
72.13014 36
72.15650 35
72.18287 30
72.20923 30
72.23560 36
72.26197 39
72.28833 34
72.31470 41
72.34107 38
72.36743 26
72.39380 46
72.42017 39
72.44654 42
72.47290 40
72.49927 47
72.52564 55
72.55201 40
72.57837 56
72.60474 50
72.63111 50
72.65747 53
72.68384 65
72.71021 46
72.73658 35
72.76294 44
72.78931 46
72.81567 39
72.84204 45
72.86840 41
72.89477 37
72.92114 33
72.94751 32
72.97387 32
73.00024 22
73.02661 29
73.05297 30
73.07934 21
73.10571 20
73.13208 30
73.15844 20
73.18481 23
73.21118 22
73.23754 26
73.26391 21
73.29028 18
73.31665 22
73.34301 33
73.36938 33
73.39575 23
73.42211 27
73.44847 33
73.47484 20
73.50121 21
73.52758 27
73.55394 18
73.58031 17
73.60668 25
73.63304 21
73.65941 22
73.68578 33
73.71215 31
73.73851 24
73.76488 28
73.79125 19
73.81761 24
73.84398 21
73.87035 30
73.89672 40
73.92308 21
73.94945 31
73.97582 30
74.00219 22
74.02855 26
74.05492 32
74.08128 22
74.10765 26
74.13401 27
74.16038 26
74.18675 27
74.21312 36
74.23948 27
74.26585 28
74.29222 29
74.31858 30
74.34495 29
74.37132 26
74.39769 35
74.42405 20
74.45042 28
74.47679 32
74.50315 26
74.52952 25
74.55589 16
74.58226 28
74.60862 29
74.63499 35
74.66136 30
74.68772 33
74.71408 14
74.74045 27
74.76682 30
74.79319 26
74.81955 24
74.84592 32
74.87229 32
74.89865 23
74.92502 32
74.95139 24
74.97776 19
75.00412 26
75.03049 21
75.05686 29
75.08322 33
75.10959 24
75.13596 23
75.16233 23
75.18869 27
75.21506 26
75.24143 23
75.26779 25
75.29416 25
75.32052 22
75.34689 30
75.37326 25
75.39962 19
75.42599 39
75.45236 29
75.47872 28
75.50509 31
75.53146 35
75.55783 33
75.58419 38
75.61056 34
75.63693 35
75.6633  35
75.68966 32
75.71603 33
75.74240 42
75.76876 39
75.79513 43
75.82150 44
75.84787 46
75.87423 61
75.90060 50
75.92697 67
75.95333 67
75.97969 78
76.00606 88
76.03243 98
76.0588  104
76.08516 120
76.11153 116
76.13790 127
76.16426 139
76.19063 164
76.21700 143
76.24337 183
76.26973 202
76.29610 191
76.32247 185
76.34883 240
76.37520 227
76.40157 178
76.42794 168
76.45430 148
76.48067 124
76.50704 138
76.53340 121
76.55976 130
76.58613 138
76.61250 122
76.63887 83
76.66523 85
76.69160 44
76.71797 50
76.74433 41
76.77070 42
76.79707 31
76.82344 38
76.84980 37
76.87617 47
76.90254 27
76.92890 33
76.95527 33
76.98164 28
77.00801 32
77.03437 28
77.06074 37
77.08711 34
77.11348 47
77.13984 33
77.16621 31
77.19257 49
77.21894 45
77.24530 35
77.27167 42
77.29804 50
77.32440 47
77.35077 49
77.37714 60
77.40351 55
77.42987 54
77.45624 67
77.48261 49
77.50898 59
77.53534 73
77.56171 59
77.58808 58
77.61444 54
77.64081 49
77.66718 48
77.69355 44
77.71991 34
77.74628 44
77.77265 32
77.79901 32
77.82537 43
77.85174 38
77.87811 26
77.90448 30
77.93084 37
77.95721 30
77.98358 24
78.00994 25
78.03631 25
78.06268 36
78.08905 32
78.11541 24
78.14178 26
78.16815 26
78.19451 21
78.22088 29
78.24725 16
78.27362 27
78.29998 19
78.32635 23
78.35272 25
78.37908 26
78.40545 27
78.43181 17
78.45818 12
78.48455 23
78.51091 25
78.53728 19
78.56365 29
78.59001 16
78.61638 17
78.64275 19
78.66912 16
78.69548 23
78.72185 22
78.74822 29
78.77459 19
78.80095 19
78.82732 22
78.85369 17
78.88005 19
78.90642 27
78.93279 26
78.95916 20
78.98552 31
79.01189 17
79.03826 26
79.06462 22
79.09098 16
79.11735 23
79.14372 23
79.17009 28
79.19645 21
79.22282 18
79.24919 27
79.27555 15
79.30192 19
79.32829 33
79.35466 18
79.38102 20
79.40739 24
79.43376 25
79.46012 12
79.48649 22
79.51286 28
79.53923 21
79.56559 17
79.59196 18
79.61833 22
79.64469 31
79.67106 21
79.69742 15
79.72379 22
79.75016 24
79.77652 14
79.80289 20
79.82926 26
79.85562 25
79.88199 17
79.90836 25
79.93473 19
79.96109 13
79.98746 16
80.01383 22
80.04019 11
80.06656 23
80.09293 18
80.11930 21
80.14566 15
80.17203 16
80.19840 23
80.22477 14
80.25113 16
80.27750 17
80.30386 17
80.33023 12
80.35659 22
80.38296 16
80.40933 17
80.43569 22
80.46206 22
80.48843 24
80.51480 23
80.54116 17
80.56753 23
80.59390 16
80.62027 20
80.64663 28
80.67300 27
80.69937 22
80.72573 26
80.75210 16
80.77847 20
80.80484 18
80.83120 19
80.85757 19
80.88394 26
80.91030 15
80.93666 21
80.96303 18
80.98940 16
81.01577 13
81.04213 28
81.06850 20
81.09487 18
81.12123 26
81.14760 18
81.17397 19
81.20034 20
81.22670 15
81.25307 19
81.27944 23
81.30580 25
81.33217 19
81.35854 22
81.38491 20
81.41127 22
81.43764 27
81.46401 19
81.49037 30
81.51674 19
81.54311 19
81.56947 23
81.59584 35
81.62220 21
81.64857 22
81.67494 20
81.70130 21
81.72767 32
81.75404 22
81.78041 28
81.80677 30
81.83314 33
81.85951 35
81.88588 26
81.91224 41
81.93861 31
81.96498 34
81.99134 34
82.01771 37
82.04408 49
82.07045 49
82.09681 44
82.12318 53
82.14955 63
82.17591 78
82.20227 83
82.22864 94
82.25501 86
82.28138 91
82.30774 102
82.33411 75
82.36048 64
82.38684 61
82.41321 45
82.43958 57
82.46595 66
82.49231 50
82.51868 65
82.54505 52
82.57141 46
82.59778 46
82.62415 32
82.65052 30
82.67688 31
82.70325 33
82.72962 29
82.75598 28
82.78235 20
82.80871 27
82.83508 23
82.86145 20
82.88781 22
82.91418 22
82.94055 22
82.96691 20
82.99328 14
83.01965 26
83.04602 17
83.07238 22
83.09875 15
83.12512 17
83.15148 25
83.17785 21
83.20422 20
83.23059 26
83.25695 17
83.28332 15
83.30969 20
83.33606 17
83.36242 13
83.38879 17
83.41516 23
83.44152 20
83.46788 23
83.49425 13
83.52062 16
83.54698 19
83.57335 20
83.59972 17
83.62609 13
83.65245 20
83.67882 18
83.70519 24
83.73156 20
83.75792 21
83.78429 16
83.81066 16
83.83702 18
83.86339 14
83.88976 18
83.91613 21
83.94249 22
83.96886 17
83.99523 19
84.02159 20
84.04796 19
84.07432 17
