# Supplementary material for: Electrophoretic-deposited MXene titanium coatings in regulating bacteria and cell response for peri-implantitis
Source: Front Chem. 2022 Sep 29;10:991481. doi: 10.3389/fchem.2022.991481 (PMC9558740; doi:10.3389/fchem.2022.991481)
Supplement: Supplementary file 2 [file DataSheet4.ZIP › Surface characterization data/XRD/XRDí┴6/M40.txt]

Commander Sample ID
5.0001   1535
5.026467 1622
5.052834 1642
5.079201 1632
5.105567 1595
5.131935 1636
5.158301 1591
5.184668 1571
5.211035 1643
5.237402 1659
5.263769 1600
5.290136 1634
5.316503 1593
5.342869 1681
5.369236 1658
5.395603 1573
5.42197  1657
5.448337 1639
5.474704 1660
5.50107  1666
5.527437 1676
5.553804 1698
5.580171 1684
5.606538 1666
5.632905 1730
5.659272 1705
5.685638 1684
5.712006 1738
5.738372 1820
5.764739 1773
5.791106 1729
5.817473 1742
5.84384  1755
5.870207 1798
5.896574 1762
5.92294  1745
5.949307 1828
5.975674 1839
6.002041 1853
6.028408 1805
6.054775 1791
6.081141 1833
6.107509 1845
6.133875 1951
6.160242 1828
6.186609 1877
6.212976 1839
6.239343 1834
6.26571  1888
6.292077 1898
6.318443 1963
6.34481  1861
6.371177 1902
6.397544 1918
6.423911 1923
6.450278 1899
6.476645 1993
6.503011 1924
6.529378 1914
6.555745 1927
6.582112 1912
6.608479 1841
6.634846 1895
6.661212 1891
6.68758  1908
6.713946 1857
6.740313 1849
6.76668  1850
6.793047 1800
6.819414 1762
6.845781 1783
6.872148 1725
6.898514 1721
6.924881 1667
6.951248 1630
6.977615 1672
7.003982 1582
7.030349 1531
7.056715 1521
7.083083 1499
7.109449 1460
7.135816 1451
7.162183 1434
7.18855  1357
7.214917 1403
7.241284 1317
7.267651 1281
7.294017 1293
7.320385 1245
7.346751 1226
7.373118 1222
7.399485 1211
7.425852 1195
7.452219 1184
7.478585 1209
7.504952 1166
7.531319 1161
7.557686 1133
7.584053 1131
7.61042  1066
7.636786 1131
7.663154 1100
7.68952  1050
7.715887 1088
7.742254 1041
7.768621 988
7.794988 1046
7.821355 1023
7.847722 968
7.874088 982
7.900455 952
7.926822 941
7.953189 934
7.979556 979
8.005922 945
8.03229  962
8.058657 946
8.085023 933
8.11139  908
8.137757 909
8.164124 904
8.190491 904
8.216858 836
8.243224 911
8.269591 930
8.295959 905
8.322325 915
8.348692 874
8.375059 868
8.401425 858
8.427793 893
8.45416  819
8.480526 847
8.506893 807
8.53326  826
8.559627 783
8.585994 821
8.612361 840
8.638727 791
8.665094 821
8.691462 807
8.717828 790
8.744195 802
8.770562 817
8.796928 818
8.823296 730
8.849663 808
8.876029 753
8.902396 794
8.928763 777
8.95513  799
8.981497 746
9.007864 813
9.03423  739
9.060597 750
9.086965 740
9.113331 734
9.139698 751
9.166065 692
9.192431 736
9.218799 723
9.245166 740
9.271532 771
9.297899 708
9.324266 697
9.350633 681
9.377    676
9.403367 685
9.429733 688
9.4561   705
9.482468 693
9.508834 696
9.535201 682
9.561568 667
9.587934 686
9.614302 663
9.640669 663
9.667035 658
9.693402 693
9.719769 652
9.746136 711
9.772503 670
9.79887  643
9.825236 637
9.851604 667
9.87797  638
9.904337 651
9.930704 611
9.95707  644
9.983438 600
10.00980 617
10.03617 608
10.06253 611
10.08890 627
10.11527 644
10.14163 620
10.16800 692
10.19437 598
10.22073 603
10.24710 585
10.27347 601
10.29984 614
10.32620 581
10.35257 580
10.37894 615
10.40530 602
10.43167 622
10.45804 626
10.48440 574
10.51077 569
10.53714 536
10.56350 622
10.58987 573
10.61624 604
10.64261 555
10.66897 586
10.69534 565
10.72171 556
10.74807 559
10.77444 556
10.80081 568
10.82717 564
10.85354 535
10.87991 516
10.90627 578
10.93264 566
10.95901 559
10.98537 542
11.01174 572
11.03811 527
11.06447 558
11.09084 547
11.11721 535
11.14357 517
11.16994 530
11.19631 578
11.22268 526
11.24904 531
11.27541 512
11.30178 523
11.32814 530
11.35451 520
11.38088 470
11.40724 522
11.43361 492
11.45998 459
11.48634 532
11.51271 504
11.53908 460
11.56545 476
11.59181 495
11.61818 489
11.64455 489
11.67091 522
11.69728 495
11.72365 426
11.75001 512
11.77638 453
11.80275 499
11.82911 489
11.85548 480
11.88185 482
11.90821 466
11.93458 424
11.96095 481
11.98731 472
12.01368 489
12.04005 434
12.06642 451
12.09278 490
12.11915 467
12.14552 454
12.17188 445
12.19825 453
12.22462 429
12.25098 395
12.27735 432
12.30372 440
12.33008 431
12.35645 425
12.38282 432
12.40918 455
12.43555 451
12.46192 426
12.48829 402
12.51465 423
12.54102 393
12.56739 391
12.59375 453
12.62012 434
12.64649 436
12.67285 437
12.69922 422
12.72559 415
12.75195 432
12.77832 439
12.80469 407
12.83105 451
12.85742 384
12.88379 401
12.91016 431
12.93652 408
12.96289 415
12.98926 388
13.01562 400
13.04199 412
13.06836 384
13.09472 386
13.12109 405
13.14746 415
13.17382 397
13.20019 407
13.22656 403
13.25292 381
13.27929 382
13.30566 361
13.33202 367
13.35839 332
13.38476 325
13.41113 356
13.43749 363
13.46386 379
13.49023 370
13.51659 359
13.54296 380
13.56933 338
13.59569 367
13.62206 354
13.64843 354
13.67479 353
13.70116 348
13.72753 360
13.7539  331
13.78026 332
13.80663 370
13.833   327
13.85936 366
13.88573 332
13.91210 339
13.93846 372
13.96483 357
13.99120 356
14.01756 335
14.04393 314
14.07030 314
14.09666 344
14.12303 358
14.14940 307
14.17576 290
14.20213 339
14.22850 319
14.25486 318
14.28123 308
14.30760 304
14.33397 270
14.36033 314
14.38670 314
14.41307 340
14.43943 318
14.46580 313
14.49217 304
14.51853 284
14.54490 309
14.57127 296
14.59763 290
14.62400 291
14.65037 289
14.67674 280
14.70310 282
14.72947 258
14.75584 286
14.78220 285
14.80857 273
14.83494 325
14.86130 242
14.88767 287
14.91404 298
14.94040 299
14.96677 273
14.99314 282
15.01950 264
15.04587 230
15.07224 274
15.09861 246
15.12497 277
15.15134 269
15.17771 279
15.20407 274
15.23044 262
15.25681 266
15.28317 243
15.30954 265
15.33591 249
15.36227 245
15.38864 228
15.41501 238
15.44137 232
15.46774 258
15.49411 260
15.52047 247
15.54684 268
15.57321 238
15.59958 214
15.62594 261
15.65231 246
15.67868 249
15.70504 213
15.73141 241
15.75778 232
15.78414 225
15.81051 251
15.83688 251
15.86324 228
15.88961 218
15.91598 202
15.94234 221
15.96871 209
15.99508 196
16.02145 244
16.04781 209
16.07418 216
16.10055 219
16.12691 232
16.15328 242
16.17965 227
16.20601 194
16.23238 190
16.25875 218
16.28511 228
16.31148 220
16.33785 214
16.36422 208
16.39058 206
16.41695 197
16.44331 201
16.46968 213
16.49605 204
16.52242 198
16.54878 240
16.57515 232
16.60152 214
16.62788 180
16.65425 184
16.68062 200
16.70698 201
16.73335 194
16.75972 209
16.78608 197
16.81245 174
16.83882 189
16.86518 226
16.89155 205
16.91792 192
16.94429 191
16.97065 200
16.99702 214
17.02339 194
17.04975 180
17.07612 185
17.10249 189
17.12885 181
17.15522 189
17.18159 185
17.20795 192
17.23432 174
17.26069 179
17.28706 173
17.31342 173
17.33979 166
17.36615 168
17.39252 180
17.41889 182
17.44526 187
17.47162 192
17.49799 173
17.52436 178
17.55072 166
17.57709 172
17.60346 197
17.62982 175
17.65619 151
17.68256 155
17.70892 190
17.73529 162
17.76166 191
17.78803 176
17.81439 149
17.84076 165
17.86713 152
17.89349 160
17.91986 157
17.94623 169
17.97259 142
17.99896 172
18.02533 180
18.05169 162
18.07806 143
18.10443 175
18.13079 152
18.15716 168
18.18353 164
18.2099  175
18.23626 150
18.26263 145
18.289   147
18.31536 156
18.34173 174
18.36810 149
18.39446 151
18.42083 158
18.44720 163
18.47356 166
18.49993 165
18.52630 116
18.55267 150
18.57903 156
18.60540 145
18.63176 138
18.65813 184
18.68450 137
18.71087 161
18.73723 158
18.76360 153
18.78997 159
18.81633 141
18.84270 130
18.86907 147
18.89543 135
18.92180 151
18.94817 169
18.97453 150
19.00090 136
19.02727 148
19.05363 171
19.08000 144
19.10637 143
19.13274 163
19.15910 143
19.18547 127
19.21184 141
19.23820 134
19.26457 140
19.29094 155
19.31730 142
19.34367 130
19.37004 144
19.39640 136
19.42277 145
19.44914 140
19.47551 145
19.50187 124
19.52824 133
19.55460 125
19.58097 161
19.60734 119
19.63371 138
19.66007 160
19.68644 136
19.71281 151
19.73917 141
19.76554 137
19.79191 154
19.81827 164
19.84464 146
19.87101 144
19.89737 133
19.92374 142
19.95011 118
19.97648 134
20.00284 133
20.02921 145
20.05558 152
20.08194 129
20.10831 121
20.13468 141
20.16104 119
20.18741 151
20.21378 151
20.24014 163
20.26651 129
20.29288 165
20.31924 128
20.34561 138
20.37198 147
20.39835 149
20.42471 134
20.45108 135
20.47744 149
20.50381 154
20.53018 149
20.55655 144
20.58291 124
20.60928 120
20.63565 153
20.66201 135
20.68838 129
20.71475 144
20.74111 117
20.76748 120
20.79385 122
20.82021 139
20.84658 130
20.87295 132
20.89932 119
20.92568 123
20.95205 145
20.97842 134
21.00478 129
21.03115 121
21.05752 111
21.08388 130
21.11025 140
21.13662 127
21.16298 127
21.18935 130
21.21572 150
21.24208 136
21.26845 118
21.29482 112
21.32119 132
21.34755 112
21.37392 133
21.40029 133
21.42665 108
21.45302 120
21.47939 118
21.50575 113
21.53212 115
21.55849 139
21.58485 139
21.61122 115
21.63759 109
21.66396 121
21.69032 125
21.71669 133
21.74305 125
21.76942 115
21.79579 109
21.82216 107
21.84852 112
21.87489 107
21.90126 130
21.92762 96
21.95399 111
21.98036 103
22.00672 130
22.03309 120
22.05946 111
22.08582 111
22.11219 116
22.13856 110
22.16493 118
22.19129 126
22.21766 116
22.24403 111
22.27039 143
22.29676 102
22.32313 108
22.34949 115
22.37586 118
22.40223 97
22.42859 106
22.45496 112
22.48133 124
22.50769 112
22.53406 128
22.56043 88
22.5868  117
22.61316 105
22.63953 110
22.66589 113
22.69226 82
22.71863 111
22.74500 141
22.77136 113
22.79773 121
22.8241  97
22.85046 125
22.87683 97
22.90320 114
22.92956 122
22.95593 104
22.98230 99
23.00866 95
23.03503 111
23.06140 109
23.08777 116
23.11413 107
23.14050 108
23.16687 135
23.19323 107
23.21960 115
23.24597 112
23.27233 98
23.29870 108
23.32507 98
23.35143 118
23.37780 94
23.40417 100
23.43053 118
23.45690 112
23.48327 119
23.50964 92
23.53600 101
23.56237 122
23.58873 94
23.61510 114
23.64147 117
23.66784 113
23.69420 103
23.72057 102
23.74694 94
23.77330 111
23.79967 98
23.82604 103
23.85240 94
23.87877 83
23.90514 101
23.93150 102
23.95787 116
23.98424 109
24.01061 124
24.03697 109
24.06334 94
24.08971 106
24.11607 90
24.14244 98
24.16881 96
24.19517 104
24.22154 108
24.24791 100
24.27427 113
24.30064 79
24.32701 108
24.35337 96
24.37974 112
24.40611 97
24.43248 105
24.45884 109
24.48521 128
24.51158 91
24.53794 100
24.56431 114
24.59068 95
24.61704 109
24.64341 88
24.66978 111
24.69614 98
24.72251 97
24.74888 106
24.77524 85
24.80161 120
24.82798 104
24.85434 113
24.88071 101
24.90708 116
24.93345 107
24.95981 92
24.98618 98
25.01255 117
25.03891 99
25.06528 97
25.09165 98
25.11801 97
25.14438 102
25.17075 105
25.19711 95
25.22348 121
25.24985 122
25.27622 122
25.30258 116
25.32895 97
25.35532 98
25.38168 94
25.40805 97
25.43442 90
25.46078 95
25.48715 95
25.51352 94
25.53988 106
25.56625 106
25.59262 90
25.61898 100
25.64535 89
25.67172 103
25.69809 91
25.72445 100
25.75082 96
25.77718 111
25.80355 88
25.82992 102
25.85629 94
25.88265 85
25.90902 97
25.93539 107
25.96175 105
25.98812 96
26.01449 97
26.04085 98
26.06722 96
26.09359 87
26.11995 93
26.14632 107
26.17269 89
26.19906 92
26.22542 99
26.25179 87
26.27816 76
26.30452 79
26.33089 104
26.35726 114
26.38362 110
26.40999 88
26.43636 88
26.46272 102
26.48909 98
26.51546 112
26.54182 109
26.56819 88
26.59456 113
26.62093 84
26.64729 73
26.67366 101
26.70002 91
26.72639 88
26.75276 107
26.77913 108
26.80549 102
26.83186 111
26.85823 103
26.88459 106
26.91096 109
26.93733 86
26.96369 102
26.99006 112
27.01643 88
27.04279 101
27.06916 119
27.09553 108
27.12190 124
27.14826 106
27.17463 111
27.201   121
27.22736 104
27.25373 93
27.28010 100
27.30646 100
27.33283 86
27.35920 107
27.38556 114
27.41193 101
27.43830 89
27.46467 97
27.49103 95
27.51740 113
27.54377 99
27.57013 95
27.59650 97
27.62287 102
27.64923 103
27.67560 97
27.70197 103
27.72833 103
27.75470 99
27.78107 81
27.80743 88
27.83380 92
27.86017 98
27.88653 103
27.91290 87
27.93927 94
27.96563 105
27.99200 86
28.01837 75
28.04474 81
28.07110 89
28.09747 90
28.12384 91
28.15020 78
28.17657 85
28.20294 77
28.22930 89
28.25567 104
28.28204 91
28.30840 90
28.33477 97
28.36114 82
28.38751 82
28.41387 90
28.44024 71
28.46661 79
28.49297 83
28.51934 89
28.54571 83
28.57207 75
28.59844 73
28.62481 84
28.65117 84
28.67754 70
28.70391 82
28.73027 74
28.75664 91
28.78301 89
28.80938 83
28.83574 94
28.86211 82
28.88847 79
28.91484 66
28.94121 68
28.96758 79
28.99394 98
29.02031 96
29.04668 75
29.07304 78
29.09941 85
29.12578 78
29.15214 75
29.17851 86
29.20488 71
29.23124 74
29.25761 62
29.28398 63
29.31035 70
29.33671 92
29.36308 84
29.38945 65
29.41581 82
29.44218 65
29.46855 75
29.49491 71
29.52128 75
29.54765 62
29.57401 62
29.60038 72
29.62675 78
29.65312 75
29.67948 69
29.70585 97
29.73222 71
29.75858 89
29.78495 78
29.81132 73
29.83768 79
29.86405 74
29.89042 85
29.91678 65
29.94315 69
29.96952 75
29.99588 80
30.02225 78
30.04862 80
30.07498 69
30.10135 62
30.12772 74
30.15408 80
30.18045 56
30.20682 67
30.23319 67
30.25955 59
30.28592 62
30.31229 66
30.33865 88
30.36502 51
30.39139 68
30.41775 56
30.44412 79
30.47049 71
30.49685 71
30.52322 57
30.54959 72
30.57596 61
30.60232 66
30.62869 53
30.65506 60
30.68142 77
30.70779 93
30.73416 78
30.76052 67
30.78689 66
30.81326 58
30.83962 68
30.86599 60
30.89236 67
30.91872 71
30.94509 77
30.97146 65
30.99782 71
31.02419 66
31.05056 65
31.07692 57
31.10329 64
31.12966 66
31.15603 61
31.18239 63
31.20876 78
31.23513 59
31.26149 51
31.28786 84
31.31423 69
31.34059 69
31.36696 69
31.39333 58
31.41969 53
31.44606 74
31.47243 59
31.4988  63
31.52516 57
31.55153 70
31.5779  55
31.60426 61
31.63063 68
31.65700 66
31.68336 66
31.70973 86
31.73610 62
31.76246 52
31.78883 70
31.81520 70
31.84157 53
31.86793 57
31.89430 85
31.92067 54
31.94703 81
31.97340 64
31.99977 55
32.02613 61
32.05250 71
32.07886 64
32.10523 62
32.13160 65
32.15797 70
32.18433 53
32.21070 75
32.23707 77
32.26343 76
32.28980 55
32.31617 68
32.34254 51
32.36890 68
32.39527 56
32.42163 64
32.44800 63
32.47437 52
32.50074 61
32.52710 63
32.55347 57
32.57984 67
32.60620 57
32.63257 53
32.65894 70
32.68531 63
32.71167 62
32.73804 61
32.76440 60
32.79077 67
32.81714 73
32.84351 52
32.86987 56
32.89624 56
32.92261 66
32.94897 47
32.97534 53
33.00171 63
33.02807 49
33.05444 58
33.08081 56
33.10717 58
33.13354 71
33.15991 68
33.18627 59
33.21264 56
33.23901 62
33.26538 44
33.29174 65
33.31811 59
33.34447 63
33.37084 59
33.39721 46
33.42358 44
33.44994 58
33.47631 63
33.50268 53
33.52904 67
33.55541 75
33.58178 60
33.60815 66
33.63451 54
33.66088 56
33.68724 58
33.71361 54
33.73998 57
33.76635 50
33.79271 66
33.81908 51
33.84545 65
33.87181 71
33.89818 49
33.92455 55
33.95091 52
33.97728 48
34.00365 71
34.03001 63
34.05638 49
34.08275 51
34.10911 70
34.13548 47
34.16185 52
34.18822 60
34.21458 51
34.24095 75
34.26731 67
34.29368 72
34.32005 54
34.34642 69
34.37278 63
34.39915 61
34.42552 66
34.45188 61
34.47825 67
34.50462 52
34.53099 61
34.55735 59
34.58372 75
34.61008 50
34.63645 75
34.66282 46
34.68919 68
34.71555 54
34.74192 65
34.76829 59
34.79465 65
34.82102 50
34.84739 65
34.87376 82
34.90012 90
34.92649 86
34.95285 87
34.97922 91
35.00559 103
35.03196 103
35.05832 106
35.08469 127
35.11106 148
35.13742 130
35.16379 149
35.19016 147
35.21652 130
35.24289 106
35.26926 115
35.29562 111
35.32199 83
35.34836 78
35.37472 62
35.40109 48
35.42746 71
35.45383 77
35.48019 66
35.50656 73
35.53292 62
35.55929 67
35.58566 67
35.61203 58
35.63839 65
35.66476 68
35.69113 56
35.71749 55
35.74386 63
35.77023 56
35.7966  69
35.82296 50
35.84933 50
35.87569 55
35.90206 57
35.92843 58
35.9548  51
35.98116 55
36.00753 61
36.03390 56
36.06026 60
36.08663 56
36.11300 54
36.13936 63
36.16573 61
36.19210 66
36.21846 61
36.24483 56
36.27120 57
36.29756 68
36.32393 72
36.35030 65
36.37667 44
36.40303 61
36.42940 64
36.45576 53
36.48213 66
36.50850 43
36.53487 42
36.56123 70
36.58760 56
36.61397 45
36.64033 68
36.66670 57
36.69307 52
36.71944 75
36.74580 54
36.77217 55
36.79853 52
36.82490 48
36.85127 56
36.87764 50
36.90400 68
36.93037 57
36.95674 51
36.98310 73
37.00947 46
37.03584 57
37.06221 68
37.08857 59
37.11494 68
37.14130 62
37.16767 58
37.19404 69
37.22040 63
37.24677 51
37.27314 62
37.29951 69
37.32587 66
37.35224 62
37.37861 64
37.40497 66
37.43134 80
37.45771 69
37.48407 48
37.51044 69
37.53681 65
37.56317 64
37.58954 69
37.61591 73
37.64228 73
37.66864 69
37.69501 72
37.72137 81
37.74774 77
37.77411 74
37.80048 79
37.82684 82
37.85321 73
37.87958 92
37.90594 85
37.93231 114
37.95868 113
37.98505 111
38.01141 141
38.03778 137
38.06414 167
38.09051 191
38.11688 215
38.14325 241
38.16961 294
38.19598 315
38.22235 368
38.24871 486
38.27508 593
38.30145 669
38.32781 986
38.35418 1114
38.38055 1332
38.40691 1493
38.43328 1301
38.45965 1208
38.48601 1024
38.51238 919
38.53875 781
38.56512 540
38.59148 440
38.61785 370
38.64421 337
38.67058 294
38.69695 230
38.72332 204
38.74968 187
38.77605 161
38.80242 167
38.82878 153
38.85515 104
38.88152 121
38.90789 121
38.93425 118
38.96062 120
38.98698 81
39.01335 81
39.03972 95
39.06609 87
39.09245 79
39.11882 94
39.14519 79
39.17155 88
39.19792 83
39.22429 70
39.25066 90
39.27702 71
39.30339 92
39.32975 86
39.35612 94
39.38249 81
39.40885 73
39.43522 91
39.46159 101
39.48796 95
39.51432 95
39.54069 112
39.56706 108
39.59342 89
39.61979 133
39.64616 106
39.67252 129
39.69889 128
39.72526 145
39.75162 149
39.77799 155
39.80436 189
39.83073 175
39.85709 238
39.88346 250
39.90982 277
39.93619 295
39.96256 371
39.98893 422
40.01529 472
40.04166 549
40.06803 688
40.09439 786
40.12076 865
40.14713 1000
40.1735  1057
40.19986 1178
40.22623 1142
40.25259 974
40.27896 875
40.30533 765
40.33169 649
40.35806 527
40.38443 451
40.41080 332
40.43716 285
40.46353 207
40.48990 194
40.51626 154
40.54263 168
40.569   127
40.59536 135
40.62173 122
40.64810 98
40.67446 98
40.70083 91
40.72720 90
40.75357 81
40.77993 87
40.80630 83
40.83266 92
40.85903 62
40.88540 73
40.91177 61
40.93813 79
40.96450 52
40.99087 66
41.01723 62
41.04360 64
41.06997 50
41.09634 71
41.12270 55
41.14907 58
41.17543 60
41.20180 42
41.22817 42
41.25453 50
41.28090 47
41.30727 46
41.33364 50
41.36000 49
41.38637 60
41.41274 38
41.43911 44
41.46547 45
41.49184 59
41.51820 67
41.54457 43
41.57094 42
41.59730 41
41.62367 44
41.65004 43
41.67641 43
41.70277 47
41.72914 46
41.75550 45
41.78187 48
41.80824 40
41.83461 54
41.86097 34
41.88734 64
41.91371 44
41.94007 53
41.96644 53
41.99281 50
42.01918 45
42.04554 43
42.07191 56
42.09827 45
42.12464 63
42.15101 44
42.17738 37
42.20374 50
42.23011 46
42.25648 49
42.28284 48
42.30921 53
42.33558 58
42.36195 43
42.38831 41
42.41468 51
42.44104 56
42.46741 45
42.49378 41
42.52014 45
42.54651 45
42.57288 46
42.59925 39
42.62561 34
42.65198 41
42.67835 44
42.70471 45
42.73108 37
42.75745 36
42.78381 40
42.81018 62
42.83655 33
42.86291 45
42.88928 42
42.91565 42
42.94202 38
42.96838 41
42.99475 38
43.02111 41
43.04748 41
43.07385 35
43.10022 41
43.12658 46
43.15295 40
43.17932 40
43.20568 39
43.23205 39
43.25842 59
43.28479 34
43.31115 42
43.33752 40
43.36388 38
43.39025 46
43.41662 43
43.44298 47
43.46935 38
43.49572 22
43.52209 50
43.54845 30
43.57482 33
43.60119 42
43.62755 55
43.65392 43
43.68029 38
43.70665 37
43.73302 35
43.75939 38
43.78575 45
43.81212 60
43.83849 34
43.86486 39
43.89122 38
43.91759 42
43.94395 55
43.97032 27
43.99669 48
44.02306 38
44.04942 32
44.07579 27
44.10216 33
44.12852 29
44.15489 30
44.18126 37
44.20763 27
44.23399 28
44.26036 37
44.28672 30
44.31309 26
44.33946 37
44.36582 51
44.39219 17
44.41856 30
44.44493 36
44.47129 41
44.49766 29
44.52403 40
44.5504  29
44.57676 29
44.60313 31
44.62949 42
44.65586 37
44.68223 31
44.70859 38
44.73496 36
44.76133 47
44.78770 51
44.81406 32
44.84043 36
44.86680 25
44.89316 27
44.91953 39
44.9459  23
44.97226 29
44.99863 43
45.02500 28
45.05136 34
45.07773 37
45.10410 34
45.13047 29
45.15683 39
45.18320 29
45.20956 40
45.23593 36
45.26230 38
45.28867 24
45.31503 36
45.34140 25
45.36777 40
45.39413 40
45.42050 26
45.44687 25
45.47324 34
45.49960 26
45.52597 24
45.55233 19
45.57870 38
45.60507 23
45.63143 28
45.65780 28
45.68417 34
45.71054 29
45.73690 36
45.76327 33
45.78964 32
45.81600 37
45.84237 46
45.86874 31
45.89510 28
45.92147 34
45.94784 30
45.97420 26
46.00057 32
46.02694 26
46.05331 39
46.07967 18
46.10604 27
46.13240 33
46.15877 33
46.18514 36
46.21151 35
46.23787 35
46.26424 23
46.29061 27
46.31697 17
46.34334 40
46.36971 29
46.39608 35
46.42244 29
46.44881 32
46.47517 27
46.50154 26
46.52791 45
46.55427 34
46.58064 31
46.60701 33
46.63338 28
46.65974 27
46.68611 33
46.71248 27
46.73885 23
46.76521 28
46.79158 26
46.81794 37
46.84431 26
46.87068 33
46.89704 26
46.92341 26
46.94978 28
46.97615 32
47.00251 27
47.02888 29
47.05525 27
47.08161 29
47.10798 27
47.13435 30
47.16071 38
47.18708 24
47.21345 26
47.23981 22
47.26618 33
47.29255 23
47.31892 30
47.34528 28
47.37165 29
47.39801 34
47.42438 40
47.45075 35
47.47711 31
47.50348 41
47.52985 41
47.55622 44
47.58258 34
47.60895 32
47.63532 34
47.66169 37
47.68805 44
47.71442 29
47.74078 27
47.76715 29
47.79352 29
47.81988 31
47.84625 34
47.87262 32
47.89899 35
47.92535 34
47.95172 44
47.97809 29
48.00445 25
48.03082 32
48.05719 31
48.08355 28
48.10992 25
48.13629 30
48.16265 21
48.18902 30
48.21539 42
48.24176 31
48.26812 31
48.29449 27
48.32085 25
48.34722 29
48.37359 30
48.39996 19
48.42632 28
48.45269 29
48.47906 28
48.50542 40
48.53179 29
48.55816 27
48.58453 37
48.61089 23
48.63726 27
48.66362 33
48.68999 33
48.71636 23
48.74272 28
48.76909 32
48.79546 26
48.82183 24
48.84819 24
48.87456 29
48.90093 26
48.92729 22
48.95366 22
48.98003 25
49.00639 39
49.03276 16
49.05913 33
49.08549 22
49.11186 35
49.13823 27
49.1646  36
49.19096 23
49.21733 29
49.24370 21
49.27006 23
49.29643 31
49.3228  25
49.34916 26
49.37553 25
49.40190 19
49.42826 34
49.45463 25
49.48100 33
49.50737 31
49.53373 27
49.56010 22
49.58646 27
49.61283 19
49.63920 32
49.66556 28
49.69193 32
49.71830 17
49.74467 33
49.77103 31
49.79740 24
49.82377 21
49.85014 26
49.87650 22
49.90287 26
49.92923 24
49.95560 25
49.98197 25
50.00833 22
50.03470 29
50.06107 28
50.08744 23
50.11380 21
50.14017 29
50.16654 22
50.19290 27
50.21927 25
50.24564 20
50.27200 28
50.29837 18
50.32474 15
50.35110 24
50.37747 36
50.40384 29
50.43021 26
50.45657 21
50.48294 33
50.50930 22
50.53567 34
50.56204 33
50.58840 31
50.61477 23
50.64114 22
50.66751 41
50.69387 29
50.72024 25
50.74661 33
50.77298 27
50.79934 23
50.82571 26
50.85207 26
50.87844 20
50.90481 29
50.93117 17
50.95754 32
50.98391 30
51.01028 34
51.03664 35
51.06301 17
51.08938 24
51.11574 28
51.14211 32
51.16848 18
51.19484 26
51.22121 22
51.24758 26
51.27394 31
51.30031 32
51.32668 31
51.35305 17
51.37941 19
51.40578 26
51.43214 30
51.45851 26
51.48488 21
51.51125 29
51.53761 31
51.56398 26
51.59035 34
51.61671 31
51.64308 21
51.66945 26
51.69582 28
51.72218 38
51.74855 37
51.77491 26
51.80128 31
51.82765 22
51.85401 29
51.88038 16
51.90675 34
51.93312 21
51.95948 26
51.98585 27
52.01222 25
52.03858 33
52.06495 34
52.09132 30
52.11768 23
52.14405 22
52.17042 32
52.19678 31
52.22315 36
52.24952 29
52.27589 24
52.30225 29
52.32862 26
52.35499 25
52.38135 40
52.40772 25
52.43409 35
52.46045 37
52.48682 43
52.51319 44
52.53955 38
52.56592 42
52.59229 45
52.61866 50
52.64502 66
52.67139 67
52.69775 81
52.72412 79
52.75049 77
52.77685 84
52.80322 122
52.82959 124
52.85596 159
52.88232 150
52.90869 214
52.93506 278
52.96143 271
52.98779 298
53.01416 339
53.04052 317
53.06689 281
53.09326 265
53.11962 231
53.14599 220
53.17236 188
53.19873 155
53.22509 143
53.25146 117
53.27783 86
53.30419 75
53.33056 64
53.35693 51
53.38329 58
53.40966 52
53.43603 46
53.46239 49
53.48876 41
53.51513 41
53.5415  37
53.56786 25
53.59423 29
53.62059 42
53.64696 45
53.67333 41
53.69969 36
53.72606 44
53.75243 29
53.77880 26
53.80516 31
53.83153 20
53.85790 20
53.88427 32
53.91063 33
53.937   24
53.96336 26
53.98973 38
54.01610 23
54.04246 16
54.06883 26
54.09520 24
54.12157 29
54.14793 31
54.17430 25
54.20067 28
54.22703 30
54.25340 29
54.27977 22
54.30613 20
54.33250 38
54.35887 24
54.38523 21
54.41160 30
54.43797 26
54.46434 31
54.49070 23
54.51707 35
54.54344 24
54.56980 27
54.59617 27
54.62254 23
54.64890 27
54.67527 33
54.70164 25
54.72800 32
54.75437 23
54.78074 22
54.80711 25
54.83347 30
54.85984 26
54.88620 25
54.91257 32
54.93894 27
54.96530 26
54.99167 29
55.01804 24
55.04441 24
55.07077 25
55.09714 22
55.12351 19
55.14987 15
55.17624 24
55.20261 28
55.22897 24
55.25534 28
55.28171 17
55.30807 23
55.33444 23
55.36081 25
55.38718 20
55.41354 37
55.43991 22
55.46628 29
55.49264 17
55.51901 25
55.54538 23
55.57174 23
55.59811 17
55.62448 29
55.65084 31
55.67721 24
55.70358 22
55.72995 37
55.75631 34
55.78268 21
55.80904 31
55.83541 27
55.86178 18
55.88814 23
55.91451 28
55.94088 23
55.96725 22
55.99361 25
56.01998 19
56.04635 32
56.07272 32
56.09908 26
56.12545 28
56.15181 26
56.17818 25
56.20455 17
56.23091 22
56.25728 35
56.28365 29
56.31002 23
56.33638 23
56.36275 30
56.38912 24
56.41548 24
56.44185 28
56.46822 36
56.49458 22
56.52095 18
56.54732 24
56.57368 17
56.60005 23
56.62642 29
56.65279 28
56.67915 26
56.70552 26
56.73189 17
56.75825 26
56.78462 28
56.81098 32
56.83735 27
56.86372 17
56.89009 23
56.91645 32
56.94282 30
56.96919 29
56.99556 17
57.02192 17
57.04829 35
57.07465 23
57.10102 29
57.12739 25
57.15375 17
57.18012 22
57.20649 21
57.23286 29
57.25922 27
57.28559 35
57.31196 31
57.33832 37
57.36469 27
57.39106 33
57.41742 31
57.44379 28
57.47016 32
57.49652 32
57.52289 36
57.54926 43
57.57563 43
57.60199 41
57.62836 48
57.65473 55
57.68109 43
57.70746 42
57.73382 39
57.76019 44
57.78656 49
57.81293 58
57.83929 46
57.86566 55
57.89203 42
57.9184  40
57.94476 38
57.97113 51
57.99749 37
58.02386 36
58.05023 31
58.07659 32
58.10296 27
58.12933 36
58.15570 26
58.18206 35
58.20843 24
58.23480 25
58.26116 18
58.28753 22
58.3139  23
58.34026 20
58.36663 33
58.39300 19
58.41936 31
58.44573 25
58.47210 21
58.49847 22
58.52483 16
58.55120 25
58.57757 21
58.60393 19
58.63030 21
58.65667 16
58.68303 15
58.70940 19
58.73577 22
58.76213 21
58.78850 24
58.81487 24
58.84124 28
58.86760 22
58.89397 30
58.92034 14
58.94670 19
58.97307 20
58.99943 21
59.02580 25
59.05217 23
59.07854 23
59.10490 14
59.13127 16
59.15764 21
59.18401 25
59.21037 30
59.23674 22
59.26310 24
59.28947 16
59.31584 22
59.34220 23
59.36857 21
59.39494 19
59.42131 26
59.44767 20
59.47404 20
59.50041 23
59.52677 17
59.55314 19
59.57951 21
59.60587 21
59.63224 22
59.65861 23
59.68497 31
59.71134 27
59.73771 19
59.76408 14
59.79044 23
59.81681 24
59.84318 24
59.86954 18
59.89591 20
59.92227 20
59.94864 32
59.97501 15
60.00138 29
60.02774 22
60.05411 29
60.08048 18
60.10685 32
60.13321 24
60.15958 24
60.18594 28
60.21231 29
60.23868 17
60.26504 19
60.29141 23
60.31778 16
60.34415 25
60.37051 17
60.39688 33
60.42325 16
60.44961 25
60.47598 19
60.50235 27
60.52871 27
60.55508 23
60.58145 18
60.60781 24
60.63418 20
60.66055 19
60.68692 26
60.71328 22
60.73965 28
60.76602 27
60.79238 21
60.81875 21
60.84511 26
60.87148 20
60.89785 25
60.92422 24
60.95058 21
60.97695 29
61.00332 21
61.02969 34
61.05605 27
61.08242 27
61.10878 28
61.13515 20
61.16152 24
61.18788 18
61.21425 26
61.24062 24
61.26699 29
61.29335 17
61.31972 20
61.34609 18
61.37245 25
61.39882 33
61.42519 33
61.45155 19
61.47792 21
61.50429 16
61.53065 17
61.55702 28
61.58339 24
61.60976 21
61.63612 31
61.66249 32
61.68886 18
61.71522 23
61.74159 25
61.76796 21
61.79432 19
61.82069 21
61.84706 29
61.87342 23
61.89979 17
61.92616 24
61.95253 21
61.97889 23
62.00526 24
62.03163 21
62.05799 28
62.08436 26
62.11072 28
62.13709 24
62.16346 26
62.18983 24
62.21619 34
62.24256 30
62.26893 35
62.2953  18
62.32166 20
62.34803 24
62.37439 25
62.40076 24
62.42713 25
62.45349 39
62.47986 37
62.50623 38
62.5326  21
62.55896 28
62.58533 31
62.61170 37
62.63806 38
62.66443 44
62.6908  39
62.71716 52
62.74353 40
62.76990 47
62.79626 55
62.82263 58
62.84900 75
62.87537 71
62.90173 92
62.92810 89
62.95447 96
62.98083 111
63.00720 120
63.03356 143
63.05993 125
63.08630 142
63.11267 114
63.13903 122
63.16540 116
63.19177 84
63.21814 78
63.24450 84
63.27087 84
63.29723 66
63.32360 53
63.34997 51
63.37633 36
63.40270 34
63.42907 33
63.45544 36
63.48180 28
63.50817 32
63.53454 29
63.56090 22
63.58727 18
63.61364 19
63.64000 19
63.66637 23
63.69274 23
63.71910 25
63.74547 18
63.77184 29
63.79821 26
63.82457 29
63.85094 32
63.87731 29
63.90367 29
63.93004 27
63.95640 26
63.98277 30
64.00914 19
64.03551 18
64.06188 18
64.08824 31
64.11460 16
64.14097 27
64.16734 24
64.19371 19
64.22007 25
64.24644 25
64.27281 29
64.29917 29
64.32554 21
64.35191 18
64.37828 19
64.40464 15
64.43101 26
64.45738 15
64.48374 23
64.51011 26
64.53648 30
64.56285 17
64.58921 18
64.61558 28
64.64195 26
64.66832 20
64.69468 18
64.72104 27
64.74741 18
64.77378 17
64.80014 26
64.82651 23
64.85288 20
64.87925 14
64.90561 20
64.93198 21
64.95835 20
64.98471 24
65.01108 23
65.03745 26
65.06382 25
65.09018 11
65.11655 23
65.14292 28
65.16928 20
65.19565 25
65.22202 20
65.24839 31
65.27475 13
65.30112 21
65.32748 28
65.35385 23
65.38021 15
65.40658 24
65.43295 20
65.45932 23
65.48568 22
65.51205 25
65.53842 20
65.56478 23
65.59115 24
65.61752 14
65.64389 26
65.67025 20
65.69662 20
65.72299 26
65.74935 15
65.77572 26
65.80209 19
65.82846 23
65.85482 25
65.88119 24
65.90756 22
65.93392 23
65.96028 35
65.98665 25
66.01302 20
66.03939 20
66.06575 23
66.09212 20
66.11849 13
66.14485 24
66.17122 26
66.19759 28
66.22396 25
66.25032 9
66.27669 30
66.30306 26
66.32943 23
66.35579 17
66.38216 25
66.40853 19
66.43489 18
66.46126 19
66.48763 23
66.514   26
66.54036 18
66.56673 28
66.59309 25
66.61946 13
66.64582 21
66.67219 29
66.69856 26
66.72493 23
66.75129 22
66.77766 22
66.80403 28
66.83039 19
66.85676 22
66.88313 30
66.9095  23
66.93586 18
66.96223 22
66.98860 28
67.01496 16
67.04133 22
67.06770 20
67.09407 20
67.12043 20
67.14680 27
67.17317 29
67.19953 22
67.22589 26
67.25226 20
67.27863 27
67.305   22
67.33136 25
67.35773 29
67.38410 23
67.41046 23
67.43683 26
67.46320 28
67.48957 23
67.51593 22
67.54230 21
67.56867 22
67.59503 19
67.62140 15
67.64777 26
67.67414 27
67.70050 21
67.72687 22
67.75324 19
67.77961 20
67.80597 16
67.83233 18
67.85870 25
67.88507 21
67.91143 20
67.93780 18
67.96417 32
67.99054 25
68.01690 35
68.04327 19
68.06964 25
68.09600 17
68.12237 24
68.14874 27
68.17511 22
68.20147 29
68.22784 26
68.25421 29
68.28057 29
68.30694 17
68.33331 25
68.35968 29
68.38604 32
68.41241 29
68.43878 19
68.46514 22
68.49150 34
68.51787 24
68.54424 33
68.57061 25
68.59697 24
68.62334 26
68.64971 27
68.67607 21
68.70244 24
68.72881 30
68.75518 23
68.78154 32
68.80791 29
68.83428 24
68.86064 23
68.88701 19
68.91338 19
68.93975 17
68.96611 19
68.99248 27
69.01885 28
69.04521 23
69.07157 31
69.09794 22
69.12431 23
69.15068 30
69.17704 22
69.20341 27
69.22978 28
69.25614 33
69.28251 17
69.30888 19
69.33525 29
69.36161 21
69.38798 33
69.41435 23
69.44072 26
69.46708 22
69.49345 23
69.51982 26
69.54618 25
69.57255 27
69.59892 20
69.62529 19
69.65165 33
69.67802 24
69.70438 37
69.73075 21
69.75711 30
69.78348 28
69.80985 24
69.83622 40
69.86258 33
69.88895 31
69.91532 35
69.94168 40
69.96805 34
69.99442 32
70.02079 51
70.04715 51
70.07352 49
70.09989 44
70.12625 45
70.15262 59
70.17899 67
70.20536 59
70.23172 78
70.25809 91
70.28446 77
70.31082 108
70.33718 147
70.36355 147
70.38992 149
70.41629 160
70.44265 217
70.46902 242
70.49539 247
70.52175 319
70.54812 332
70.57449 389
70.60086 358
70.62722 417
70.65359 455
70.67996 486
70.70632 533
70.73269 431
70.75906 343
70.78543 317
70.81179 273
70.83816 259
70.86453 247
70.8909  265
70.91726 217
70.94362 191
70.96999 119
70.99636 96
71.02272 77
71.04909 70
71.07546 70
71.10183 66
71.12819 52
71.15456 60
71.18093 52
71.20729 44
71.23366 54
71.26003 52
71.2864  43
71.31276 39
71.33913 26
71.36550 26
71.39186 26
71.41823 38
71.44460 35
71.47097 33
71.49733 24
71.52370 31
71.55007 27
71.57643 30
71.60279 30
71.62916 31
71.65553 36
71.6819  31
71.70826 31
71.73463 28
71.76100 29
71.78736 27
71.81373 24
71.84010 24
71.86647 23
71.89283 31
71.91920 28
71.94557 23
71.97193 32
71.99830 23
72.02467 24
72.05104 20
72.07740 19
72.10377 23
72.13014 22
72.15650 37
72.18287 38
72.20923 33
72.23560 37
72.26197 28
72.28833 27
72.31470 45
72.34107 40
72.36743 39
72.39380 37
72.42017 47
72.44654 44
72.47290 38
72.49927 40
72.52564 56
72.55201 53
72.57837 47
72.60474 52
72.63111 47
72.65747 50
72.68384 40
72.71021 37
72.73658 48
72.76294 41
72.78931 40
72.81567 31
72.84204 43
72.86840 48
72.89477 22
72.92114 36
72.94751 24
72.97387 30
73.00024 33
73.02661 30
73.05297 35
73.07934 33
73.10571 27
73.13208 24
73.15844 15
73.18481 25
73.21118 20
73.23754 23
73.26391 22
73.29028 27
73.31665 22
73.34301 24
73.36938 24
73.39575 33
73.42211 31
73.44847 19
73.47484 28
73.50121 26
73.52758 17
73.55394 17
73.58031 32
73.60668 17
73.63304 16
73.65941 26
73.68578 18
73.71215 20
73.73851 22
73.76488 31
73.79125 16
73.81761 27
73.84398 21
73.87035 22
73.89672 24
73.92308 21
73.94945 16
73.97582 36
74.00219 28
74.02855 26
74.05492 28
74.08128 30
74.10765 24
74.13401 23
74.16038 29
74.18675 35
74.21312 19
74.23948 31
74.26585 37
74.29222 20
74.31858 32
74.34495 29
74.37132 28
74.39769 22
74.42405 26
74.45042 19
74.47679 25
74.50315 29
74.52952 29
74.55589 28
74.58226 33
74.60862 23
74.63499 22
74.66136 24
74.68772 23
74.71408 15
74.74045 24
74.76682 23
74.79319 23
74.81955 19
74.84592 29
74.87229 17
74.89865 29
74.92502 28
74.95139 30
74.97776 22
75.00412 30
75.03049 21
75.05686 28
75.08322 25
75.10959 19
75.13596 32
75.16233 21
75.18869 32
75.21506 29
75.24143 30
75.26779 26
75.29416 31
75.32052 21
75.34689 21
75.37326 33
75.39962 30
75.42599 32
75.45236 25
75.47872 32
75.50509 35
75.53146 31
75.55783 41
75.58419 30
75.61056 41
75.63693 33
75.6633  33
75.68966 39
75.71603 53
75.74240 49
75.76876 47
75.79513 49
75.82150 53
75.84787 51
75.87423 61
75.90060 65
75.92697 69
75.95333 79
75.97969 86
76.00606 102
76.03243 94
76.0588  106
76.08516 138
76.11153 125
76.13790 169
76.16426 168
76.19063 156
76.21700 209
76.24337 178
76.26973 200
76.29610 204
76.32247 196
76.34883 213
76.37520 188
76.40157 161
76.42794 148
76.45430 146
76.48067 128
76.50704 110
76.53340 111
76.55976 78
76.58613 108
76.61250 93
76.63887 85
76.66523 64
76.69160 54
76.71797 50
76.74433 47
76.77070 44
76.79707 45
76.82344 37
76.84980 37
76.87617 37
76.90254 36
76.92890 30
76.95527 32
76.98164 41
77.00801 31
77.03437 31
77.06074 42
77.08711 39
77.11348 43
77.13984 43
77.16621 37
77.19257 42
77.21894 45
77.24530 43
77.27167 40
77.29804 42
77.32440 36
77.35077 43
77.37714 56
77.40351 57
77.42987 51
77.45624 54
77.48261 55
77.50898 61
77.53534 45
77.56171 59
77.58808 48
77.61444 47
77.64081 44
77.66718 50
77.69355 28
77.71991 38
77.74628 42
77.77265 36
77.79901 28
77.82537 33
77.85174 30
77.87811 27
77.90448 29
77.93084 33
77.95721 27
77.98358 23
78.00994 18
78.03631 26
78.06268 28
78.08905 15
78.11541 21
78.14178 19
78.16815 26
78.19451 30
78.22088 22
78.24725 21
78.27362 22
78.29998 20
78.32635 14
78.35272 30
78.37908 21
78.40545 24
78.43181 24
78.45818 30
78.48455 20
78.51091 23
78.53728 22
78.56365 15
78.59001 13
78.61638 19
78.64275 22
78.66912 25
78.69548 25
78.72185 27
78.74822 21
78.77459 21
78.80095 20
78.82732 17
78.85369 23
78.88005 14
78.90642 16
78.93279 14
78.95916 23
78.98552 19
79.01189 21
79.03826 17
79.06462 23
79.09098 19
79.11735 23
79.14372 21
79.17009 14
79.19645 19
79.22282 20
79.24919 18
79.27555 29
79.30192 15
79.32829 20
79.35466 26
79.38102 30
79.40739 22
79.43376 29
79.46012 33
79.48649 20
79.51286 15
79.53923 16
79.56559 16
79.59196 13
79.61833 22
79.64469 15
79.67106 21
79.69742 14
79.72379 19
79.75016 16
79.77652 19
79.80289 19
79.82926 28
79.85562 17
79.88199 17
79.90836 18
79.93473 22
79.96109 26
79.98746 19
80.01383 15
80.04019 19
80.06656 20
80.09293 22
80.11930 19
80.14566 20
80.17203 22
80.19840 21
80.22477 21
80.25113 13
80.27750 39
80.30386 22
80.33023 15
80.35659 20
80.38296 14
80.40933 22
80.43569 22
80.46206 22
80.48843 23
80.51480 20
80.54116 13
80.56753 16
80.59390 10
80.62027 17
80.64663 18
80.67300 19
80.69937 14
80.72573 13
80.75210 17
80.77847 10
80.80484 20
80.83120 17
80.85757 23
80.88394 23
80.91030 22
80.93666 20
80.96303 12
80.98940 18
81.01577 24
81.04213 20
81.06850 29
81.09487 26
81.12123 23
81.14760 19
81.17397 13
81.20034 24
81.22670 23
81.25307 13
81.27944 19
81.30580 24
81.33217 21
81.35854 24
81.38491 19
81.41127 14
81.43764 16
81.46401 16
81.49037 18
81.51674 17
81.54311 20
81.56947 23
81.59584 19
81.62220 24
81.64857 20
81.67494 21
81.70130 24
81.72767 19
81.75404 29
81.78041 26
81.80677 32
81.83314 25
81.85951 23
81.88588 35
81.91224 27
81.93861 31
81.96498 35
81.99134 29
82.01771 37
82.04408 36
82.07045 40
82.09681 52
82.12318 52
82.14955 63
82.17591 81
82.20227 65
82.22864 77
82.25501 62
82.28138 83
82.30774 72
82.33411 59
82.36048 56
82.38684 43
82.41321 50
82.43958 64
82.46595 50
82.49231 54
82.51868 55
82.54505 44
82.57141 43
82.59778 36
82.62415 36
82.65052 29
82.67688 30
82.70325 26
82.72962 35
82.75598 20
82.78235 26
82.80871 17
82.83508 23
82.86145 18
82.88781 24
82.91418 27
82.94055 19
82.96691 21
82.99328 20
83.01965 17
83.04602 21
83.07238 27
83.09875 22
83.12512 16
83.15148 20
83.17785 19
83.20422 31
83.23059 13
83.25695 16
83.28332 18
83.30969 13
83.33606 19
83.36242 11
83.38879 22
83.41516 8
83.44152 18
83.46788 15
83.49425 17
83.52062 20
83.54698 16
83.57335 17
83.59972 19
83.62609 18
83.65245 16
83.67882 20
83.70519 22
83.73156 18
83.75792 24
83.78429 20
83.81066 14
83.83702 20
83.86339 18
83.88976 21
83.91613 14
83.94249 11
83.96886 10
83.99523 9
84.02159 17
84.04796 12
84.07432 13
