# Supplementary material for: Electrophoretic-deposited MXene titanium coatings in regulating bacteria and cell response for peri-implantitis
Source: Front Chem. 2022 Sep 29;10:991481. doi: 10.3389/fchem.2022.991481 (PMC9558740; doi:10.3389/fchem.2022.991481)
Supplement: Supplementary file 2 [file DataSheet4.ZIP › Surface characterization data/XRD/XRDí┴6/M50.txt]

Commander Sample ID
5.0001   1876
5.026467 1777
5.052834 1802
5.079201 1733
5.105567 1838
5.131935 1761
5.158301 1837
5.184668 1865
5.211035 1893
5.237402 1827
5.263769 1815
5.290136 1857
5.316503 1802
5.342869 1843
5.369236 1883
5.395603 1891
5.42197  1857
5.448337 1918
5.474704 1873
5.50107  1903
5.527437 1906
5.553804 1867
5.580171 1914
5.606538 1938
5.632905 1920
5.659272 1914
5.685638 1988
5.712006 1993
5.738372 1981
5.764739 2030
5.791106 1993
5.817473 2008
5.84384  2064
5.870207 2081
5.896574 2196
5.92294  2171
5.949307 2134
5.975674 2178
6.002041 2183
6.028408 2234
6.054775 2233
6.081141 2148
6.107509 2215
6.133875 2209
6.160242 2218
6.186609 2182
6.212976 2327
6.239343 2254
6.26571  2298
6.292077 2354
6.318443 2280
6.34481  2287
6.371177 2385
6.397544 2295
6.423911 2360
6.450278 2340
6.476645 2337
6.503011 2286
6.529378 2308
6.555745 2442
6.582112 2389
6.608479 2305
6.634846 2207
6.661212 2233
6.68758  2207
6.713946 2237
6.740313 2277
6.76668  2131
6.793047 2121
6.819414 2077
6.845781 2077
6.872148 2046
6.898514 2089
6.924881 1931
6.951248 1946
6.977615 1919
7.003982 1922
7.030349 1854
7.056715 1767
7.083083 1816
7.109449 1718
7.135816 1745
7.162183 1596
7.18855  1618
7.214917 1524
7.241284 1579
7.267651 1531
7.294017 1476
7.320385 1400
7.346751 1389
7.373118 1330
7.399485 1367
7.425852 1296
7.452219 1320
7.478585 1239
7.504952 1165
7.531319 1182
7.557686 1199
7.584053 1231
7.61042  1179
7.636786 1161
7.663154 1131
7.68952  1196
7.715887 1164
7.742254 1128
7.768621 1119
7.794988 1111
7.821355 1092
7.847722 1149
7.874088 991
7.900455 1087
7.926822 1033
7.953189 1048
7.979556 971
8.005922 998
8.03229  969
8.058657 1028
8.085023 970
8.11139  950
8.137757 932
8.164124 972
8.190491 1028
8.216858 951
8.243224 937
8.269591 870
8.295959 876
8.322325 932
8.348692 909
8.375059 886
8.401425 848
8.427793 879
8.45416  839
8.480526 846
8.506893 843
8.53326  854
8.559627 835
8.585994 831
8.612361 840
8.638727 863
8.665094 809
8.691462 785
8.717828 815
8.744195 849
8.770562 802
8.796928 854
8.823296 824
8.849663 796
8.876029 816
8.902396 799
8.928763 791
8.95513  754
8.981497 749
9.007864 718
9.03423  786
9.060597 781
9.086965 788
9.113331 737
9.139698 785
9.166065 775
9.192431 758
9.218799 769
9.245166 740
9.271532 732
9.297899 712
9.324266 736
9.350633 752
9.377    686
9.403367 735
9.429733 763
9.4561   711
9.482468 685
9.508834 678
9.535201 693
9.561568 717
9.587934 654
9.614302 669
9.640669 642
9.667035 715
9.693402 687
9.719769 715
9.746136 678
9.772503 648
9.79887  657
9.825236 680
9.851604 665
9.87797  647
9.904337 612
9.930704 657
9.95707  637
9.983438 661
10.00980 614
10.03617 638
10.06253 693
10.08890 678
10.11527 671
10.14163 598
10.16800 618
10.19437 582
10.22073 662
10.24710 654
10.27347 598
10.29984 604
10.32620 648
10.35257 652
10.37894 619
10.40530 633
10.43167 596
10.45804 628
10.48440 616
10.51077 567
10.53714 572
10.56350 560
10.58987 617
10.61624 558
10.64261 583
10.66897 605
10.69534 578
10.72171 548
10.74807 544
10.77444 535
10.80081 507
10.82717 572
10.85354 589
10.87991 559
10.90627 547
10.93264 547
10.95901 589
10.98537 571
11.01174 536
11.03811 570
11.06447 506
11.09084 480
11.11721 549
11.14357 545
11.16994 552
11.19631 537
11.22268 503
11.24904 545
11.27541 496
11.30178 535
11.32814 508
11.35451 503
11.38088 540
11.40724 524
11.43361 502
11.45998 497
11.48634 508
11.51271 499
11.53908 494
11.56545 494
11.59181 462
11.61818 489
11.64455 485
11.67091 486
11.69728 488
11.72365 448
11.75001 519
11.77638 482
11.80275 452
11.82911 472
11.85548 456
11.88185 455
11.90821 512
11.93458 463
11.96095 423
11.98731 487
12.01368 457
12.04005 456
12.06642 474
12.09278 431
12.11915 466
12.14552 453
12.17188 453
12.19825 441
12.22462 449
12.25098 462
12.27735 462
12.30372 448
12.33008 439
12.35645 468
12.38282 442
12.40918 412
12.43555 452
12.46192 435
12.48829 425
12.51465 445
12.54102 447
12.56739 410
12.59375 432
12.62012 453
12.64649 443
12.67285 416
12.69922 417
12.72559 477
12.75195 426
12.77832 403
12.80469 444
12.83105 414
12.85742 414
12.88379 425
12.91016 392
12.93652 462
12.96289 417
12.98926 399
13.01562 383
13.04199 404
13.06836 384
13.09472 404
13.12109 397
13.14746 409
13.17382 416
13.20019 381
13.22656 354
13.25292 390
13.27929 372
13.30566 391
13.33202 379
13.35839 374
13.38476 370
13.41113 349
13.43749 410
13.46386 379
13.49023 341
13.51659 343
13.54296 367
13.56933 393
13.59569 380
13.62206 360
13.64843 391
13.67479 394
13.70116 400
13.72753 347
13.7539  361
13.78026 347
13.80663 359
13.833   337
13.85936 381
13.88573 345
13.91210 342
13.93846 379
13.96483 349
13.99120 348
14.01756 365
14.04393 340
14.07030 328
14.09666 315
14.12303 320
14.14940 370
14.17576 329
14.20213 331
14.22850 311
14.25486 298
14.28123 340
14.30760 285
14.33397 328
14.36033 304
14.38670 350
14.41307 330
14.43943 310
14.46580 342
14.49217 340
14.51853 320
14.54490 311
14.57127 314
14.59763 283
14.62400 291
14.65037 290
14.67674 282
14.70310 299
14.72947 289
14.75584 319
14.78220 302
14.80857 274
14.83494 261
14.86130 296
14.88767 282
14.91404 284
14.94040 273
14.96677 290
14.99314 290
15.01950 296
15.04587 262
15.07224 283
15.09861 304
15.12497 271
15.15134 278
15.17771 269
15.20407 253
15.23044 212
15.25681 255
15.28317 304
15.30954 250
15.33591 261
15.36227 261
15.38864 278
15.41501 246
15.44137 269
15.46774 259
15.49411 260
15.52047 229
15.54684 225
15.57321 234
15.59958 257
15.62594 262
15.65231 265
15.67868 254
15.70504 238
15.73141 215
15.75778 251
15.78414 241
15.81051 243
15.83688 247
15.86324 261
15.88961 248
15.91598 244
15.94234 225
15.96871 230
15.99508 226
16.02145 217
16.04781 229
16.07418 234
16.10055 237
16.12691 218
16.15328 217
16.17965 206
16.20601 200
16.23238 262
16.25875 209
16.28511 231
16.31148 219
16.33785 220
16.36422 196
16.39058 212
16.41695 239
16.44331 228
16.46968 201
16.49605 212
16.52242 227
16.54878 218
16.57515 196
16.60152 222
16.62788 208
16.65425 204
16.68062 196
16.70698 238
16.73335 206
16.75972 201
16.78608 192
16.81245 208
16.83882 201
16.86518 206
16.89155 199
16.91792 190
16.94429 212
16.97065 211
16.99702 195
17.02339 196
17.04975 216
17.07612 206
17.10249 222
17.12885 178
17.15522 168
17.18159 202
17.20795 188
17.23432 196
17.26069 196
17.28706 192
17.31342 201
17.33979 180
17.36615 206
17.39252 171
17.41889 179
17.44526 187
17.47162 207
17.49799 202
17.52436 196
17.55072 171
17.57709 174
17.60346 203
17.62982 175
17.65619 167
17.68256 198
17.70892 185
17.73529 167
17.76166 167
17.78803 187
17.81439 180
17.84076 167
17.86713 169
17.89349 162
17.91986 187
17.94623 171
17.97259 185
17.99896 158
18.02533 167
18.05169 163
18.07806 178
18.10443 185
18.13079 156
18.15716 188
18.18353 173
18.2099  140
18.23626 157
18.26263 175
18.289   175
18.31536 172
18.34173 159
18.36810 159
18.39446 148
18.42083 156
18.44720 178
18.47356 163
18.49993 160
18.52630 146
18.55267 172
18.57903 178
18.60540 161
18.63176 177
18.65813 159
18.68450 168
18.71087 151
18.73723 169
18.76360 176
18.78997 162
18.81633 159
18.84270 161
18.86907 169
18.89543 159
18.92180 152
18.94817 163
18.97453 163
19.00090 162
19.02727 160
19.05363 152
19.08000 157
19.10637 169
19.13274 167
19.15910 179
19.18547 156
19.21184 164
19.23820 159
19.26457 146
19.29094 156
19.31730 178
19.34367 157
19.37004 143
19.39640 157
19.42277 159
19.44914 142
19.47551 155
19.50187 176
19.52824 155
19.55460 161
19.58097 158
19.60734 161
19.63371 172
19.66007 147
19.68644 142
19.71281 162
19.73917 159
19.76554 140
19.79191 145
19.81827 148
19.84464 155
19.87101 175
19.89737 168
19.92374 151
19.95011 161
19.97648 182
20.00284 172
20.02921 170
20.05558 134
20.08194 141
20.10831 126
20.13468 175
20.16104 177
20.18741 143
20.21378 163
20.24014 139
20.26651 148
20.29288 155
20.31924 158
20.34561 161
20.37198 142
20.39835 146
20.42471 146
20.45108 162
20.47744 164
20.50381 146
20.53018 144
20.55655 150
20.58291 136
20.60928 145
20.63565 164
20.66201 145
20.68838 149
20.71475 157
20.74111 142
20.76748 152
20.79385 161
20.82021 136
20.84658 126
20.87295 151
20.89932 146
20.92568 142
20.95205 143
20.97842 143
21.00478 149
21.03115 131
21.05752 114
21.08388 141
21.11025 138
21.13662 145
21.16298 150
21.18935 136
21.21572 119
21.24208 124
21.26845 138
21.29482 146
21.32119 135
21.34755 120
21.37392 135
21.40029 135
21.42665 120
21.45302 127
21.47939 139
21.50575 121
21.53212 129
21.55849 133
21.58485 129
21.61122 139
21.63759 137
21.66396 112
21.69032 138
21.71669 102
21.74305 111
21.76942 116
21.79579 104
21.82216 109
21.84852 126
21.87489 135
21.90126 129
21.92762 110
21.95399 142
21.98036 125
22.00672 135
22.03309 133
22.05946 104
22.08582 127
22.11219 134
22.13856 142
22.16493 116
22.19129 106
22.21766 131
22.24403 136
22.27039 121
22.29676 113
22.32313 119
22.34949 143
22.37586 119
22.40223 123
22.42859 129
22.45496 127
22.48133 159
22.50769 117
22.53406 125
22.56043 111
22.5868  94
22.61316 112
22.63953 127
22.66589 123
22.69226 122
22.71863 113
22.74500 107
22.77136 115
22.79773 119
22.8241  123
22.85046 101
22.87683 127
22.90320 111
22.92956 105
22.95593 113
22.98230 114
23.00866 103
23.03503 130
23.06140 136
23.08777 129
23.11413 105
23.14050 119
23.16687 110
23.19323 99
23.21960 121
23.24597 126
23.27233 128
23.29870 118
23.32507 105
23.35143 116
23.37780 126
23.40417 112
23.43053 124
23.45690 100
23.48327 122
23.50964 127
23.53600 123
23.56237 107
23.58873 110
23.61510 98
23.64147 102
23.66784 125
23.69420 96
23.72057 125
23.74694 131
23.77330 131
23.79967 88
23.82604 103
23.85240 111
23.87877 107
23.90514 92
23.93150 104
23.95787 107
23.98424 110
24.01061 130
24.03697 119
24.06334 116
24.08971 110
24.11607 93
24.14244 103
24.16881 115
24.19517 94
24.22154 124
24.24791 116
24.27427 105
24.30064 110
24.32701 104
24.35337 112
24.37974 105
24.40611 129
24.43248 101
24.45884 127
24.48521 114
24.51158 120
24.53794 116
24.56431 106
24.59068 114
24.61704 113
24.64341 118
24.66978 118
24.69614 87
24.72251 112
24.74888 99
24.77524 118
24.80161 106
24.82798 138
24.85434 99
24.88071 106
24.90708 110
24.93345 108
24.95981 100
24.98618 109
25.01255 111
25.03891 114
25.06528 123
25.09165 118
25.11801 111
25.14438 97
25.17075 120
25.19711 119
25.22348 109
25.24985 119
25.27622 99
25.30258 117
25.32895 125
25.35532 121
25.38168 114
25.40805 125
25.43442 103
25.46078 124
25.48715 118
25.51352 111
25.53988 99
25.56625 109
25.59262 116
25.61898 95
25.64535 115
25.67172 117
25.69809 102
25.72445 120
25.75082 102
25.77718 105
25.80355 108
25.82992 122
25.85629 110
25.88265 95
25.90902 127
25.93539 117
25.96175 103
25.98812 109
26.01449 124
26.04085 113
26.06722 114
26.09359 107
26.11995 104
26.14632 106
26.17269 108
26.19906 101
26.22542 114
26.25179 117
26.27816 94
26.30452 103
26.33089 109
26.35726 86
26.38362 118
26.40999 103
26.43636 112
26.46272 110
26.48909 112
26.51546 109
26.54182 109
26.56819 117
26.59456 100
26.62093 108
26.64729 99
26.67366 98
26.70002 121
26.72639 113
26.75276 114
26.77913 122
26.80549 123
26.83186 119
26.85823 102
26.88459 102
26.91096 106
26.93733 110
26.96369 115
26.99006 122
27.01643 133
27.04279 135
27.06916 156
27.09553 148
27.12190 164
27.14826 139
27.17463 143
27.201   162
27.22736 152
27.25373 135
27.28010 136
27.30646 125
27.33283 126
27.35920 104
27.38556 105
27.41193 136
27.43830 115
27.46467 126
27.49103 142
27.51740 110
27.54377 110
27.57013 108
27.59650 117
27.62287 124
27.64923 103
27.67560 126
27.70197 113
27.72833 124
27.75470 110
27.78107 133
27.80743 89
27.83380 108
27.86017 123
27.88653 94
27.91290 122
27.93927 128
27.96563 114
27.99200 122
28.01837 92
28.04474 120
28.07110 117
28.09747 101
28.12384 106
28.15020 121
28.17657 100
28.20294 115
28.22930 108
28.25567 112
28.28204 101
28.30840 98
28.33477 104
28.36114 110
28.38751 112
28.41387 106
28.44024 103
28.46661 98
28.49297 123
28.51934 96
28.54571 104
28.57207 106
28.59844 102
28.62481 103
28.65117 95
28.67754 94
28.70391 101
28.73027 88
28.75664 101
28.78301 102
28.80938 99
28.83574 97
28.86211 91
28.88847 118
28.91484 90
28.94121 76
28.96758 107
28.99394 98
29.02031 95
29.04668 79
29.07304 88
29.09941 85
29.12578 94
29.15214 73
29.17851 103
29.20488 81
29.23124 102
29.25761 71
29.28398 85
29.31035 94
29.33671 97
29.36308 95
29.38945 84
29.41581 99
29.44218 67
29.46855 80
29.49491 80
29.52128 91
29.54765 87
29.57401 97
29.60038 100
29.62675 102
29.65312 87
29.67948 78
29.70585 85
29.73222 94
29.75858 91
29.78495 74
29.81132 84
29.83768 86
29.86405 93
29.89042 90
29.91678 88
29.94315 93
29.96952 98
29.99588 78
30.02225 90
30.04862 64
30.07498 77
30.10135 85
30.12772 73
30.15408 76
30.18045 78
30.20682 100
30.23319 69
30.25955 70
30.28592 87
30.31229 78
30.33865 100
30.36502 85
30.39139 76
30.41775 88
30.44412 85
30.47049 88
30.49685 81
30.52322 72
30.54959 63
30.57596 71
30.60232 81
30.62869 82
30.65506 67
30.68142 87
30.70779 90
30.73416 78
30.76052 88
30.78689 78
30.81326 89
30.83962 83
30.86599 80
30.89236 79
30.91872 71
30.94509 72
30.97146 92
30.99782 62
31.02419 94
31.05056 61
31.07692 85
31.10329 72
31.12966 74
31.15603 75
31.18239 76
31.20876 86
31.23513 75
31.26149 77
31.28786 65
31.31423 64
31.34059 70
31.36696 67
31.39333 71
31.41969 84
31.44606 58
31.47243 83
31.4988  75
31.52516 72
31.55153 66
31.5779  63
31.60426 71
31.63063 74
31.65700 62
31.68336 66
31.70973 60
31.73610 71
31.76246 60
31.78883 67
31.81520 69
31.84157 72
31.86793 69
31.89430 82
31.92067 65
31.94703 89
31.97340 72
31.99977 83
32.02613 63
32.05250 78
32.07886 85
32.10523 74
32.13160 60
32.15797 72
32.18433 75
32.21070 64
32.23707 74
32.26343 63
32.28980 70
32.31617 84
32.34254 74
32.36890 67
32.39527 66
32.42163 77
32.44800 65
32.47437 64
32.50074 77
32.52710 73
32.55347 62
32.57984 74
32.60620 86
32.63257 59
32.65894 68
32.68531 67
32.71167 70
32.73804 70
32.76440 70
32.79077 81
32.81714 68
32.84351 76
32.86987 62
32.89624 69
32.92261 69
32.94897 72
32.97534 61
33.00171 61
33.02807 61
33.05444 76
33.08081 62
33.10717 72
33.13354 72
33.15991 72
33.18627 61
33.21264 52
33.23901 67
33.26538 70
33.29174 63
33.31811 55
33.34447 65
33.37084 80
33.39721 82
33.42358 61
33.44994 73
33.47631 63
33.50268 75
33.52904 64
33.55541 86
33.58178 56
33.60815 65
33.63451 74
33.66088 56
33.68724 72
33.71361 64
33.73998 93
33.76635 57
33.79271 60
33.81908 72
33.84545 60
33.87181 61
33.89818 66
33.92455 66
33.95091 70
33.97728 71
34.00365 63
34.03001 62
34.05638 62
34.08275 51
34.10911 92
34.13548 63
34.16185 51
34.18822 71
34.21458 80
34.24095 80
34.26731 70
34.29368 59
34.32005 70
34.34642 70
34.37278 64
34.39915 77
34.42552 87
34.45188 77
34.47825 65
34.50462 80
34.53099 71
34.55735 70
34.58372 71
34.61008 70
34.63645 76
34.66282 61
34.68919 77
34.71555 77
34.74192 74
34.76829 62
34.79465 75
34.82102 84
34.84739 94
34.87376 76
34.90012 85
34.92649 103
34.95285 99
34.97922 110
35.00559 98
35.03196 131
35.05832 127
35.08469 172
35.11106 151
35.13742 174
35.16379 187
35.19016 196
35.21652 170
35.24289 160
35.26926 140
35.29562 143
35.32199 104
35.34836 90
35.37472 103
35.40109 88
35.42746 79
35.45383 92
35.48019 96
35.50656 73
35.53292 74
35.55929 75
35.58566 66
35.61203 71
35.63839 68
35.66476 72
35.69113 78
35.71749 66
35.74386 75
35.77023 63
35.7966  73
35.82296 53
35.84933 77
35.87569 67
35.90206 89
35.92843 70
35.9548  60
35.98116 76
36.00753 79
36.03390 63
36.06026 80
36.08663 77
36.11300 71
36.13936 49
36.16573 52
36.19210 63
36.21846 58
36.24483 73
36.27120 62
36.29756 69
36.32393 71
36.35030 69
36.37667 61
36.40303 54
36.42940 65
36.45576 59
36.48213 56
36.50850 53
36.53487 62
36.56123 62
36.58760 54
36.61397 62
36.64033 55
36.66670 62
36.69307 69
36.71944 60
36.74580 59
36.77217 60
36.79853 66
36.82490 58
36.85127 64
36.87764 62
36.90400 50
36.93037 70
36.95674 49
36.98310 57
37.00947 61
37.03584 72
37.06221 77
37.08857 76
37.11494 60
37.14130 85
37.16767 82
37.19404 51
37.22040 54
37.24677 84
37.27314 58
37.29951 75
37.32587 81
37.35224 73
37.37861 74
37.40497 72
37.43134 73
37.45771 74
37.48407 69
37.51044 72
37.53681 88
37.56317 70
37.58954 64
37.61591 72
37.64228 72
37.66864 86
37.69501 69
37.72137 80
37.74774 89
37.77411 82
37.80048 92
37.82684 88
37.85321 77
37.87958 97
37.90594 91
37.93231 99
37.95868 96
37.98505 132
38.01141 136
38.03778 156
38.06414 158
38.09051 176
38.11688 193
38.14325 237
38.16961 272
38.19598 325
38.22235 362
38.24871 410
38.27508 506
38.30145 651
38.32781 859
38.35418 1173
38.38055 1431
38.40691 1549
38.43328 1604
38.45965 1329
38.48601 1163
38.51238 1071
38.53875 980
38.56512 770
38.59148 556
38.61785 479
38.64421 387
38.67058 345
38.69695 285
38.72332 262
38.74968 233
38.77605 258
38.80242 205
38.82878 208
38.85515 160
38.88152 137
38.90789 156
38.93425 139
38.96062 113
38.98698 96
39.01335 127
39.03972 123
39.06609 81
39.09245 101
39.11882 98
39.14519 77
39.17155 92
39.19792 104
39.22429 96
39.25066 86
39.27702 75
39.30339 86
39.32975 95
39.35612 92
39.38249 75
39.40885 87
39.43522 93
39.46159 91
39.48796 89
39.51432 86
39.54069 109
39.56706 105
39.59342 111
39.61979 123
39.64616 121
39.67252 114
39.69889 137
39.72526 148
39.75162 159
39.77799 168
39.80436 154
39.83073 194
39.85709 242
39.88346 265
39.90982 323
39.93619 314
39.96256 347
39.98893 416
40.01529 408
40.04166 523
40.06803 595
40.09439 698
40.12076 856
40.14713 935
40.1735  1113
40.19986 1244
40.22623 1265
40.25259 1238
40.27896 1111
40.30533 948
40.33169 848
40.35806 752
40.38443 558
40.41080 489
40.43716 385
40.46353 336
40.48990 301
40.51626 233
40.54263 208
40.569   162
40.59536 145
40.62173 144
40.64810 141
40.67446 124
40.70083 113
40.72720 103
40.75357 96
40.77993 92
40.80630 92
40.83266 82
40.85903 72
40.88540 86
40.91177 66
40.93813 83
40.96450 66
40.99087 84
41.01723 64
41.04360 61
41.06997 63
41.09634 50
41.12270 70
41.14907 65
41.17543 73
41.20180 55
41.22817 60
41.25453 53
41.28090 69
41.30727 63
41.33364 68
41.36000 70
41.38637 56
41.41274 53
41.43911 43
41.46547 57
41.49184 58
41.51820 55
41.54457 49
41.57094 50
41.59730 39
41.62367 51
41.65004 64
41.67641 57
41.70277 48
41.72914 57
41.75550 63
41.78187 48
41.80824 54
41.83461 43
41.86097 63
41.88734 47
41.91371 53
41.94007 49
41.96644 49
41.99281 60
42.01918 50
42.04554 62
42.07191 45
42.09827 47
42.12464 67
42.15101 44
42.17738 49
42.20374 43
42.23011 56
42.25648 48
42.28284 65
42.30921 53
42.33558 51
42.36195 45
42.38831 51
42.41468 38
42.44104 38
42.46741 56
42.49378 35
42.52014 47
42.54651 62
42.57288 38
42.59925 47
42.62561 48
42.65198 42
42.67835 52
42.70471 43
42.73108 47
42.75745 52
42.78381 42
42.81018 39
42.83655 49
42.86291 40
42.88928 40
42.91565 44
42.94202 37
42.96838 40
42.99475 48
43.02111 43
43.04748 44
43.07385 40
43.10022 48
43.12658 49
43.15295 45
43.17932 56
43.20568 48
43.23205 50
43.25842 49
43.28479 54
43.31115 42
43.33752 54
43.36388 41
43.39025 42
43.41662 42
43.44298 55
43.46935 45
43.49572 65
43.52209 38
43.54845 51
43.57482 37
43.60119 64
43.62755 38
43.65392 45
43.68029 47
43.70665 44
43.73302 34
43.75939 42
43.78575 52
43.81212 38
43.83849 59
43.86486 47
43.89122 37
43.91759 39
43.94395 41
43.97032 44
43.99669 44
44.02306 45
44.04942 40
44.07579 47
44.10216 43
44.12852 40
44.15489 40
44.18126 33
44.20763 41
44.23399 24
44.26036 51
44.28672 51
44.31309 39
44.33946 34
44.36582 34
44.39219 41
44.41856 29
44.44493 44
44.47129 40
44.49766 30
44.52403 30
44.5504  29
44.57676 49
44.60313 44
44.62949 32
44.65586 53
44.68223 41
44.70859 43
44.73496 39
44.76133 35
44.78770 40
44.81406 46
44.84043 41
44.86680 54
44.89316 40
44.91953 33
44.9459  39
44.97226 44
44.99863 42
45.02500 40
45.05136 37
45.07773 25
45.10410 47
45.13047 41
45.15683 45
45.18320 42
45.20956 38
45.23593 41
45.26230 43
45.28867 43
45.31503 45
45.34140 26
45.36777 45
45.39413 39
45.42050 23
45.44687 38
45.47324 38
45.49960 37
45.52597 32
45.55233 33
45.57870 35
45.60507 37
45.63143 38
45.65780 30
45.68417 38
45.71054 30
45.73690 31
45.76327 36
45.78964 39
45.81600 28
45.84237 38
45.86874 32
45.89510 31
45.92147 41
45.94784 30
45.97420 35
46.00057 35
46.02694 37
46.05331 35
46.07967 29
46.10604 34
46.13240 35
46.15877 35
46.18514 25
46.21151 29
46.23787 44
46.26424 40
46.29061 39
46.31697 33
46.34334 36
46.36971 38
46.39608 35
46.42244 48
46.44881 39
46.47517 26
46.50154 27
46.52791 30
46.55427 38
46.58064 34
46.60701 30
46.63338 30
46.65974 28
46.68611 35
46.71248 32
46.73885 36
46.76521 37
46.79158 36
46.81794 35
46.84431 30
46.87068 35
46.89704 45
46.92341 51
46.94978 33
46.97615 34
47.00251 34
47.02888 40
47.05525 41
47.08161 36
47.10798 27
47.13435 33
47.16071 44
47.18708 41
47.21345 35
47.23981 26
47.26618 33
47.29255 42
47.31892 43
47.34528 33
47.37165 44
47.39801 34
47.42438 37
47.45075 42
47.47711 41
47.50348 39
47.52985 31
47.55622 35
47.58258 42
47.60895 43
47.63532 38
47.66169 40
47.68805 36
47.71442 33
47.74078 47
47.76715 39
47.79352 28
47.81988 28
47.84625 41
47.87262 35
47.89899 41
47.92535 41
47.95172 37
47.97809 43
48.00445 29
48.03082 33
48.05719 29
48.08355 51
48.10992 42
48.13629 36
48.16265 49
48.18902 35
48.21539 23
48.24176 40
48.26812 36
48.29449 34
48.32085 29
48.34722 29
48.37359 27
48.39996 32
48.42632 32
48.45269 35
48.47906 31
48.50542 33
48.53179 32
48.55816 32
48.58453 32
48.61089 42
48.63726 38
48.66362 36
48.68999 30
48.71636 33
48.74272 32
48.76909 36
48.79546 26
48.82183 29
48.84819 21
48.87456 26
48.90093 27
48.92729 34
48.95366 26
48.98003 30
49.00639 27
49.03276 30
49.05913 22
49.08549 26
49.11186 29
49.13823 27
49.1646  21
49.19096 30
49.21733 26
49.24370 33
49.27006 40
49.29643 38
49.3228  36
49.34916 32
49.37553 36
49.40190 33
49.42826 27
49.45463 28
49.48100 37
49.50737 41
49.53373 30
49.56010 33
49.58646 22
49.61283 39
49.63920 25
49.66556 30
49.69193 37
49.71830 29
49.74467 31
49.77103 31
49.79740 28
49.82377 30
49.85014 38
49.87650 35
49.90287 24
49.92923 30
49.95560 19
49.98197 31
50.00833 32
50.03470 28
50.06107 27
50.08744 29
50.11380 27
50.14017 33
50.16654 19
50.19290 20
50.21927 38
50.24564 20
50.27200 33
50.29837 28
50.32474 31
50.35110 26
50.37747 29
50.40384 27
50.43021 29
50.45657 27
50.48294 27
50.50930 25
50.53567 24
50.56204 43
50.58840 30
50.61477 20
50.64114 24
50.66751 26
50.69387 22
50.72024 29
50.74661 27
50.77298 32
50.79934 29
50.82571 35
50.85207 27
50.87844 27
50.90481 20
50.93117 41
50.95754 21
50.98391 31
51.01028 31
51.03664 43
51.06301 24
51.08938 32
51.11574 20
51.14211 37
51.16848 33
51.19484 42
51.22121 25
51.24758 30
51.27394 22
51.30031 25
51.32668 35
51.35305 24
51.37941 40
51.40578 24
51.43214 36
51.45851 32
51.48488 30
51.51125 33
51.53761 26
51.56398 25
51.59035 32
51.61671 36
51.64308 26
51.66945 36
51.69582 27
51.72218 22
51.74855 28
51.77491 31
51.80128 32
51.82765 25
51.85401 39
51.88038 36
51.90675 34
51.93312 37
51.95948 24
51.98585 26
52.01222 32
52.03858 30
52.06495 27
52.09132 33
52.11768 36
52.14405 42
52.17042 39
52.19678 23
52.22315 32
52.24952 29
52.27589 39
52.30225 35
52.32862 36
52.35499 39
52.38135 40
52.40772 43
52.43409 37
52.46045 36
52.48682 35
52.51319 35
52.53955 55
52.56592 47
52.59229 46
52.61866 54
52.64502 42
52.67139 74
52.69775 69
52.72412 67
52.75049 83
52.77685 88
52.80322 101
52.82959 96
52.85596 98
52.88232 154
52.90869 183
52.93506 211
52.96143 255
52.98779 286
53.01416 283
53.04052 318
53.06689 333
53.09326 290
53.11962 257
53.14599 238
53.17236 201
53.19873 206
53.22509 162
53.25146 135
53.27783 99
53.30419 81
53.33056 75
53.35693 84
53.38329 64
53.40966 59
53.43603 57
53.46239 56
53.48876 63
53.51513 47
53.5415  43
53.56786 52
53.59423 39
53.62059 32
53.64696 35
53.67333 33
53.69969 35
53.72606 41
53.75243 34
53.77880 27
53.80516 39
53.83153 48
53.85790 27
53.88427 40
53.91063 32
53.937   25
53.96336 34
53.98973 32
54.01610 37
54.04246 37
54.06883 35
54.09520 27
54.12157 14
54.14793 42
54.17430 33
54.20067 29
54.22703 22
54.25340 30
54.27977 30
54.30613 31
54.33250 34
54.35887 24
54.38523 26
54.41160 33
54.43797 41
54.46434 29
54.49070 26
54.51707 29
54.54344 26
54.56980 31
54.59617 23
54.62254 25
54.64890 30
54.67527 28
54.70164 31
54.72800 39
54.75437 35
54.78074 39
54.80711 24
54.83347 34
54.85984 32
54.88620 41
54.91257 34
54.93894 35
54.96530 34
54.99167 26
55.01804 30
55.04441 33
55.07077 33
55.09714 24
55.12351 23
55.14987 17
55.17624 33
55.20261 26
55.22897 21
55.25534 26
55.28171 22
55.30807 31
55.33444 35
55.36081 26
55.38718 22
55.41354 29
55.43991 31
55.46628 33
55.49264 15
55.51901 46
55.54538 26
55.57174 31
55.59811 28
55.62448 25
55.65084 25
55.67721 26
55.70358 34
55.72995 34
55.75631 39
55.78268 35
55.80904 25
55.83541 38
55.86178 35
55.88814 28
55.91451 24
55.94088 33
55.96725 36
55.99361 35
56.01998 34
56.04635 35
56.07272 32
56.09908 34
56.12545 29
56.15181 37
56.17818 29
56.20455 27
56.23091 29
56.25728 23
56.28365 28
56.31002 33
56.33638 32
56.36275 23
56.38912 27
56.41548 27
56.44185 32
56.46822 34
56.49458 25
56.52095 19
56.54732 23
56.57368 28
56.60005 20
56.62642 17
56.65279 25
56.67915 30
56.70552 16
56.73189 28
56.75825 33
56.78462 27
56.81098 34
56.83735 21
56.86372 27
56.89009 26
56.91645 25
56.94282 37
56.96919 29
56.99556 26
57.02192 26
57.04829 21
57.07465 22
57.10102 32
57.12739 24
57.15375 27
57.18012 34
57.20649 29
57.23286 37
57.25922 39
57.28559 26
57.31196 22
57.33832 30
57.36469 36
57.39106 27
57.41742 38
57.44379 22
57.47016 33
57.49652 19
57.52289 47
57.54926 35
57.57563 31
57.60199 53
57.62836 43
57.65473 39
57.68109 29
57.70746 39
57.73382 36
57.76019 42
57.78656 38
57.81293 50
57.83929 38
57.86566 57
57.89203 49
57.9184  48
57.94476 36
57.97113 42
57.99749 53
58.02386 31
58.05023 32
58.07659 40
58.10296 17
58.12933 24
58.15570 26
58.18206 38
58.20843 37
58.23480 34
58.26116 25
58.28753 32
58.3139  29
58.34026 30
58.36663 31
58.39300 20
58.41936 27
58.44573 35
58.47210 28
58.49847 43
58.52483 43
58.55120 33
58.57757 21
58.60393 19
58.63030 33
58.65667 25
58.68303 26
58.70940 26
58.73577 24
58.76213 26
58.78850 26
58.81487 27
58.84124 26
58.86760 30
58.89397 28
58.92034 25
58.94670 27
58.97307 14
58.99943 29
59.02580 16
59.05217 22
59.07854 20
59.10490 35
59.13127 23
59.15764 18
59.18401 17
59.21037 26
59.23674 14
59.26310 26
59.28947 21
59.31584 20
59.34220 25
59.36857 29
59.39494 25
59.42131 23
59.44767 25
59.47404 21
59.50041 31
59.52677 27
59.55314 24
59.57951 22
59.60587 27
59.63224 23
59.65861 14
59.68497 21
59.71134 28
59.73771 27
59.76408 28
59.79044 27
59.81681 29
59.84318 28
59.86954 18
59.89591 25
59.92227 20
59.94864 36
59.97501 39
60.00138 20
60.02774 37
60.05411 24
60.08048 26
60.10685 34
60.13321 22
60.15958 25
60.18594 23
60.21231 22
60.23868 23
60.26504 23
60.29141 21
60.31778 29
60.34415 30
60.37051 21
60.39688 24
60.42325 33
60.44961 20
60.47598 28
60.50235 25
60.52871 28
60.55508 23
60.58145 22
60.60781 32
60.63418 31
60.66055 30
60.68692 31
60.71328 25
60.73965 20
60.76602 28
60.79238 22
60.81875 27
60.84511 29
60.87148 24
60.89785 28
60.92422 24
60.95058 28
60.97695 28
61.00332 18
61.02969 29
61.05605 23
61.08242 20
61.10878 19
61.13515 32
61.16152 34
61.18788 23
61.21425 24
61.24062 21
61.26699 24
61.29335 26
61.31972 28
61.34609 27
61.37245 20
61.39882 24
61.42519 38
61.45155 24
61.47792 22
61.50429 29
61.53065 18
61.55702 27
61.58339 33
61.60976 23
61.63612 19
61.66249 21
61.68886 17
61.71522 19
61.74159 20
61.76796 27
61.79432 25
61.82069 25
61.84706 29
61.87342 31
61.89979 38
61.92616 22
61.95253 26
61.97889 24
62.00526 24
62.03163 22
62.05799 26
62.08436 42
62.11072 40
62.13709 23
62.16346 39
62.18983 29
62.21619 33
62.24256 28
62.26893 37
62.2953  39
62.32166 26
62.34803 33
62.37439 31
62.40076 36
62.42713 34
62.45349 30
62.47986 27
62.50623 26
62.5326  46
62.55896 30
62.58533 37
62.61170 58
62.63806 41
62.66443 29
62.6908  34
62.71716 40
62.74353 49
62.76990 54
62.79626 48
62.82263 54
62.84900 59
62.87537 58
62.90173 82
62.92810 88
62.95447 101
62.98083 118
63.00720 102
63.03356 132
63.05993 158
63.08630 123
63.11267 125
63.13903 127
63.16540 91
63.19177 91
63.21814 118
63.24450 78
63.27087 80
63.29723 85
63.32360 62
63.34997 53
63.37633 65
63.40270 48
63.42907 28
63.45544 35
63.48180 33
63.50817 39
63.53454 26
63.56090 35
63.58727 32
63.61364 32
63.64000 29
63.66637 23
63.69274 36
63.71910 28
63.74547 30
63.77184 25
63.79821 22
63.82457 35
63.85094 23
63.87731 39
63.90367 28
63.93004 33
63.95640 22
63.98277 22
64.00914 30
64.03551 22
64.06188 24
64.08824 35
64.11460 34
64.14097 23
64.16734 27
64.19371 29
64.22007 23
64.24644 31
64.27281 21
64.29917 27
64.32554 30
64.35191 27
64.37828 20
64.40464 30
64.43101 24
64.45738 20
64.48374 26
64.51011 30
64.53648 32
64.56285 23
64.58921 26
64.61558 26
64.64195 23
64.66832 25
64.69468 31
64.72104 23
64.74741 29
64.77378 34
64.80014 25
64.82651 27
64.85288 27
64.87925 28
64.90561 34
64.93198 25
64.95835 27
64.98471 21
65.01108 20
65.03745 34
65.06382 26
65.09018 29
65.11655 20
65.14292 24
65.16928 22
65.19565 20
65.22202 27
65.24839 28
65.27475 25
65.30112 30
65.32748 23
65.35385 27
65.38021 17
65.40658 19
65.43295 29
65.45932 15
65.48568 19
65.51205 22
65.53842 20
65.56478 26
65.59115 29
65.61752 15
65.64389 29
65.67025 24
65.69662 32
65.72299 22
65.74935 17
65.77572 24
65.80209 27
65.82846 21
65.85482 30
65.88119 22
65.90756 27
65.93392 23
65.96028 28
65.98665 25
66.01302 21
66.03939 28
66.06575 21
66.09212 24
66.11849 28
66.14485 21
66.17122 19
66.19759 33
66.22396 32
66.25032 27
66.27669 18
66.30306 25
66.32943 33
66.35579 18
66.38216 23
66.40853 32
66.43489 30
66.46126 24
66.48763 24
66.514   24
66.54036 24
66.56673 27
66.59309 28
66.61946 31
66.64582 23
66.67219 28
66.69856 29
66.72493 24
66.75129 29
66.77766 19
66.80403 23
66.83039 30
66.85676 23
66.88313 20
66.9095  26
66.93586 25
66.96223 24
66.98860 23
67.01496 25
67.04133 24
67.06770 23
67.09407 30
67.12043 22
67.14680 19
67.17317 28
67.19953 16
67.22589 29
67.25226 16
67.27863 29
67.305   34
67.33136 28
67.35773 28
67.38410 21
67.41046 25
67.43683 28
67.46320 21
67.48957 27
67.51593 17
67.54230 24
67.56867 26
67.59503 22
67.62140 27
67.64777 14
67.67414 32
67.70050 25
67.72687 29
67.75324 16
67.77961 28
67.80597 20
67.83233 23
67.85870 27
67.88507 29
67.91143 28
67.93780 28
67.96417 32
67.99054 30
68.01690 26
68.04327 39
68.06964 24
68.09600 27
68.12237 24
68.14874 36
68.17511 33
68.20147 29
68.22784 22
68.25421 28
68.28057 28
68.30694 26
68.33331 36
68.35968 21
68.38604 25
68.41241 19
68.43878 27
68.46514 31
68.49150 30
68.51787 29
68.54424 34
68.57061 25
68.59697 24
68.62334 25
68.64971 29
68.67607 28
68.70244 23
68.72881 29
68.75518 26
68.78154 26
68.80791 25
68.83428 18
68.86064 40
68.88701 26
68.91338 29
68.93975 28
68.96611 26
68.99248 33
69.01885 25
69.04521 25
69.07157 30
69.09794 33
69.12431 25
69.15068 28
69.17704 29
69.20341 22
69.22978 24
69.25614 37
69.28251 28
69.30888 30
69.33525 21
69.36161 32
69.38798 25
69.41435 28
69.44072 39
69.46708 23
69.49345 36
69.51982 35
69.54618 32
69.57255 24
69.59892 39
69.62529 30
69.65165 31
69.67802 31
69.70438 38
69.73075 25
69.75711 26
69.78348 34
69.80985 48
69.83622 33
69.86258 32
69.88895 32
69.91532 32
69.94168 37
69.96805 41
69.99442 35
70.02079 40
70.04715 30
70.07352 41
70.09989 54
70.12625 33
70.15262 56
70.17899 61
70.20536 52
70.23172 72
70.25809 64
70.28446 58
70.31082 85
70.33718 111
70.36355 113
70.38992 123
70.41629 128
70.44265 140
70.46902 154
70.49539 201
70.52175 285
70.54812 324
70.57449 339
70.60086 339
70.62722 348
70.65359 453
70.67996 488
70.70632 470
70.73269 429
70.75906 374
70.78543 280
70.81179 252
70.83816 274
70.86453 250
70.8909  264
70.91726 247
70.94362 196
70.96999 134
70.99636 103
71.02272 87
71.04909 75
71.07546 63
71.10183 57
71.12819 62
71.15456 76
71.18093 61
71.20729 46
71.23366 40
71.26003 44
71.2864  47
71.31276 47
71.33913 35
71.36550 27
71.39186 44
71.41823 39
71.44460 43
71.47097 34
71.49733 33
71.52370 35
71.55007 31
71.57643 28
71.60279 28
71.62916 31
71.65553 25
71.6819  28
71.70826 26
71.73463 22
71.76100 39
71.78736 35
71.81373 33
71.84010 33
71.86647 36
71.89283 23
71.91920 29
71.94557 37
71.97193 31
71.99830 30
72.02467 41
72.05104 28
72.07740 18
72.10377 37
72.13014 36
72.15650 27
72.18287 22
72.20923 39
72.23560 31
72.26197 35
72.28833 44
72.31470 30
72.34107 32
72.36743 35
72.39380 44
72.42017 37
72.44654 40
72.47290 45
72.49927 43
72.52564 46
72.55201 35
72.57837 53
72.60474 49
72.63111 47
72.65747 44
72.68384 40
72.71021 52
72.73658 47
72.76294 40
72.78931 38
72.81567 44
72.84204 41
72.86840 26
72.89477 28
72.92114 34
72.94751 37
72.97387 33
73.00024 29
73.02661 35
73.05297 25
73.07934 23
73.10571 36
73.13208 27
73.15844 25
73.18481 31
73.21118 20
73.23754 33
73.26391 22
73.29028 30
73.31665 28
73.34301 27
73.36938 28
73.39575 24
73.42211 29
73.44847 22
73.47484 25
73.50121 35
73.52758 23
73.55394 29
73.58031 23
73.60668 23
73.63304 34
73.65941 25
73.68578 16
73.71215 27
73.73851 36
73.76488 30
73.79125 20
73.81761 30
73.84398 28
73.87035 22
73.89672 26
73.92308 21
73.94945 23
73.97582 36
74.00219 22
74.02855 25
74.05492 22
74.08128 24
74.10765 29
74.13401 17
74.16038 27
74.18675 39
74.21312 34
74.23948 34
74.26585 31
74.29222 32
74.31858 29
74.34495 24
74.37132 30
74.39769 21
74.42405 22
74.45042 31
74.47679 36
74.50315 25
74.52952 33
74.55589 21
74.58226 30
74.60862 30
74.63499 19
74.66136 32
74.68772 30
74.71408 27
74.74045 23
74.76682 33
74.79319 32
74.81955 33
74.84592 30
74.87229 27
74.89865 30
74.92502 26
74.95139 37
74.97776 27
75.00412 20
75.03049 17
75.05686 46
75.08322 28
75.10959 25
75.13596 19
75.16233 23
75.18869 33
75.21506 34
75.24143 30
75.26779 33
75.29416 37
75.32052 25
75.34689 25
75.37326 27
75.39962 29
75.42599 29
75.45236 27
75.47872 35
75.50509 39
75.53146 23
75.55783 34
75.58419 29
75.61056 40
75.63693 33
75.6633  30
75.68966 52
75.71603 43
75.74240 45
75.76876 34
75.79513 44
75.82150 48
75.84787 54
75.87423 46
75.90060 44
75.92697 57
75.95333 62
75.97969 87
76.00606 62
76.03243 70
76.0588  98
76.08516 117
76.11153 123
76.13790 131
76.16426 160
76.19063 164
76.21700 185
76.24337 192
76.26973 187
76.29610 200
76.32247 198
76.34883 245
76.37520 217
76.40157 153
76.42794 155
76.45430 150
76.48067 135
76.50704 133
76.53340 125
76.55976 117
76.58613 105
76.61250 96
76.63887 76
76.66523 62
76.69160 44
76.71797 59
76.74433 58
76.77070 46
76.79707 43
76.82344 40
76.84980 47
76.87617 46
76.90254 55
76.92890 42
76.95527 37
76.98164 38
77.00801 41
77.03437 48
77.06074 44
77.08711 39
77.11348 29
77.13984 29
77.16621 45
77.19257 40
77.21894 43
77.24530 48
77.27167 38
77.29804 55
77.32440 54
77.35077 48
77.37714 50
77.40351 54
77.42987 60
77.45624 59
77.48261 45
77.50898 62
77.53534 60
77.56171 40
77.58808 75
77.61444 48
77.64081 39
77.66718 62
77.69355 58
77.71991 54
77.74628 38
77.77265 43
77.79901 40
77.82537 43
77.85174 41
77.87811 32
77.90448 29
77.93084 29
77.95721 34
77.98358 31
78.00994 26
78.03631 24
78.06268 32
78.08905 33
78.11541 28
78.14178 27
78.16815 24
78.19451 19
78.22088 23
78.24725 19
78.27362 28
78.29998 31
78.32635 25
78.35272 14
78.37908 34
78.40545 26
78.43181 20
78.45818 25
78.48455 25
78.51091 26
78.53728 25
78.56365 24
78.59001 22
78.61638 24
78.64275 25
78.66912 16
78.69548 20
78.72185 31
78.74822 29
78.77459 29
78.80095 25
78.82732 38
78.85369 26
78.88005 20
78.90642 20
78.93279 20
78.95916 36
78.98552 19
79.01189 14
79.03826 26
79.06462 25
79.09098 17
79.11735 23
79.14372 24
79.17009 19
79.19645 19
79.22282 22
79.24919 20
79.27555 30
79.30192 16
79.32829 27
79.35466 25
79.38102 18
79.40739 19
79.43376 24
79.46012 19
79.48649 20
79.51286 19
79.53923 21
79.56559 27
79.59196 30
79.61833 24
79.64469 24
79.67106 22
79.69742 28
79.72379 24
79.75016 20
79.77652 22
79.80289 19
79.82926 24
79.85562 21
79.88199 28
79.90836 22
79.93473 19
79.96109 27
79.98746 19
80.01383 15
80.04019 19
80.06656 19
80.09293 21
80.11930 27
80.14566 16
80.17203 18
80.19840 20
80.22477 26
80.25113 13
80.27750 16
80.30386 14
80.33023 31
80.35659 27
80.38296 16
80.40933 16
80.43569 20
80.46206 21
80.48843 21
80.51480 22
80.54116 20
80.56753 21
80.59390 20
80.62027 15
80.64663 21
80.67300 16
80.69937 20
80.72573 16
80.75210 24
80.77847 22
80.80484 27
80.83120 18
80.85757 14
80.88394 23
80.91030 24
80.93666 19
80.96303 18
80.98940 26
81.01577 21
81.04213 28
81.06850 23
81.09487 21
81.12123 20
81.14760 17
81.17397 20
81.20034 16
81.22670 24
81.25307 20
81.27944 24
81.30580 21
81.33217 19
81.35854 16
81.38491 20
81.41127 20
81.43764 28
81.46401 23
81.49037 21
81.51674 28
81.54311 32
81.56947 27
81.59584 27
81.62220 32
81.64857 27
81.67494 26
81.70130 18
81.72767 27
81.75404 19
81.78041 17
81.80677 22
81.83314 32
81.85951 36
81.88588 44
81.91224 27
81.93861 31
81.96498 28
81.99134 42
82.01771 44
82.04408 54
82.07045 72
82.09681 43
82.12318 57
82.14955 63
82.17591 60
82.20227 89
82.22864 78
82.25501 89
82.28138 88
82.30774 83
82.33411 91
82.36048 60
82.38684 61
82.41321 70
82.43958 54
82.46595 64
82.49231 67
82.51868 63
82.54505 55
82.57141 47
82.59778 43
82.62415 43
82.65052 28
82.67688 32
82.70325 34
82.72962 25
82.75598 36
82.78235 29
82.80871 34
82.83508 24
82.86145 23
82.88781 19
82.91418 24
82.94055 25
82.96691 25
82.99328 21
83.01965 22
83.04602 23
83.07238 24
83.09875 21
83.12512 20
83.15148 18
83.17785 23
83.20422 12
83.23059 21
83.25695 18
83.28332 19
83.30969 18
83.33606 19
83.36242 19
83.38879 19
83.41516 14
83.44152 25
83.46788 14
83.49425 12
83.52062 21
83.54698 28
83.57335 23
83.59972 18
83.62609 31
83.65245 16
83.67882 19
83.70519 21
83.73156 14
83.75792 14
83.78429 21
83.81066 21
83.83702 10
83.86339 23
83.88976 13
83.91613 13
83.94249 18
83.96886 18
83.99523 18
84.02159 20
84.04796 18
84.07432 15
