# Supplementary material for: Electrophoretic-deposited MXene titanium coatings in regulating bacteria and cell response for peri-implantitis
Source: Front Chem. 2022 Sep 29;10:991481. doi: 10.3389/fchem.2022.991481 (PMC9558740; doi:10.3389/fchem.2022.991481)
Supplement: Supplementary file 2 [file DataSheet4.ZIP › Surface characterization data/XRD/XRDí┴6/Ti.txt]

Commander Sample ID
5.0001   1370
5.026467 1375
5.052834 1264
5.079201 1299
5.105567 1382
5.131935 1340
5.158301 1340
5.184668 1335
5.211035 1334
5.237402 1324
5.263769 1344
5.290136 1398
5.316503 1313
5.342869 1296
5.369236 1335
5.395603 1265
5.42197  1261
5.448337 1219
5.474704 1250
5.50107  1269
5.527437 1272
5.553804 1200
5.580171 1252
5.606538 1237
5.632905 1214
5.659272 1204
5.685638 1304
5.712006 1227
5.738372 1202
5.764739 1201
5.791106 1250
5.817473 1211
5.84384  1237
5.870207 1220
5.896574 1226
5.92294  1208
5.949307 1189
5.975674 1123
6.002041 1164
6.028408 1219
6.054775 1198
6.081141 1182
6.107509 1114
6.133875 1192
6.160242 1142
6.186609 1124
6.212976 1108
6.239343 1119
6.26571  1107
6.292077 1157
6.318443 1179
6.34481  1093
6.371177 1089
6.397544 1071
6.423911 1046
6.450278 1070
6.476645 1091
6.503011 1105
6.529378 1058
6.555745 1060
6.582112 1087
6.608479 1088
6.634846 1019
6.661212 1003
6.68758  1173
6.713946 1095
6.740313 1059
6.76668  1029
6.793047 1027
6.819414 1137
6.845781 990
6.872148 1031
6.898514 1022
6.924881 1009
6.951248 1007
6.977615 1015
7.003982 1008
7.030349 1005
7.056715 999
7.083083 920
7.109449 917
7.135816 1008
7.162183 987
7.18855  1028
7.214917 969
7.241284 922
7.267651 990
7.294017 994
7.320385 971
7.346751 923
7.373118 939
7.399485 961
7.425852 915
7.452219 988
7.478585 920
7.504952 953
7.531319 883
7.557686 902
7.584053 910
7.61042  896
7.636786 874
7.663154 854
7.68952  852
7.715887 875
7.742254 904
7.768621 894
7.794988 893
7.821355 855
7.847722 831
7.874088 848
7.900455 884
7.926822 859
7.953189 870
7.979556 877
8.005922 861
8.03229  875
8.058657 892
8.085023 900
8.11139  840
8.137757 815
8.164124 792
8.190491 803
8.216858 848
8.243224 846
8.269591 785
8.295959 817
8.322325 791
8.348692 839
8.375059 869
8.401425 789
8.427793 810
8.45416  779
8.480526 771
8.506893 812
8.53326  778
8.559627 806
8.585994 753
8.612361 728
8.638727 790
8.665094 762
8.691462 811
8.717828 777
8.744195 773
8.770562 750
8.796928 757
8.823296 716
8.849663 806
8.876029 779
8.902396 750
8.928763 732
8.95513  749
8.981497 768
9.007864 726
9.03423  727
9.060597 744
9.086965 715
9.113331 716
9.139698 713
9.166065 690
9.192431 705
9.218799 733
9.245166 736
9.271532 691
9.297899 646
9.324266 718
9.350633 687
9.377    710
9.403367 696
9.429733 686
9.4561   660
9.482468 715
9.508834 724
9.535201 650
9.561568 660
9.587934 664
9.614302 670
9.640669 669
9.667035 641
9.693402 651
9.719769 687
9.746136 640
9.772503 617
9.79887  646
9.825236 670
9.851604 629
9.87797  636
9.904337 660
9.930704 637
9.95707  638
9.983438 649
10.00980 655
10.03617 662
10.06253 650
10.08890 624
10.11527 596
10.14163 602
10.16800 620
10.19437 593
10.22073 608
10.24710 602
10.27347 572
10.29984 580
10.32620 609
10.35257 577
10.37894 636
10.40530 572
10.43167 566
10.45804 616
10.48440 563
10.51077 610
10.53714 604
10.56350 555
10.58987 625
10.61624 565
10.64261 599
10.66897 568
10.69534 575
10.72171 602
10.74807 532
10.77444 569
10.80081 573
10.82717 581
10.85354 556
10.87991 543
10.90627 500
10.93264 554
10.95901 535
10.98537 530
11.01174 557
11.03811 523
11.06447 607
11.09084 530
11.11721 513
11.14357 569
11.16994 487
11.19631 517
11.22268 507
11.24904 504
11.27541 459
11.30178 499
11.32814 509
11.35451 513
11.38088 514
11.40724 500
11.43361 516
11.45998 495
11.48634 552
11.51271 545
11.53908 530
11.56545 492
11.59181 503
11.61818 482
11.64455 470
11.67091 486
11.69728 494
11.72365 485
11.75001 508
11.77638 441
11.80275 506
11.82911 501
11.85548 456
11.88185 439
11.90821 435
11.93458 496
11.96095 457
11.98731 479
12.01368 457
12.04005 489
12.06642 453
12.09278 445
12.11915 439
12.14552 484
12.17188 440
12.19825 449
12.22462 457
12.25098 454
12.27735 461
12.30372 461
12.33008 443
12.35645 402
12.38282 424
12.40918 460
12.43555 425
12.46192 456
12.48829 468
12.51465 436
12.54102 430
12.56739 429
12.59375 383
12.62012 392
12.64649 429
12.67285 426
12.69922 410
12.72559 396
12.75195 423
12.77832 430
12.80469 416
12.83105 393
12.85742 408
12.88379 385
12.91016 412
12.93652 394
12.96289 377
12.98926 375
13.01562 424
13.04199 425
13.06836 378
13.09472 394
13.12109 365
13.14746 375
13.17382 371
13.20019 371
13.22656 413
13.25292 363
13.27929 362
13.30566 384
13.33202 313
13.35839 346
13.38476 360
13.41113 340
13.43749 329
13.46386 364
13.49023 349
13.51659 359
13.54296 347
13.56933 319
13.59569 314
13.62206 385
13.64843 350
13.67479 342
13.70116 326
13.72753 337
13.7539  355
13.78026 325
13.80663 336
13.833   310
13.85936 334
13.88573 337
13.91210 325
13.93846 312
13.96483 313
13.99120 310
14.01756 305
14.04393 295
14.07030 313
14.09666 322
14.12303 289
14.14940 318
14.17576 307
14.20213 298
14.22850 295
14.25486 309
14.28123 272
14.30760 292
14.33397 279
14.36033 283
14.38670 268
14.41307 298
14.43943 289
14.46580 282
14.49217 313
14.51853 309
14.54490 265
14.57127 300
14.59763 295
14.62400 282
14.65037 250
14.67674 260
14.70310 275
14.72947 272
14.75584 268
14.78220 255
14.80857 252
14.83494 281
14.86130 283
14.88767 252
14.91404 268
14.94040 256
14.96677 247
14.99314 265
15.01950 264
15.04587 251
15.07224 282
15.09861 263
15.12497 242
15.15134 274
15.17771 258
15.20407 260
15.23044 261
15.25681 245
15.28317 233
15.30954 227
15.33591 249
15.36227 261
15.38864 225
15.41501 236
15.44137 266
15.46774 203
15.49411 247
15.52047 223
15.54684 263
15.57321 242
15.59958 235
15.62594 216
15.65231 244
15.67868 230
15.70504 222
15.73141 217
15.75778 208
15.78414 215
15.81051 201
15.83688 244
15.86324 224
15.88961 228
15.91598 227
15.94234 208
15.96871 235
15.99508 201
16.02145 182
16.04781 205
16.07418 185
16.10055 205
16.12691 225
16.15328 237
16.17965 216
16.20601 207
16.23238 203
16.25875 233
16.28511 212
16.31148 227
16.33785 198
16.36422 186
16.39058 218
16.41695 187
16.44331 210
16.46968 217
16.49605 184
16.52242 208
16.54878 210
16.57515 207
16.60152 211
16.62788 178
16.65425 189
16.68062 188
16.70698 200
16.73335 189
16.75972 185
16.78608 177
16.81245 207
16.83882 171
16.86518 188
16.89155 198
16.91792 195
16.94429 196
16.97065 203
16.99702 207
17.02339 193
17.04975 148
17.07612 175
17.10249 178
17.12885 175
17.15522 179
17.18159 192
17.20795 181
17.23432 185
17.26069 167
17.28706 178
17.31342 173
17.33979 199
17.36615 178
17.39252 177
17.41889 169
17.44526 186
17.47162 146
17.49799 164
17.52436 158
17.55072 172
17.57709 166
17.60346 172
17.62982 156
17.65619 150
17.68256 144
17.70892 161
17.73529 163
17.76166 165
17.78803 179
17.81439 169
17.84076 144
17.86713 140
17.89349 173
17.91986 156
17.94623 181
17.97259 140
17.99896 162
18.02533 146
18.05169 168
18.07806 150
18.10443 173
18.13079 154
18.15716 148
18.18353 142
18.2099  154
18.23626 158
18.26263 145
18.289   136
18.31536 169
18.34173 135
18.36810 134
18.39446 134
18.42083 140
18.44720 152
18.47356 154
18.49993 153
18.52630 151
18.55267 132
18.57903 154
18.60540 137
18.63176 124
18.65813 131
18.68450 156
18.71087 156
18.73723 159
18.76360 138
18.78997 137
18.81633 117
18.84270 136
18.86907 138
18.89543 139
18.92180 131
18.94817 120
18.97453 140
19.00090 143
19.02727 132
19.05363 139
19.08000 122
19.10637 145
19.13274 146
19.15910 139
19.18547 145
19.21184 123
19.23820 141
19.26457 142
19.29094 138
19.31730 134
19.34367 155
19.37004 140
19.39640 148
19.42277 142
19.44914 123
19.47551 131
19.50187 144
19.52824 124
19.55460 132
19.58097 115
19.60734 124
19.63371 118
19.66007 146
19.68644 108
19.71281 137
19.73917 120
19.76554 145
19.79191 123
19.81827 135
19.84464 128
19.87101 130
19.89737 128
19.92374 136
19.95011 137
19.97648 147
20.00284 133
20.02921 123
20.05558 135
20.08194 135
20.10831 113
20.13468 116
20.16104 134
20.18741 115
20.21378 141
20.24014 142
20.26651 125
20.29288 147
20.31924 125
20.34561 105
20.37198 106
20.39835 123
20.42471 112
20.45108 131
20.47744 116
20.50381 122
20.53018 121
20.55655 118
20.58291 108
20.60928 112
20.63565 127
20.66201 105
20.68838 121
20.71475 119
20.74111 119
20.76748 135
20.79385 136
20.82021 116
20.84658 128
20.87295 126
20.89932 137
20.92568 111
20.95205 113
20.97842 125
21.00478 111
21.03115 106
21.05752 129
21.08388 103
21.11025 121
21.13662 132
21.16298 126
21.18935 121
21.21572 134
21.24208 115
21.26845 115
21.29482 114
21.32119 107
21.34755 117
21.37392 126
21.40029 113
21.42665 126
21.45302 108
21.47939 103
21.50575 115
21.53212 119
21.55849 110
21.58485 106
21.61122 112
21.63759 113
21.66396 103
21.69032 113
21.71669 107
21.74305 104
21.76942 120
21.79579 107
21.82216 102
21.84852 126
21.87489 124
21.90126 95
21.92762 121
21.95399 108
21.98036 108
22.00672 108
22.03309 105
22.05946 117
22.08582 111
22.11219 112
22.13856 106
22.16493 101
22.19129 100
22.21766 107
22.24403 98
22.27039 105
22.29676 99
22.32313 108
22.34949 105
22.37586 104
22.40223 103
22.42859 109
22.45496 86
22.48133 109
22.50769 119
22.53406 116
22.56043 110
22.5868  89
22.61316 105
22.63953 109
22.66589 102
22.69226 107
22.71863 92
22.74500 91
22.77136 84
22.79773 100
22.8241  114
22.85046 98
22.87683 115
22.90320 89
22.92956 100
22.95593 101
22.98230 113
23.00866 107
23.03503 96
23.06140 126
23.08777 89
23.11413 99
23.14050 107
23.16687 107
23.19323 100
23.21960 99
23.24597 93
23.27233 102
23.29870 101
23.32507 106
23.35143 86
23.37780 91
23.40417 100
23.43053 86
23.45690 87
23.48327 102
23.50964 86
23.53600 117
23.56237 92
23.58873 82
23.61510 92
23.64147 89
23.66784 94
23.69420 117
23.72057 97
23.74694 100
23.77330 90
23.79967 87
23.82604 87
23.85240 98
23.87877 89
23.90514 91
23.93150 73
23.95787 96
23.98424 110
24.01061 94
24.03697 97
24.06334 93
24.08971 87
24.11607 92
24.14244 88
24.16881 119
24.19517 81
24.22154 79
24.24791 93
24.27427 87
24.30064 100
24.32701 87
24.35337 91
24.37974 85
24.40611 89
24.43248 94
24.45884 89
24.48521 81
24.51158 76
24.53794 101
24.56431 103
24.59068 89
24.61704 82
24.64341 91
24.66978 91
24.69614 89
24.72251 82
24.74888 92
24.77524 73
24.80161 88
24.82798 80
24.85434 92
24.88071 75
24.90708 99
24.93345 74
24.95981 88
24.98618 86
25.01255 72
25.03891 89
25.06528 86
25.09165 93
25.11801 72
25.14438 75
25.17075 70
25.19711 80
25.22348 87
25.24985 92
25.27622 102
25.30258 88
25.32895 98
25.35532 79
25.38168 83
25.40805 89
25.43442 71
25.46078 83
25.48715 67
25.51352 87
25.53988 77
25.56625 58
25.59262 80
25.61898 96
25.64535 94
25.67172 89
25.69809 90
25.72445 70
25.75082 81
25.77718 89
25.80355 79
25.82992 101
25.85629 78
25.88265 84
25.90902 89
25.93539 85
25.96175 88
25.98812 74
26.01449 93
26.04085 74
26.06722 65
26.09359 78
26.11995 82
26.14632 79
26.17269 62
26.19906 88
26.22542 98
26.25179 89
26.27816 86
26.30452 61
26.33089 73
26.35726 75
26.38362 79
26.40999 97
26.43636 80
26.46272 92
26.48909 78
26.51546 76
26.54182 68
26.56819 70
26.59456 78
26.62093 100
26.64729 72
26.67366 67
26.70002 91
26.72639 80
26.75276 89
26.77913 59
26.80549 72
26.83186 61
26.85823 69
26.88459 69
26.91096 79
26.93733 79
26.96369 59
26.99006 77
27.01643 73
27.04279 58
27.06916 79
27.09553 92
27.12190 81
27.14826 91
27.17463 66
27.201   72
27.22736 65
27.25373 65
27.28010 68
27.30646 82
27.33283 70
27.35920 72
27.38556 73
27.41193 68
27.43830 78
27.46467 62
27.49103 63
27.51740 63
27.54377 77
27.57013 73
27.59650 78
27.62287 60
27.64923 70
27.67560 64
27.70197 80
27.72833 78
27.75470 52
27.78107 67
27.80743 74
27.83380 71
27.86017 81
27.88653 66
27.91290 60
27.93927 62
27.96563 67
27.99200 66
28.01837 66
28.04474 67
28.07110 58
28.09747 81
28.12384 78
28.15020 52
28.17657 70
28.20294 75
28.22930 71
28.25567 85
28.28204 74
28.30840 74
28.33477 65
28.36114 64
28.38751 85
28.41387 68
28.44024 58
28.46661 59
28.49297 49
28.51934 73
28.54571 67
28.57207 62
28.59844 74
28.62481 71
28.65117 67
28.67754 63
28.70391 60
28.73027 62
28.75664 66
28.78301 59
28.80938 68
28.83574 78
28.86211 57
28.88847 69
28.91484 62
28.94121 62
28.96758 58
28.99394 93
29.02031 68
29.04668 42
29.07304 79
29.09941 48
29.12578 61
29.15214 60
29.17851 64
29.20488 62
29.23124 52
29.25761 60
29.28398 63
29.31035 47
29.33671 61
29.36308 62
29.38945 59
29.41581 63
29.44218 61
29.46855 56
29.49491 56
29.52128 58
29.54765 75
29.57401 64
29.60038 51
29.62675 72
29.65312 64
29.67948 60
29.70585 57
29.73222 70
29.75858 69
29.78495 69
29.81132 63
29.83768 66
29.86405 53
29.89042 75
29.91678 54
29.94315 63
29.96952 63
29.99588 56
30.02225 66
30.04862 60
30.07498 59
30.10135 63
30.12772 73
30.15408 63
30.18045 54
30.20682 60
30.23319 60
30.25955 55
30.28592 43
30.31229 65
30.33865 54
30.36502 61
30.39139 57
30.41775 46
30.44412 57
30.47049 60
30.49685 63
30.52322 52
30.54959 57
30.57596 69
30.60232 58
30.62869 52
30.65506 56
30.68142 53
30.70779 73
30.73416 60
30.76052 57
30.78689 56
30.81326 59
30.83962 54
30.86599 64
30.89236 64
30.91872 59
30.94509 46
30.97146 46
30.99782 57
31.02419 63
31.05056 64
31.07692 51
31.10329 53
31.12966 73
31.15603 58
31.18239 56
31.20876 57
31.23513 64
31.26149 55
31.28786 59
31.31423 63
31.34059 61
31.36696 51
31.39333 50
31.41969 59
31.44606 43
31.47243 56
31.4988  45
31.52516 56
31.55153 48
31.5779  58
31.60426 52
31.63063 63
31.65700 60
31.68336 50
31.70973 49
31.73610 57
31.76246 54
31.78883 46
31.81520 55
31.84157 52
31.86793 49
31.89430 59
31.92067 52
31.94703 55
31.97340 54
31.99977 50
32.02613 61
32.05250 53
32.07886 41
32.10523 64
32.13160 69
32.15797 51
32.18433 43
32.21070 49
32.23707 47
32.26343 49
32.28980 45
32.31617 42
32.34254 39
32.36890 50
32.39527 41
32.42163 51
32.44800 64
32.47437 54
32.50074 57
32.52710 54
32.55347 39
32.57984 53
32.60620 48
32.63257 51
32.65894 43
32.68531 52
32.71167 56
32.73804 56
32.76440 45
32.79077 54
32.81714 55
32.84351 60
32.86987 61
32.89624 44
32.92261 45
32.94897 51
32.97534 49
33.00171 58
33.02807 65
33.05444 48
33.08081 38
33.10717 38
33.13354 48
33.15991 52
33.18627 57
33.21264 63
33.23901 45
33.26538 54
33.29174 47
33.31811 45
33.34447 55
33.37084 51
33.39721 55
33.42358 48
33.44994 52
33.47631 50
33.50268 59
33.52904 32
33.55541 52
33.58178 58
33.60815 38
33.63451 46
33.66088 55
33.68724 53
33.71361 48
33.73998 44
33.76635 53
33.79271 46
33.81908 60
33.84545 50
33.87181 43
33.89818 52
33.92455 42
33.95091 46
33.97728 45
34.00365 48
34.03001 65
34.05638 52
34.08275 56
34.10911 45
34.13548 51
34.16185 64
34.18822 60
34.21458 54
34.24095 56
34.26731 43
34.29368 37
34.32005 54
34.34642 63
34.37278 48
34.39915 63
34.42552 47
34.45188 57
34.47825 58
34.50462 58
34.53099 60
34.55735 68
34.58372 73
34.61008 61
34.63645 61
34.66282 62
34.68919 68
34.71555 70
34.74192 88
34.76829 75
34.79465 102
34.82102 100
34.84739 143
34.87376 130
34.90012 170
34.92649 201
34.95285 262
34.97922 323
35.00559 346
35.03196 385
35.05832 377
35.08469 399
35.11106 351
35.13742 306
35.16379 251
35.19016 223
35.21652 178
35.24289 154
35.26926 134
35.29562 126
35.32199 111
35.34836 104
35.37472 110
35.40109 75
35.42746 80
35.45383 92
35.48019 63
35.50656 79
35.53292 72
35.55929 63
35.58566 62
35.61203 61
35.63839 61
35.66476 67
35.69113 67
35.71749 41
35.74386 51
35.77023 54
35.7966  61
35.82296 50
35.84933 54
35.87569 45
35.90206 55
35.92843 49
35.9548  40
35.98116 65
36.00753 64
36.03390 51
36.06026 62
36.08663 59
36.11300 55
36.13936 46
36.16573 49
36.19210 62
36.21846 44
36.24483 40
36.27120 59
36.29756 43
36.32393 47
36.35030 48
36.37667 47
36.40303 64
36.42940 55
36.45576 62
36.48213 38
36.50850 55
36.53487 50
36.56123 56
36.58760 60
36.61397 51
36.64033 52
36.66670 51
36.69307 46
36.71944 55
36.74580 63
36.77217 61
36.79853 39
36.82490 55
36.85127 62
36.87764 58
36.90400 44
36.93037 56
36.95674 47
36.98310 55
37.00947 64
37.03584 57
37.06221 77
37.08857 73
37.11494 77
37.14130 54
37.16767 64
37.19404 63
37.22040 70
37.24677 69
37.27314 61
37.29951 73
37.32587 57
37.35224 66
37.37861 76
37.40497 70
37.43134 55
37.45771 68
37.48407 74
37.51044 83
37.53681 72
37.56317 76
37.58954 72
37.61591 83
37.64228 77
37.66864 80
37.69501 77
37.72137 78
37.74774 84
37.77411 77
37.80048 109
37.82684 109
37.85321 108
37.87958 124
37.90594 129
37.93231 141
37.95868 148
37.98505 205
38.01141 224
38.03778 237
38.06414 302
38.09051 403
38.11688 503
38.14325 618
38.16961 718
38.19598 920
38.22235 1163
38.24871 1503
38.27508 1784
38.30145 2202
38.32781 2643
38.35418 2843
38.38055 2927
38.40691 2599
38.43328 2168
38.45965 1900
38.48601 1517
38.51238 1236
38.53875 849
38.56512 646
38.59148 431
38.61785 408
38.64421 324
38.67058 251
38.69695 236
38.72332 204
38.74968 180
38.77605 147
38.80242 151
38.82878 152
38.85515 131
38.88152 121
38.90789 146
38.93425 123
38.96062 130
38.98698 112
39.01335 88
39.03972 109
39.06609 77
39.09245 89
39.11882 81
39.14519 83
39.17155 102
39.19792 88
39.22429 94
39.25066 94
39.27702 88
39.30339 91
39.32975 91
39.35612 94
39.38249 101
39.40885 95
39.43522 81
39.46159 112
39.48796 99
39.51432 86
39.54069 119
39.56706 150
39.59342 142
39.61979 142
39.64616 129
39.67252 146
39.69889 163
39.72526 208
39.75162 235
39.77799 258
39.80436 302
39.83073 403
39.85709 465
39.88346 560
39.90982 658
39.93619 770
39.96256 1008
39.98893 1186
40.01529 1350
40.04166 1654
40.06803 1831
40.09439 1899
40.12076 1760
40.14713 1616
40.1735  1465
40.19986 1213
40.22623 1067
40.25259 922
40.27896 690
40.30533 546
40.33169 431
40.35806 378
40.38443 314
40.41080 242
40.43716 241
40.46353 220
40.48990 169
40.51626 166
40.54263 143
40.569   136
40.59536 107
40.62173 108
40.64810 117
40.67446 90
40.70083 92
40.72720 88
40.75357 99
40.77993 81
40.80630 65
40.83266 56
40.85903 83
40.88540 60
40.91177 63
40.93813 73
40.96450 66
40.99087 64
41.01723 61
41.04360 63
41.06997 54
41.09634 62
41.12270 52
41.14907 52
41.17543 62
41.20180 65
41.22817 49
41.25453 54
41.28090 50
41.30727 61
41.33364 47
41.36000 52
41.38637 49
41.41274 54
41.43911 45
41.46547 35
41.49184 37
41.51820 56
41.54457 43
41.57094 46
41.59730 37
41.62367 35
41.65004 58
41.67641 53
41.70277 45
41.72914 53
41.75550 43
41.78187 37
41.80824 37
41.83461 43
41.86097 40
41.88734 49
41.91371 52
41.94007 38
41.96644 36
41.99281 36
42.01918 46
42.04554 34
42.07191 42
42.09827 45
42.12464 42
42.15101 35
42.17738 38
42.20374 33
42.23011 48
42.25648 38
42.28284 43
42.30921 42
42.33558 38
42.36195 37
42.38831 42
42.41468 47
42.44104 40
42.46741 48
42.49378 38
42.52014 39
42.54651 36
42.57288 47
42.59925 40
42.62561 42
42.65198 33
42.67835 37
42.70471 39
42.73108 45
42.75745 40
42.78381 31
42.81018 30
42.83655 31
42.86291 33
42.88928 33
42.91565 42
42.94202 40
42.96838 39
42.99475 39
43.02111 27
43.04748 43
43.07385 31
43.10022 44
43.12658 39
43.15295 36
43.17932 36
43.20568 28
43.23205 32
43.25842 35
43.28479 24
43.31115 26
43.33752 32
43.36388 35
43.39025 30
43.41662 39
43.44298 31
43.46935 25
43.49572 40
43.52209 33
43.54845 26
43.57482 39
43.60119 26
43.62755 36
43.65392 30
43.68029 25
43.70665 28
43.73302 33
43.75939 28
43.78575 31
43.81212 36
43.83849 26
43.86486 30
43.89122 29
43.91759 33
43.94395 34
43.97032 28
43.99669 27
44.02306 31
44.04942 19
44.07579 41
44.10216 41
44.12852 24
44.15489 24
44.18126 28
44.20763 36
44.23399 25
44.26036 29
44.28672 37
44.31309 30
44.33946 21
44.36582 30
44.39219 28
44.41856 40
44.44493 33
44.47129 24
44.49766 18
44.52403 34
44.5504  29
44.57676 34
44.60313 21
44.62949 35
44.65586 25
44.68223 19
44.70859 28
44.73496 30
44.76133 25
44.78770 25
44.81406 26
44.84043 31
44.86680 28
44.89316 28
44.91953 42
44.9459  34
44.97226 25
44.99863 26
45.02500 25
45.05136 26
45.07773 36
45.10410 38
45.13047 29
45.15683 38
45.18320 34
45.20956 33
45.23593 26
45.26230 31
45.28867 21
45.31503 28
45.34140 19
45.36777 38
45.39413 31
45.42050 35
45.44687 32
45.47324 31
45.49960 32
45.52597 17
45.55233 26
45.57870 24
45.60507 28
45.63143 29
45.65780 25
45.68417 33
45.71054 20
45.73690 19
45.76327 22
45.78964 31
45.81600 26
45.84237 34
45.86874 29
45.89510 34
45.92147 21
45.94784 21
45.97420 22
46.00057 27
46.02694 25
46.05331 28
46.07967 23
46.10604 26
46.13240 33
46.15877 34
46.18514 23
46.21151 37
46.23787 28
46.26424 37
46.29061 23
46.31697 21
46.34334 30
46.36971 27
46.39608 28
46.42244 29
46.44881 24
46.47517 24
46.50154 25
46.52791 26
46.55427 23
46.58064 27
46.60701 29
46.63338 24
46.65974 21
46.68611 17
46.71248 23
46.73885 34
46.76521 28
46.79158 32
46.81794 21
46.84431 29
46.87068 27
46.89704 22
46.92341 26
46.94978 22
46.97615 20
47.00251 27
47.02888 24
47.05525 24
47.08161 31
47.10798 29
47.13435 19
47.16071 23
47.18708 24
47.21345 21
47.23981 25
47.26618 24
47.29255 22
47.31892 32
47.34528 27
47.37165 18
47.39801 20
47.42438 31
47.45075 26
47.47711 18
47.50348 22
47.52985 23
47.55622 24
47.58258 25
47.60895 23
47.63532 25
47.66169 19
47.68805 38
47.71442 24
47.74078 17
47.76715 24
47.79352 25
47.81988 21
47.84625 22
47.87262 24
47.89899 20
47.92535 17
47.95172 28
47.97809 22
48.00445 21
48.03082 21
48.05719 22
48.08355 20
48.10992 17
48.13629 22
48.16265 17
48.18902 23
48.21539 25
48.24176 25
48.26812 13
48.29449 26
48.32085 23
48.34722 23
48.37359 25
48.39996 24
48.42632 22
48.45269 26
48.47906 26
48.50542 20
48.53179 19
48.55816 19
48.58453 15
48.61089 25
48.63726 31
48.66362 30
48.68999 26
48.71636 31
48.74272 23
48.76909 27
48.79546 28
48.82183 25
48.84819 30
48.87456 15
48.90093 24
48.92729 28
48.95366 31
48.98003 24
49.00639 18
49.03276 18
49.05913 21
49.08549 20
49.11186 26
49.13823 21
49.1646  26
49.19096 15
49.21733 20
49.24370 21
49.27006 23
49.29643 22
49.3228  19
49.34916 18
49.37553 27
49.40190 18
49.42826 24
49.45463 33
49.48100 21
49.50737 29
49.53373 18
49.56010 22
49.58646 20
49.61283 19
49.63920 30
49.66556 20
49.69193 25
49.71830 22
49.74467 25
49.77103 21
49.79740 21
49.82377 17
49.85014 14
49.87650 11
49.90287 20
49.92923 22
49.95560 27
49.98197 18
50.00833 18
50.03470 18
50.06107 9
50.08744 22
50.11380 18
50.14017 17
50.16654 26
50.19290 20
50.21927 12
50.24564 21
50.27200 21
50.29837 25
50.32474 23
50.35110 16
50.37747 16
50.40384 24
50.43021 27
50.45657 16
50.48294 20
50.50930 22
50.53567 26
50.56204 17
50.58840 21
50.61477 18
50.64114 26
50.66751 18
50.69387 18
50.72024 20
50.74661 21
50.77298 33
50.79934 17
50.82571 12
50.85207 23
50.87844 17
50.90481 20
50.93117 25
50.95754 15
50.98391 24
51.01028 27
51.03664 23
51.06301 21
51.08938 28
51.11574 24
51.14211 26
51.16848 23
51.19484 34
51.22121 25
51.24758 19
51.27394 20
51.30031 18
51.32668 18
51.35305 22
51.37941 24
51.40578 21
51.43214 20
51.45851 28
51.48488 14
51.51125 18
51.53761 26
51.56398 18
51.59035 23
51.61671 21
51.64308 21
51.66945 23
51.69582 20
51.72218 21
51.74855 22
51.77491 26
51.80128 17
51.82765 27
51.85401 22
51.88038 22
51.90675 26
51.93312 26
51.95948 28
51.98585 23
52.01222 29
52.03858 24
52.06495 21
52.09132 34
52.11768 28
52.14405 33
52.17042 31
52.19678 28
52.22315 22
52.24952 28
52.27589 44
52.30225 34
52.32862 32
52.35499 32
52.38135 40
52.40772 46
52.43409 30
52.46045 44
52.48682 60
52.51319 67
52.53955 55
52.56592 73
52.59229 82
52.61866 91
52.64502 112
52.67139 97
52.69775 116
52.72412 185
52.75049 181
52.77685 243
52.80322 251
52.82959 287
52.85596 378
52.88232 399
52.90869 414
52.93506 415
52.96143 400
52.98779 290
53.01416 282
53.04052 271
53.06689 205
53.09326 183
53.11962 150
53.14599 110
53.17236 94
53.19873 81
53.22509 67
53.25146 60
53.27783 52
53.30419 43
53.33056 41
53.35693 44
53.38329 35
53.40966 37
53.43603 39
53.46239 35
53.48876 36
53.51513 32
53.5415  25
53.56786 34
53.59423 31
53.62059 33
53.64696 15
53.67333 30
53.69969 33
53.72606 28
53.75243 23
53.77880 25
53.80516 20
53.83153 29
53.85790 15
53.88427 20
53.91063 40
53.937   23
53.96336 15
53.98973 17
54.01610 25
54.04246 24
54.06883 25
54.09520 13
54.12157 28
54.14793 19
54.17430 22
54.20067 21
54.22703 26
54.25340 19
54.27977 21
54.30613 14
54.33250 16
54.35887 20
54.38523 19
54.41160 17
54.43797 22
54.46434 13
54.49070 21
54.51707 23
54.54344 27
54.56980 21
54.59617 24
54.62254 24
54.64890 25
54.67527 20
54.70164 23
54.72800 12
54.75437 12
54.78074 28
54.80711 23
54.83347 19
54.85984 17
54.88620 19
54.91257 14
54.93894 22
54.96530 22
54.99167 13
55.01804 30
55.04441 7
55.07077 14
55.09714 18
55.12351 19
55.14987 12
55.17624 17
55.20261 21
55.22897 17
55.25534 27
55.28171 16
55.30807 13
55.33444 21
55.36081 25
55.38718 17
55.41354 18
55.43991 25
55.46628 20
55.49264 28
55.51901 20
55.54538 18
55.57174 14
55.59811 22
55.62448 23
55.65084 21
55.67721 13
55.70358 22
55.72995 29
55.75631 22
55.78268 23
55.80904 19
55.83541 16
55.86178 18
55.88814 22
55.91451 21
55.94088 14
55.96725 26
55.99361 20
56.01998 19
56.04635 24
56.07272 18
56.09908 20
56.12545 21
56.15181 26
56.17818 20
56.20455 20
56.23091 19
56.25728 17
56.28365 24
56.31002 16
56.33638 16
56.36275 15
56.38912 24
56.41548 14
56.44185 12
56.46822 22
56.49458 18
56.52095 16
56.54732 11
56.57368 19
56.60005 31
56.62642 28
56.65279 15
56.67915 27
56.70552 13
56.73189 28
56.75825 20
56.78462 13
56.81098 24
56.83735 17
56.86372 20
56.89009 19
56.91645 17
56.94282 15
56.96919 19
56.99556 20
57.02192 16
57.04829 16
57.07465 21
57.10102 15
57.12739 12
57.15375 21
57.18012 14
57.20649 18
57.23286 17
57.25922 14
57.28559 17
57.31196 10
57.33832 17
57.36469 20
57.39106 21
57.41742 18
57.44379 10
57.47016 16
57.49652 13
57.52289 15
57.54926 13
57.57563 16
57.60199 15
57.62836 21
57.65473 11
57.68109 19
57.70746 16
57.73382 15
57.76019 11
57.78656 24
57.81293 24
57.83929 24
57.86566 7
57.89203 22
57.9184  19
57.94476 22
57.97113 13
57.99749 21
58.02386 16
58.05023 17
58.07659 24
58.10296 16
58.12933 14
58.15570 19
58.18206 17
58.20843 19
58.23480 18
58.26116 23
58.28753 16
58.3139  20
58.34026 23
58.36663 15
58.39300 12
58.41936 13
58.44573 17
58.47210 16
58.49847 22
58.52483 21
58.55120 13
58.57757 21
58.60393 16
58.63030 18
58.65667 16
58.68303 25
58.70940 18
58.73577 14
58.76213 15
58.78850 20
58.81487 16
58.84124 16
58.86760 26
58.89397 13
58.92034 15
58.94670 17
58.97307 24
58.99943 14
59.02580 20
59.05217 13
59.07854 16
59.10490 13
59.13127 17
59.15764 14
59.18401 24
59.21037 19
59.23674 12
59.26310 12
59.28947 15
59.31584 23
59.34220 20
59.36857 20
59.39494 20
59.42131 18
59.44767 15
59.47404 19
59.50041 17
59.52677 22
59.55314 28
59.57951 20
59.60587 18
59.63224 22
59.65861 24
59.68497 15
59.71134 10
59.73771 16
59.76408 17
59.79044 17
59.81681 18
59.84318 23
59.86954 29
59.89591 21
59.92227 16
59.94864 20
59.97501 19
60.00138 15
60.02774 16
60.05411 14
60.08048 19
60.10685 10
60.13321 20
60.15958 16
60.18594 23
60.21231 13
60.23868 17
60.26504 25
60.29141 15
60.31778 18
60.34415 12
60.37051 19
60.39688 21
60.42325 21
60.44961 26
60.47598 22
60.50235 22
60.52871 13
60.55508 7
60.58145 14
60.60781 18
60.63418 31
60.66055 16
60.68692 15
60.71328 29
60.73965 19
60.76602 19
60.79238 24
60.81875 18
60.84511 14
60.87148 8
60.89785 11
60.92422 26
60.95058 7
60.97695 16
61.00332 19
61.02969 15
61.05605 27
61.08242 18
61.10878 14
61.13515 20
61.16152 16
61.18788 16
61.21425 16
61.24062 13
61.26699 16
61.29335 17
61.31972 27
61.34609 19
61.37245 23
61.39882 18
61.42519 22
61.45155 23
61.47792 22
61.50429 23
61.53065 26
61.55702 24
61.58339 21
61.60976 19
61.63612 15
61.66249 24
61.68886 23
61.71522 20
61.74159 20
61.76796 10
61.79432 14
61.82069 14
61.84706 15
61.87342 13
61.89979 21
61.92616 14
61.95253 16
61.97889 23
62.00526 20
62.03163 24
62.05799 15
62.08436 21
62.11072 16
62.13709 21
62.16346 18
62.18983 17
62.21619 19
62.24256 25
62.26893 23
62.2953  27
62.32166 18
62.34803 18
62.37439 24
62.40076 31
62.42713 33
62.45349 40
62.47986 28
62.50623 37
62.5326  36
62.55896 41
62.58533 53
62.61170 46
62.63806 62
62.66443 52
62.6908  59
62.71716 66
62.74353 76
62.76990 88
62.79626 89
62.82263 105
62.84900 108
62.87537 80
62.90173 76
62.92810 90
62.95447 64
62.98083 69
63.00720 57
63.03356 40
63.05993 71
63.08630 49
63.11267 39
63.13903 37
63.16540 29
63.19177 46
63.21814 29
63.24450 33
63.27087 26
63.29723 21
63.32360 33
63.34997 24
63.37633 26
63.40270 17
63.42907 18
63.45544 25
63.48180 16
63.50817 16
63.53454 24
63.56090 18
63.58727 21
63.61364 18
63.64000 17
63.66637 26
63.69274 18
63.71910 22
63.74547 23
63.77184 15
63.79821 15
63.82457 19
63.85094 21
63.87731 24
63.90367 23
63.93004 19
63.95640 22
63.98277 9
64.00914 22
64.03551 14
64.06188 20
64.08824 16
64.11460 19
64.14097 20
64.16734 19
64.19371 17
64.22007 19
64.24644 23
64.27281 13
64.29917 11
64.32554 12
64.35191 18
64.37828 9
64.40464 21
64.43101 16
64.45738 27
64.48374 15
64.51011 15
64.53648 18
64.56285 14
64.58921 14
64.61558 9
64.64195 20
64.66832 17
64.69468 17
64.72104 16
64.74741 17
64.77378 17
64.80014 15
64.82651 15
64.85288 15
64.87925 21
64.90561 16
64.93198 19
64.95835 13
64.98471 19
65.01108 13
65.03745 20
65.06382 13
65.09018 11
65.11655 16
65.14292 9
65.16928 19
65.19565 12
65.22202 18
65.24839 18
65.27475 25
65.30112 14
65.32748 12
65.35385 17
65.38021 19
65.40658 18
65.43295 20
65.45932 17
65.48568 21
65.51205 9
65.53842 22
65.56478 24
65.59115 16
65.61752 12
65.64389 15
65.67025 21
65.69662 21
65.72299 17
65.74935 12
65.77572 15
65.80209 17
65.82846 16
65.85482 17
65.88119 13
65.90756 13
65.93392 19
65.96028 19
65.98665 13
66.01302 15
66.03939 24
66.06575 13
66.09212 19
66.11849 31
66.14485 15
66.17122 15
66.19759 15
66.22396 19
66.25032 15
66.27669 14
66.30306 16
66.32943 24
66.35579 12
66.38216 10
66.40853 17
66.43489 16
66.46126 20
66.48763 17
66.514   9
66.54036 14
66.56673 10
66.59309 16
66.61946 13
66.64582 19
66.67219 20
66.69856 18
66.72493 11
66.75129 8
66.77766 21
66.80403 12
66.83039 13
66.85676 16
66.88313 19
66.9095  21
66.93586 18
66.96223 23
66.98860 20
67.01496 8
67.04133 20
67.06770 18
67.09407 19
67.12043 17
67.14680 22
67.17317 20
67.19953 16
67.22589 11
67.25226 12
67.27863 16
67.305   14
67.33136 18
67.35773 21
67.38410 9
67.41046 16
67.43683 13
67.46320 20
67.48957 15
67.51593 22
67.54230 23
67.56867 17
67.59503 16
67.62140 20
67.64777 17
67.67414 27
67.70050 13
67.72687 12
67.75324 19
67.77961 16
67.80597 14
67.83233 11
67.85870 22
67.88507 11
67.91143 23
67.93780 19
67.96417 21
67.99054 18
68.01690 12
68.04327 24
68.06964 22
68.09600 19
68.12237 26
68.14874 26
68.17511 18
68.20147 21
68.22784 14
68.25421 12
68.28057 25
68.30694 18
68.33331 16
68.35968 21
68.38604 22
68.41241 16
68.43878 13
68.46514 22
68.49150 20
68.51787 26
68.54424 19
68.57061 20
68.59697 14
68.62334 28
68.64971 25
68.67607 23
68.70244 19
68.72881 15
68.75518 16
68.78154 14
68.80791 16
68.83428 14
68.86064 23
68.88701 19
68.91338 14
68.93975 20
68.96611 22
68.99248 21
69.01885 21
69.04521 7
69.07157 18
69.09794 14
69.12431 16
69.15068 14
69.17704 22
69.20341 21
69.22978 30
69.25614 23
69.28251 26
69.30888 23
69.33525 20
69.36161 21
69.38798 16
69.41435 11
69.44072 15
69.46708 16
69.49345 20
69.51982 15
69.54618 23
69.57255 24
69.59892 23
69.62529 25
69.65165 28
69.67802 37
69.70438 31
69.73075 27
69.75711 48
69.78348 33
69.80985 42
69.83622 33
69.86258 38
69.88895 43
69.91532 53
69.94168 50
69.96805 60
69.99442 46
70.02079 62
70.04715 84
70.07352 67
70.09989 70
70.12625 101
70.15262 85
70.17899 133
70.20536 128
70.23172 131
70.25809 157
70.28446 185
70.31082 220
70.33718 235
70.36355 258
70.38992 306
70.41629 363
70.44265 365
70.46902 393
70.49539 459
70.52175 465
70.54812 471
70.57449 400
70.60086 388
70.62722 357
70.65359 286
70.67996 304
70.70632 299
70.73269 284
70.75906 221
70.78543 202
70.81179 180
70.83816 136
70.86453 108
70.8909  104
70.91726 82
70.94362 79
70.96999 52
70.99636 47
71.02272 46
71.04909 50
71.07546 42
71.10183 30
71.12819 30
71.15456 42
71.18093 41
71.20729 30
71.23366 29
71.26003 27
71.2864  34
71.31276 21
71.33913 27
71.36550 23
71.39186 29
71.41823 31
71.44460 17
71.47097 31
71.49733 20
71.52370 21
71.55007 21
71.57643 21
71.60279 29
71.62916 27
71.65553 27
71.6819  16
71.70826 14
71.73463 22
71.76100 19
71.78736 15
71.81373 13
71.84010 13
71.86647 13
71.89283 13
71.91920 22
71.94557 23
71.97193 11
71.99830 23
72.02467 13
72.05104 20
72.07740 17
72.10377 21
72.13014 21
72.15650 26
72.18287 18
72.20923 23
72.23560 24
72.26197 32
72.28833 20
72.31470 19
72.34107 16
72.36743 17
72.39380 22
72.42017 16
72.44654 21
72.47290 23
72.49927 17
72.52564 24
72.55201 12
72.57837 18
72.60474 21
72.63111 25
72.65747 18
72.68384 23
72.71021 21
72.73658 21
72.76294 9
72.78931 18
72.81567 16
72.84204 17
72.86840 27
72.89477 12
72.92114 13
72.94751 14
72.97387 19
73.00024 17
73.02661 21
73.05297 14
73.07934 24
73.10571 23
73.13208 16
73.15844 21
73.18481 15
73.21118 16
73.23754 15
73.26391 18
73.29028 15
73.31665 13
73.34301 29
73.36938 20
73.39575 18
73.42211 22
73.44847 20
73.47484 24
73.50121 29
73.52758 25
73.55394 24
73.58031 23
73.60668 22
73.63304 28
73.65941 21
73.68578 17
73.71215 22
73.73851 29
73.76488 23
73.79125 28
73.81761 24
73.84398 32
73.87035 28
73.89672 29
73.92308 25
73.94945 29
73.97582 44
74.00219 36
74.02855 32
74.05492 44
74.08128 25
74.10765 34
74.13401 40
74.16038 33
74.18675 25
74.21312 30
74.23948 25
74.26585 18
74.29222 24
74.31858 19
74.34495 28
74.37132 31
74.39769 20
74.42405 23
74.45042 16
74.47679 22
74.50315 24
74.52952 18
74.55589 26
74.58226 29
74.60862 21
74.63499 24
74.66136 20
74.68772 15
74.71408 16
74.74045 25
74.76682 20
74.79319 24
74.81955 21
74.84592 19
74.87229 14
74.89865 20
74.92502 24
74.95139 24
74.97776 25
75.00412 26
75.03049 25
75.05686 26
75.08322 22
75.10959 14
75.13596 24
75.16233 25
75.18869 19
75.21506 32
75.24143 20
75.26779 24
75.29416 29
75.32052 24
75.34689 24
75.37326 28
75.39962 24
75.42599 33
75.45236 26
75.47872 40
75.50509 32
75.53146 46
75.55783 44
75.58419 43
75.61056 45
75.63693 62
75.6633  64
75.68966 64
75.71603 76
75.74240 77
75.76876 93
75.79513 88
75.82150 81
75.84787 117
75.87423 110
75.90060 134
75.92697 128
75.95333 142
75.97969 144
76.00606 163
76.03243 150
76.0588  154
76.08516 157
76.11153 153
76.13790 141
76.16426 138
76.19063 119
76.21700 118
76.24337 117
76.26973 102
76.29610 75
76.32247 93
76.34883 89
76.37520 62
76.40157 69
76.42794 57
76.45430 46
76.48067 56
76.50704 53
76.53340 45
76.55976 40
76.58613 45
76.61250 45
76.63887 45
76.66523 44
76.69160 38
76.71797 25
76.74433 40
76.77070 31
76.79707 31
76.82344 45
76.84980 64
76.87617 45
76.90254 44
76.92890 54
76.95527 78
76.98164 80
77.00801 98
77.03437 59
77.06074 88
77.08711 91
77.11348 89
77.13984 85
77.16621 103
77.19257 118
77.21894 126
77.24530 114
77.27167 119
77.29804 97
77.32440 94
77.35077 87
77.37714 74
77.40351 86
77.42987 73
77.45624 71
77.48261 66
77.50898 61
77.53534 61
77.56171 45
77.58808 46
77.61444 46
77.64081 36
77.66718 47
77.69355 31
77.71991 30
77.74628 29
77.77265 21
77.79901 32
77.82537 30
77.85174 30
77.87811 27
77.90448 25
77.93084 27
77.95721 24
77.98358 15
78.00994 19
78.03631 21
78.06268 28
78.08905 28
78.11541 26
78.14178 18
78.16815 22
78.19451 24
78.22088 22
78.24725 23
78.27362 21
78.29998 15
78.32635 17
78.35272 16
78.37908 12
78.40545 15
78.43181 22
78.45818 24
78.48455 18
78.51091 11
78.53728 19
78.56365 14
78.59001 19
78.61638 19
78.64275 15
78.66912 22
78.69548 18
78.72185 13
78.74822 14
78.77459 16
78.80095 16
78.82732 13
78.85369 11
78.88005 18
78.90642 15
78.93279 21
78.95916 16
78.98552 22
79.01189 16
79.03826 19
79.06462 14
79.09098 13
79.11735 15
79.14372 14
79.17009 10
79.19645 17
79.22282 18
79.24919 18
79.27555 15
79.30192 11
79.32829 18
79.35466 8
79.38102 22
79.40739 15
79.43376 14
79.46012 17
79.48649 13
79.51286 15
79.53923 10
79.56559 18
79.59196 11
79.61833 18
79.64469 23
79.67106 15
79.69742 17
79.72379 21
79.75016 22
79.77652 13
79.80289 11
79.82926 10
79.85562 13
79.88199 21
79.90836 10
79.93473 16
79.96109 18
79.98746 14
80.01383 12
80.04019 13
80.06656 21
80.09293 19
80.11930 14
80.14566 19
80.17203 23
80.19840 22
80.22477 19
80.25113 13
80.27750 12
80.30386 21
80.33023 17
80.35659 17
80.38296 8
80.40933 12
80.43569 18
80.46206 13
80.48843 10
80.51480 15
80.54116 15
80.56753 8
80.59390 20
80.62027 12
80.64663 18
80.67300 20
80.69937 15
80.72573 14
80.75210 21
80.77847 14
80.80484 19
80.83120 10
80.85757 12
80.88394 18
80.91030 12
80.93666 18
80.96303 24
80.98940 15
81.01577 20
81.04213 14
81.06850 12
81.09487 16
81.12123 24
81.14760 29
81.17397 20
81.20034 21
81.22670 22
81.25307 23
81.27944 21
81.30580 22
81.33217 22
81.35854 27
81.38491 25
81.41127 10
81.43764 21
81.46401 15
81.49037 29
81.51674 25
81.54311 27
81.56947 22
81.59584 36
81.62220 25
81.64857 34
81.67494 29
81.70130 44
81.72767 35
81.75404 42
81.78041 54
81.80677 47
81.83314 44
81.85951 45
81.88588 55
81.91224 62
81.93861 69
81.96498 82
81.99134 97
82.01771 98
82.04408 125
82.07045 118
82.09681 126
82.12318 128
82.14955 161
82.17591 158
82.20227 191
82.22864 179
82.25501 158
82.28138 142
82.30774 131
82.33411 105
82.36048 107
82.38684 98
82.41321 98
82.43958 109
82.46595 103
82.49231 82
82.51868 58
82.54505 58
82.57141 45
82.59778 30
82.62415 33
82.65052 37
82.67688 30
82.70325 27
82.72962 33
82.75598 19
82.78235 26
82.80871 20
82.83508 29
82.86145 21
82.88781 15
82.91418 22
82.94055 18
82.96691 19
82.99328 15
83.01965 19
83.04602 29
83.07238 17
83.09875 19
83.12512 9
83.15148 21
83.17785 15
83.20422 16
83.23059 14
83.25695 13
83.28332 14
83.30969 10
83.33606 13
83.36242 14
83.38879 11
83.41516 12
83.44152 9
83.46788 12
83.49425 9
83.52062 22
83.54698 22
83.57335 15
83.59972 18
83.62609 15
83.65245 13
83.67882 13
83.70519 14
83.73156 12
83.75792 12
83.78429 12
83.81066 16
83.83702 12
83.86339 8
83.88976 8
83.91613 16
83.94249 14
83.96886 15
83.99523 13
84.02159 12
84.04796 10
84.07432 13
