# Supplementary material for: Electrophoretic-deposited MXene titanium coatings in regulating bacteria and cell response for peri-implantitis
Source: Front Chem. 2022 Sep 29;10:991481. doi: 10.3389/fchem.2022.991481 (PMC9558740; doi:10.3389/fchem.2022.991481)
Supplement: Supplementary file 2 [file DataSheet4.ZIP › Surface characterization data/XRD/XRDí┴6/Ti3AlC2.txt]

[Data]
     Angle        PSD 
    5.0001       1394 
   5.02417       1326 
   5.04825       1358 
   5.07232       1365 
    5.0964       1331 
   5.12047       1337 
   5.14454       1310 
   5.16862       1348 
   5.19269       1267 
   5.21677       1263 
   5.24084       1370 
   5.26492       1327 
   5.28899       1269 
   5.31306       1304 
   5.33714       1264 
   5.36121       1259 
   5.38529       1317 
   5.40936       1265 
   5.43343       1234 
   5.45751       1302 
   5.48158       1216 
   5.50566       1263 
   5.52973       1283 
    5.5538       1185 
   5.57788       1250 
   5.60195       1300 
   5.62603       1227 
    5.6501       1161 
   5.67417       1179 
   5.69825       1153 
   5.72232       1210 
    5.7464       1227 
   5.77047       1096 
   5.79455       1144 
   5.81862       1163 
   5.84269       1158 
   5.86677       1189 
   5.89084       1132 
   5.91492       1153 
   5.93899       1187 
   5.96306       1151 
   5.98714       1179 
   6.01121       1129 
   6.03529       1225 
   6.05936       1082 
   6.08343       1113 
   6.10751       1101 
   6.13158       1207 
   6.15566       1134 
   6.17973       1085 
    6.2038       1036 
   6.22788       1072 
   6.25195       1141 
   6.27603       1082 
    6.3001       1075 
   6.32418       1047 
   6.34825       1067 
   6.37232        989 
    6.3964       1101 
   6.42047       1042 
   6.44455       1049 
   6.46862       1095 
   6.49269       1080 
   6.51677       1011 
   6.54084       1064 
   6.56492       1033 
   6.58899       1085 
   6.61306       1024 
   6.63714        962 
   6.66121        973 
   6.68529        961 
   6.70936       1008 
   6.73343        989 
   6.75751        918 
   6.78158        984 
   6.80566       1059 
   6.82973       1057 
   6.85381        969 
   6.87788        957 
   6.90195       1006 
   6.92603        940 
    6.9501        910 
   6.97418        932 
   6.99825        923 
   7.02232        938 
    7.0464        954 
   7.07047        898 
   7.09455        899 
   7.11862        958 
   7.14269        965 
   7.16677        933 
   7.19084        952 
   7.21492        927 
   7.23899        919 
   7.26306        917 
   7.28714        891 
   7.31121        900 
   7.33529        863 
   7.35936        915 
   7.38344        892 
   7.40751        888 
   7.43158        912 
   7.45566        891 
   7.47973        908 
   7.50381        928 
   7.52788        914 
   7.55195        885 
   7.57603        866 
    7.6001        884 
   7.62418        779 
   7.64825        846 
   7.67232        822 
    7.6964        844 
   7.72047        907 
   7.74455        842 
   7.76862        863 
   7.79269        817 
   7.81677        866 
   7.84084        856 
   7.86492        851 
   7.88899        835 
   7.91307        819 
   7.93714        779 
   7.96121        816 
   7.98529        845 
   8.00936        797 
   8.03344        878 
   8.05751        810 
   8.08158        804 
   8.10566        824 
   8.12973        799 
   8.15381        809 
   8.17788        819 
   8.20195        783 
   8.22603        769 
    8.2501        799 
   8.27418        794 
   8.29825        802 
   8.32232        800 
    8.3464        734 
   8.37047        793 
   8.39455        779 
   8.41862        837 
    8.4427        766 
   8.46677        780 
   8.49084        811 
   8.51492        759 
   8.53899        775 
   8.56307        811 
   8.58714        711 
   8.61121        805 
   8.63529        756 
   8.65936        777 
   8.68344        740 
   8.70751        760 
   8.73158        780 
   8.75566        755 
   8.77973        756 
   8.80381        686 
   8.82788        747 
   8.85195        716 
   8.87603        754 
    8.9001        752 
   8.92418        681 
   8.94825        740 
   8.97233        720 
    8.9964        701 
   9.02047        713 
   9.04455        695 
   9.06862        708 
    9.0927        714 
   9.11677        673 
   9.14084        700 
   9.16492        709 
   9.18899        735 
   9.21307        660 
   9.23714        725 
   9.26121        705 
   9.28529        672 
   9.30936        653 
   9.33344        661 
   9.35751        688 
   9.38159        712 
   9.40566        704 
   9.42973        700 
   9.45381        734 
   9.47788        774 
   9.50196        745 
   9.52603        811 
    9.5501        903 
   9.57418        988 
   9.59825       1301 
   9.62233       1722 
    9.6464       2516 
   9.67047       3750 
   9.69455       4178 
   9.71862       2392 
    9.7427       1128 
   9.76677        841 
   9.79084        816 
   9.81492        755 
   9.83899        714 
   9.86307        704 
   9.88714        715 
   9.91122        698 
   9.93529        700 
   9.95936        638 
   9.98344        642 
   10.0075        617 
   10.0316        616 
   10.0557        638 
   10.0797        676 
   10.1038        660 
   10.1279        621 
    10.152        619 
    10.176        645 
   10.2001        629 
   10.2242        634 
   10.2483        611 
   10.2723        622 
   10.2964        659 
   10.3205        570 
   10.3445        570 
   10.3686        596 
   10.3927        594 
   10.4168        613 
   10.4408        627 
   10.4649        598 
    10.489        559 
   10.5131        595 
   10.5371        563 
   10.5612        574 
   10.5853        608 
   10.6094        543 
   10.6334        584 
   10.6575        572 
   10.6816        571 
   10.7057        538 
   10.7297        614 
   10.7538        527 
   10.7779        543 
    10.802        547 
    10.826        557 
   10.8501        560 
   10.8742        568 
   10.8983        543 
   10.9223        566 
   10.9464        530 
   10.9705        535 
   10.9945        541 
   11.0186        517 
   11.0427        545 
   11.0668        515 
   11.0908        543 
   11.1149        579 
    11.139        546 
   11.1631        531 
   11.1871        551 
   11.2112        530 
   11.2353        567 
   11.2594        503 
   11.2834        492 
   11.3075        515 
   11.3316        575 
   11.3557        495 
   11.3797        487 
   11.4038        431 
   11.4279        518 
    11.452        510 
    11.476        509 
   11.5001        431 
   11.5242        459 
   11.5483        470 
   11.5723        502 
   11.5964        498 
   11.6205        487 
   11.6445        441 
   11.6686        468 
   11.6927        477 
   11.7168        474 
   11.7408        452 
   11.7649        469 
    11.789        431 
   11.8131        475 
   11.8371        517 
   11.8612        501 
   11.8853        503 
   11.9094        488 
   11.9334        495 
   11.9575        462 
   11.9816        471 
   12.0057        460 
   12.0297        471 
   12.0538        450 
   12.0779        457 
    12.102        466 
    12.126        484 
   12.1501        464 
   12.1742        445 
   12.1983        454 
   12.2223        435 
   12.2464        446 
   12.2705        465 
   12.2946        448 
   12.3186        436 
   12.3427        437 
   12.3668        460 
   12.3908        428 
   12.4149        407 
    12.439        471 
   12.4631        424 
   12.4871        450 
   12.5112        443 
   12.5353        429 
   12.5594        413 
   12.5834        428 
   12.6075        443 
   12.6316        412 
   12.6557        425 
   12.6797        415 
   12.7038        425 
   12.7279        402 
    12.752        407 
    12.776        434 
   12.8001        380 
   12.8242        380 
   12.8483        440 
   12.8723        374 
   12.8964        404 
   12.9205        409 
   12.9446        411 
   12.9686        407 
   12.9927        440 
   13.0168        422 
   13.0408        399 
   13.0649        447 
    13.089        467 
   13.1131        464 
   13.1371        428 
   13.1612        395 
   13.1853        397 
   13.2094        363 
   13.2334        392 
   13.2575        394 
   13.2816        387 
   13.3057        382 
   13.3297        394 
   13.3538        349 
   13.3779        380 
    13.402        379 
    13.426        365 
   13.4501        362 
   13.4742        406 
   13.4983        335 
   13.5223        347 
   13.5464        383 
   13.5705        388 
   13.5946        368 
   13.6186        324 
   13.6427        321 
   13.6668        320 
   13.6908        337 
   13.7149        370 
    13.739        344 
   13.7631        313 
   13.7871        331 
   13.8112        325 
   13.8353        319 
   13.8594        312 
   13.8834        326 
   13.9075        312 
   13.9316        347 
   13.9557        325 
   13.9797        357 
   14.0038        307 
   14.0279        283 
    14.052        300 
    14.076        319 
   14.1001        317 
   14.1242        328 
   14.1483        324 
   14.1723        337 
   14.1964        301 
   14.2205        320 
   14.2446        306 
   14.2686        290 
   14.2927        312 
   14.3168        297 
   14.3408        262 
   14.3649        312 
    14.389        333 
   14.4131        321 
   14.4371        284 
   14.4612        316 
   14.4853        291 
   14.5094        311 
   14.5334        334 
   14.5575        279 
   14.5816        301 
   14.6057        289 
   14.6297        272 
   14.6538        287 
   14.6779        279 
    14.702        274 
    14.726        283 
   14.7501        290 
   14.7742        292 
   14.7983        276 
   14.8223        263 
   14.8464        274 
   14.8705        295 
   14.8946        308 
   14.9186        296 
   14.9427        262 
   14.9668        252 
   14.9908        276 
   15.0149        272 
    15.039        272 
   15.0631        272 
   15.0871        271 
   15.1112        267 
   15.1353        269 
   15.1594        248 
   15.1834        255 
   15.2075        261 
   15.2316        245 
   15.2557        247 
   15.2797        229 
   15.3038        296 
   15.3279        270 
    15.352        277 
    15.376        285 
   15.4001        239 
   15.4242        265 
   15.4483        250 
   15.4723        264 
   15.4964        277 
   15.5205        267 
   15.5446        274 
   15.5686        266 
   15.5927        261 
   15.6168        230 
   15.6408        262 
   15.6649        237 
    15.689        242 
   15.7131        260 
   15.7371        239 
   15.7612        232 
   15.7853        253 
   15.8094        255 
   15.8334        218 
   15.8575        257 
   15.8816        228 
   15.9057        226 
   15.9297        239 
   15.9538        236 
   15.9779        251 
    16.002        243 
    16.026        227 
   16.0501        260 
   16.0742        228 
   16.0983        250 
   16.1223        238 
   16.1464        245 
   16.1705        233 
   16.1946        212 
   16.2186        208 
   16.2427        220 
   16.2668        246 
   16.2908        222 
   16.3149        250 
    16.339        209 
   16.3631        209 
   16.3871        225 
   16.4112        214 
   16.4353        215 
   16.4594        231 
   16.4834        198 
   16.5075        225 
   16.5316        209 
   16.5557        233 
   16.5797        229 
   16.6038        209 
   16.6279        218 
    16.652        223 
    16.676        204 
   16.7001        220 
   16.7242        225 
   16.7483        215 
   16.7723        206 
   16.7964        221 
   16.8205        244 
   16.8446        229 
   16.8686        218 
   16.8927        198 
   16.9168        193 
   16.9409        245 
   16.9649        220 
    16.989        215 
   17.0131        207 
   17.0371        219 
   17.0612        218 
   17.0853        197 
   17.1094        189 
   17.1334        220 
   17.1575        200 
   17.1816        203 
   17.2057        169 
   17.2297        213 
   17.2538        169 
   17.2779        196 
    17.302        190 
    17.326        209 
   17.3501        193 
   17.3742        197 
   17.3983        197 
   17.4223        183 
   17.4464        203 
   17.4705        197 
   17.4946        196 
   17.5186        198 
   17.5427        186 
   17.5668        196 
   17.5909        212 
   17.6149        193 
    17.639        236 
   17.6631        179 
   17.6871        176 
   17.7112        176 
   17.7353        188 
   17.7594        152 
   17.7834        193 
   17.8075        199 
   17.8316        183 
   17.8557        189 
   17.8797        176 
   17.9038        180 
   17.9279        196 
    17.952        170 
    17.976        175 
   18.0001        157 
   18.0242        169 
   18.0483        172 
   18.0723        177 
   18.0964        190 
   18.1205        191 
   18.1446        200 
   18.1686        158 
   18.1927        189 
   18.2168        158 
   18.2409        199 
   18.2649        160 
    18.289        178 
   18.3131        191 
   18.3371        180 
   18.3612        184 
   18.3853        190 
   18.4094        195 
   18.4334        191 
   18.4575        177 
   18.4816        175 
   18.5057        171 
   18.5297        195 
   18.5538        177 
   18.5779        187 
    18.602        173 
    18.626        191 
   18.6501        185 
   18.6742        179 
   18.6983        173 
   18.7223        181 
   18.7464        170 
   18.7705        185 
   18.7946        184 
   18.8186        179 
   18.8427        172 
   18.8668        171 
   18.8909        155 
   18.9149        183 
    18.939        162 
   18.9631        187 
   18.9871        169 
   19.0112        193 
   19.0353        195 
   19.0594        179 
   19.0834        187 
   19.1075        212 
   19.1316        206 
   19.1557        214 
   19.1797        225 
   19.2038        263 
   19.2279        394 
    19.252        580 
    19.276        732 
   19.3001        586 
   19.3242        497 
   19.3483        293 
   19.3723        224 
   19.3964        209 
   19.4205        208 
   19.4446        177 
   19.4686        200 
   19.4927        198 
   19.5168        167 
   19.5409        199 
   19.5649        185 
    19.589        192 
   19.6131        172 
   19.6371        196 
   19.6612        182 
   19.6853        157 
   19.7094        150 
   19.7334        197 
   19.7575        168 
   19.7816        156 
   19.8057        197 
   19.8297        178 
   19.8538        181 
   19.8779        185 
    19.902        170 
    19.926        156 
   19.9501        182 
   19.9742        182 
   19.9983        186 
   20.0223        169 
   20.0464        182 
   20.0705        170 
   20.0946        179 
   20.1186        178 
   20.1427        161 
   20.1668        193 
   20.1909        157 
   20.2149        156 
    20.239        167 
   20.2631        187 
   20.2871        167 
   20.3112        175 
   20.3353        168 
   20.3594        158 
   20.3834        172 
   20.4075        158 
   20.4316        160 
   20.4557        186 
   20.4797        147 
   20.5038        182 
   20.5279        161 
    20.552        151 
    20.576        169 
   20.6001        156 
   20.6242        151 
   20.6483        164 
   20.6723        167 
   20.6964        181 
   20.7205        183 
   20.7446        165 
   20.7686        155 
   20.7927        167 
   20.8168        167 
   20.8409        159 
   20.8649        166 
    20.889        164 
   20.9131        162 
   20.9371        166 
   20.9612        152 
   20.9853        183 
   21.0094        168 
   21.0334        152 
   21.0575        139 
   21.0816        148 
   21.1057        156 
   21.1297        153 
   21.1538        166 
   21.1779        162 
    21.202        143 
    21.226        148 
   21.2501        171 
   21.2742        157 
   21.2983        173 
   21.3223        175 
   21.3464        144 
   21.3705        154 
   21.3946        172 
   21.4186        156 
   21.4427        152 
   21.4668        170 
   21.4909        167 
   21.5149        168 
    21.539        141 
   21.5631        183 
   21.5872        179 
   21.6112        174 
   21.6353        165 
   21.6594        150 
   21.6834        155 
   21.7075        154 
   21.7316        152 
   21.7557        157 
   21.7797        165 
   21.8038        148 
   21.8279        151 
    21.852        176 
    21.876        163 
   21.9001        147 
   21.9242        133 
   21.9483        169 
   21.9723        162 
   21.9964        181 
   22.0205        151 
   22.0446        138 
   22.0686        155 
   22.0927        133 
   22.1168        174 
   22.1409        154 
   22.1649        147 
    22.189        133 
   22.2131        140 
   22.2372        160 
   22.2612        142 
   22.2853        160 
   22.3094        150 
   22.3334        142 
   22.3575        147 
   22.3816        167 
   22.4057        144 
   22.4297        151 
   22.4538        163 
   22.4779        132 
    22.502        137 
    22.526        136 
   22.5501        157 
   22.5742        148 
   22.5983        147 
   22.6223        143 
   22.6464        155 
   22.6705        157 
   22.6946        136 
   22.7186        140 
   22.7427        149 
   22.7668        135 
   22.7909        148 
   22.8149        162 
    22.839        133 
   22.8631        151 
   22.8872        136 
   22.9112        138 
   22.9353        165 
   22.9594        155 
   22.9834        139 
   23.0075        142 
   23.0316        123 
   23.0557        149 
   23.0797        137 
   23.1038        143 
   23.1279        130 
    23.152        132 
    23.176        154 
   23.2001        134 
   23.2242        139 
   23.2483        143 
   23.2723        132 
   23.2964        132 
   23.3205        127 
   23.3446        141 
   23.3686        151 
   23.3927        113 
   23.4168        137 
   23.4409        139 
   23.4649        124 
    23.489        114 
   23.5131        118 
   23.5372        120 
   23.5612        139 
   23.5853        166 
   23.6094        141 
   23.6334        126 
   23.6575        137 
   23.6816        137 
   23.7057        120 
   23.7297        144 
   23.7538        110 
   23.7779        121 
    23.802        140 
    23.826        134 
   23.8501        124 
   23.8742        127 
   23.8983        111 
   23.9223        109 
   23.9464        125 
   23.9705        119 
   23.9946        126 
   24.0186        119 
   24.0427        135 
   24.0668        129 
   24.0909        150 
   24.1149        121 
    24.139        131 
   24.1631        133 
   24.1872        121 
   24.2112        137 
   24.2353        133 
   24.2594        118 
   24.2834        125 
   24.3075        126 
   24.3316        130 
   24.3557        114 
   24.3797        119 
   24.4038        117 
   24.4279         89 
    24.452        114 
    24.476         99 
   24.5001        130 
   24.5242        110 
   24.5483         91 
   24.5723        114 
   24.5964        126 
   24.6205        110 
   24.6446        109 
   24.6686        119 
   24.6927        112 
   24.7168        107 
   24.7409        106 
   24.7649        124 
    24.789        113 
   24.8131        128 
   24.8372        100 
   24.8612        117 
   24.8853        124 
   24.9094        134 
   24.9334         99 
   24.9575        127 
   24.9816        114 
   25.0057        104 
   25.0297        125 
   25.0538        114 
   25.0779        123 
    25.102        116 
    25.126        116 
   25.1501        102 
   25.1742        113 
   25.1983        107 
   25.2223        124 
   25.2464        104 
   25.2705        116 
   25.2946        106 
   25.3186        111 
   25.3427        112 
   25.3668        110 
   25.3909        122 
   25.4149        108 
    25.439         96 
   25.4631        113 
   25.4872        128 
   25.5112        110 
   25.5353         97 
   25.5594         98 
   25.5835        135 
   25.6075         98 
   25.6316        110 
   25.6557        126 
   25.6797        110 
   25.7038         96 
   25.7279        107 
    25.752         95 
    25.776         93 
   25.8001        102 
   25.8242        112 
   25.8483         99 
   25.8723         86 
   25.8964        106 
   25.9205        117 
   25.9446        114 
   25.9686        101 
   25.9927         87 
   26.0168        106 
   26.0409        116 
   26.0649        105 
    26.089        100 
   26.1131         88 
   26.1372        110 
   26.1612        112 
   26.1853         94 
   26.2094         95 
   26.2335         92 
   26.2575         92 
   26.2816         94 
   26.3057         79 
   26.3297        101 
   26.3538         91 
   26.3779        100 
    26.402         95 
    26.426         79 
   26.4501         99 
   26.4742         85 
   26.4983        107 
   26.5223        114 
   26.5464        111 
   26.5705        107 
   26.5946        103 
   26.6186        112 
   26.6427         89 
   26.6668         89 
   26.6909         93 
   26.7149        114 
    26.739        111 
   26.7631        101 
   26.7872         97 
   26.8112         97 
   26.8353        101 
   26.8594        100 
   26.8835         99 
   26.9075         93 
   26.9316         98 
   26.9557         82 
   26.9797         69 
   27.0038         97 
   27.0279         92 
    27.052        103 
    27.076         94 
   27.1001        102 
   27.1242         92 
   27.1483         84 
   27.1723         78 
   27.1964         94 
   27.2205         91 
   27.2446        102 
   27.2686         83 
   27.2927         88 
   27.3168         82 
   27.3409         92 
   27.3649         86 
    27.389         86 
   27.4131         79 
   27.4372         92 
   27.4612        100 
   27.4853         77 
   27.5094         91 
   27.5335         94 
   27.5575         93 
   27.5816         79 
   27.6057         74 
   27.6297         92 
   27.6538         88 
   27.6779        105 
    27.702         73 
    27.726         87 
   27.7501         96 
   27.7742         87 
   27.7983         90 
   27.8223         92 
   27.8464         72 
   27.8705         82 
   27.8946         77 
   27.9186         79 
   27.9427         97 
   27.9668         85 
   27.9909         96 
   28.0149         87 
    28.039         75 
   28.0631         81 
   28.0872         77 
   28.1112         96 
   28.1353         79 
   28.1594         72 
   28.1835         90 
   28.2075         78 
   28.2316         78 
   28.2557         89 
   28.2797         74 
   28.3038         84 
   28.3279         90 
    28.352         82 
    28.376         84 
   28.4001         91 
   28.4242         86 
   28.4483         86 
   28.4723         80 
   28.4964         78 
   28.5205        109 
   28.5446         64 
   28.5686         93 
   28.5927         71 
   28.6168         73 
   28.6409         82 
   28.6649         84 
    28.689         61 
   28.7131         82 
   28.7372         85 
   28.7612         82 
   28.7853        113 
   28.8094         72 
   28.8335         77 
   28.8575         76 
   28.8816         87 
   28.9057         77 
   28.9297         99 
   28.9538         90 
   28.9779         92 
    29.002        111 
    29.026        104 
   29.0501         85 
   29.0742        104 
   29.0983         81 
   29.1223         86 
   29.1464         90 
   29.1705         72 
   29.1946         77 
   29.2186         74 
   29.2427         69 
   29.2668         73 
   29.2909         76 
   29.3149         92 
    29.339         80 
   29.3631         69 
   29.3872         59 
   29.4112         89 
   29.4353         70 
   29.4594         82 
   29.4835         96 
   29.5075         66 
   29.5316         47 
   29.5557         78 
   29.5797         73 
   29.6038         81 
   29.6279         71 
    29.652         67 
    29.676         67 
   29.7001         71 
   29.7242         88 
   29.7483         82 
   29.7723         77 
   29.7964         56 
   29.8205         75 
   29.8446         71 
   29.8686         72 
   29.8927         87 
   29.9168         73 
   29.9409         78 
   29.9649         88 
    29.989         80 
   30.0131         90 
   30.0372         71 
   30.0612         70 
   30.0853         67 
   30.1094         73 
   30.1335         83 
   30.1575         83 
   30.1816         77 
   30.2057         70 
   30.2298         88 
   30.2538         69 
   30.2779         76 
    30.302         62 
    30.326         65 
   30.3501         66 
   30.3742         82 
   30.3983         57 
   30.4223         59 
   30.4464         76 
   30.4705         61 
   30.4946         75 
   30.5186         51 
   30.5427         58 
   30.5668         73 
   30.5909         66 
   30.6149         74 
    30.639         59 
   30.6631         74 
   30.6872         66 
   30.7112         69 
   30.7353         48 
   30.7594         75 
   30.7835         66 
   30.8075         64 
   30.8316         61 
   30.8557         76 
   30.8798         63 
   30.9038         78 
   30.9279         79 
    30.952         88 
    30.976         84 
   31.0001         78 
   31.0242         72 
   31.0483         75 
   31.0723         53 
   31.0964         74 
   31.1205         64 
   31.1446         75 
   31.1686         51 
   31.1927         71 
   31.2168         80 
   31.2409         63 
   31.2649         76 
    31.289         61 
   31.3131         68 
   31.3372         72 
   31.3612         62 
   31.3853         72 
   31.4094         64 
   31.4335         61 
   31.4575         70 
   31.4816         65 
   31.5057         60 
   31.5298         61 
   31.5538         69 
   31.5779         55 
    31.602         57 
    31.626         79 
   31.6501         62 
   31.6742         80 
   31.6983         70 
   31.7223         71 
   31.7464         64 
   31.7705         62 
   31.7946         69 
   31.8186         62 
   31.8427         61 
   31.8668         69 
   31.8909         68 
   31.9149         59 
    31.939         63 
   31.9631         65 
   31.9872         52 
   32.0112         56 
   32.0353         66 
   32.0594         61 
   32.0835         57 
   32.1075         66 
   32.1316         54 
   32.1557         73 
   32.1798         61 
   32.2038         60 
   32.2279         51 
    32.252         64 
    32.276         44 
   32.3001         64 
   32.3242         60 
   32.3483         70 
   32.3723         63 
   32.3964         55 
   32.4205         66 
   32.4446         55 
   32.4686         76 
   32.4927         57 
   32.5168         68 
   32.5409         61 
   32.5649         57 
    32.589         58 
   32.6131         60 
   32.6372         49 
   32.6612         67 
   32.6853         70 
   32.7094         60 
   32.7335         78 
   32.7575         63 
   32.7816         68 
   32.8057         80 
   32.8298         60 
   32.8538         68 
   32.8779         57 
    32.902         55 
    32.926         60 
   32.9501         67 
   32.9742         66 
   32.9983         51 
   33.0223         62 
   33.0464         56 
   33.0705         67 
   33.0946         61 
   33.1186         67 
   33.1427         75 
   33.1668         64 
   33.1909         58 
   33.2149         58 
    33.239         72 
   33.2631         60 
   33.2872         70 
   33.3112         70 
   33.3353         70 
   33.3594         58 
   33.3835         54 
   33.4075         56 
   33.4316         47 
   33.4557         75 
   33.4798         67 
   33.5038         62 
   33.5279         51 
    33.552         62 
    33.576         73 
   33.6001         60 
   33.6242         70 
   33.6483         66 
   33.6723         69 
   33.6964         64 
   33.7205         52 
   33.7446         76 
   33.7686         78 
   33.7927         95 
   33.8168         89 
   33.8409         84 
   33.8649         95 
    33.889         96 
   33.9131         87 
   33.9372        105 
   33.9612        103 
   33.9853        116 
   34.0094        101 
   34.0335        146 
   34.0575        192 
   34.0816        241 
   34.1057        319 
   34.1298        465 
   34.1538        509 
   34.1779        393 
    34.202        367 
    34.226        359 
   34.2501        288 
   34.2742        178 
   34.2983        163 
   34.3223        106 
   34.3464        104 
   34.3705         91 
   34.3946         69 
   34.4186         76 
   34.4427         59 
   34.4668         78 
   34.4909         63 
   34.5149         71 
    34.539         56 
   34.5631         73 
   34.5872         66 
   34.6112         81 
   34.6353         62 
   34.6594         50 
   34.6835         56 
   34.7075         62 
   34.7316         66 
   34.7557         50 
   34.7798         66 
   34.8038         61 
   34.8279         52 
    34.852         58 
   34.8761         44 
   34.9001         57 
   34.9242         57 
   34.9483         57 
   34.9723         60 
   34.9964         58 
   35.0205         57 
   35.0446         76 
   35.0686         65 
   35.0927         78 
   35.1168         84 
   35.1409         83 
   35.1649        100 
    35.189         99 
   35.2131         93 
   35.2372         91 
   35.2612         79 
   35.2853         76 
   35.3094         72 
   35.3335         67 
   35.3575         61 
   35.3816         66 
   35.4057         73 
   35.4298         43 
   35.4538         48 
   35.4779         50 
    35.502         55 
   35.5261         40 
   35.5501         52 
   35.5742         58 
   35.5983         69 
   35.6223         59 
   35.6464         59 
   35.6705         50 
   35.6946         58 
   35.7186         50 
   35.7427         55 
   35.7668         52 
   35.7909         70 
   35.8149         52 
    35.839         55 
   35.8631         53 
   35.8872         52 
   35.9112         60 
   35.9353         62 
   35.9594         48 
   35.9835         62 
   36.0075         49 
   36.0316         48 
   36.0557         59 
   36.0798         54 
   36.1038         80 
   36.1279         51 
    36.152         56 
   36.1761         54 
   36.2001         50 
   36.2242         56 
   36.2483         54 
   36.2723         50 
   36.2964         57 
   36.3205         40 
   36.3446         51 
   36.3686         64 
   36.3927         58 
   36.4168         56 
   36.4409         55 
   36.4649         69 
    36.489         63 
   36.5131         53 
   36.5372         40 
   36.5612         55 
   36.5853         62 
   36.6094         54 
   36.6335         55 
   36.6575         57 
   36.6816         67 
   36.7057         52 
   36.7298         76 
   36.7538         73 
   36.7779         97 
    36.802        115 
   36.8261        166 
   36.8501        204 
   36.8742        239 
   36.8983        252 
   36.9223        164 
   36.9464        177 
   36.9705        148 
   36.9946        163 
   37.0186        108 
   37.0427         84 
   37.0668         79 
   37.0909         57 
   37.1149         63 
    37.139         60 
   37.1631         57 
   37.1872         60 
   37.2112         42 
   37.2353         58 
   37.2594         40 
   37.2835         52 
   37.3075         46 
   37.3316         55 
   37.3557         44 
   37.3798         53 
   37.4038         49 
   37.4279         59 
    37.452         56 
   37.4761         53 
   37.5001         45 
   37.5242         47 
   37.5483         29 
   37.5723         56 
   37.5964         55 
   37.6205         42 
   37.6446         60 
   37.6686         55 
   37.6927         65 
   37.7168         50 
   37.7409         61 
   37.7649         63 
    37.789         52 
   37.8131         70 
   37.8372         65 
   37.8612         57 
   37.8853         48 
   37.9094         70 
   37.9335         61 
   37.9575         68 
   37.9816         62 
   38.0057         67 
   38.0298         56 
   38.0538         53 
   38.0779         78 
    38.102         74 
   38.1261         65 
   38.1501         60 
   38.1742         64 
   38.1983         57 
   38.2223         59 
   38.2464         81 
   38.2705         43 
   38.2946         59 
   38.3186         64 
   38.3427         62 
   38.3668         66 
   38.3909         72 
   38.4149         77 
    38.439         77 
   38.4631         79 
   38.4872         75 
   38.5112         82 
   38.5353         77 
   38.5594         76 
   38.5835         86 
   38.6075         91 
   38.6316         94 
   38.6557        105 
   38.6798        114 
   38.7038        128 
   38.7279        129 
    38.752        172 
   38.7761        166 
   38.8001        224 
   38.8242        261 
   38.8483        334 
   38.8723        460 
   38.8964        712 
   38.9205       1292 
   38.9446       2514 
   38.9686       2612 
   38.9927       1506 
   39.0168       1344 
   39.0409       1816 
   39.0649       2151 
    39.089       1968 
   39.1131       2262 
   39.1372       2348 
   39.1612       1807 
   39.1853       1381 
   39.2094       1317 
   39.2335       1448 
   39.2575       1084 
   39.2816        712 
   39.3057        479 
   39.3298        367 
   39.3538        331 
   39.3779        331 
    39.402        297 
   39.4261        287 
   39.4501        234 
   39.4742        189 
   39.4983        178 
   39.5224        176 
   39.5464        163 
   39.5705        137 
   39.5946        140 
   39.6186        133 
   39.6427        151 
   39.6668        137 
   39.6909        134 
   39.7149        118 
    39.739        120 
   39.7631        121 
   39.7872         79 
   39.8112         76 
   39.8353         94 
   39.8594         77 
   39.8835         74 
   39.9075         77 
   39.9316         80 
   39.9557         61 
   39.9798         61 
   40.0038         60 
   40.0279         63 
    40.052         66 
   40.0761         53 
   40.1001         60 
   40.1242         79 
   40.1483         60 
   40.1724         43 
   40.1964         60 
   40.2205         52 
   40.2446         64 
   40.2686         48 
   40.2927         54 
   40.3168         48 
   40.3409         63 
   40.3649         56 
    40.389         52 
   40.4131         39 
   40.4372         51 
   40.4612         59 
   40.4853         51 
   40.5094         48 
   40.5335         53 
   40.5575         49 
   40.5816         57 
   40.6057         50 
   40.6298         48 
   40.6538         52 
   40.6779         47 
    40.702         44 
   40.7261         57 
   40.7501         56 
   40.7742         49 
   40.7983         61 
   40.8224         43 
   40.8464         45 
   40.8705         38 
   40.8946         46 
   40.9186         54 
   40.9427         42 
   40.9668         42 
   40.9909         48 
   41.0149         55 
    41.039         47 
   41.0631         41 
   41.0872         54 
   41.1112         41 
   41.1353         51 
   41.1594         45 
   41.1835         42 
   41.2075         51 
   41.2316         49 
   41.2557         44 
   41.2798         57 
   41.3038         56 
   41.3279         56 
    41.352         49 
   41.3761         39 
   41.4001         52 
   41.4242         72 
   41.4483         50 
   41.4724         53 
   41.4964         57 
   41.5205         53 
   41.5446         66 
   41.5686         55 
   41.5927         79 
   41.6168         72 
   41.6409         80 
   41.6649         80 
    41.689         97 
   41.7131        111 
   41.7372        161 
   41.7612        176 
   41.7853        219 
   41.8094        297 
   41.8335        420 
   41.8575        618 
   41.8816        815 
   41.9057        617 
   41.9298        453 
   41.9538        436 
   41.9779        421 
    42.002        394 
   42.0261        276 
   42.0501        149 
   42.0742        128 
   42.0983        133 
   42.1224        102 
   42.1464         76 
   42.1705         78 
   42.1946         73 
   42.2186         77 
   42.2427         70 
   42.2668         59 
   42.2909         46 
   42.3149         60 
    42.339         63 
   42.3631         61 
   42.3872         58 
   42.4112         55 
   42.4353         52 
   42.4594         53 
   42.4835         44 
   42.5075         39 
   42.5316         45 
   42.5557         61 
   42.5798         51 
   42.6038         49 
   42.6279         55 
    42.652         35 
   42.6761         30 
   42.7001         48 
   42.7242         52 
   42.7483         46 
   42.7724         47 
   42.7964         31 
   42.8205         42 
   42.8446         45 
   42.8686         49 
   42.8927         48 
   42.9168         45 
   42.9409         41 
   42.9649         34 
    42.989         41 
   43.0131         49 
   43.0372         40 
   43.0612         42 
   43.0853         47 
   43.1094         45 
   43.1335         39 
   43.1575         33 
   43.1816         43 
   43.2057         35 
   43.2298         39 
   43.2538         39 
   43.2779         45 
    43.302         40 
   43.3261         49 
   43.3501         46 
   43.3742         38 
   43.3983         46 
   43.4224         44 
   43.4464         46 
   43.4705         42 
   43.4946         44 
   43.5186         45 
   43.5427         49 
   43.5668         34 
   43.5909         33 
   43.6149         45 
    43.639         48 
   43.6631         52 
   43.6872         47 
   43.7112         42 
   43.7353         49 
   43.7594         52 
   43.7835         56 
   43.8075         40 
   43.8316         55 
   43.8557         49 
   43.8798         51 
   43.9038         40 
   43.9279         43 
    43.952         32 
   43.9761         38 
   44.0001         32 
   44.0242         43 
   44.0483         33 
   44.0724         40 
   44.0964         45 
   44.1205         49 
   44.1446         33 
   44.1687         34 
   44.1927         38 
   44.2168         33 
   44.2409         36 
   44.2649         33 
    44.289         30 
   44.3131         57 
   44.3372         30 
   44.3612         42 
   44.3853         35 
   44.4094         41 
   44.4335         37 
   44.4575         31 
   44.4816         47 
   44.5057         32 
   44.5298         23 
   44.5538         30 
   44.5779         34 
    44.602         42 
   44.6261         40 
   44.6501         30 
   44.6742         37 
   44.6983         28 
   44.7224         49 
   44.7464         32 
   44.7705         37 
   44.7946         40 
   44.8187         36 
   44.8427         34 
   44.8668         40 
   44.8909         51 
   44.9149         41 
    44.939         58 
   44.9631         54 
   44.9872         63 
   45.0112         64 
   45.0353         83 
   45.0594         86 
   45.0835         57 
   45.1075         72 
   45.1316         60 
   45.1557         72 
   45.1798         77 
   45.2038         61 
   45.2279         61 
    45.252         35 
   45.2761         51 
   45.3001         43 
   45.3242         38 
   45.3483         46 
   45.3724         27 
   45.3964         41 
   45.4205         22 
   45.4446         33 
   45.4687         32 
   45.4927         40 
   45.5168         38 
   45.5409         29 
   45.5649         33 
    45.589         28 
   45.6131         31 
   45.6372         43 
   45.6612         34 
   45.6853         38 
   45.7094         25 
   45.7335         46 
   45.7575         43 
   45.7816         30 
   45.8057         38 
   45.8298         36 
   45.8538         37 
   45.8779         46 
    45.902         47 
   45.9261         38 
   45.9501         41 
   45.9742         41 
   45.9983         39 
   46.0224         31 
   46.0464         34 
   46.0705         35 
   46.0946         36 
   46.1187         55 
   46.1427         33 
   46.1668         54 
   46.1909         36 
   46.2149         34 
    46.239         40 
   46.2631         45 
   46.2872         39 
   46.3112         44 
   46.3353         47 
   46.3594         36 
   46.3835         33 
   46.4075         58 
   46.4316         45 
   46.4557         46 
   46.4798         49 
   46.5038         51 
   46.5279         51 
    46.552         45 
   46.5761         53 
   46.6001         44 
   46.6242         46 
   46.6483         46 
   46.6724         36 
   46.6964         43 
   46.7205         40 
   46.7446         37 
   46.7687         45 
   46.7927         37 
   46.8168         45 
   46.8409         35 
   46.8649         36 
    46.889         31 
   46.9131         36 
   46.9372         22 
   46.9612         30 
   46.9853         35 
   47.0094         26 
   47.0335         33 
   47.0575         36 
   47.0816         34 
   47.1057         34 
   47.1298         30 
   47.1538         22 
   47.1779         24 
    47.202         29 
   47.2261         36 
   47.2501         40 
   47.2742         37 
   47.2983         38 
   47.3224         29 
   47.3464         32 
   47.3705         30 
   47.3946         31 
   47.4187         18 
   47.4427         28 
   47.4668         32 
   47.4909         33 
   47.5149         27 
    47.539         38 
   47.5631         25 
   47.5872         22 
   47.6112         30 
   47.6353         36 
   47.6594         33 
   47.6835         31 
   47.7075         26 
   47.7316         22 
   47.7557         20 
   47.7798         26 
   47.8038         35 
   47.8279         29 
    47.852         29 
   47.8761         46 
   47.9001         27 
   47.9242         40 
   47.9483         27 
   47.9724         28 
   47.9964         29 
   48.0205         33 
   48.0446         41 
   48.0687         34 
   48.0927         26 
   48.1168         33 
   48.1409         29 
   48.1649         30 
    48.189         38 
   48.2131         41 
   48.2372         30 
   48.2612         28 
   48.2853         48 
   48.3094         41 
   48.3335         39 
   48.3575         53 
   48.3816         52 
   48.4057         41 
   48.4298         53 
   48.4538         57 
   48.4779         92 
    48.502        102 
   48.5261        127 
   48.5501        193 
   48.5742        252 
   48.5983        213 
   48.6224        180 
   48.6464        144 
   48.6705        138 
   48.6946        166 
   48.7187        142 
   48.7427        110 
   48.7668         74 
   48.7909         69 
    48.815         64 
    48.839         47 
   48.8631         38 
   48.8872         40 
   48.9112         40 
   48.9353         36 
   48.9594         38 
   48.9835         25 
   49.0075         36 
   49.0316         32 
   49.0557         31 
   49.0798         32 
   49.1038         24 
   49.1279         25 
    49.152         32 
   49.1761         31 
   49.2001         28 
   49.2242         28 
   49.2483         25 
   49.2724         31 
   49.2964         39 
   49.3205         39 
   49.3446         23 
   49.3687         26 
   49.3927         32 
   49.4168         37 
   49.4409         34 
    49.465         36 
    49.489         36 
   49.5131         36 
   49.5372         35 
   49.5612         32 
   49.5853         36 
   49.6094         39 
   49.6335         28 
   49.6575         23 
   49.6816         27 
   49.7057         24 
   49.7298         33 
   49.7538         25 
   49.7779         37 
    49.802         23 
   49.8261         32 
   49.8501         31 
   49.8742         24 
   49.8983         32 
   49.9224         26 
   49.9464         33 
   49.9705         25 
   49.9946         32 
   50.0187         22 
   50.0427         21 
   50.0668         40 
   50.0909         23 
    50.115         30 
    50.139         25 
   50.1631         35 
   50.1872         18 
   50.2112         35 
   50.2353         27 
   50.2594         32 
   50.2835         31 
   50.3075         27 
   50.3316         26 
   50.3557         35 
   50.3798         24 
   50.4038         27 
   50.4279         25 
    50.452         24 
   50.4761         24 
   50.5001         23 
   50.5242         22 
   50.5483         20 
   50.5724         23 
   50.5964         22 
   50.6205         28 
   50.6446         23 
   50.6687         41 
   50.6927         27 
   50.7168         39 
   50.7409         21 
    50.765         24 
    50.789         17 
   50.8131         30 
   50.8372         23 
   50.8612         31 
   50.8853         26 
   50.9094         26 
   50.9335         28 
   50.9575         30 
   50.9816         21 
   51.0057         33 
   51.0298         29 
   51.0538         27 
   51.0779         28 
    51.102         30 
   51.1261         25 
   51.1501         33 
   51.1742         26 
   51.1983         34 
   51.2224         26 
   51.2464         27 
   51.2705         37 
   51.2946         27 
   51.3187         20 
   51.3427         35 
   51.3668         29 
   51.3909         21 
    51.415         18 
    51.439         31 
   51.4631         30 
   51.4872         35 
   51.5112         38 
   51.5353         30 
   51.5594         27 
   51.5835         40 
   51.6075         32 
   51.6316         24 
   51.6557         23 
   51.6798         20 
   51.7038         30 
   51.7279         33 
    51.752         25 
   51.7761         23 
   51.8001         19 
   51.8242         32 
   51.8483         22 
   51.8724         33 
   51.8964         32 
   51.9205         28 
   51.9446         31 
   51.9687         42 
   51.9927         29 
   52.0168         26 
   52.0409         26 
    52.065         34 
    52.089         24 
   52.1131         29 
   52.1372         33 
   52.1612         30 
   52.1853         36 
   52.2094         26 
   52.2335         35 
   52.2575         30 
   52.2816         37 
   52.3057         34 
   52.3298         58 
   52.3538         55 
   52.3779         83 
    52.402         92 
   52.4261        104 
   52.4501         85 
   52.4742         73 
   52.4983         56 
   52.5224         75 
   52.5464         84 
   52.5705         67 
   52.5946         59 
   52.6187         39 
   52.6427         50 
   52.6668         39 
   52.6909         36 
    52.715         49 
    52.739         44 
   52.7631         33 
   52.7872         40 
   52.8112         37 
   52.8353         30 
   52.8594         36 
   52.8835         26 
   52.9075         44 
   52.9316         23 
   52.9557         24 
   52.9798         34 
   53.0038         21 
   53.0279         41 
    53.052         49 
   53.0761         50 
   53.1001         47 
   53.1242         37 
   53.1483         39 
   53.1724         36 
   53.1964         33 
   53.2205         34 
   53.2446         41 
   53.2687         25 
   53.2927         18 
   53.3168         25 
   53.3409         18 
    53.365         23 
    53.389         30 
   53.4131         27 
   53.4372         25 
   53.4613         29 
   53.4853         26 
   53.5094         18 
   53.5335         24 
   53.5575         25 
   53.5816         18 
   53.6057         33 
   53.6298         29 
   53.6538         28 
   53.6779         22 
    53.702         24 
   53.7261         27 
   53.7501         25 
   53.7742         27 
   53.7983         28 
   53.8224         26 
   53.8464         18 
   53.8705         37 
   53.8946         23 
   53.9187         31 
   53.9427         29 
   53.9668         32 
   53.9909         28 
    54.015         26 
    54.039         24 
   54.0631         16 
   54.0872         21 
   54.1113         23 
   54.1353         28 
   54.1594         29 
   54.1835         22 
   54.2075         26 
   54.2316         27 
   54.2557         24 
   54.2798         28 
   54.3038         31 
   54.3279         29 
    54.352         24 
   54.3761         28 
   54.4001         26 
   54.4242         18 
   54.4483         16 
   54.4724         25 
   54.4964         27 
   54.5205         31 
   54.5446         20 
   54.5687         29 
   54.5927         31 
   54.6168         24 
   54.6409         34 
    54.665         26 
    54.689         20 
   54.7131         37 
   54.7372         24 
   54.7613         23 
   54.7853         33 
   54.8094         32 
   54.8335         27 
   54.8575         20 
   54.8816         25 
   54.9057         21 
   54.9298         36 
   54.9538         32 
   54.9779         31 
    55.002         28 
   55.0261         21 
   55.0501         27 
   55.0742         32 
   55.0983         23 
   55.1224         35 
   55.1464         27 
   55.1705         28 
   55.1946         20 
   55.2187         32 
   55.2427         36 
   55.2668         31 
   55.2909         28 
    55.315         24 
    55.339         36 
   55.3631         20 
   55.3872         25 
   55.4113         25 
   55.4353         27 
   55.4594         29 
   55.4835         41 
   55.5075         37 
   55.5316         26 
   55.5557         23 
   55.5798         30 
   55.6038         23 
   55.6279         21 
    55.652         38 
   55.6761         20 
   55.7001         27 
   55.7242         27 
   55.7483         23 
   55.7724         21 
   55.7964         30 
   55.8205         28 
   55.8446         32 
   55.8687         20 
   55.8927         25 
   55.9168         32 
   55.9409         25 
    55.965         28 
    55.989         24 
   56.0131         34 
   56.0372         35 
   56.0613         25 
   56.0853         36 
   56.1094         30 
   56.1335         33 
   56.1575         31 
   56.1816         33 
   56.2057         27 
   56.2298         48 
   56.2538         39 
   56.2779         39 
    56.302         42 
   56.3261         46 
   56.3501         66 
   56.3742         53 
   56.3983         55 
   56.4224         64 
   56.4464         82 
   56.4705        110 
   56.4946        137 
   56.5187        235 
   56.5427        308 
   56.5668        340 
   56.5909        258 
    56.615        187 
    56.639        152 
   56.6631        162 
   56.6872        180 
   56.7113        199 
   56.7353        179 
   56.7594         97 
   56.7835         83 
   56.8075         64 
   56.8316         63 
   56.8557         53 
   56.8798         50 
   56.9038         40 
   56.9279         50 
    56.952         35 
   56.9761         36 
   57.0001         35 
   57.0242         35 
   57.0483         39 
   57.0724         29 
   57.0964         28 
   57.1205         39 
   57.1446         32 
   57.1687         33 
   57.1927         30 
   57.2168         23 
   57.2409         25 
    57.265         20 
    57.289         18 
   57.3131         29 
   57.3372         28 
   57.3613         28 
   57.3853         18 
   57.4094         32 
   57.4335         24 
   57.4576         31 
   57.4816         22 
   57.5057         27 
   57.5298         29 
   57.5538         30 
   57.5779         24 
    57.602         34 
   57.6261         35 
   57.6501         17 
   57.6742         30 
   57.6983         27 
   57.7224         23 
   57.7464         26 
   57.7705         19 
   57.7946         21 
   57.8187         18 
   57.8427         36 
   57.8668         17 
   57.8909         26 
    57.915         26 
    57.939         24 
   57.9631         14 
   57.9872         26 
   58.0113         25 
   58.0353         23 
   58.0594         20 
   58.0835         28 
   58.1076         24 
   58.1316         23 
   58.1557         23 
   58.1798         32 
   58.2038         18 
   58.2279         24 
    58.252         27 
   58.2761         20 
   58.3001         21 
   58.3242         23 
   58.3483         27 
   58.3724         37 
   58.3964         22 
   58.4205         23 
   58.4446         20 
   58.4687         18 
   58.4927         24 
   58.5168         21 
   58.5409         39 
    58.565         29 
    58.589         37 
   58.6131         18 
   58.6372         29 
   58.6613         27 
   58.6853         17 
   58.7094         26 
   58.7335         33 
   58.7576         32 
   58.7816         22 
   58.8057         22 
   58.8298         31 
   58.8538         34 
   58.8779         36 
    58.902         24 
   58.9261         28 
   58.9501         24 
   58.9742         24 
   58.9983         27 
   59.0224         20 
   59.0464         31 
   59.0705         19 
   59.0946         25 
   59.1187         18 
   59.1427         34 
   59.1668         29 
   59.1909         30 
    59.215         21 
    59.239         32 
   59.2631         35 
   59.2872         23 
   59.3113         26 
   59.3353         35 
   59.3594         31 
   59.3835         36 
   59.4076         30 
   59.4316         21 
   59.4557         26 
   59.4798         27 
   59.5038         34 
   59.5279         27 
    59.552         32 
   59.5761         20 
   59.6001         27 
   59.6242         29 
   59.6483         21 
   59.6724         29 
   59.6964         44 
   59.7205         35 
   59.7446         28 
   59.7687         39 
   59.7927         41 
   59.8168         42 
   59.8409         33 
    59.865         21 
    59.889         37 
   59.9131         40 
   59.9372         39 
   59.9613         51 
   59.9853         61 
   60.0094         51 
   60.0335         73 
   60.0576         59 
   60.0816         66 
   60.1057         72 
   60.1298         77 
   60.1538         87 
   60.1779        112 
    60.202        144 
   60.2261        151 
   60.2501        210 
   60.2742        288 
   60.2983        386 
   60.3224        386 
   60.3464        316 
   60.3705        241 
   60.3946        180 
   60.4187        207 
   60.4427        249 
   60.4668        251 
   60.4909        231 
    60.515        193 
    60.539        140 
   60.5631         97 
   60.5872         93 
   60.6113         68 
   60.6353         84 
   60.6594         74 
   60.6835         64 
   60.7076         45 
   60.7316         46 
   60.7557         55 
   60.7798         43 
   60.8038         47 
   60.8279         48 
    60.852         49 
   60.8761         39 
   60.9001         59 
   60.9242         49 
   60.9483         83 
   60.9724         82 
   60.9964         56 
   61.0205         53 
   61.0446         60 
   61.0687         47 
   61.0927         55 
   61.1168         44 
   61.1409         52 
    61.165         61 
    61.189         46 
   61.2131         57 
   61.2372         45 
   61.2613         47 
   61.2853         41 
   61.3094         37 
   61.3335         39 
   61.3576         38 
   61.3816         39 
   61.4057         26 
   61.4298         36 
   61.4538         28 
   61.4779         33 
    61.502         24 
   61.5261         30 
   61.5501         32 
   61.5742         29 
   61.5983         27 
   61.6224         41 
   61.6464         32 
   61.6705         29 
   61.6946         24 
   61.7187         28 
   61.7427         26 
   61.7668         31 
   61.7909         26 
    61.815         26 
    61.839         32 
   61.8631         20 
   61.8872         31 
   61.9113         30 
   61.9353         32 
   61.9594         20 
   61.9835         40 
   62.0076         22 
   62.0316         19 
   62.0557         21 
   62.0798         28 
   62.1039         24 
   62.1279         27 
    62.152         26 
   62.1761         35 
   62.2001         23 
   62.2242         33 
   62.2483         24 
   62.2724         27 
   62.2964         25 
   62.3205         30 
   62.3446         22 
   62.3687         28 
   62.3927         27 
   62.4168         30 
   62.4409         30 
    62.465         16 
    62.489         18 
   62.5131         19 
   62.5372         25 
   62.5613         23 
   62.5853         27 
   62.6094         28 
   62.6335         20 
   62.6576         41 
   62.6816         18 
   62.7057         24 
   62.7298         19 
   62.7539         22 
   62.7779         22 
    62.802         24 
   62.8261         22 
   62.8501         30 
   62.8742         24 
   62.8983         27 
   62.9224         16 
   62.9464         25 
   62.9705         14 
   62.9946         20 
   63.0187         27 
   63.0427         31 
   63.0668         25 
   63.0909         17 
    63.115         29 
    63.139         29 
   63.1631         15 
   63.1872         23 
   63.2113         15 
   63.2353         28 
   63.2594         29 
   63.2835         26 
   63.3076         18 
   63.3316         18 
   63.3557         24 
   63.3798         23 
   63.4039         24 
   63.4279         29 
    63.452         27 
   63.4761         21 
   63.5001         22 
   63.5242         28 
   63.5483         26 
   63.5724         28 
   63.5964         26 
   63.6205         23 
   63.6446         20 
   63.6687         15 
   63.6927         23 
   63.7168         33 
   63.7409         25 
    63.765         40 
    63.789         23 
   63.8131         31 
   63.8372         37 
   63.8613         34 
   63.8853         45 
   63.9094         31 
   63.9335         28 
   63.9576         24 
   63.9816         23 
   64.0057         35 
   64.0298         30 
   64.0539         40 
   64.0779         24 
    64.102         32 
   64.1261         23 
   64.1501         32 
   64.1742         21 
   64.1983         23 
   64.2224         28 
   64.2464         29 
   64.2705         32 
   64.2946         23 
   64.3187         33 
   64.3427         23 
   64.3668         19 
   64.3909         27 
    64.415         21 
    64.439         29 
   64.4631         35 
   64.4872         33 
   64.5113         30 
   64.5353         26 
   64.5594         24 
   64.5835         17 
   64.6076         25 
   64.6316         30 
   64.6557         23 
   64.6798         22 
   64.7039         25 
   64.7279         24 
    64.752         26 
   64.7761         23 
   64.8001         26 
   64.8242         24 
   64.8483         25 
   64.8724         28 
   64.8964         24 
   64.9205         21 
   64.9446         15 
   64.9687         24 
   64.9927         21 
   65.0168         25 
   65.0409         26 
    65.065         34 
    65.089         20 
   65.1131         29 
   65.1372         34 
   65.1613         37 
   65.1853         21 
   65.2094         28 
   65.2335         23 
   65.2576         30 
   65.2816         23 
   65.3057         31 
   65.3298         26 
   65.3539         44 
   65.3779         35 
    65.402         31 
   65.4261         28 
   65.4501         35 
   65.4742         53 
   65.4983         61 
   65.5224         69 
   65.5464         88 
   65.5705         96 
   65.5946        126 
   65.6187        140 
   65.6427        111 
   65.6668         81 
   65.6909         70 
    65.715         63 
    65.739         83 
   65.7631         82 
   65.7872        100 
   65.8113         84 
   65.8353         55 
   65.8594         42 
   65.8835         46 
   65.9076         35 
   65.9316         27 
   65.9557         40 
   65.9798         41 
   66.0039         36 
   66.0279         30 
    66.052         28 
   66.0761         31 
   66.1001         29 
   66.1242         25 
   66.1483         32 
   66.1724         23 
   66.1964         24 
   66.2205         23 
   66.2446         29 
   66.2687         25 
   66.2927         19 
   66.3168         37 
   66.3409         23 
    66.365         29 
    66.389         34 
   66.4131         21 
   66.4372         28 
   66.4613         22 
   66.4853         23 
   66.5094         26 
   66.5335         24 
   66.5576         30 
   66.5816         18 
   66.6057         22 
   66.6298         33 
   66.6539         26 
   66.6779         20 
    66.702         29 
   66.7261         11 
   66.7502         28 
   66.7742         23 
   66.7983         25 
   66.8224         23 
   66.8464         26 
   66.8705         25 
   66.8946         26 
   66.9187         28 
   66.9427         20 
   66.9668         25 
   66.9909         20 
    67.015         21 
    67.039         18 
   67.0631         24 
   67.0872         32 
   67.1113         17 
   67.1353         24 
   67.1594         30 
   67.1835         30 
   67.2076         22 
   67.2316         22 
   67.2557         17 
   67.2798         26 
   67.3039         15 
   67.3279         23 
    67.352         31 
   67.3761         20 
   67.4002         25 
   67.4242         18 
   67.4483         22 
   67.4724         33 
   67.4964         33 
   67.5205         17 
   67.5446         26 
   67.5687         19 
   67.5927         28 
   67.6168         22 
   67.6409         26 
    67.665         23 
    67.689         29 
   67.7131         26 
   67.7372         23 
   67.7613         19 
   67.7853         24 
   67.8094         34 
   67.8335         25 
   67.8576         23 
   67.8816         24 
   67.9057         33 
   67.9298         31 
   67.9539         26 
   67.9779         35 
    68.002         21 
   68.0261         19 
   68.0502         34 
   68.0742         26 
   68.0983         32 
   68.1224         31 
   68.1464         34 
   68.1705         34 
   68.1946         19 
   68.2187         25 
   68.2427         36 
   68.2668         24 
   68.2909         22 
    68.315         26 
    68.339         23 
   68.3631         22 
   68.3872         20 
   68.4113         17 
   68.4353         26 
   68.4594         27 
   68.4835         27 
   68.5076         19 
   68.5316         31 
   68.5557         16 
   68.5798         30 
   68.6039         29 
   68.6279         24 
    68.652         31 
   68.6761         15 
   68.7002         31 
   68.7242         21 
   68.7483         22 
   68.7724         23 
   68.7964         26 
   68.8205         29 
   68.8446         14 
   68.8687         25 
   68.8927         21 
   68.9168         19 
   68.9409         15 
    68.965         22 
    68.989         19 
   69.0131         20 
   69.0372         27 
   69.0613         21 
   69.0853         21 
   69.1094         26 
   69.1335         27 
   69.1576         22 
   69.1816         21 
   69.2057         23 
   69.2298         20 
   69.2539         30 
   69.2779         19 
    69.302         20 
   69.3261         33 
   69.3502         14 
   69.3742         25 
   69.3983         30 
   69.4224         26 
   69.4464         29 
   69.4705         20 
   69.4946         20 
   69.5187         15 
   69.5427         20 
   69.5668         26 
   69.5909         26 
    69.615         28 
    69.639         18 
   69.6631         21 
   69.6872         20 
   69.7113         20 
   69.7353         32 
   69.7594         23 
   69.7835         26 
   69.8076         29 
   69.8316         23 
   69.8557         20 
   69.8798         24 
   69.9039         24 
   69.9279         23 
    69.952         40 
   69.9761         26 
   70.0002         24 
   70.0242         28 
   70.0483         45 
   70.0724         38 
   70.0964         37 
   70.1205         25 
   70.1446         32 
   70.1687         35 
   70.1927         49 
   70.2168         53 
   70.2409         33 
    70.265         55 
    70.289         36 
   70.3131         45 
   70.3372         78 
   70.3613        104 
   70.3853        105 
   70.4094        117 
   70.4335        164 
   70.4576        199 
   70.4816        300 
   70.5057        366 
   70.5298        342 
   70.5539        272 
   70.5779        208 
    70.602        150 
   70.6261        159 
   70.6502        147 
   70.6742        187 
   70.6983        194 
   70.7224        200 
   70.7464        186 
   70.7705        115 
   70.7946        106 
   70.8187         62 
   70.8427         61 
   70.8668         52 
   70.8909         55 
    70.915         54 
    70.939         40 
   70.9631         45 
   70.9872         49 
   71.0113         49 
   71.0353         63 
   71.0594         58 
   71.0835         68 
   71.1076         54 
   71.1316         57 
   71.1557         55 
   71.1798         65 
   71.2039         74 
   71.2279         73 
    71.252         59 
   71.2761         46 
   71.3002         49 
   71.3242         55 
   71.3483         43 
   71.3724         55 
   71.3965         45 
   71.4205         47 
   71.4446         42 
   71.4687         45 
   71.4927         37 
   71.5168         24 
   71.5409         28 
    71.565         35 
    71.589         36 
   71.6131         34 
   71.6372         35 
   71.6613         37 
   71.6853         41 
   71.7094         31 
   71.7335         37 
   71.7576         32 
   71.7816         29 
   71.8057         20 
   71.8298         37 
   71.8539         25 
   71.8779         31 
    71.902         25 
   71.9261         32 
   71.9502         32 
   71.9742         34 
   71.9983         22 
   72.0224         39 
   72.0465         27 
   72.0705         29 
   72.0946         30 
   72.1187         36 
   72.1427         16 
   72.1668         28 
   72.1909         23 
    72.215         24 
    72.239         26 
   72.2631         29 
   72.2872         29 
   72.3113         21 
   72.3353         30 
   72.3594         25 
   72.3835         25 
   72.4076         29 
   72.4316         32 
   72.4557         26 
   72.4798         28 
   72.5039         29 
   72.5279         25 
    72.552         25 
   72.5761         23 
   72.6002         30 
   72.6242         24 
   72.6483         39 
   72.6724         35 
   72.6965         35 
   72.7205         42 
   72.7446         37 
   72.7687         41 
   72.7927         33 
   72.8168         32 
   72.8409         24 
    72.865         28 
    72.889         31 
   72.9131         27 
   72.9372         33 
   72.9613         37 
   72.9853         36 
   73.0094         29 
   73.0335         35 
   73.0576         24 
   73.0816         24 
   73.1057         30 
   73.1298         28 
   73.1539         29 
   73.1779         21 
    73.202         27 
   73.2261         30 
   73.2502         29 
   73.2742         23 
   73.2983         30 
   73.3224         33 
   73.3465         26 
   73.3705         22 
   73.3946         30 
   73.4187         25 
   73.4427         33 
   73.4668         36 
   73.4909         49 
    73.515         33 
    73.539         37 
   73.5631         38 
   73.5872         45 
   73.6113         32 
   73.6353         32 
   73.6594         38 
   73.6835         42 
   73.7076         51 
   73.7316         46 
   73.7557         47 
   73.7798         39 
   73.8039         54 
   73.8279         60 
    73.852         80 
   73.8761         85 
   73.9002         75 
   73.9242        116 
   73.9483        123 
   73.9724        153 
   73.9965        183 
   74.0205        212 
   74.0446        281 
   74.0687        316 
   74.0927        322 
   74.1168        299 
   74.1409        274 
    74.165        302 
    74.189        270 
   74.2131        257 
   74.2372        232 
   74.2613        262 
   74.2853        230 
   74.3094        207 
   74.3335        188 
   74.3576        163 
   74.3816        169 
   74.4057        136 
   74.4298        131 
   74.4539         96 
   74.4779         93 
    74.502         69 
   74.5261         66 
   74.5502         78 
   74.5742         76 
   74.5983         50 
   74.6224         47 
   74.6465         59 
   74.6705         35 
   74.6946         43 
   74.7187         53 
   74.7427         51 
   74.7668         49 
   74.7909         49 
    74.815         49 
    74.839         38 
   74.8631         49 
   74.8872         37 
   74.9113         41 
   74.9353         43 
   74.9594         32 
   74.9835         37 
   75.0076         37 
   75.0316         23 
   75.0557         31 
   75.0798         22 
   75.1039         29 
   75.1279         42 
    75.152         26 
   75.1761         36 
   75.2002         23 
   75.2242         20 
   75.2483         30 
   75.2724         35 
   75.2965         23 
   75.3205         31 
   75.3446         19 
   75.3687         35 
   75.3927         19 
   75.4168         32 
   75.4409         33 
    75.465         26 
    75.489         31 
   75.5131         39 
   75.5372         34 
   75.5613         48 
   75.5853         47 
   75.6094         62 
   75.6335         66 
   75.6576         80 
   75.6816         92 
   75.7057         77 
   75.7298         67 
   75.7539         43 
   75.7779         62 
    75.802         60 
   75.8261         58 
   75.8502         81 
   75.8742         72 
   75.8983         75 
   75.9224         68 
   75.9465         93 
   75.9705         83 
   75.9946         83 
   76.0187         74 
   76.0428         69 
   76.0668         79 
   76.0909         59 
    76.115         46 
    76.139         54 
   76.1631         54 
   76.1872         49 
   76.2113         51 
   76.2353         47 
   76.2594         35 
   76.2835         46 
   76.3076         32 
   76.3316         34 
   76.3557         34 
   76.3798         23 
   76.4039         28 
   76.4279         25 
    76.452         25 
   76.4761         19 
   76.5002         25 
   76.5242         23 
   76.5483         20 
   76.5724         28 
   76.5965         20 
   76.6205         22 
   76.6446         28 
   76.6687         18 
   76.6928         17 
   76.7168         29 
   76.7409         21 
    76.765         16 
    76.789         22 
   76.8131         25 
   76.8372         17 
   76.8613         24 
   76.8853         20 
   76.9094         27 
   76.9335         27 
   76.9576         22 
   76.9816         19 
   77.0057         28 
   77.0298         27 
   77.0539         25 
   77.0779         21 
    77.102         22 
   77.1261         28 
   77.1502         35 
   77.1742         20 
   77.1983         29 
   77.2224         22 
   77.2465         25 
   77.2705         28 
   77.2946         24 
   77.3187         17 
   77.3428         22 
   77.3668         26 
   77.3909         28 
    77.415         25 
    77.439         24 
   77.4631         30 
   77.4872         23 
   77.5113         30 
   77.5353         23 
   77.5594         18 
   77.5835         33 
   77.6076         17 
   77.6316         32 
   77.6557         29 
   77.6798         27 
   77.7039         23 
   77.7279         28 
    77.752         27 
   77.7761         18 
   77.8002         23 
   77.8242         10 
   77.8483         23 
   77.8724         14 
   77.8965         22 
   77.9205         21 
   77.9446         15 
   77.9687         29 
   77.9928         19 
   78.0168         17 
   78.0409         14 
    78.065         17 
    78.089         21 
   78.1131         27 
   78.1372         24 
   78.1613         18 
   78.1853         24 
   78.2094         18 
   78.2335         22 
   78.2576         27 
   78.2816         21 
   78.3057         27 
   78.3298         28 
   78.3539         24 
   78.3779         17 
    78.402         12 
   78.4261         27 
   78.4502         20 
   78.4742         26 
   78.4983         23 
   78.5224         29 
   78.5465         16 
   78.5705         27 
   78.5946         19 
   78.6187         22 
   78.6428         21 
   78.6668         16 
   78.6909         31 
    78.715         21 
    78.739         13 
   78.7631         24 
   78.7872         23 
   78.8113         20 
   78.8353          7 
   78.8594         26 
   78.8835         25 
   78.9076         16 
   78.9316         19 
   78.9557         19 
   78.9798         24 
   79.0039         22 
   79.0279         28 
    79.052         16 
   79.0761         23 
   79.1002         22 
   79.1242         19 
   79.1483         14 
   79.1724         20 
   79.1965         23 
   79.2205         18 
   79.2446         14 
   79.2687         21 
   79.2928         22 
   79.3168         19 
   79.3409         25 
    79.365         24 
    79.389         15 
   79.4131         19 
   79.4372         27 
   79.4613         22 
   79.4853         21 
   79.5094         19 
   79.5335         23 
   79.5576         19 
   79.5816         17 
   79.6057         19 
   79.6298         23 
   79.6539         20 
   79.6779         20 
    79.702         25 
   79.7261         24 
   79.7502         24 
   79.7742         25 
   79.7983         16 
   79.8224         20 
   79.8465         24 
   79.8705         19 
   79.8946         28 
   79.9187         17 
   79.9428         20 
   79.9668         25 
   79.9909         22 
    80.015         18 
    80.039         25 
   80.0631         18 
   80.0872         20 
   80.1113         20 
   80.1353         19 
   80.1594         15 
   80.1835         26 
   80.2076         22 
   80.2316         20 
   80.2557         19 
   80.2798         19 
   80.3039         18 
   80.3279         22 
    80.352         15 
   80.3761         20 
   80.4002         19 
   80.4242         21 
   80.4483         20 
   80.4724         28 
   80.4965         15 
   80.5205         29 
   80.5446         28 
   80.5687         26 
   80.5928         25 
   80.6168         35 
   80.6409         21 
    80.665         17 
   80.6891         29 
   80.7131         26 
   80.7372         21 
   80.7613         21 
   80.7853         36 
   80.8094         31 
   80.8335         37 
   80.8576         53 
   80.8816         44 
   80.9057         32 
   80.9298         40 
   80.9539         37 
   80.9779         38 
    81.002         29 
   81.0261         27 
   81.0502         39 
   81.0742         30 
   81.0983         43 
   81.1224         25 
   81.1465         31 
   81.1705         27 
   81.1946         32 
   81.2187         34 
   81.2428         16 
   81.2668         25 
   81.2909         19 
    81.315         38 
   81.3391         20 
   81.3631         26 
   81.3872         21 
   81.4113         33 
   81.4353         25 
   81.4594         15 
   81.4835         17 
   81.5076         20 
   81.5316         17 
   81.5557         18 
   81.5798         23 
   81.6039         18 
   81.6279         27 
    81.652         21 
   81.6761         19 
   81.7002         24 
   81.7242         22 
   81.7483         15 
   81.7724         16 
   81.7965         13 
   81.8205         22 
   81.8446         20 
   81.8687         17 
   81.8928         18 
   81.9168         16 
   81.9409         23 
    81.965         18 
   81.9891         20 
   82.0131         27 
   82.0372         16 
   82.0613         16 
   82.0853         16 
   82.1094         13 
   82.1335         12 
   82.1576         20 
   82.1816         16 
   82.2057         25 
   82.2298         22 
   82.2539         21 
   82.2779         13 
    82.302         20 
   82.3261         18 
   82.3502         20 
   82.3742         18 
   82.3983         19 
   82.4224         14 
   82.4465         11 
   82.4705         19 
   82.4946         17 
   82.5187         21 
   82.5428         12 
   82.5668         16 
   82.5909         24 
    82.615         14 
   82.6391         18 
   82.6631         19 
   82.6872         19 
   82.7113         20 
   82.7353         13 
   82.7594         19 
   82.7835         22 
   82.8076         20 
   82.8316          9 
   82.8557         19 
   82.8798         21 
   82.9039         21 
   82.9279         13 
    82.952         22 
   82.9761         19 
   83.0002         19 
   83.0242         13 
   83.0483         20 
   83.0724         22 
   83.0965         24 
   83.1205         22 
   83.1446         29 
   83.1687         23 
   83.1928         23 
   83.2168         30 
   83.2409         28 
    83.265         41 
   83.2891         52 
   83.3131         45 
   83.3372         84 
   83.3613         99 
   83.3853        121 
   83.4094        152 
   83.4335        115 
   83.4576         93 
   83.4816         78 
   83.5057         63 
   83.5298         45 
   83.5539         47 
   83.5779         61 
    83.602         68 
   83.6261         81 
   83.6502         83 
   83.6742         82 
   83.6983         54 
   83.7224         61 
   83.7465         29 
   83.7705         39 
   83.7946         36 
   83.8187         41 
   83.8428         39 
   83.8668         33 
   83.8909         26 
    83.915         31 
   83.9391         21 
   83.9631         24 
   83.9872         30 
   84.0113         21 
   84.0353         26 
   84.0594         30 
   84.0835         28 
   84.1076         31 
   84.1316         25 
   84.1557         21 
   84.1798         22 
   84.2039         26 
   84.2279         12 
    84.252         18 
   84.2761         23 
   84.3002         10 
   84.3242         11 
   84.3483         21 
   84.3724         14 
   84.3965         22 
   84.4205         22 
