# Supplementary material for: Electrophoretic-deposited MXene titanium coatings in regulating bacteria and cell response for peri-implantitis
Source: Front Chem. 2022 Sep 29;10:991481. doi: 10.3389/fchem.2022.991481 (PMC9558740; doi:10.3389/fchem.2022.991481)
Supplement: Supplementary file 2 [file DataSheet4.ZIP › Surface characterization data/XRD/XRDí┴6/Ti3C2Tx.txt]

Commander Sample ID
5.0001   261
5.026467 209
5.052834 239
5.079201 216
5.105567 244
5.131935 249
5.158301 264
5.184668 224
5.211035 230
5.237402 273
5.263769 274
5.290136 270
5.316503 269
5.342869 243
5.369236 255
5.395603 253
5.42197  260
5.448337 268
5.474704 263
5.50107  246
5.527437 266
5.553804 279
5.580171 280
5.606538 254
5.632905 268
5.659272 281
5.685638 284
5.712006 270
5.738372 268
5.764739 261
5.791106 268
5.817473 277
5.84384  278
5.870207 275
5.896574 304
5.92294  298
5.949307 273
5.975674 297
6.002041 269
6.028408 306
6.054775 311
6.081141 284
6.107509 320
6.133875 302
6.160242 284
6.186609 288
6.212976 288
6.239343 283
6.26571  279
6.292077 323
6.318443 292
6.34481  332
6.371177 269
6.397544 308
6.423911 301
6.450278 316
6.476645 269
6.503011 309
6.529378 294
6.555745 327
6.582112 282
6.608479 286
6.634846 329
6.661212 302
6.68758  313
6.713946 300
6.740313 304
6.76668  321
6.793047 295
6.819414 308
6.845781 267
6.872148 278
6.898514 311
6.924881 272
6.951248 287
6.977615 273
7.003982 297
7.030349 280
7.056715 256
7.083083 299
7.109449 294
7.135816 294
7.162183 289
7.18855  310
7.214917 272
7.241284 289
7.267651 261
7.294017 280
7.320385 286
7.346751 280
7.373118 270
7.399485 249
7.425852 235
7.452219 245
7.478585 227
7.504952 223
7.531319 262
7.557686 240
7.584053 245
7.61042  249
7.636786 234
7.663154 213
7.68952  255
7.715887 181
7.742254 229
7.768621 199
7.794988 212
7.821355 203
7.847722 191
7.874088 191
7.900455 193
7.926822 177
7.953189 196
7.979556 180
8.005922 185
8.03229  155
8.058657 189
8.085023 177
8.11139  181
8.137757 186
8.164124 175
8.190491 177
8.216858 163
8.243224 187
8.269591 175
8.295959 167
8.322325 172
8.348692 153
8.375059 157
8.401425 174
8.427793 156
8.45416  139
8.480526 150
8.506893 160
8.53326  129
8.559627 144
8.585994 125
8.612361 153
8.638727 170
8.665094 134
8.691462 144
8.717828 161
8.744195 138
8.770562 162
8.796928 164
8.823296 153
8.849663 146
8.876029 147
8.902396 163
8.928763 137
8.95513  140
8.981497 128
9.007864 146
9.03423  126
9.060597 131
9.086965 165
9.113331 153
9.139698 159
9.166065 149
9.192431 111
9.218799 142
9.245166 129
9.271532 156
9.297899 134
9.324266 131
9.350633 146
9.377    131
9.403367 133
9.429733 129
9.4561   124
9.482468 125
9.508834 126
9.535201 110
9.561568 138
9.587934 149
9.614302 127
9.640669 142
9.667035 130
9.693402 120
9.719769 152
9.746136 115
9.772503 117
9.79887  128
9.825236 141
9.851604 117
9.87797  130
9.904337 142
9.930704 121
9.95707  153
9.983438 130
10.00980 133
10.03617 124
10.06253 132
10.08890 133
10.11527 144
10.14163 138
10.16800 137
10.19437 108
10.22073 133
10.24710 126
10.27347 146
10.29984 136
10.32620 152
10.35257 131
10.37894 128
10.40530 135
10.43167 142
10.45804 144
10.48440 126
10.51077 122
10.53714 111
10.56350 120
10.58987 120
10.61624 126
10.64261 131
10.66897 127
10.69534 109
10.72171 117
10.74807 132
10.77444 128
10.80081 120
10.82717 121
10.85354 143
10.87991 130
10.90627 132
10.93264 116
10.95901 100
10.98537 116
11.01174 129
11.03811 104
11.06447 153
11.09084 160
11.11721 142
11.14357 116
11.16994 127
11.19631 118
11.22268 111
11.24904 104
11.27541 117
11.30178 132
11.32814 117
11.35451 115
11.38088 116
11.40724 97
11.43361 120
11.45998 138
11.48634 121
11.51271 129
11.53908 127
11.56545 126
11.59181 127
11.61818 116
11.64455 109
11.67091 111
11.69728 128
11.72365 105
11.75001 121
11.77638 115
11.80275 102
11.82911 111
11.85548 117
11.88185 119
11.90821 134
11.93458 124
11.96095 120
11.98731 107
12.01368 122
12.04005 121
12.06642 92
12.09278 133
12.11915 133
12.14552 132
12.17188 137
12.19825 110
12.22462 121
12.25098 114
12.27735 108
12.30372 112
12.33008 123
12.35645 130
12.38282 110
12.40918 109
12.43555 120
12.46192 117
12.48829 110
12.51465 142
12.54102 133
12.56739 135
12.59375 140
12.62012 101
12.64649 139
12.67285 127
12.69922 144
12.72559 120
12.75195 120
12.77832 113
12.80469 126
12.83105 92
12.85742 121
12.88379 110
12.91016 134
12.93652 112
12.96289 121
12.98926 127
13.01562 141
13.04199 111
13.06836 117
13.09472 122
13.12109 132
13.14746 125
13.17382 129
13.20019 124
13.22656 117
13.25292 131
13.27929 127
13.30566 140
13.33202 131
13.35839 135
13.38476 137
13.41113 134
13.43749 127
13.46386 111
13.49023 122
13.51659 127
13.54296 144
13.56933 137
13.59569 129
13.62206 109
13.64843 137
13.67479 118
13.70116 123
13.72753 138
13.7539  123
13.78026 126
13.80663 125
13.833   127
13.85936 145
13.88573 130
13.91210 129
13.93846 136
13.96483 125
13.99120 119
14.01756 123
14.04393 130
14.07030 126
14.09666 162
14.12303 126
14.14940 132
14.17576 120
14.20213 127
14.22850 140
14.25486 139
14.28123 117
14.30760 143
14.33397 155
14.36033 123
14.38670 164
14.41307 143
14.43943 139
14.46580 147
14.49217 126
14.51853 139
14.54490 146
14.57127 122
14.59763 148
14.62400 133
14.65037 112
14.67674 133
14.70310 146
14.72947 136
14.75584 118
14.78220 142
14.80857 138
14.83494 142
14.86130 146
14.88767 143
14.91404 145
14.94040 119
14.96677 132
14.99314 124
15.01950 133
15.04587 118
15.07224 134
15.09861 126
15.12497 143
15.15134 124
15.17771 144
15.20407 143
15.23044 149
15.25681 148
15.28317 134
15.30954 139
15.33591 126
15.36227 140
15.38864 135
15.41501 134
15.44137 135
15.46774 126
15.49411 149
15.52047 134
15.54684 147
15.57321 151
15.59958 139
15.62594 152
15.65231 133
15.67868 135
15.70504 161
15.73141 145
15.75778 143
15.78414 152
15.81051 137
15.83688 154
15.86324 152
15.88961 135
15.91598 158
15.94234 127
15.96871 137
15.99508 130
16.02145 153
16.04781 139
16.07418 166
16.10055 147
16.12691 167
16.15328 137
16.17965 158
16.20601 152
16.23238 138
16.25875 147
16.28511 145
16.31148 143
16.33785 151
16.36422 158
16.39058 164
16.41695 179
16.44331 138
16.46968 147
16.49605 168
16.52242 150
16.54878 156
16.57515 153
16.60152 171
16.62788 154
16.65425 165
16.68062 145
16.70698 157
16.73335 173
16.75972 156
16.78608 150
16.81245 156
16.83882 162
16.86518 157
16.89155 155
16.91792 166
16.94429 158
16.97065 150
16.99702 152
17.02339 149
17.04975 169
17.07612 167
17.10249 180
17.12885 150
17.15522 157
17.18159 166
17.20795 145
17.23432 157
17.26069 151
17.28706 148
17.31342 170
17.33979 167
17.36615 151
17.39252 133
17.41889 142
17.44526 139
17.47162 170
17.49799 144
17.52436 155
17.55072 149
17.57709 186
17.60346 172
17.62982 174
17.65619 159
17.68256 174
17.70892 163
17.73529 142
17.76166 152
17.78803 151
17.81439 144
17.84076 158
17.86713 172
17.89349 144
17.91986 151
17.94623 154
17.97259 151
17.99896 167
18.02533 149
18.05169 191
18.07806 182
18.10443 167
18.13079 176
18.15716 166
18.18353 125
18.2099  169
18.23626 151
18.26263 147
18.289   152
18.31536 168
18.34173 164
18.36810 170
18.39446 158
18.42083 156
18.44720 189
18.47356 155
18.49993 154
18.52630 172
18.55267 168
18.57903 161
18.60540 169
18.63176 178
18.65813 160
18.68450 168
18.71087 175
18.73723 180
18.76360 175
18.78997 177
18.81633 175
18.84270 165
18.86907 183
18.89543 183
18.92180 164
18.94817 166
18.97453 166
19.00090 156
19.02727 152
19.05363 162
19.08000 165
19.10637 190
19.13274 190
19.15910 172
19.18547 175
19.21184 175
19.23820 173
19.26457 161
19.29094 177
19.31730 198
19.34367 206
19.37004 175
19.39640 160
19.42277 152
19.44914 191
19.47551 172
19.50187 165
19.52824 179
19.55460 171
19.58097 160
19.60734 182
19.63371 168
19.66007 175
19.68644 167
19.71281 173
19.73917 205
19.76554 183
19.79191 190
19.81827 166
19.84464 205
19.87101 171
19.89737 191
19.92374 205
19.95011 191
19.97648 168
20.00284 186
20.02921 185
20.05558 160
20.08194 197
20.10831 151
20.13468 186
20.16104 166
20.18741 175
20.21378 184
20.24014 160
20.26651 190
20.29288 181
20.31924 171
20.34561 183
20.37198 190
20.39835 183
20.42471 207
20.45108 197
20.47744 191
20.50381 190
20.53018 175
20.55655 168
20.58291 206
20.60928 183
20.63565 185
20.66201 188
20.68838 181
20.71475 179
20.74111 208
20.76748 181
20.79385 182
20.82021 188
20.84658 189
20.87295 174
20.89932 186
20.92568 187
20.95205 182
20.97842 194
21.00478 187
21.03115 222
21.05752 195
21.08388 199
21.11025 175
21.13662 202
21.16298 193
21.18935 188
21.21572 172
21.24208 185
21.26845 188
21.29482 176
21.32119 187
21.34755 199
21.37392 177
21.40029 214
21.42665 189
21.45302 215
21.47939 219
21.50575 217
21.53212 199
21.55849 193
21.58485 219
21.61122 229
21.63759 206
21.66396 243
21.69032 196
21.71669 182
21.74305 195
21.76942 190
21.79579 200
21.82216 184
21.84852 214
21.87489 179
21.90126 183
21.92762 193
21.95399 175
21.98036 227
22.00672 215
22.03309 184
22.05946 188
22.08582 183
22.11219 181
22.13856 214
22.16493 204
22.19129 195
22.21766 208
22.24403 181
22.27039 203
22.29676 206
22.32313 161
22.34949 200
22.37586 207
22.40223 178
22.42859 189
22.45496 193
22.48133 196
22.50769 208
22.53406 169
22.56043 218
22.5868  214
22.61316 209
22.63953 193
22.66589 197
22.69226 192
22.71863 193
22.74500 197
22.77136 181
22.79773 197
22.8241  187
22.85046 200
22.87683 209
22.90320 229
22.92956 175
22.95593 203
22.98230 199
23.00866 222
23.03503 201
23.06140 197
23.08777 208
23.11413 190
23.14050 176
23.16687 200
23.19323 170
23.21960 194
23.24597 204
23.27233 192
23.29870 190
23.32507 223
23.35143 195
23.37780 183
23.40417 214
23.43053 184
23.45690 184
23.48327 201
23.50964 202
23.53600 193
23.56237 220
23.58873 223
23.61510 208
23.64147 211
23.66784 199
23.69420 211
23.72057 222
23.74694 204
23.77330 195
23.79967 174
23.82604 201
23.85240 204
23.87877 194
23.90514 214
23.93150 195
23.95787 198
23.98424 181
24.01061 215
24.03697 192
24.06334 213
24.08971 195
24.11607 217
24.14244 195
24.16881 206
24.19517 195
24.22154 195
24.24791 194
24.27427 180
24.30064 213
24.32701 214
24.35337 199
24.37974 190
24.40611 206
24.43248 201
24.45884 191
24.48521 224
24.51158 207
24.53794 209
24.56431 202
24.59068 213
24.61704 215
24.64341 214
24.66978 207
24.69614 224
24.72251 209
24.74888 196
24.77524 206
24.80161 239
24.82798 198
24.85434 209
24.88071 186
24.90708 232
24.93345 194
24.95981 213
24.98618 241
25.01255 221
25.03891 224
25.06528 232
25.09165 242
25.11801 212
25.14438 198
25.17075 227
25.19711 236
25.22348 207
25.24985 230
25.27622 211
25.30258 228
25.32895 245
25.35532 226
25.38168 232
25.40805 238
25.43442 215
25.46078 228
25.48715 230
25.51352 192
25.53988 213
25.56625 245
25.59262 231
25.61898 225
25.64535 201
25.67172 262
25.69809 214
25.72445 223
25.75082 182
25.77718 195
25.80355 173
25.82992 211
25.85629 191
25.88265 223
25.90902 196
25.93539 207
25.96175 205
25.98812 178
26.01449 237
26.04085 203
26.06722 209
26.09359 207
26.11995 217
26.14632 195
26.17269 219
26.19906 199
26.22542 202
26.25179 230
26.27816 208
26.30452 193
26.33089 199
26.35726 186
26.38362 207
26.40999 198
26.43636 202
26.46272 228
26.48909 221
26.51546 215
26.54182 188
26.56819 203
26.59456 191
26.62093 207
26.64729 234
26.67366 218
26.70002 204
26.72639 197
26.75276 227
26.77913 191
26.80549 199
26.83186 230
26.85823 200
26.88459 210
26.91096 213
26.93733 195
26.96369 226
26.99006 236
27.01643 216
27.04279 215
27.06916 210
27.09553 200
27.12190 242
27.14826 217
27.17463 213
27.201   234
27.22736 220
27.25373 231
27.28010 245
27.30646 243
27.33283 233
27.35920 211
27.38556 216
27.41193 222
27.43830 219
27.46467 208
27.49103 226
27.51740 218
27.54377 236
27.57013 213
27.59650 207
27.62287 247
27.64923 229
27.67560 217
27.70197 212
27.72833 225
27.75470 216
27.78107 209
27.80743 229
27.83380 221
27.86017 240
27.88653 216
27.91290 222
27.93927 207
27.96563 216
27.99200 222
28.01837 208
28.04474 238
28.07110 198
28.09747 201
28.12384 250
28.15020 230
28.17657 217
28.20294 242
28.22930 215
28.25567 215
28.28204 222
28.30840 236
28.33477 209
28.36114 222
28.38751 251
28.41387 232
28.44024 212
28.46661 234
28.49297 216
28.51934 203
28.54571 215
28.57207 225
28.59844 196
28.62481 193
28.65117 216
28.67754 190
28.70391 197
28.73027 204
28.75664 207
28.78301 203
28.80938 205
28.83574 166
28.86211 207
28.88847 189
28.91484 208
28.94121 194
28.96758 201
28.99394 178
29.02031 219
29.04668 202
29.07304 169
29.09941 205
29.12578 196
29.15214 175
29.17851 197
29.20488 188
29.23124 210
29.25761 201
29.28398 183
29.31035 186
29.33671 188
29.36308 177
29.38945 177
29.41581 180
29.44218 190
29.46855 180
29.49491 165
29.52128 177
29.54765 185
29.57401 171
29.60038 166
29.62675 167
29.65312 194
29.67948 212
29.70585 192
29.73222 196
29.75858 169
29.78495 168
29.81132 194
29.83768 197
29.86405 181
29.89042 157
29.91678 178
29.94315 161
29.96952 190
29.99588 167
30.02225 183
30.04862 174
30.07498 153
30.10135 181
30.12772 202
30.15408 174
30.18045 163
30.20682 172
30.23319 168
30.25955 153
30.28592 161
30.31229 171
30.33865 201
30.36502 178
30.39139 163
30.41775 162
30.44412 158
30.47049 177
30.49685 179
30.52322 159
30.54959 178
30.57596 166
30.60232 190
30.62869 157
30.65506 152
30.68142 157
30.70779 162
30.73416 179
30.76052 157
30.78689 155
30.81326 183
30.83962 161
30.86599 155
30.89236 160
30.91872 160
30.94509 154
30.97146 164
30.99782 163
31.02419 159
31.05056 169
31.07692 178
31.10329 175
31.12966 157
31.15603 169
31.18239 164
31.20876 158
31.23513 163
31.26149 187
31.28786 185
31.31423 185
31.34059 148
31.36696 189
31.39333 168
31.41969 163
31.44606 170
31.47243 178
31.4988  168
31.52516 147
31.55153 167
31.5779  155
31.60426 170
31.63063 164
31.65700 160
31.68336 158
31.70973 159
31.73610 171
31.76246 181
31.78883 153
31.81520 139
31.84157 155
31.86793 164
31.89430 169
31.92067 159
31.94703 163
31.97340 145
31.99977 150
32.02613 164
32.05250 178
32.07886 157
32.10523 174
32.13160 157
32.15797 174
32.18433 148
32.21070 156
32.23707 171
32.26343 148
32.28980 127
32.31617 153
32.34254 150
32.36890 141
32.39527 175
32.42163 144
32.44800 148
32.47437 161
32.50074 129
32.52710 172
32.55347 153
32.57984 154
32.60620 150
32.63257 165
32.65894 163
32.68531 163
32.71167 174
32.73804 166
32.76440 147
32.79077 142
32.81714 138
32.84351 141
32.86987 161
32.89624 153
32.92261 162
32.94897 142
32.97534 158
33.00171 146
33.02807 152
33.05444 146
33.08081 144
33.10717 174
33.13354 155
33.15991 155
33.18627 163
33.21264 135
33.23901 165
33.26538 143
33.29174 136
33.31811 140
33.34447 141
33.37084 149
33.39721 152
33.42358 168
33.44994 144
33.47631 137
33.50268 170
33.52904 113
33.55541 141
33.58178 139
33.60815 131
33.63451 118
33.66088 162
33.68724 145
33.71361 110
33.73998 136
33.76635 129
33.79271 149
33.81908 126
33.84545 133
33.87181 159
33.89818 146
33.92455 155
33.95091 151
33.97728 151
34.00365 132
34.03001 144
34.05638 120
34.08275 126
34.10911 130
34.13548 157
34.16185 135
34.18822 125
34.21458 144
34.24095 142
34.26731 136
34.29368 115
34.32005 139
34.34642 147
34.37278 135
34.39915 152
34.42552 160
34.45188 154
34.47825 149
34.50462 133
34.53099 140
34.55735 129
34.58372 123
34.61008 127
34.63645 141
34.66282 124
34.68919 128
34.71555 134
34.74192 121
34.76829 138
34.79465 130
34.82102 147
34.84739 140
34.87376 131
34.90012 134
34.92649 128
34.95285 131
34.97922 136
35.00559 121
35.03196 128
35.05832 123
35.08469 155
35.11106 131
35.13742 151
35.16379 157
35.19016 140
35.21652 130
35.24289 124
35.26926 139
35.29562 123
35.32199 136
35.34836 123
35.37472 99
35.40109 128
35.42746 128
35.45383 148
35.48019 135
35.50656 110
35.53292 122
35.55929 152
35.58566 133
35.61203 116
35.63839 137
35.66476 128
35.69113 133
35.71749 138
35.74386 135
35.77023 105
35.7966  113
35.82296 135
35.84933 140
35.87569 130
35.90206 144
35.92843 124
35.9548  123
35.98116 123
36.00753 131
36.03390 153
36.06026 142
36.08663 156
36.11300 118
36.13936 135
36.16573 136
36.19210 130
36.21846 141
36.24483 136
36.27120 121
36.29756 122
36.32393 109
36.35030 128
36.37667 127
36.40303 129
36.42940 125
36.45576 114
36.48213 119
36.50850 130
36.53487 111
36.56123 108
36.58760 133
36.61397 99
36.64033 113
36.66670 111
36.69307 120
36.71944 113
36.74580 136
36.77217 114
36.79853 116
36.82490 108
36.85127 113
36.87764 119
36.90400 104
36.93037 111
36.95674 101
36.98310 117
37.00947 126
37.03584 106
37.06221 108
37.08857 122
37.11494 103
37.14130 92
37.16767 125
37.19404 114
37.22040 95
37.24677 110
37.27314 123
37.29951 121
37.32587 97
37.35224 123
37.37861 104
37.40497 96
37.43134 100
37.45771 93
37.48407 111
37.51044 123
37.53681 121
37.56317 96
37.58954 120
37.61591 100
37.64228 131
37.66864 108
37.69501 107
37.72137 87
37.74774 116
37.77411 131
37.80048 105
37.82684 96
37.85321 114
37.87958 95
37.90594 129
37.93231 127
37.95868 111
37.98505 116
38.01141 107
38.03778 87
38.06414 124
38.09051 100
38.11688 118
38.14325 115
38.16961 136
38.19598 108
38.22235 112
38.24871 104
38.27508 107
38.30145 101
38.32781 102
38.35418 90
38.38055 95
38.40691 98
38.43328 123
38.45965 83
38.48601 111
38.51238 117
38.53875 105
38.56512 102
38.59148 103
38.61785 98
38.64421 104
38.67058 100
38.69695 108
38.72332 100
38.74968 79
38.77605 103
38.80242 91
38.82878 100
38.85515 103
38.88152 90
38.90789 101
38.93425 99
38.96062 95
38.98698 89
39.01335 84
39.03972 88
39.06609 93
39.09245 117
39.11882 104
39.14519 75
39.17155 116
39.19792 83
39.22429 91
39.25066 99
39.27702 84
39.30339 95
39.32975 95
39.35612 113
39.38249 105
39.40885 102
39.43522 101
39.46159 102
39.48796 119
39.51432 98
39.54069 97
39.56706 108
39.59342 123
39.61979 118
39.64616 105
39.67252 90
39.69889 98
39.72526 97
39.75162 110
39.77799 114
39.80436 96
39.83073 94
39.85709 113
39.88346 106
39.90982 95
39.93619 102
39.96256 97
39.98893 91
40.01529 115
40.04166 96
40.06803 99
40.09439 88
40.12076 96
40.14713 87
40.1735  90
40.19986 97
40.22623 89
40.25259 100
40.27896 111
40.30533 85
40.33169 97
40.35806 104
40.38443 110
40.41080 106
40.43716 91
40.46353 104
40.48990 100
40.51626 96
40.54263 102
40.569   109
40.59536 134
40.62173 107
40.64810 116
40.67446 108
40.70083 102
40.72720 103
40.75357 106
40.77993 95
40.80630 103
40.83266 105
40.85903 102
40.88540 125
40.91177 100
40.93813 103
40.96450 87
40.99087 116
41.01723 114
41.04360 127
41.06997 105
41.09634 110
41.12270 113
41.14907 94
41.17543 107
41.20180 96
41.22817 75
41.25453 93
41.28090 104
41.30727 105
41.33364 89
41.36000 111
41.38637 116
41.41274 86
41.43911 87
41.46547 95
41.49184 99
41.51820 112
41.54457 99
41.57094 104
41.59730 101
41.62367 112
41.65004 83
41.67641 95
41.70277 112
41.72914 90
41.75550 109
41.78187 116
41.80824 84
41.83461 110
41.86097 102
41.88734 91
41.91371 125
41.94007 97
41.96644 97
41.99281 106
42.01918 107
42.04554 90
42.07191 105
42.09827 101
42.12464 106
42.15101 118
42.17738 109
42.20374 111
42.23011 82
42.25648 104
42.28284 96
42.30921 111
42.33558 100
42.36195 111
42.38831 96
42.41468 114
42.44104 118
42.46741 117
42.49378 119
42.52014 103
42.54651 101
42.57288 94
42.59925 99
42.62561 122
42.65198 115
42.67835 110
42.70471 122
42.73108 111
42.75745 89
42.78381 116
42.81018 107
42.83655 99
42.86291 95
42.88928 111
42.91565 114
42.94202 113
42.96838 111
42.99475 104
43.02111 107
43.04748 118
43.07385 86
43.10022 82
43.12658 98
43.15295 90
43.17932 114
43.20568 123
43.23205 98
43.25842 102
43.28479 89
43.31115 99
43.33752 103
43.36388 123
43.39025 99
43.41662 107
43.44298 99
43.46935 78
43.49572 111
43.52209 94
43.54845 83
43.57482 112
43.60119 94
43.62755 125
43.65392 93
43.68029 90
43.70665 92
43.73302 94
43.75939 88
43.78575 108
43.81212 104
43.83849 98
43.86486 102
43.89122 93
43.91759 107
43.94395 107
43.97032 101
43.99669 95
44.02306 79
44.04942 101
44.07579 104
44.10216 91
44.12852 96
44.15489 101
44.18126 93
44.20763 82
44.23399 111
44.26036 91
44.28672 101
44.31309 109
44.33946 84
44.36582 111
44.39219 97
44.41856 83
44.44493 93
44.47129 109
44.49766 83
44.52403 95
44.5504  90
44.57676 103
44.60313 105
44.62949 86
44.65586 93
44.68223 98
44.70859 81
44.73496 110
44.76133 100
44.78770 88
44.81406 68
44.84043 96
44.86680 97
44.89316 89
44.91953 92
44.9459  101
44.97226 99
44.99863 89
45.02500 96
45.05136 94
45.07773 95
45.10410 89
45.13047 117
45.15683 83
45.18320 83
45.20956 83
45.23593 86
45.26230 85
45.28867 95
45.31503 99
45.34140 108
45.36777 106
45.39413 92
45.42050 95
45.44687 90
45.47324 70
45.49960 93
45.52597 117
45.55233 92
45.57870 90
45.60507 88
45.63143 78
45.65780 96
45.68417 92
45.71054 87
45.73690 90
45.76327 84
45.78964 74
45.81600 76
45.84237 92
45.86874 100
45.89510 85
45.92147 73
45.94784 100
45.97420 95
46.00057 73
46.02694 93
46.05331 88
46.07967 83
46.10604 103
46.13240 77
46.15877 94
46.18514 89
46.21151 105
46.23787 87
46.26424 94
46.29061 88
46.31697 71
46.34334 82
46.36971 93
46.39608 83
46.42244 91
46.44881 75
46.47517 83
46.50154 79
46.52791 87
46.55427 86
46.58064 77
46.60701 95
46.63338 92
46.65974 97
46.68611 81
46.71248 98
46.73885 87
46.76521 95
46.79158 77
46.81794 92
46.84431 85
46.87068 81
46.89704 89
46.92341 81
46.94978 86
46.97615 96
47.00251 81
47.02888 85
47.05525 97
47.08161 92
47.10798 93
47.13435 97
47.16071 86
47.18708 128
47.21345 97
47.23981 103
47.26618 97
47.29255 83
47.31892 107
47.34528 101
47.37165 102
47.39801 95
47.42438 96
47.45075 96
47.47711 77
47.50348 76
47.52985 97
47.55622 91
47.58258 106
47.60895 97
47.63532 97
47.66169 75
47.68805 110
47.71442 103
47.74078 90
47.76715 95
47.79352 89
47.81988 86
47.84625 90
47.87262 102
47.89899 82
47.92535 96
47.95172 75
47.97809 101
48.00445 82
48.03082 78
48.05719 91
48.08355 97
48.10992 73
48.13629 97
48.16265 83
48.18902 93
48.21539 104
48.24176 87
48.26812 74
48.29449 103
48.32085 88
48.34722 93
48.37359 84
48.39996 79
48.42632 80
48.45269 91
48.47906 77
48.50542 77
48.53179 76
48.55816 91
48.58453 72
48.61089 94
48.63726 62
48.66362 83
48.68999 78
48.71636 74
48.74272 81
48.76909 86
48.79546 69
48.82183 74
48.84819 64
48.87456 78
48.90093 83
48.92729 75
48.95366 74
48.98003 79
49.00639 64
49.03276 86
49.05913 84
49.08549 69
49.11186 74
49.13823 72
49.1646  88
49.19096 69
49.21733 70
49.24370 78
49.27006 78
49.29643 72
49.3228  66
49.34916 67
49.37553 78
49.40190 76
49.42826 72
49.45463 75
49.48100 88
49.50737 74
49.53373 90
49.56010 79
49.58646 97
49.61283 69
49.63920 67
49.66556 77
49.69193 76
49.71830 73
49.74467 63
49.77103 75
49.79740 78
49.82377 82
49.85014 78
49.87650 71
49.90287 92
49.92923 71
49.95560 80
49.98197 84
50.00833 77
50.03470 87
50.06107 74
50.08744 73
50.11380 70
50.14017 78
50.16654 65
50.19290 78
50.21927 71
50.24564 69
50.27200 74
50.29837 83
50.32474 72
50.35110 71
50.37747 78
50.40384 78
50.43021 80
50.45657 101
50.48294 89
50.50930 83
50.53567 78
50.56204 84
50.58840 69
50.61477 80
50.64114 67
50.66751 68
50.69387 69
50.72024 68
50.74661 70
50.77298 65
50.79934 72
50.82571 80
50.85207 65
50.87844 90
50.90481 72
50.93117 71
50.95754 68
50.98391 67
51.01028 66
51.03664 75
51.06301 60
51.08938 71
51.11574 65
51.14211 77
51.16848 72
51.19484 80
51.22121 70
51.24758 65
51.27394 80
51.30031 79
51.32668 69
51.35305 76
51.37941 82
51.40578 74
51.43214 71
51.45851 76
51.48488 78
51.51125 66
51.53761 64
51.56398 75
51.59035 66
51.61671 75
51.64308 65
51.66945 68
51.69582 69
51.72218 71
51.74855 71
51.77491 68
51.80128 68
51.82765 71
51.85401 65
51.88038 73
51.90675 66
51.93312 59
51.95948 76
51.98585 72
52.01222 69
52.03858 66
52.06495 68
52.09132 73
52.11768 73
52.14405 68
52.17042 80
52.19678 56
52.22315 73
52.24952 68
52.27589 65
52.30225 87
52.32862 87
52.35499 80
52.38135 69
52.40772 67
52.43409 82
52.46045 71
52.48682 89
52.51319 71
52.53955 67
52.56592 77
52.59229 66
52.61866 79
52.64502 85
52.67139 95
52.69775 68
52.72412 71
52.75049 80
52.77685 74
52.80322 75
52.82959 82
52.85596 82
52.88232 78
52.90869 91
52.93506 76
52.96143 76
52.98779 81
53.01416 75
53.04052 70
53.06689 74
53.09326 77
53.11962 65
53.14599 74
53.17236 74
53.19873 66
53.22509 71
53.25146 76
53.27783 78
53.30419 87
53.33056 88
53.35693 75
53.38329 64
53.40966 83
53.43603 82
53.46239 70
53.48876 80
53.51513 69
53.5415  85
53.56786 78
53.59423 80
53.62059 75
53.64696 85
53.67333 66
53.69969 81
53.72606 77
53.75243 87
53.77880 78
53.80516 84
53.83153 73
53.85790 93
53.88427 77
53.91063 61
53.937   91
53.96336 77
53.98973 74
54.01610 74
54.04246 79
54.06883 72
54.09520 72
54.12157 78
54.14793 82
54.17430 90
54.20067 82
54.22703 73
54.25340 69
54.27977 101
54.30613 91
54.33250 70
54.35887 69
54.38523 70
54.41160 75
54.43797 74
54.46434 57
54.49070 85
54.51707 80
54.54344 91
54.56980 82
54.59617 80
54.62254 66
54.64890 83
54.67527 95
54.70164 81
54.72800 93
54.75437 88
54.78074 82
54.80711 88
54.83347 77
54.85984 78
54.88620 86
54.91257 76
54.93894 80
54.96530 91
54.99167 81
55.01804 73
55.04441 82
55.07077 74
55.09714 65
55.12351 80
55.14987 90
55.17624 87
55.20261 86
55.22897 60
55.25534 73
55.28171 76
55.30807 73
55.33444 84
55.36081 88
55.38718 78
55.41354 77
55.43991 58
55.46628 89
55.49264 85
55.51901 79
55.54538 80
55.57174 96
55.59811 74
55.62448 86
55.65084 69
55.67721 63
55.70358 83
55.72995 71
55.75631 65
55.78268 72
55.80904 82
55.83541 81
55.86178 72
55.88814 60
55.91451 91
55.94088 71
55.96725 86
55.99361 73
56.01998 70
56.04635 84
56.07272 98
56.09908 74
56.12545 85
56.15181 64
56.17818 90
56.20455 89
56.23091 70
56.25728 72
56.28365 72
56.31002 76
56.33638 61
56.36275 81
56.38912 73
56.41548 79
56.44185 73
56.46822 82
56.49458 85
56.52095 95
56.54732 73
56.57368 68
56.60005 74
56.62642 75
56.65279 87
56.67915 78
56.70552 88
56.73189 82
56.75825 60
56.78462 67
56.81098 66
56.83735 89
56.86372 90
56.89009 92
56.91645 63
56.94282 88
56.96919 92
56.99556 71
57.02192 78
57.04829 86
57.07465 99
57.10102 72
57.12739 76
57.15375 74
57.18012 61
57.20649 86
57.23286 79
57.25922 67
57.28559 69
57.31196 70
57.33832 64
57.36469 54
57.39106 82
57.41742 88
57.44379 86
57.47016 88
57.49652 77
57.52289 67
57.54926 72
57.57563 76
57.60199 69
57.62836 74
57.65473 78
57.68109 69
57.70746 79
57.73382 71
57.76019 75
57.78656 76
57.81293 77
57.83929 86
57.86566 70
57.89203 78
57.9184  79
57.94476 87
57.97113 72
57.99749 99
58.02386 73
58.05023 76
58.07659 76
58.10296 79
58.12933 86
58.15570 86
58.18206 85
58.20843 79
58.23480 93
58.26116 63
58.28753 81
58.3139  81
58.34026 73
58.36663 84
58.39300 88
58.41936 74
58.44573 97
58.47210 87
58.49847 71
58.52483 63
58.55120 78
58.57757 76
58.60393 73
58.63030 82
58.65667 68
58.68303 72
58.70940 82
58.73577 96
58.76213 72
58.78850 76
58.81487 82
58.84124 85
58.86760 65
58.89397 90
58.92034 88
58.94670 61
58.97307 77
58.99943 94
59.02580 57
59.05217 86
59.07854 54
59.10490 78
59.13127 81
59.15764 81
59.18401 65
59.21037 67
59.23674 72
59.26310 72
59.28947 74
59.31584 72
59.34220 76
59.36857 85
59.39494 85
59.42131 83
59.44767 65
59.47404 70
59.50041 75
59.52677 85
59.55314 88
59.57951 58
59.60587 94
59.63224 79
59.65861 86
59.68497 73
59.71134 75
59.73771 75
59.76408 70
59.79044 65
59.81681 79
59.84318 75
59.86954 68
59.89591 68
59.92227 73
59.94864 82
59.97501 85
60.00138 65
60.02774 97
60.05411 64
60.08048 76
60.10685 74
60.13321 91
60.15958 91
60.18594 83
60.21231 77
60.23868 72
60.26504 72
60.29141 83
60.31778 94
60.34415 78
60.37051 84
60.39688 84
60.42325 78
60.44961 72
60.47598 64
60.50235 79
60.52871 76
60.55508 70
60.58145 71
60.60781 67
60.63418 83
60.66055 60
60.68692 69
60.71328 83
60.73965 81
60.76602 67
60.79238 86
60.81875 87
60.84511 79
60.87148 83
60.89785 69
60.92422 67
60.95058 75
60.97695 85
61.00332 91
61.02969 82
61.05605 97
61.08242 96
61.10878 80
61.13515 81
61.16152 88
61.18788 66
61.21425 72
61.24062 85
61.26699 94
61.29335 68
61.31972 72
61.34609 80
61.37245 83
61.39882 73
61.42519 78
61.45155 72
61.47792 83
61.50429 90
61.53065 76
61.55702 77
61.58339 75
61.60976 82
61.63612 73
61.66249 77
61.68886 82
61.71522 95
61.74159 71
61.76796 61
61.79432 71
61.82069 64
61.84706 74
61.87342 76
61.89979 92
61.92616 78
61.95253 62
61.97889 90
62.00526 73
62.03163 74
62.05799 87
62.08436 92
62.11072 81
62.13709 67
62.16346 81
62.18983 76
62.21619 101
62.24256 93
62.26893 83
62.2953  89
62.32166 73
62.34803 67
62.37439 88
62.40076 86
62.42713 75
62.45349 83
62.47986 86
62.50623 81
62.5326  61
62.55896 80
62.58533 79
62.61170 76
62.63806 88
62.66443 88
62.6908  68
62.71716 76
62.74353 81
62.76990 91
62.79626 75
62.82263 57
62.84900 84
62.87537 70
62.90173 63
62.92810 70
62.95447 81
62.98083 75
63.00720 82
63.03356 80
63.05993 71
63.08630 70
63.11267 68
63.13903 81
63.16540 69
63.19177 80
63.21814 56
63.24450 77
63.27087 64
63.29723 71
63.32360 74
63.34997 77
63.37633 75
63.40270 95
63.42907 66
63.45544 76
63.48180 92
63.50817 80
63.53454 76
63.56090 64
63.58727 84
63.61364 69
63.64000 88
63.66637 78
63.69274 67
63.71910 73
63.74547 59
63.77184 60
63.79821 72
63.82457 77
63.85094 66
63.87731 81
63.90367 77
63.93004 72
63.95640 83
63.98277 60
64.00914 75
64.03551 89
64.06188 67
64.08824 67
64.11460 62
64.14097 78
64.16734 56
64.19371 88
64.22007 67
64.24644 67
64.27281 80
64.29917 76
64.32554 70
64.35191 76
64.37828 71
64.40464 81
64.43101 63
64.45738 62
64.48374 66
64.51011 73
64.53648 75
64.56285 81
64.58921 77
64.61558 61
64.64195 79
64.66832 68
64.69468 75
64.72104 71
64.74741 81
64.77378 72
64.80014 64
64.82651 76
64.85288 78
64.87925 86
64.90561 72
64.93198 58
64.95835 59
64.98471 86
65.01108 80
65.03745 80
65.06382 70
65.09018 64
65.11655 65
65.14292 73
65.16928 72
65.19565 67
65.22202 91
65.24839 72
65.27475 59
65.30112 76
65.32748 71
65.35385 92
65.38021 92
65.40658 69
65.43295 52
65.45932 76
65.48568 68
65.51205 75
65.53842 72
65.56478 69
65.59115 79
65.61752 74
65.64389 63
65.67025 63
65.69662 88
65.72299 63
65.74935 62
65.77572 80
65.80209 64
65.82846 81
65.85482 75
65.88119 73
65.90756 61
65.93392 74
65.96028 63
65.98665 65
66.01302 71
66.03939 72
66.06575 76
66.09212 55
66.11849 69
66.14485 70
66.17122 71
66.19759 72
66.22396 63
66.25032 86
66.27669 66
66.30306 77
66.32943 64
66.35579 69
66.38216 66
66.40853 81
66.43489 63
66.46126 60
66.48763 75
66.514   81
66.54036 65
66.56673 74
66.59309 70
66.61946 67
66.64582 68
66.67219 71
66.69856 68
66.72493 61
66.75129 64
66.77766 63
66.80403 70
66.83039 73
66.85676 67
66.88313 58
66.9095  74
66.93586 62
66.96223 64
66.98860 80
67.01496 77
67.04133 68
67.06770 59
67.09407 71
67.12043 80
67.14680 63
67.17317 68
67.19953 60
67.22589 56
67.25226 73
67.27863 54
67.305   61
67.33136 83
67.35773 64
67.38410 78
67.41046 74
67.43683 64
67.46320 74
67.48957 46
67.51593 61
67.54230 68
67.56867 63
67.59503 79
67.62140 69
67.64777 78
67.67414 52
67.70050 78
67.72687 51
67.75324 75
67.77961 59
67.80597 82
67.83233 74
67.85870 53
67.88507 66
67.91143 59
67.93780 63
67.96417 62
67.99054 65
68.01690 66
68.04327 50
68.06964 63
68.09600 70
68.12237 54
68.14874 76
68.17511 66
68.20147 59
68.22784 62
68.25421 85
68.28057 64
68.30694 60
68.33331 59
68.35968 72
68.38604 55
68.41241 75
68.43878 65
68.46514 70
68.49150 65
68.51787 55
68.54424 70
68.57061 61
68.59697 79
68.62334 65
68.64971 50
68.67607 65
68.70244 67
68.72881 56
68.75518 68
68.78154 74
68.80791 66
68.83428 68
68.86064 67
68.88701 41
68.91338 74
68.93975 70
68.96611 41
68.99248 68
69.01885 79
69.04521 76
69.07157 67
69.09794 66
69.12431 52
69.15068 66
69.17704 77
69.20341 57
69.22978 77
69.25614 56
69.28251 55
69.30888 59
69.33525 73
69.36161 65
69.38798 69
69.41435 67
69.44072 68
69.46708 75
69.49345 50
69.51982 71
69.54618 60
69.57255 62
69.59892 60
69.62529 68
69.65165 76
69.67802 53
69.70438 67
69.73075 50
69.75711 71
69.78348 67
69.80985 83
69.83622 52
69.86258 63
69.88895 65
69.91532 65
69.94168 72
69.96805 72
69.99442 52
70.02079 64
70.04715 66
70.07352 57
70.09989 70
70.12625 61
70.15262 59
70.17899 52
70.20536 60
70.23172 55
70.25809 69
70.28446 63
70.31082 81
70.33718 58
70.36355 61
70.38992 52
70.41629 50
70.44265 61
70.46902 56
70.49539 65
70.52175 61
70.54812 49
70.57449 62
70.60086 51
70.62722 65
70.65359 65
70.67996 56
70.70632 76
70.73269 56
70.75906 64
70.78543 52
70.81179 67
70.83816 56
70.86453 69
70.8909  62
70.91726 59
70.94362 54
70.96999 65
70.99636 49
71.02272 46
71.04909 78
71.07546 69
71.10183 61
71.12819 65
71.15456 69
71.18093 59
71.20729 67
71.23366 57
71.26003 61
71.2864  67
71.31276 56
71.33913 67
71.36550 78
71.39186 65
71.41823 62
71.44460 60
71.47097 61
71.49733 52
71.52370 62
71.55007 59
71.57643 51
71.60279 52
71.62916 71
71.65553 67
71.6819  43
71.70826 55
71.73463 62
71.76100 64
71.78736 50
71.81373 60
71.84010 64
71.86647 73
71.89283 60
71.91920 46
71.94557 52
71.97193 58
71.99830 51
72.02467 44
72.05104 61
72.07740 53
72.10377 55
72.13014 55
72.15650 56
72.18287 65
72.20923 62
72.23560 62
72.26197 60
72.28833 60
72.31470 54
72.34107 68
72.36743 46
72.39380 57
72.42017 71
72.44654 53
72.47290 66
72.49927 60
72.52564 52
72.55201 73
72.57837 55
72.60474 55
72.63111 61
72.65747 70
72.68384 54
72.71021 73
72.73658 61
72.76294 56
72.78931 60
72.81567 63
72.84204 56
72.86840 47
72.89477 61
72.92114 63
72.94751 67
72.97387 47
73.00024 70
73.02661 59
73.05297 61
73.07934 58
73.10571 57
73.13208 60
73.15844 67
73.18481 61
73.21118 49
73.23754 50
73.26391 54
73.29028 61
73.31665 72
73.34301 53
73.36938 61
73.39575 59
73.42211 53
73.44847 48
73.47484 62
73.50121 48
73.52758 53
73.55394 57
73.58031 49
73.60668 63
73.63304 68
73.65941 60
73.68578 63
73.71215 63
73.73851 57
73.76488 42
73.79125 59
73.81761 54
73.84398 40
73.87035 63
73.89672 58
73.92308 56
73.94945 42
73.97582 66
74.00219 65
74.02855 50
74.05492 44
74.08128 48
74.10765 54
74.13401 48
74.16038 68
74.18675 61
74.21312 64
74.23948 67
74.26585 60
74.29222 63
74.31858 54
74.34495 60
74.37132 56
74.39769 62
74.42405 61
74.45042 47
74.47679 57
74.50315 65
74.52952 47
74.55589 55
74.58226 46
74.60862 57
74.63499 51
74.66136 46
74.68772 47
74.71408 67
74.74045 64
74.76682 61
74.79319 52
74.81955 58
74.84592 49
74.87229 41
74.89865 50
74.92502 56
74.95139 59
74.97776 63
75.00412 58
75.03049 58
75.05686 60
75.08322 63
75.10959 43
75.13596 54
75.16233 50
75.18869 64
75.21506 63
75.24143 44
75.26779 56
75.29416 52
75.32052 52
75.34689 50
75.37326 53
75.39962 53
75.42599 57
75.45236 61
75.47872 55
75.50509 65
75.53146 66
75.55783 59
75.58419 57
75.61056 52
75.63693 65
75.6633  65
75.68966 55
75.71603 59
75.74240 53
75.76876 67
75.79513 47
75.82150 54
75.84787 49
75.87423 54
75.90060 61
75.92697 57
75.95333 48
75.97969 46
76.00606 56
76.03243 41
76.0588  51
76.08516 51
76.11153 62
76.13790 59
76.16426 59
76.19063 41
76.21700 49
76.24337 53
76.26973 59
76.29610 68
76.32247 49
76.34883 62
76.37520 66
76.40157 53
76.42794 61
76.45430 59
76.48067 54
76.50704 49
76.53340 51
76.55976 66
76.58613 57
76.61250 37
76.63887 83
76.66523 54
76.69160 48
76.71797 56
76.74433 64
76.77070 57
76.79707 55
76.82344 57
76.84980 53
76.87617 54
76.90254 63
76.92890 79
76.95527 59
76.98164 73
77.00801 64
77.03437 50
77.06074 60
77.08711 46
77.11348 53
77.13984 52
77.16621 43
77.19257 53
77.21894 50
77.24530 52
77.27167 46
77.29804 56
77.32440 61
77.35077 43
77.37714 60
77.40351 50
77.42987 57
77.45624 64
77.48261 48
77.50898 51
77.53534 42
77.56171 48
77.58808 54
77.61444 44
77.64081 58
77.66718 43
77.69355 52
77.71991 58
77.74628 50
77.77265 44
77.79901 66
77.82537 56
77.85174 51
77.87811 63
77.90448 59
77.93084 58
77.95721 56
77.98358 50
78.00994 60
78.03631 56
78.06268 50
78.08905 47
78.11541 69
78.14178 60
78.16815 52
78.19451 54
78.22088 39
78.24725 61
78.27362 50
78.29998 47
78.32635 47
78.35272 64
78.37908 57
78.40545 56
78.43181 59
78.45818 50
78.48455 49
78.51091 58
78.53728 55
78.56365 40
78.59001 57
78.61638 61
78.64275 53
78.66912 56
78.69548 48
78.72185 55
78.74822 51
78.77459 54
78.80095 52
78.82732 42
78.85369 58
78.88005 47
78.90642 52
78.93279 55
78.95916 56
78.98552 40
79.01189 41
79.03826 56
79.06462 49
79.09098 50
79.11735 62
79.14372 46
79.17009 50
79.19645 47
79.22282 47
79.24919 41
79.27555 60
79.30192 37
79.32829 53
79.35466 49
79.38102 63
79.40739 49
79.43376 47
79.46012 45
79.48649 47
79.51286 61
79.53923 44
79.56559 49
79.59196 57
79.61833 43
79.64469 53
79.67106 57
79.69742 48
79.72379 52
79.75016 44
79.77652 45
79.80289 45
79.82926 49
79.85562 47
79.88199 55
79.90836 55
79.93473 57
79.96109 55
79.98746 56
80.01383 42
80.04019 48
80.06656 44
80.09293 48
80.11930 49
80.14566 60
80.17203 45
80.19840 42
80.22477 45
80.25113 55
80.27750 52
80.30386 47
80.33023 43
80.35659 64
80.38296 48
80.40933 59
80.43569 46
80.46206 40
80.48843 51
80.51480 48
80.54116 46
80.56753 45
80.59390 41
80.62027 56
80.64663 44
80.67300 48
80.69937 56
80.72573 49
80.75210 49
80.77847 40
80.80484 45
80.83120 52
80.85757 59
80.88394 48
80.91030 52
80.93666 56
80.96303 49
80.98940 56
81.01577 53
81.04213 43
81.06850 44
81.09487 54
81.12123 37
81.14760 44
81.17397 48
81.20034 46
81.22670 40
81.25307 58
81.27944 47
81.30580 45
81.33217 53
81.35854 58
81.38491 46
81.41127 48
81.43764 43
81.46401 43
81.49037 56
81.51674 56
81.54311 55
81.56947 44
81.59584 65
81.62220 52
81.64857 44
81.67494 49
81.70130 52
81.72767 31
81.75404 40
81.78041 57
81.80677 36
81.83314 56
81.85951 51
81.88588 55
81.91224 47
81.93861 52
81.96498 46
81.99134 50
82.01771 57
82.04408 55
82.07045 53
82.09681 39
82.12318 51
82.14955 49
82.17591 51
82.20227 49
82.22864 49
82.25501 49
82.28138 57
82.30774 46
82.33411 43
82.36048 45
82.38684 43
82.41321 52
82.43958 57
82.46595 46
82.49231 48
82.51868 33
82.54505 47
82.57141 59
82.59778 39
82.62415 52
82.65052 48
82.67688 47
82.70325 56
82.72962 46
82.75598 46
82.78235 45
82.80871 40
82.83508 47
82.86145 46
82.88781 54
82.91418 51
82.94055 40
82.96691 40
82.99328 42
83.01965 38
83.04602 43
83.07238 50
83.09875 58
83.12512 38
83.15148 54
83.17785 49
83.20422 42
83.23059 41
83.25695 44
83.28332 38
83.30969 46
83.33606 48
83.36242 49
83.38879 40
83.41516 43
83.44152 44
83.46788 41
83.49425 55
83.52062 32
83.54698 35
83.57335 40
83.59972 40
83.62609 38
83.65245 61
83.67882 53
83.70519 44
83.73156 33
83.75792 58
83.78429 38
83.81066 36
83.83702 47
83.86339 53
83.88976 37
83.91613 33
83.94249 36
83.96886 30
83.99523 31
84.02159 44
84.04796 53
84.07432 42
