# Supplementary material for: Electrophoretic-deposited MXene titanium coatings in regulating bacteria and cell response for peri-implantitis
Source: Front Chem. 2022 Sep 29;10:991481. doi: 10.3389/fchem.2022.991481 (PMC9558740; doi:10.3389/fchem.2022.991481)
Supplement: Supplementary file 4 [file DataSheet6.ZIP]

Archive with 26 entries (24 files):
- live dead(bacteria)/MRSA/
- live dead(bacteria)/MRSA/M30.tif
- live dead(bacteria)/MRSA/M30D.tif
- live dead(bacteria)/MRSA/M30L.tif
- live dead(bacteria)/MRSA/M40 D.tif
- live dead(bacteria)/MRSA/M40 L.tif
- live dead(bacteria)/MRSA/M40.tif
- live dead(bacteria)/MRSA/M50 D.tif
- live dead(bacteria)/MRSA/M50 L.tif
- live dead(bacteria)/MRSA/M50.tif
- live dead(bacteria)/MRSA/Ti D.tif
- live dead(bacteria)/MRSA/Ti L.tif
- live dead(bacteria)/MRSA/Ti.tif
- live dead(bacteria)/S. aureus/
- live dead(bacteria)/S. aureus/M30 D.tif
- live dead(bacteria)/S. aureus/M30 L.tif
- live dead(bacteria)/S. aureus/M30.tif
- live dead(bacteria)/S. aureus/M40 D.tif
- live dead(bacteria)/S. aureus/M40 L.tif
- live dead(bacteria)/S. aureus/M40.tif
- live dead(bacteria)/S. aureus/M50 D.tif
- live dead(bacteria)/S. aureus/M50 L.tif
- live dead(bacteria)/S. aureus/M50.tif
- live dead(bacteria)/S. aureus/Ti D.tif
- live dead(bacteria)/S. aureus/Ti L.tif
- live dead(bacteria)/S. aureus/Ti.tif
