# Supplementary material for: Electrophoretic-deposited MXene titanium coatings in regulating bacteria and cell response for peri-implantitis
Source: Front Chem. 2022 Sep 29;10:991481. doi: 10.3389/fchem.2022.991481 (PMC9558740; doi:10.3389/fchem.2022.991481)
Supplement: Supplementary file 5 [file DataSheet2.ZIP]

Archive with 5 entries (5 files):
- Physical map/IMG_9290.JPG
- Physical map/IMG_9291.JPG
- Physical map/process.jpg
- Physical map/samples.tif
- Physical map/Ti3C2Tx solution.jpg
