# Supplementary material for: Electrophoretic-deposited MXene titanium coatings in regulating bacteria and cell response for peri-implantitis
Source: Front Chem. 2022 Sep 29;10:991481. doi: 10.3389/fchem.2022.991481 (PMC9558740; doi:10.3389/fchem.2022.991481)
Supplement: Supplementary file 6 [file DataSheet5.ZIP]

Archive with 6 entries (6 files):
- Reduction of bacterial colonies/2way ANOVA of Data 1.txt
- Reduction of bacterial colonies/Data 1.tif
- Reduction of bacterial colonies/Data 1.txt
- Reduction of bacterial colonies/Fig. 11..tif
- Reduction of bacterial colonies/Original statistics.xlsx
- Reduction of bacterial colonies/Project1.pzfx
