# Supplementary material for: Electrophoretic-deposited MXene titanium coatings in regulating bacteria and cell response for peri-implantitis
Source: Front Chem. 2022 Sep 29;10:991481. doi: 10.3389/fchem.2022.991481 (PMC9558740; doi:10.3389/fchem.2022.991481)
Supplement: Supplementary file 6 [file DataSheet5.ZIP › Reduction of bacterial colonies/2way ANOVA of Data 1.txt]

Table Analyzed	Data 1
Two-way RM ANOVA	Matching: Both factors
Assume sphericity?	No
Alpha	0.05
Source of Variation	% of total variation	P value	P value summary	Significant?	Geisser-Greenhouse's epsilon
Row Factor	22.13	<0.0001	****	Yes	1.000
Column Factor	69.73	<0.0001	****	Yes	0.4369
Row Factor x Column Factor	8.136	0.0002	***	Yes	0.3637
Subject x Row Factor	0.0005017
Subject x Column Factor	0.002548
Subject	0.0001134
ANOVA table	SS	DF	MS	F (DFn, DFd)	P value
Row Factor	6358	1	6358	F (1.000, 2.000) = 88219	P<0.0001
Column Factor	20032	3	6677	F (1.311, 2.622) = 54723	P<0.0001
Row Factor x Column Factor	2338	3	779.2	F (1.091, 2.182) = 3010	P=0.0002
Subject x Row Factor	0.1441	2	0.07207
Subject x Column Factor	0.7321	6	0.1220
Subject	0.03257	2	0.01629
Residual	1.553	6	0.2589
Difference between row means
Mean of S. aureus	28.92
Mean of MRSA	61.47
Difference between means	-32.55
SE of difference	0.1096
95% CI of difference	-33.02 to -32.08
Data summary
Number of columns (Column Factor)	4
Number of rows (Row Factor)	2
Number of subjects (Subject)	3
Number of missing values	0
