# Supplementary material for: Electrophoretic-deposited MXene titanium coatings in regulating bacteria and cell response for peri-implantitis
Source: Front Chem. 2022 Sep 29;10:991481. doi: 10.3389/fchem.2022.991481 (PMC9558740; doi:10.3389/fchem.2022.991481)
Supplement: Supplementary file 6 [file DataSheet5.ZIP › Reduction of bacterial colonies/Data 1.txt]

	Ti	Ti	Ti	M30	M30	M30	M40	M40	M40	M50	M50	M50
S. aureus	0.001	-0.005	0.004	22.928	23.849	22.621	41.659	40.738	42.273	50.563	51.178	51.178
MRSA	0.0006	0.002	-0.003	57.716	57.169	57.534	92.892	92.892	92.71	95.626	95.444	95.626
