# Supplementary material for: Electrophoretic-deposited MXene titanium coatings in regulating bacteria and cell response for peri-implantitis
Source: Front Chem. 2022 Sep 29;10:991481. doi: 10.3389/fchem.2022.991481 (PMC9558740; doi:10.3389/fchem.2022.991481)
Supplement: Supplementary file 6 [file DataSheet5.ZIP › Reduction of bacterial colonies/Original statistics.xlsx]

## Sheet: Sheet1
Bacteria colonies	Ti	M30	M40	M50
S. aureus	326	251	190	159
	324	248	193	159
	327	252	188	161
	325.67	250.33	190.33	159.67
MRSA	549	232	39	24
	547	235	40	25
	550	233	39	24
	548.67	233.33	39.33	24.33
Reduction percentages of bacteria colonies	Ti	M30	M40	M50
S. aureus	0.001	22.928	41.659	51.178
	-0.005	23.849	40.738	51.178
	0.004	22.621	42.273	50.563
MRSA	0.0006	57.716	92.892	95.626
	-0.003	57.169	92.71	95.444
	0.002	57.534	92.892	95.626
	S. aureus			MRSA
Ti	0.001	-0.005	0.004	0.0006	0.002	-0.003
M30	22.928	23.849	22.621	57.716	57.169	57.534
M40	41.659	40.738	42.273	92.892	92.892	92.71
M50	50.563	51.178	51.178	95.626	95.444	95.626
